# Supplementary material for: Network-Based Prediction of Side Effects of Repurposed Antihypertensive Sartans against COVID-19 via Proteome and Drug-Target Interactomes
Source: Proteomes. 2023 Jun 8;11(2):21. doi: 10.3390/proteomes11020021 (PMC10305495; doi:10.3390/proteomes11020021)
Supplement: Supplementary file 1 [file proteomes-11-00021-s001.zip]

Archive with 11 entries (11 files):
- Allelic_variants_Protein_Targets_OMIM.xlsx
- ALL_Network_Analysis.xlsx
- Alternative_transcription_variants_Gene_Cards.xlsx
- Drug_Targets_ALL_Drugs_DrugBank.xlsx
- Gene_Disease_First_Neighbors_Sartans_Paxlovid.xlsx
- Gene_Disease_Targets_Sartans_Paxlovid.xlsx
- Gene_Ontology_BiNGO.xlsx
- Gene_Ontology_Panther.xlsx
- Post_Translational_Modifications_Uniprot.xlsx
- Structural_simillarity_Tanimoto.xlsx
- Supplementary_material.pdf
