# Supplementary material for: Network-Based Prediction of Side Effects of Repurposed Antihypertensive Sartans against COVID-19 via Proteome and Drug-Target Interactomes
Source: Proteomes. 2023 Jun 8;11(2):21. doi: 10.3390/proteomes11020021 (PMC10305495; doi:10.3390/proteomes11020021)
Supplement: Supplementary file 1 [file proteomes-11-00021-s001.zip › Allelic_variants_Protein_Targets_OMIM.xlsx]

## Sheet: AGTR1_allelic_variants
OMIM Allelic Variants - 106165
Downloaded:	Mar 26, 2023
Copyright (c) 1966-2023 Johns Hopkins University OMIM, data are provided for research purposes only.
106165
ANGIOTENSIN II RECEPTOR, TYPE 1; AGTR1
Allelic Variants (5 Selected Examples)
Number	Phenotype	Mutation	SNP	gnomAD SNP	ClinVar
.0001	HYPERTENSION, ESSENTIAL, SUSCEPTIBILITY TO	AGTR1, 1166A-C, 3-PRIME UTR ({dbSNP rs5186})	rs5186	rs5186	RCV000019688,RCV000374969,RCV001723581,RCV002482889
.0002	RENAL TUBULAR DYSGENESIS	AGTR1, 1-BP INS, 110T	rs387906577	rs387906577	RCV000019689
.0003	RENAL TUBULAR DYSGENESIS	AGTR1, THR282MET	rs104893677		RCV000019690
.0004	RENAL TUBULAR DYSGENESIS	AGTR1, TRP84TER	rs398122935	rs398122935	RCV000043468
.0005	RENAL TUBULAR DYSGENESIS	AGTR1, ARG126TER	rs397514687	rs397514687	RCV000043469

## Sheet: PPARG_allelic_variants
OMIM Allelic Variants - 601487
Downloaded:	Mar 26, 2023
Copyright (c) 1966-2023 Johns Hopkins University OMIM, data are provided for research purposes only.
601487
PEROXISOME PROLIFERATOR-ACTIVATED RECEPTOR-GAMMA; PPARG
Allelic Variants (13 Selected Examples)
Number	Phenotype	Mutation	SNP	gnomAD SNP	ClinVar
.0001	OBESITY, SEVERE	PPARG, PRO115GLN	rs1800571	rs1800571	RCV000008603,RCV002512915
.0002	TYPE 2 DIABETES MELLITUS, MODIFIER OF;;OBESITY, MODIFIER OF, INCLUDED;;BODY MASS INDEX, MODIFIER OF, INCLUDED;;INTIMAL MEDIAL THICKNESS OF INTERNAL CAROTID ARTERY, MODIFIER OF, INCLUDED	PPARG2, PRO12ALA	rs1801282,rs1805192	rs1801282	RCV000008604,RCV000008605,RCV000008606,RCV000008607
.0003	COLON CANCER, SOMATIC	PPARG, 1-BP DEL, 472A	rs587776687		RCV000008608
.0004	COLON CANCER, SOMATIC	PPARG, GLN286PRO	rs121909242		RCV000008609
.0005	COLON CANCER, SOMATIC	PPARG, LYS319TER	rs121909243		RCV000008610
.0006	COLON CANCER, SOMATIC	PPARG, ARG288HIS	rs28936407	rs28936407	RCV000008611
.0007	LIPODYSTROPHY, FAMILIAL PARTIAL, TYPE 3	PPARG, PRO467LEU	rs121909244	rs121909244	RCV000008612,RCV000288354,RCV000382908,RCV001248978,RCV001851743
.0008	LIPODYSTROPHY, FAMILIAL PARTIAL, TYPE 3	PPARG, VAL290MET	rs72551362	rs72551362	RCV000008613
.0009	INSULIN RESISTANCE, DIGENIC;;TYPE 2 DIABETES MELLITUS, DIGENIC, INCLUDED	PPARG, 3-BP DEL/1-BP INS, NT553			RCV000008616,RCV001255195
.0010	LIPODYSTROPHY, FAMILIAL PARTIAL, TYPE 3	PPARG, PHE388LEU	rs72551363		RCV000008618
.0011	LIPODYSTROPHY, FAMILIAL PARTIAL, TYPE 3	PPARG, ARG425CYS	rs72551364		RCV000008619,RCV001818145
.0012	LIPODYSTROPHY, FAMILIAL PARTIAL, TYPE 3	PPARG, CYS190SER	rs121909245		RCV000008620
.0013	LIPODYSTROPHY, FAMILIAL PARTIAL, TYPE 3	PPARG, ARG194TRP	rs121909246	rs121909246	RCV000008621
