# Supplementary material for: Network-Based Prediction of Side Effects of Repurposed Antihypertensive Sartans against COVID-19 via Proteome and Drug-Target Interactomes
Source: Proteomes. 2023 Jun 8;11(2):21. doi: 10.3390/proteomes11020021 (PMC10305495; doi:10.3390/proteomes11020021)
Supplement: Supplementary file 1 [file proteomes-11-00021-s001.zip › ALL_Network_Analysis.xlsx]

## Sheet: Sartans_network
node name	closeness centrality	betweeness centrality	degree
A4	0.4412407164700743	0.07759595650285991	95
ABI3	0.2628155087171481	0.0	4
ABL1	0.39147286821705424	0.03971008881472097	57
ACTN4	0.381708238851096	0.007531532075982504	13
ADCY4	0.31308121512709236	0.0	2
AGTR1	0.35638673253352154	0.05364449358928093	95
AKAP5	0.3456536618754278	0.0	4
AP1G1	0.3494809688581315	6.5665e+11	9
AP2M1	0.333994708994709	3.56999e+12	10
APJ	0.27005347593582885	0.0	2
APLP2	0.3590472804834696	1.74396e+11	15
ARIP4	0.347915949018257	8.83789e+10	8
ARNT	0.38726993865030673	0.001373437903252314	21
ARRB1	0.3802710843373494	0.003686070873173733	17
ARRB2	0.34755677907777016	0.0014386369615672304	14
ASH2L	0.3736588975212726	6.03453e+11	16
ATF1	0.3655446977922548	1.28883e+12	11
ATF2	0.36567704561911657	0.0010097473011368993	44
ATF3	0.3711870635795663	0.0019126747562736184	39
ATF4	0.36567704561911657	6.0806e+11	30
ATF7	0.3428377460964019	4.06022e+10	16
ATMIN	0.32114467408585057	0.0	3
ATRAP	0.32517707662588535	2.94343e+11	8
AzilsartanMedoxomil	0.2628155087171481	0.0	1
BAALC	0.30745814307458147	9.86394e+10	4
BASP1	0.2628155087171481	0.0	2
BATF	0.3461274845784784	1.98395e+12	19
BATF2	0.3356596876038551	4.31442e+11	11
BATF3	0.3454172366621067	1.08835e+12	21
BBS7	0.3319093000328623	4.87509e+10	3
BCL3	0.3898108838286376	5.05254e+11	17
BCL6	0.36727272727272725	0.0011321893256801563	27
BLM	0.360328219764538	2.91902e+12	17
BMAL1	0.3576487252124646	2.50265e+11	15
BNIP3	0.3519163763066202	8.58273e+11	8
BRCA1	0.42419151616967665	0.013227040440620728	61
BRD8	0.36291771469637085	0.002896280259930838	9
CASP9	0.3456536618754278	0.0019862355412944674	7
CAV1	0.41718298223874434	0.01504024381064562	23
CBP	0.4406631762652706	0.016379495516608587	104
CBR1	0.36370183651422394	0.030342734234133948	28
CCND1	0.39101819589624465	0.005428675534065893	29
CD37	0.2628155087171481	0.0	2
CDK5	0.37532515793385357	0.012192396934522943	20
CEBPA	0.3937621832358674	0.0030087072799940755	45
CEBPB	0.4110704110704111	0.004097059084614194	44
CEBPE	0.3514265831593598	1.06006e+12	20
CEBPG	0.3438883214164113	3.17682e+10	20
CERS6	0.2628155087171481	0.0	1
CGT	0.2628155087171481	0.0	2
CHD3	0.3683442742523705	6.35231e+11	24
CHD8	0.3447098976109215	4.48451e+10	7
CHIP	0.4243697478991597	0.008935362186834033	33
CNCG	0.2629523561572507	0.0019801980198019802	2
CNOT1	0.3456536618754278	0.002098976068442993	7
COP1	0.34984412885348115	8.99134e+10	18
CORO7	0.3390399462907016	4.42019e+11	3
CRBN	0.3613595706618963	0.004595285089403361	13
CRCT1	0.33767970578401874	8.46874e+10	4
CREB1	0.37146009562339094	0.0033897612814071843	31
CREB3	0.3480358373535493	2.34311e+12	14
CREB5	0.3421409214092141	2.30055e+11	12
CSK	0.362657091561939	0.0032017093664944087	14
CSN2	0.35726918995401485	8.48638e+11	17
CSN5	0.42330259849119867	0.005367896403023608	33
CSN6	0.3480358373535493	3.8258e+10	13
CandesartanCilexetil	0.2628155087171481	0.0	1
DACH1	0.3540133193130039	1.70087e+11	15
DAXX	0.3702346041055718	2.63315e+12	25
DB00002	0.3055975794251135	0.0	1
DB00103	0.24975272007912958	0.0	1
DB00125	0.2668428005284016	0.0	1
DB00129	0.25074478649453824	0.0	1
DB00131	0.2709227467811159	0.0	1
DB00132	0.32824179395515113	0.0	3
DB00136	0.2864435621100397	0.0	1
DB00146	0.2864435621100397	0.0	1
DB00153	0.2864435621100397	0.0	1
DB00155	0.2668428005284016	0.0	1
DB00159	0.31308121512709236	0.0	2
DB00169	0.2864435621100397	0.0	1
DB00171	0.28141543605461133	0.0	1
DB00176	0.2777777777777778	0.0	1
DB00197	0.32371794871794873	0.0	3
DB00199	0.2777777777777778	0.0	1
DB00201	0.29610085019056	0.0	1
DB00204	0.2777777777777778	0.0	1
DB00210	0.3434206052363142	1.21726e+12	6
DB00218	0.27468044601577374	0.0	1
DB00228	0.2777777777777778	0.0	1
DB00244	0.31741043368950345	0.0	3
DB00252	0.2777777777777778	0.0	1
DB00255	0.32278683285394694	1.76628e+10	3
DB00269	0.31192093885114264	0.0	1
DB00276	0.29292343387471	7.88849e+11	2
DB00277	0.300148588410104	0.0	1
DB00280	0.2777777777777778	0.0	1
DB00281	0.3055975794251135	0.0	1
DB00282	0.2569320783515645	0.0	1
DB00286	0.31192093885114264	0.0	1
DB00304	0.31192093885114264	0.0	1
DB00307	0.29758397171479084	2.08025e+09	3
DB00308	0.2777777777777778	0.0	1
DB00313	0.3243416827231856	2.26275e+11	3
DB00316	0.24797446599558068	0.0	1
DB00317	0.3055975794251135	0.0	1
DB00321	0.2777777777777778	0.0	1
DB00328	0.31308121512709236	0.0	2
DB00342	0.2777777777777778	0.0	1
DB00360	0.2668428005284016	0.0	1
DB00367	0.31192093885114264	0.0	1
DB00380	0.27468044601577374	0.0	1
DB00385	0.27468044601577374	0.0	1
DB00396	0.31192093885114264	0.0	1
DB00398	0.267833465924158	0.0	1
DB00412	0.3289902280130293	2.08025e+09	5
DB00414	0.26677231907025883	0.0	1
DB00431	0.31192093885114264	0.0	1
DB00444	0.27468044601577374	0.0	1
DB00445	0.27468044601577374	0.0	1
DB00455	0.2777777777777778	0.0	1
DB00457	0.2777777777777778	0.0	1
DB00458	0.2777777777777778	0.0	1
DB00459	0.30230469919185876	2.08025e+09	4
DB00467	0.27468044601577374	0.0	1
DB00472	0.2777777777777778	0.0	1
DB00477	0.2777777777777778	0.0	1
DB00480	0.2655099894847529	0.0	1
DB00481	0.31192093885114264	0.0	1
DB00487	0.27468044601577374	0.0	1
DB00489	0.2777777777777778	0.0	1
DB00502	0.26677231907025883	0.0	1
DB00514	0.27041499330655955	0.0	1
DB00523	0.3079268292682927	1.636e+10	5
DB00530	0.3055975794251135	0.0	1
DB00537	0.29292343387471	7.88849e+11	2
DB00539	0.31192093885114264	0.0	1
DB00557	0.2777777777777778	0.0	1
DB00570	0.33169129720853857	0.0	2
DB00573	0.31308121512709236	0.0	2
DB00590	0.2777777777777778	0.0	1
DB00603	0.31192093885114264	0.0	1
DB00604	0.2777777777777778	0.0	1
DB00619	0.28141543605461133	0.0	1
DB00624	0.31192093885114264	0.0	1
DB00637	0.2777777777777778	0.0	1
DB00648	0.31192093885114264	0.0	1
DB00655	0.31192093885114264	0.0	1
DB00661	0.2777777777777778	0.0	1
DB00675	0.33734134936539745	0.0038052795263894892	3
DB00679	0.2777777777777778	0.0	1
DB00685	0.27468044601577374	0.0	1
DB00694	0.29592733665397014	2.94161e+12	2
DB00714	0.24797446599558068	0.0	1
DB00731	0.31308121512709236	0.0	2
DB00746	0.30624620982413586	0.0	1
DB00749	0.2957540263543192	0.0	1
DB00755	0.30230469919185876	2.08025e+09	4
DB00756	0.31192093885114264	0.0	1
DB00762	0.28196538246789504	0.0	1
DB00773	0.27468044601577374	0.0	1
DB00776	0.26677231907025883	0.0	1
DB00783	0.31192093885114264	0.0	1
DB00795	0.31741043368950345	0.0	3
DB00799	0.29369002617039836	0.0	2
DB00823	0.31192093885114264	0.0	1
DB00841	0.31192093885114264	0.0	1
DB00843	0.29480443666082895	0.0	1
DB00845	0.31308121512709236	0.0	2
DB00852	0.3435374149659864	6.22834e+10	9
DB00871	0.24797446599558068	0.0	1
DB00882	0.31192093885114264	0.0	1
DB00890	0.31192093885114264	0.0	1
DB00908	0.2777777777777778	0.0	1
DB00910	0.2864435621100397	0.0	1
DB00912	0.31308121512709236	0.0	2
DB00926	0.30230469919185876	2.08025e+09	4
DB00945	0.3219636595473382	7.46836e+09	4
DB00947	0.31192093885114264	0.0	1
DB00957	0.31192093885114264	0.0	1
DB00960	0.24797446599558068	0.0	1
DB00966	0.31308121512709236	0.0	1
DB00968	0.24797446599558068	0.0	1
DB00970	0.27468044601577374	0.0	1
DB00977	0.31192093885114264	0.0	1
DB00978	0.27468044601577374	0.0	1
DB00982	0.2913181424862994	0.0	1
DB00993	0.27041499330655955	0.0	1
DB00995	0.27770140225460543	0.0	1
DB00997	0.3059678885186307	0.003626730284655536	3
DB01014	0.31308121512709236	0.0	2
DB01026	0.2777777777777778	0.0	1
DB01029	0.33169129720853857	0.0	1
DB01030	0.28196538246789504	0.0	1
DB01035	0.2777777777777778	0.0	1
DB01039	0.26677231907025883	0.0	1
DB01041	0.3032122485740018	3.82925e+11	2
DB01046	0.26677231907025883	0.0	1
DB01050	0.31308121512709236	0.0	2
DB01059	0.27468044601577374	0.0	1
DB01065	0.31192093885114264	0.0	1
DB01067	0.31308121512709236	0.0	2
DB01069	0.2777777777777778	0.0	1
DB01070	0.2864435621100397	0.0	1
DB01074	0.2777777777777778	0.0	1
DB01100	0.2777777777777778	0.0	1
DB01108	0.31192093885114264	0.0	1
DB01110	0.291402192729371	0.0013937164003373112	2
DB01118	0.3284552845528455	8.3804e+11	3
DB01132	0.31308121512709236	0.0	2
DB01136	0.30412526347485697	7.17213e+10	2
DB01142	0.2777777777777778	0.0	1
DB01149	0.2777777777777778	0.0	1
DB01162	0.2777777777777778	0.0	1
DB01165	0.27468044601577374	0.0	1
DB01169	0.34684065934065933	1.14994e+11	6
DB01177	0.27468044601577374	0.0	1
DB01179	0.27468044601577374	0.0	1
DB01182	0.2777777777777778	0.0	1
DB01183	0.31741043368950345	2.55078e+11	2
DB01185	0.31192093885114264	0.0	1
DB01195	0.2777777777777778	0.0	1
DB01196	0.31192093885114264	0.0	1
DB01204	0.27468044601577374	0.0	1
DB01208	0.27468044601577374	0.0	1
DB01211	0.2777777777777778	0.0	1
DB01218	0.2777777777777778	0.0	1
DB01234	0.2573248407643312	0.0	1
DB01244	0.2777777777777778	0.0	1
DB01252	0.31308121512709236	0.0	1
DB01254	0.2841068917018284	1.33648e+12	3
DB01259	0.3055975794251135	0.0	1
DB01269	0.3055975794251135	0.0	1
DB01272	0.24975272007912958	0.0	1
DB01275	0.28914972802748357	0.0	1
DB01277	0.2707049048512463	0.0	1
DB01356	0.28047764509858375	0.0	1
DB01357	0.31192093885114264	0.0	1
DB01370	0.30624620982413586	0.0	1
DB01393	0.3289902280130293	2.08025e+09	5
DB01406	0.31192093885114264	0.0	1
DB01411	0.29480443666082895	0.0	1
DB01428	0.31192093885114264	0.0	1
DB01431	0.31192093885114264	0.0	1
DB01436	0.30633909614801336	0.0	2
DB01593	0.3709144326110907	2.56502e+12	10
DB01645	0.3382451440053583	0.0012095910538042565	5
DB01686	0.2668428005284016	0.0	1
DB01698	0.26677231907025883	0.0	1
DB01708	0.31192093885114264	0.0	1
DB01766	0.2857142857142857	0.0	1
DB01772	0.28047764509858375	0.0	1
DB01782	0.26564965807469754	0.0	1
DB01793	0.28047764509858375	0.0	1
DB01812	0.24797446599558068	0.0	1
DB01821	0.2668428005284016	0.0	1
DB01833	0.2668428005284016	0.0	1
DB01878	0.31192093885114264	0.0	1
DB01941	0.25511492801212426	0.0	1
DB01950	0.28047764509858375	0.0	1
DB01992	0.30284857571214396	3.09439e+08	3
DB01997	0.2668428005284016	0.0	1
DB02010	0.2862000566732785	2.17418e+11	2
DB02027	0.2668428005284016	0.0	1
DB02039	0.29123414071510956	0.0	1
DB02044	0.2668428005284016	0.0	1
DB02048	0.2668428005284016	0.0	1
DB02052	0.29224537037037035	0.0	2
DB02074	0.238883632923368	0.0	1
DB02077	0.2668428005284016	0.0	1
DB02116	0.27297297297297296	0.0	1
DB02141	0.2668428005284016	0.0	1
DB02187	0.31192093885114264	0.0	1
DB02207	0.2668428005284016	0.0	1
DB02216	0.238883632923368	0.0	1
DB02234	0.2668428005284016	0.0	1
DB02235	0.30624620982413586	0.0	1
DB02266	0.31308121512709236	0.0	2
DB02300	0.2864435621100397	0.0	1
DB02335	0.2668428005284016	0.0	1
DB02342	0.28914972802748357	0.0	1
DB02375	0.26627998945425785	0.0	1
DB02467	0.24343215232586168	0.0	1
DB02498	0.300148588410104	0.0	1
DB02542	0.27143241064230045	0.0	1
DB02546	0.30783297775068574	0.0	2
DB02589	0.2668428005284016	0.0	1
DB02615	0.31192093885114264	0.0	1
DB02659	0.238883632923368	0.0	1
DB02690	0.300148588410104	0.0	1
DB02701	0.300148588410104	0.0	1
DB02709	0.37658463832960476	0.00117628200703174	4
DB02715	0.31192093885114264	0.0	1
DB02746	0.3486365205384881	3.00249e+12	5
DB02755	0.24975272007912958	0.0	1
DB02757	0.31192093885114264	0.0	1
DB02872	0.3034855769230769	0.0	1
DB02900	0.24975272007912958	0.0	1
DB02901	0.31192093885114264	0.0	1
DB02911	0.2668428005284016	0.0	1
DB02950	0.27297297297297296	0.0	1
DB02979	0.2668428005284016	0.0	1
DB02994	0.2668428005284016	0.0	1
DB02998	0.2879954376960365	0.0	1
DB03065	0.2668428005284016	0.0	1
DB03072	0.300148588410104	0.0	1
DB03073	0.300148588410104	0.0	1
DB03100	0.2668428005284016	0.0	1
DB03144	0.2668428005284016	0.0	1
DB03305	0.2668428005284016	0.0	1
DB03332	0.2668428005284016	0.0	1
DB03347	0.3125	0.0	1
DB03394	0.26677231907025883	0.0	1
DB03428	0.27297297297297296	0.0	1
DB03444	0.28047764509858375	0.0	1
DB03451	0.2864435621100397	0.0	1
DB03467	0.31192093885114264	0.0	1
DB03496	0.31057810578105777	9.90621e+10	2
DB03509	0.300148588410104	0.0	1
DB03556	0.26677231907025883	0.0	1
DB03600	0.31308121512709236	0.0	1
DB03707	0.2668428005284016	0.0	1
DB03722	0.300148588410104	0.0	1
DB03742	0.31192093885114264	0.0	1
DB03754	0.30624620982413586	0.0	1
DB03756	0.3289902280130293	2.08025e+09	5
DB03791	0.26719576719576715	0.0	1
DB03802	0.31192093885114264	0.0	1
DB03848	0.26719576719576715	0.0	1
DB03878	0.28141543605461133	0.0	1
DB03909	0.26356993736951984	0.0	1
DB03910	0.2668428005284016	0.0	1
DB03918	0.2668428005284016	0.0	1
DB03963	0.2668428005284016	0.0	1
DB03974	0.2668428005284016	0.0	1
DB03996	0.2526263131565783	0.0	1
DB04010	0.300148588410104	0.0	1
DB04014	0.29224537037037035	0.0	2
DB04018	0.2668428005284016	0.0	1
DB04137	0.24343215232586168	0.0	1
DB04144	0.3034855769230769	0.0	1
DB04209	0.20824742268041238	0.0	1
DB04216	0.3287760416666667	4.10655e+11	3
DB04223	0.2668428005284016	0.0	1
DB04224	0.32866905304262933	6.44095e+10	4
DB04258	0.2864435621100397	0.0	1
DB04270	0.31308121512709236	0.0	1
DB04315	0.27663653793481235	7.60875e+09	2
DB04331	0.2526263131565783	0.0	1
DB04395	0.300953516090584	3.41112e+10	2
DB04417	0.24797446599558068	0.0	1
DB04463	0.26677231907025883	0.0	1
DB04464	0.2897303499713138	0.0	1
DB04468	0.31972143083254195	0.0	2
DB04471	0.31192093885114264	0.0	1
DB04522	0.28291316526610644	0.0	1
DB04534	0.2668428005284016	0.0	1
DB04540	0.2864435621100397	0.0	1
DB04557	0.2957540263543192	0.0	1
DB04559	0.2668428005284016	0.0	1
DB04573	0.31192093885114264	0.0	1
DB04574	0.31192093885114264	0.0	1
DB04575	0.31192093885114264	0.0	1
DB04576	0.27468044601577374	0.0	1
DB04652	0.2914862914862915	0.0	1
DB04689	0.31308121512709236	0.0	1
DB04690	0.28196538246789504	0.0	1
DB04716	0.27063236870310825	0.0	2
DB04796	0.2864435621100397	0.0	1
DB04824	0.31192093885114264	0.0	1
DB04844	0.26677231907025883	0.0	1
DB04855	0.2777777777777778	0.0	1
DB04868	0.28141543605461133	0.0	1
DB04882	0.28196538246789504	0.0	1
DB04891	0.3025763930497304	0.0	2
DB04892	0.30624620982413586	0.0	1
DB04930	0.31192093885114264	0.0	1
DB04938	0.31192093885114264	0.0	1
DB04942	0.2913181424862994	0.0	1
DB04957	0.2777777777777778	0.0	1
DB04959	0.24520514688031078	0.0	1
DB04967	0.2940320232896652	1.07556e+10	2
DB04971	0.31308121512709236	0.0	1
DB04973	0.267833465924158	0.0	1
DB04975	0.27468044601577374	0.0	1
DB04978	0.27468044601577374	0.0	1
DB04988	0.3055975794251135	0.0	1
DB05014	0.25924024640657084	0.0	1
DB05015	0.31513260530421217	7.57841e+08	4
DB05022	0.27468044601577374	0.0	1
DB05024	0.2864435621100397	0.0	1
DB05075	0.2662098049551924	0.0	1
DB05088	0.30624620982413586	0.0	1
DB05101	0.3055975794251135	0.0	1
DB05129	0.2940320232896652	1.07556e+10	2
DB05150	0.30624620982413586	0.0	1
DB05183	0.27770140225460543	0.0	1
DB05184	0.28141543605461133	0.0	1
DB05187	0.31308121512709236	0.0	1
DB05190	0.267833465924158	0.0	1
DB05197	0.26677231907025883	0.0	1
DB05210	0.29610085019056	0.0	1
DB05212	0.29480443666082895	0.0	1
DB05223	0.30783297775068574	0.0	2
DB05233	0.31192093885114264	0.0	1
DB05243	0.26254224070704446	0.0	1
DB05268	0.267833465924158	0.0	1
DB05294	0.3055975794251135	0.0	1
DB05295	0.2864435621100397	0.0	1
DB05374	0.3055975794251135	0.0	1
DB05404	0.3125	0.0	1
DB05424	0.3055975794251135	0.0	1
DB05451	0.29480443666082895	0.0	1
DB05464	0.29480443666082895	0.0	1
DB05471	0.29480443666082895	0.0	1
DB05482	0.28196538246789504	0.0	1
DB05483	0.24520514688031078	0.0	1
DB05487	0.32622739018087854	0.0	2
DB05490	0.31308121512709236	0.0	1
DB05524	0.3055975794251135	0.0	1
DB05559	0.29480443666082895	0.0	1
DB05630	0.28196538246789504	0.0	1
DB05662	0.31192093885114264	0.0	1
DB05706	0.27468044601577374	0.0	1
DB05767	0.29480443666082895	0.0	1
DB05785	0.337228714524207	1.32205e+11	2
DB05806	0.28196538246789504	0.0	1
DB05846	0.30624620982413586	0.0	1
DB05854	0.31308121512709236	0.0	1
DB05882	0.31192093885114264	0.0	1
DB05920	0.27468044601577374	0.0	1
DB05938	0.30624620982413586	0.0	1
DB05944	0.3055975794251135	0.0	1
DB05956	0.2957540263543192	0.0	1
DB05959	0.30005941770647654	0.0	2
DB05966	0.31192093885114264	0.0	1
DB06013	0.27468044601577374	0.0	1
DB06021	0.3055975794251135	0.0	1
DB06040	0.2526263131565783	0.0	1
DB06042	0.27468044601577374	0.0	1
DB06069	0.28196538246789504	0.0	1
DB06082	0.28914972802748357	0.0	1
DB06144	0.2777777777777778	0.0	1
DB06151	0.27770140225460543	0.0	1
DB06154	0.2668428005284016	0.0	1
DB06159	0.28196538246789504	0.0	1
DB06176	0.3092467850581751	7.57841e+08	2
DB06194	0.2864435621100397	0.0	1
DB06202	0.31192093885114264	0.0	1
DB06207	0.2777777777777778	0.0	1
DB06217	0.2777777777777778	0.0	1
DB06249	0.31192093885114264	0.0	1
DB06263	0.29592733665397014	2.94161e+12	2
DB06362	0.27468044601577374	0.0	1
DB06374	0.31192093885114264	0.0	1
DB06401	0.31192093885114264	0.0	1
DB06410	0.2864435621100397	0.0	1
DB06420	0.27468044601577374	0.0	1
DB06421	0.27468044601577374	0.0	1
DB06457	0.2777777777777778	0.0	1
DB06510	0.31308121512709236	0.0	1
DB06521	0.31741043368950345	0.0	2
DB06533	0.31308121512709236	0.0	1
DB06536	0.31308121512709236	0.0	1
DB06584	0.29480443666082895	0.0	1
DB06589	0.25924024640657084	0.0	1
DB06603	0.31513260530421217	7.57841e+08	4
DB06616	0.28141543605461133	0.0	1
DB06710	0.31192093885114264	0.0	1
DB06732	0.31972143083254195	0.0	2
DB06774	0.26663146779303065	0.0	1
DB06782	0.30624620982413586	0.0	1
DB06832	0.2914862914862915	0.0	1
DB06833	0.27527936767511585	0.0	1
DB06867	0.2857142857142857	0.0	1
DB06871	0.321656050955414	0.0	2
DB06875	0.2914862914862915	0.0	1
DB06884	0.2900631820792648	0.0	1
DB06898	0.321656050955414	0.0	2
DB06908	0.3264382676147382	0.0	2
DB06926	0.31308121512709236	0.0	1
DB06927	0.3245501285347044	0.0	2
DB07001	0.2668428005284016	0.0	1
DB07009	0.2914862914862915	0.0	1
DB07014	0.28047764509858375	0.0	1
DB07053	0.31308121512709236	0.0	1
DB07058	0.28047764509858375	0.0	1
DB07064	0.2526263131565783	0.0	1
DB07080	0.30357679591223324	2.84244e+11	5
DB07082	0.26719576719576715	0.0	1
DB07086	0.321656050955414	0.0	2
DB07087	0.321656050955414	0.0	2
DB07096	0.300148588410104	0.0	1
DB07111	0.31308121512709236	0.0	1
DB07119	0.2914862914862915	0.0	1
DB07149	0.28047764509858375	0.0	1
DB07150	0.2914862914862915	0.0	1
DB07161	0.26254224070704446	0.0	1
DB07162	0.26254224070704446	0.0	1
DB07172	0.31308121512709236	0.0	1
DB07195	0.321656050955414	0.0	2
DB07198	0.2914862914862915	0.0	1
DB07208	0.31308121512709236	0.0	1
DB07209	0.31308121512709236	0.0	1
DB07215	0.2914862914862915	0.0	1
DB07218	0.26564965807469754	0.0	1
DB07230	0.2914862914862915	0.0	1
DB07232	0.300148588410104	0.0	1
DB07236	0.2914862914862915	0.0	1
DB07244	0.2668428005284016	0.0	1
DB07249	0.2606451612903226	0.0	1
DB07250	0.2606451612903226	0.0	1
DB07251	0.2606451612903226	0.0	1
DB07252	0.2606451612903226	0.0	1
DB07253	0.2606451612903226	0.0	1
DB07254	0.2606451612903226	0.0	1
DB07255	0.2606451612903226	0.0	1
DB07256	0.2606451612903226	0.0	1
DB07272	0.26564965807469754	0.0	1
DB07276	0.26564965807469754	0.0	1
DB07302	0.31308121512709236	0.0	1
DB07330	0.300148588410104	0.0	1
DB07354	0.28196538246789504	0.0	1
DB07364	0.27297297297297296	0.0	1
DB07388	0.2668428005284016	0.0	1
DB07509	0.31308121512709236	0.0	1
DB07530	0.2993479549496147	0.0	2
DB07557	0.3070842201276984	0.0	2
DB07567	0.31192093885114264	0.0	1
DB07584	0.28047764509858375	0.0	1
DB07585	0.28047764509858375	0.0	1
DB07602	0.3055975794251135	0.0	1
DB07638	0.31192093885114264	0.0	1
DB07662	0.3055975794251135	0.0	1
DB07675	0.31308121512709236	0.0	1
DB07676	0.28047764509858375	0.0	1
DB07678	0.321656050955414	0.0	2
DB07707	0.321656050955414	0.0	2
DB07708	0.321656050955414	0.0	2
DB07712	0.321656050955414	0.0	2
DB07723	0.31308121512709236	0.0	1
DB07724	0.3264382676147382	0.0	2
DB07776	0.27527936767511585	0.0	1
DB07787	0.300148588410104	0.0	1
DB07812	0.28047764509858375	0.0	1
DB07831	0.28141543605461133	0.0	1
DB07842	0.31308121512709236	0.0	1
DB07859	0.28047764509858375	0.0	1
DB07863	0.3326745718050066	0.0	3
DB07879	0.29249927599189113	0.0	1
DB07929	0.27785419532324623	0.0	2
DB07931	0.31192093885114264	0.0	1
DB07932	0.321656050955414	0.0	2
DB07933	0.31192093885114264	0.0	1
DB07947	0.28047764509858375	0.0	1
DB07991	0.31192093885114264	0.0	1
DB08018	0.2668428005284016	0.0	1
DB08019	0.2668428005284016	0.0	1
DB08020	0.31192093885114264	0.0	1
DB08032	0.2526263131565783	0.0	1
DB08033	0.2526263131565783	0.0	1
DB08037	0.2526263131565783	0.0	1
DB08043	0.28141543605461133	0.0	1
DB08047	0.321656050955414	0.0	2
DB08048	0.321656050955414	0.0	2
DB08063	0.30185295875672447	0.0	2
DB08067	0.26254224070704446	0.0	1
DB08073	0.28047764509858375	0.0	1
DB08121	0.31308121512709236	0.0	1
DB08159	0.28196538246789504	0.0	1
DB08175	0.2983751846381093	1.54957e+11	3
DB08186	0.27770140225460543	0.0	1
DB08198	0.2526263131565783	0.0	1
DB08220	0.2914862914862915	0.0	1
DB08231	0.31513260530421217	7.25118e+10	2
DB08239	0.2526263131565783	0.0	1
DB08244	0.2526263131565783	0.0	1
DB08246	0.2526263131565783	0.0	1
DB08250	0.2526263131565783	0.0	1
DB08291	0.27770140225460543	0.0	1
DB08302	0.31308121512709236	0.0	1
DB08320	0.321656050955414	0.0	2
DB08339	0.28141543605461133	0.0	1
DB08350	0.28141543605461133	0.0	1
DB08363	0.3125	0.0	1
DB08398	0.321656050955414	0.0	2
DB08402	0.3326745718050066	0.0	3
DB08435	0.31308121512709236	0.0	1
DB08560	0.31308121512709236	0.0	1
DB08583	0.28141543605461133	0.0	1
DB08595	0.321656050955414	0.0	2
DB08601	0.3059678885186307	0.0	2
DB08604	0.31308121512709236	0.0	2
DB08613	0.29249927599189113	0.0	1
DB08655	0.3059678885186307	0.0	1
DB08687	0.28914972802748357	0.0	1
DB08737	0.31192093885114264	0.0	1
DB08742	0.2993479549496147	0.0	2
DB08760	0.31308121512709236	0.0	1
DB08773	0.321656050955414	0.0	2
DB08804	0.2944606413994169	0.0	1
DB08813	0.304583835946924	2.64098e+08	2
DB08814	0.29480443666082895	0.0	1
DB08862	0.267833465924158	0.0	1
DB08868	0.3013126491646778	0.0	1
DB08877	0.27063236870310825	0.0	2
DB08895	0.27063236870310825	0.0	2
DB08896	0.2864435621100397	2.70306e+11	2
DB08901	0.28434684684684686	1.17578e+12	2
DB08910	0.2655099894847529	0.0	1
DB08912	0.267833465924158	0.0	1
DB08915	0.3264382676147382	0.0	2
DB08916	0.3055975794251135	0.0	1
DB09006	0.31308121512709236	0.0	1
DB09047	0.27468044601577374	0.0	1
DB09061	0.31308121512709236	0.0	2
DB09070	0.3210425937698665	0.0013667165457210656	2
DB09074	0.300148588410104	0.0	1
DB09078	0.25924024640657084	0.0	1
DB09079	0.25924024640657084	0.0	1
DB09086	0.31192093885114264	0.0	1
DB09100	0.24797446599558068	0.0	1
DB09130	0.3324555628703094	2.34976e+11	5
DB09148	0.30624620982413586	0.0	1
DB09149	0.30624620982413586	0.0	1
DB09151	0.30624620982413586	0.0	1
DB09198	0.31308121512709236	0.0	1
DB09201	0.31308121512709236	0.0	1
DB09212	0.26677231907025883	0.0	1
DB09213	0.31308121512709236	0.0	2
DB09237	0.2668428005284016	0.0	1
DB09288	0.24797446599558068	0.0	1
DB09317	0.31192093885114264	0.0	1
DB09318	0.31192093885114264	0.0	1
DB09330	0.3055975794251135	0.0	1
DB09369	0.31192093885114264	0.0	1
DB09371	0.31192093885114264	0.0	1
DB09449	0.27027027027027023	0.0	1
DB09535	0.31192093885114264	0.0	1
DB09559	0.3055975794251135	0.0	1
DB10772	0.3055975794251135	0.0	1
DB11064	0.31192093885114264	0.0	1
DB11077	0.24797446599558068	0.0	1
DB11090	0.30953110634385533	7.32746e+10	2
DB11094	0.2864435621100397	0.0	1
DB11133	0.31308121512709236	0.0	2
DB11157	0.26564965807469754	0.0	1
DB11186	0.2777777777777778	0.0	1
DB11219	0.31192093885114264	0.0	1
DB11254	0.28196538246789504	0.0	1
DB11348	0.27027027027027023	0.0	1
DB11386	0.2777777777777778	0.0	1
DB11478	0.31192093885114264	0.0	1
DB11541	0.31192093885114264	0.0	1
DB11619	0.31192093885114264	0.0	1
DB11633	0.2777777777777778	0.0	1
DB11638	0.3007742703990471	1.61943e+09	3
DB11642	0.2777777777777778	0.0	1
DB11672	0.3308221421552571	8.84241e+11	4
DB11718	0.2811804008908686	0.0	1
DB11731	0.3055975794251135	0.0	1
DB11737	0.3055975794251135	0.0	1
DB11752	0.2811804008908686	0.0	1
DB11760	0.300148588410104	0.0	1
DB11793	0.300148588410104	0.0	1
DB11811	0.31308121512709236	0.0	1
DB11817	0.27063236870310825	0.0	2
DB11828	0.3055975794251135	0.0	1
DB11830	0.30783297775068574	0.0	2
DB11842	0.2628155087171481	0.0	1
DB11886	0.25924024640657084	0.0	1
DB11942	0.2896472612560941	0.0	1
DB11963	0.3055975794251135	0.0	1
DB11973	0.2606451612903226	0.0	1
DB11986	0.2768640350877193	9.34204e+09	2
DB11994	0.27716794731064764	3.92507e+08	2
DB12007	0.31308121512709236	0.0	1
DB12010	0.3405259608900877	0.004134897766746107	14
DB12129	0.28047764509858375	0.0	1
DB12147	0.25924024640657084	0.0	1
DB12161	0.26677231907025883	0.0	1
DB12202	0.3055975794251135	0.0	1
DB12235	0.31192093885114264	0.0	1
DB12267	0.3140547263681592	0.0	2
DB12274	0.30624620982413586	0.0	1
DB12323	0.28141543605461133	0.0	1
DB12332	0.300148588410104	0.0	1
DB12364	0.2777777777777778	0.0	1
DB12450	0.31192093885114264	0.0	1
DB12471	0.24797446599558068	0.0	1
DB12500	0.27063236870310825	0.0	2
DB12565	0.3013126491646778	0.0	1
DB12597	0.28141543605461133	0.0	1
DB12662	0.31308121512709236	0.0	1
DB12695	0.25904077968709927	0.0	1
DB12808	0.2913181424862994	0.0	1
DB12893	0.28196538246789504	0.0	1
DB13164	0.3055975794251135	0.0	1
DB13174	0.27716794731064764	3.92507e+08	2
DB13749	0.28141543605461133	0.0	1
DB13751	0.29480443666082895	0.0	1
DB13869	0.31192093885114264	0.0	1
DB13873	0.31308121512709236	0.0	2
DB13877	0.300148588410104	0.0	1
DB13943	0.31192093885114264	0.0	1
DB13944	0.31192093885114264	0.0	1
DB13946	0.31192093885114264	0.0	1
DB13951	0.31192093885114264	0.0	1
DB13952	0.321656050955414	0.0	2
DB13953	0.321656050955414	0.0	2
DB13954	0.321656050955414	0.0	2
DB13955	0.321656050955414	0.0	2
DB13956	0.321656050955414	0.0	2
DB13961	0.3289902280130293	0.0	3
DB14009	0.31308121512709236	0.0	1
DB14011	0.31308121512709236	0.0	1
DB14034	0.31308121512709236	0.0	1
DB14059	0.29480443666082895	0.0	1
DB14481	0.27027027027027023	0.0	1
DB14487	0.3709144326110907	2.56502e+12	10
DB14502	0.27027027027027023	0.0	1
DB14503	0.27027027027027023	0.0	1
DB14507	0.28047764509858375	0.0	1
DB14508	0.28047764509858375	0.0	1
DB14509	0.28047764509858375	0.0	1
DB14517	0.30624620982413586	0.0	1
DB14518	0.30624620982413586	0.0	1
DB14533	0.37037037037037035	2.54222e+12	9
DB14548	0.37037037037037035	2.54222e+12	9
DB14635	0.3308221421552571	8.84241e+11	3
DB14641	0.31192093885114264	0.0	1
DB14649	0.2573248407643312	0.0	1
DB14723	0.2629523561572507	0.0	1
DB14845	0.26627998945425785	0.0	1
DB14962	0.28196538246789504	0.0	1
DB14989	0.28141543605461133	0.0	1
DB15035	0.307271067843018	0.0	2
DB15091	0.26627998945425785	0.0	1
DB15102	0.25924024640657084	0.0	1
DB15327	0.3055975794251135	0.0	1
DB15442	0.27297297297297296	0.0	1
DB15463	0.2738611713665943	0.0	1
DB15495	0.26663146779303065	0.0	1
DB15496	0.26663146779303065	0.0	1
DB15685	0.25924024640657084	0.0	1
DB15690	0.31192093885114264	0.0	1
DB15822	0.2793141592920354	1.81317e+11	3
DB15874	0.24975272007912958	0.0	1
DB16390	0.3055975794251135	0.0	1
DB16630	0.2914862914862915	0.0	1
DB16695	0.3055975794251135	0.0	1
DDIT3	0.3492392807745505	1.80038e+12	29
DDX21	0.3612303290414879	1.96454e+11	9
DET1	0.33689126084056037	1.38195e+10	4
DHX9	0.38756715272448194	0.002485177930774519	19
EDF1	0.3883121876201461	5.8944e+11	16
EGFR	0.4398954703832753	0.09133762295617942	84
EGR1	0.35475939585528626	2.46996e+11	10
ELF3	0.360328219764538	2.90495e+11	13
ELOF1	0.33169129720853857	0.0	1
EP300	0.45250896057347667	0.025534348214876657	112
EPAS1	0.37700634565136243	0.0026394241275580037	25
EPHB4	0.3524075366364271	0.017982187159952093	14
EPN4	0.33588293980711675	0.0	5
ERG	0.3844689760182718	0.09535865467102189	74
ERR1	0.37969924812030076	0.006405891233598796	27
ESR1	0.4531179901301031	0.21689610030257517	212
ETS1	0.3756043138713276	0.001165595700002818	36
ETS2	0.3611011798355381	9.64976e+11	16
ETV1	0.35891968727789625	5.14969e+11	11
ETV4	0.35994297933000713	9.03651e+09	10
EWS	0.3617478510028654	5.63483e+10	20
Eprosartan	0.2628155087171481	0.0	1
FABPL	0.3137620378999689	0.005934706453797014	6
FBW1B	0.3510601320820299	0.0017989485800683023	11
FBXW7	0.3698279018674478	0.001276414157209345	26
FGFR3	0.34984412885348115	0.016202108595757717	22
FHOD1	0.3326745718050066	2.37847e+12	7
FNBP1	0.2628155087171481	0.0	3
FOS	0.41718298223874434	0.012855219547042196	69
FOSB	0.33881247903388123	6.31472e+09	7
FOSL1	0.34684065934065933	2.34707e+12	19
FOSL2	0.34029649595687333	1.01327e+11	13
FOXO1	0.3862332695984704	0.0012819941304400215	19
GASP1	0.2628155087171481	0.0	1
GATA2	0.3646209386281588	8.70682e+11	19
GATA5	0.33938172043010756	0.0	3
GHITM	0.2628155087171481	0.0	2
GNA12	0.3168130489335006	1.72848e+12	5
GNAQ	0.3224776500638569	4.39917e+12	5
GOPC	0.33767970578401874	1.05111e+10	7
GPAA1	0.3199239784605638	1.71904e+12	4
GRDN	0.3450632046463956	1.71796e+12	6
GRIP1	0.3791291291291291	4.92181e+10	15
GRK5	0.3066180935033394	2.68693e+10	5
GSK3B	0.3896604938271605	0.045911775257350594	62
HAUS6	0.3502080443828017	1.75783e+10	4
HCFC1	0.3522846180676666	6.65279e+10	14
HD	0.39857932123125495	0.00599692397298144	51
HDAC1	0.4310712761416987	0.019935446224911255	88
HDAC3	0.4279661016949153	0.018952873044596124	57
HDAC4	0.4132569558101473	0.010369889074769646	44
HDAC9	0.38055764883195176	0.0010040330677613639	19
HDGF	0.3598147488421803	2.04921e+12	9
HELZ2	0.315230961298377	1.50895e+11	3
HERC1	0.3514265831593598	8.2605e+10	6
HHATL	0.3110563597166615	7.37968e+10	3
HHEX	0.341331530922609	6.65156e+09	5
HIF1A	0.4066022544283414	0.013251286697832593	62
HIRA	0.3455354088265481	1.52864e+09	4
HLF	0.33644237175216524	6.26677e+10	10
HME1	0.3650162631008312	8.05292e+11	18
HMGA1	0.3878648233486943	0.0010557658981145393	24
HNRPM	0.35600986958054287	1.44103e+12	11
HOOK2	0.35563380281690143	1.46458e+11	6
IBP3	0.3710506980161646	0.002634678351839228	12
IKBB	0.36344008636200076	3.79582e+11	14
IKKB	0.3843226788432268	0.00861617042128143	36
IRAK1	0.3613595706618963	2.5678e+11	14
ITCH	0.3702346041055718	7.11254e+11	20
ITF2	0.37658463832960476	7.68653e+11	23
ITPK1	0.3435374149659864	1.22347e+10	6
Irbesartan	0.3542616625745353	7.27069e+11	2
JAK1	0.3627873563218391	0.013847759113048053	26
JAK2	0.3558844256518675	0.01490285825686754	27
JAZF1	0.3344370860927152	4.59193e+10	4
JDP2	0.34839599862021386	1.10168e+12	16
JIP1	0.3616183315431436	0.009937117212102681	10
JKAMP	0.2628155087171481	0.0	2
JUN	0.4960707269155206	0.1532445425689064	293
JUND	0.3939157566302652	0.0015718727269503335	25
KAT2A	0.3652802893309222	7.5463e+11	23
KAT2B	0.3843226788432268	0.009295631322849109	42
KAT5	0.4107360715738105	0.008288652258878343	51
KAT7	0.3519163763066202	6.30277e+10	6
KDM2B	0.34494535519125685	1.96073e+11	9
KDM4C	0.34225686208065065	3.50802e+11	7
KIF11	0.33790565406490464	0.023671235784371237	19
KIF1A	0.3577754162238753	0.00284588829146576	10
KLF4	0.3934553954031944	0.001666898899506082	12
KLF5	0.40159045725646125	0.0015583974516557972	29
KMT2C	0.337228714524207	1.98187e+11	5
LCNL1	0.2628155087171481	0.0	2
LMO4	0.37037037037037035	0.0011505865632872583	11
LMO7	0.34660260809883325	3.73774e+10	6
LRIF1	0.3623968424829566	0.0010861078178729692	14
LYRIC	0.3423728813559322	4.56222e+11	6
LZTS1	0.31346989447548107	1.43309e+12	4
Losartan	0.2628155087171481	0.0	1
MACF1	0.34400544959128065	6.32282e+09	5
MAF	0.3469598076262453	1.03089e+11	13
MAFB	0.34660260809883325	3.72412e+11	12
MAFF	0.34839599862021386	3.54769e+10	9
MAX	0.34767641996557663	1.34214e+11	18
MAZ	0.3409858203916273	2.19626e+10	3
MBD3	0.3450632046463956	7.97014e+10	11
MDM2	0.43553255713669686	0.01671541887189902	74
MED1	0.41123778501628666	0.0038359474792981317	33
MED14	0.38272072754831377	0.0012877529710660523	11
MED24	0.39192859914629413	0.0014610410123473885	13
MOK	0.3356596876038551	0.0	2
MPRD	0.33278418451400327	0.009881364746980148	7
MRE11	0.36727272727272725	9.00309e+11	19
MSX2	0.35118219749652296	8.87385e+10	11
MTA1	0.37324464153732445	1.38463e+12	13
MTA3	0.3485162180814355	2.65374e+10	8
MUC1	0.41787339677285895	0.007247780447161868	20
MYC	0.41359541359541363	0.011737821572088018	58
MYOD1	0.3831562974203338	3.94097e+11	22
NACA	0.3550087873462215	3.65633e+11	8
NACAD	0.3250724171226263	2.61941e+11	4
NAT14	0.33169129720853857	0.0	1
NBN	0.3598147488421803	2.16203e+12	16
NCOA1	0.41123778501628666	0.0318854158915673	67
NCOA2	0.4043234587670136	0.018368847846244013	53
NCOA3	0.42171189979123175	0.005261420613750981	43
NCOA4	0.3522846180676666	3.68236e+11	7
NCOA6	0.4117407256420709	0.004969084855742444	41
NCOR1	0.41735537190082644	0.00887256727438412	48
NCOR2	0.4141041410414104	0.0021169387884804134	38
NDRG2	0.32781564427134047	0.001426238236690273	3
NEDD4	0.396700706991359	0.004604166909904804	24
NELFB	0.37173352962826645	6.04327e+11	11
NFAT5	0.34272141160502206	2.33551e+11	5
NFKB1	0.41787339677285895	0.028214527272056672	59
NFM	0.3452991452991453	2.2627e+11	7
NFYA	0.3612303290414879	9.96193e+10	15
NOS3	0.3638328530259366	0.07952563360004167	52
NPTN	0.3098159509202454	9.69408e+10	4
NR0B1	0.34636488340192045	0.004188735858968196	7
NR0B2	0.3815640347563279	8.34742e+11	19
NR1H2	0.3644893540238181	0.007919814106110557	28
NR1H3	0.3792714983101765	0.006084256151634753	30
NR2E3	0.3493600830162574	5.29927e+10	10
NR4A1	0.39101819589624465	0.0026400349565391073	29
NR4A2	0.3684786574242977	3.756e+12	12
NRIP1	0.40841083704003234	0.003943359200388448	20
NSD1	0.3546348314606742	9.57384e+11	8
NTRK3	0.3566384180790961	0.0037812132984034615	10
NUP88	0.33300362677217277	2.85352e+11	6
OAZ1	0.33454786353097055	0.0021528249421158426	7
OPTN	0.3698279018674478	0.0020635961145875135	15
Olmesartan	0.2628155087171481	0.0	1
P53	0.4543409806567701	0.03113157622435835	112
P73	0.3789868667917448	0.0013519085394017654	40
PACS1	0.3406408094435076	5.3934e+09	3
PAK4	0.36713922210105415	2.74492e+11	9
PARP1	0.4286926994906622	0.045283218239882815	71
PDIA2	0.32749675745784695	2.54802e+11	4
PHB2	0.36344008636200076	0.00621263458542956	12
PIAS1	0.4158089748867847	0.010918809033715294	37
PIAS2	0.3878648233486943	5.20312e+10	26
PIMT	0.34684065934065933	8.22567e+11	8
PIN1	0.3998416468725257	0.009237208216270313	40
PIT1	0.3702346041055718	0.010008020791525763	17
PLCG1	0.3477961432506887	0.001447415363705732	16
PLCH2	0.2628155087171481	0.0	2
PML	0.40841083704003234	0.005136964652884734	55
PNMA1	0.33278418451400327	6.79799e+11	8
PPARG	0.45557059088858814	0.20637670396579869	301
PPM1B	0.3520390379923318	1.69293e+12	6
PRKDC	0.42048293089092426	0.011029873721340237	39
PROX1	0.358283079106066	7.13225e+10	8
PSMD1	0.36567704561911657	2.16849e+12	8
PTMA	0.37159676232523914	8.23184e+11	9
RAB5A	0.321656050955414	0.004413831438920674	8
RAC1	0.3705062362435803	0.0066671954886975675	20
RACK1	0.3892100192678227	0.005285439281735413	25
RAD50	0.3579021970233877	5.60158e+11	13
RAF1	0.36567704561911657	0.01435805271817282	28
RARA	0.4109031733116355	0.016298627829289834	63
RBBP5	0.3736588975212726	6.25855e+11	17
RBM39	0.37462908011869434	1.6512e+12	7
RED1	0.3526536312849162	5.00254e+08	7
RFX5	0.3522846180676666	4.03472e+10	4
ROBO4	0.32824179395515113	0.0	4
RTN3	0.28923253150057276	3.43391e+10	5
RUNX1	0.3684786574242977	2.5447e+11	26
RUNX2	0.36620739666424945	1.99473e+12	23
RXRA	0.4197838736492103	0.02621785136282933	80
RXRB	0.3423728813559322	0.003985090093011164	29
RXRG	0.3496019383869851	0.001211374878467217	21
SAE1	0.35891968727789625	0.0011212613369401385	10
SCRB1	0.3415623943185661	1.97314e+11	2
SELK	0.3281351526965562	7.07138e+10	7
SELS	0.33554817275747506	1.80046e+11	4
SEP15	0.31473979432845123	4.65793e+11	3
SFPQ	0.4004758128469469	0.0076269977452425594	24
SKI	0.3784188834769576	4.96996e+10	15
SMAD2	0.39437719640765323	0.003898451518287653	44
SMAD3	0.4220643543669035	0.004844809346317123	60
SMAD4	0.3889102810935695	0.0011022274872837935	42
SNRK	0.3382451440053583	1.84435e+10	2
SOX10	0.35438596491228075	1.55988e+12	14
SOX8	0.3421409214092141	1.05734e+11	4
SP1	0.4368512110726644	0.01847694780296818	58
SPG21	0.3234069804674992	3.2485e+11	6
SPI1	0.3711870635795663	0.0016585519183717646	25
SPIB	0.3452991452991453	5.63076e+09	9
SSXT	0.3406408094435076	7.16267e+08	7
STAT1	0.40239043824701193	0.007449282423677432	33
STAT3	0.41123778501628666	0.012859992624050796	52
STAT4	0.3452991452991453	1.17426e+09	8
STAT6	0.3843226788432268	0.0010204405385152843	19
STF1	0.34190927555856465	1.4359e+10	8
STMN1	0.33499170812603646	2.02974e+11	3
STP1	0.32963446475195823	0.022057781925038097	14
STRN4	0.34494535519125685	1.17668e+10	3
SUMO1	0.3913211933359163	0.003374640284849791	50
SUMO2	0.3807010931021485	0.007436074501005686	43
SUMO3	0.3623968424829566	1.8796e+11	17
SUMO4	0.3519163763066202	1.11497e+12	6
SVIL	0.3485162180814355	1.81989e+12	3
SYT1	0.3496019383869851	6.10249e+11	8
TAF1	0.3622668579626973	9.96734e+10	16
TAF4	0.35057271780631727	5.35029e+10	12
TBP	0.39468542399374756	0.0020971727685276304	40
TCF20	0.3605855051767226	0.0	5
TCL1A	0.3431872239211689	1.4342e+10	7
TDG	0.3835928598556779	3.73631e+12	20
TDIF2	0.34996534996535	1.86581e+11	4
TF2B	0.38593809705769966	6.84873e+11	21
TGIF1	0.35701661364439735	5.10652e+10	7
THOP1	0.30167264038231784	7.29828e+10	4
TIF1A	0.37969924812030076	6.28566e+11	20
TOP1	0.39253789350952195	0.03251551981703864	40
TOP2A	0.3785607196401799	0.06384695776873765	60
TPM1	0.3494809688581315	0.0025853733200745933	8
TPM2	0.33588293980711675	0.0	4
TRAF2	0.3862332695984704	0.003111106086421204	36
TRIP4	0.3926905132192846	3.55249e+12	17
Telmisartan	0.3299575302188827	0.001660504088190763	2
UBB	0.37241887905604715	0.002381251198380819	20
UBC	0.4077513120710537	0.012989399450660055	54
UBC9	0.4370402423193423	0.015272379297974164	81
UBR4	0.3247588424437299	0.007194638712612904	8
UBR5	0.3778526000748223	0.003173692989465035	16
USP9X	0.3688823959094229	0.0011015028762197895	16
VAC14	0.3431872239211689	2.35823e+12	6
VAV	0.36213696665471495	8.42505e+11	12
VDR	0.40127135478744536	0.03739772404175645	64
VHL	0.39763779527559057	0.006940678122061307	35
VRK1	0.3486365205384881	3.79244e+10	9
Valsartan	0.2628155087171481	0.0	1
XPO1	0.4075867635189669	0.006429640719986915	23
XRCC5	0.3996834190740008	0.0075678491389294215	32
XRCC6	0.41718298223874434	0.008444175399906575	38
ZBTB3	0.3279220779220779	0.0	3
ZBTB5	0.31308121512709236	0.0	1
ZBTB9	0.3536414565826331	1.31257e+12	7
ZYX	0.3433038749150238	3.54186e+11	6

## Sheet: Irbesartan_network
node name	closeness centrality	betweeness centrality	degree
A4	0.36278342455043	0.03696903959765521	24
ABI3	0.23868312757201648	0.0	1
ABL1	0.343322234554199	0.04004052183952195	22
ACTN4	0.3023786249592701	0.0	1
ADCY4	0.3023786249592701	0.0	1
AGTR1	0.3134076325565687	0.16838958535270745	52
AKAP5	0.3290780141843972	0.0	1
AP1G1	0.3290780141843972	0.0	1
AP2M1	0.23868312757201648	0.0	1
APJ	0.23868312757201648	0.0	1
APLP2	0.3301316257559587	5.0903e+11	5
ARIP4	0.3023786249592701	0.0	1
ARNT	0.3290780141843972	0.0	1
ARRB1	0.3657863618446985	0.025110681179061355	2
ARRB2	0.23868312757201648	0.0	1
ASH2L	0.3023786249592701	0.0	1
ATF1	0.3293115684882896	0.0	2
ATF2	0.3293115684882896	0.0	2
ATF3	0.3293115684882896	0.0	2
ATF4	0.3293115684882896	0.0	2
ATF7	0.3293115684882896	0.0	2
ATMIN	0.3023786249592701	0.0	1
ATRAP	0.23868312757201648	0.0	1
BAALC	0.23868312757201648	0.0	1
BASP1	0.23868312757201648	0.0	1
BATF	0.3290780141843972	0.0	1
BATF2	0.3290780141843972	0.0	1
BATF3	0.3290780141843972	0.0	1
BBS7	0.3290780141843972	0.0	1
BCL3	0.3290780141843972	0.0	1
BCL6	0.3290780141843972	0.0	1
BLM	0.3290780141843972	0.0	1
BMAL1	0.3290780141843972	0.0	1
BNIP3	0.23868312757201648	0.0	1
BRCA1	0.3290780141843972	0.0	1
BRD8	0.32884479092841956	0.022236109176387853	2
CASP9	0.3293115684882896	0.0021551724137931034	2
CAV1	0.3023786249592701	0.0	1
CBP	0.3551473402219671	0.0021551724137931034	3
CBR1	0.2873065015479876	0.043996897527508884	21
CCND1	0.32989690721649484	0.004614750808848843	5
CD37	0.23868312757201648	0.0	1
CDK5	0.304862023653088	0.0012954650857786667	3
CEBPA	0.3290780141843972	0.0	1
CEBPB	0.3128792987188132	4.74897e+12	2
CEBPE	0.3290780141843972	0.0	1
CEBPG	0.3290780141843972	0.0	1
CERS6	0.23868312757201648	0.0	1
CGT	0.23868312757201648	0.0	1
CHD3	0.3290780141843972	0.0	1
CHD8	0.3023786249592701	0.0	1
CHIP	0.3023786249592701	0.0	1
CNCG	0.23880597014925373	0.0021551724137931043	2
CNOT1	0.3023786249592701	0.0	1
COP1	0.3290780141843972	0.0	1
CORO7	0.3290780141843972	0.0	1
CRBN	0.32989690721649484	0.005597953078473563	4
CRCT1	0.3290780141843972	0.0	1
CREB1	0.3295454545454546	0.0028351986106115346	3
CREB3	0.3290780141843972	0.0	1
CREB5	0.3290780141843972	0.0	1
CSK	0.3390573620752649	0.0056876816044673095	5
CSN2	0.3290780141843972	0.0	1
CSN5	0.35487571701720844	0.0	2
CSN6	0.3290780141843972	0.0	1
DACH1	0.3290780141843972	0.0	1
DAXX	0.3290780141843972	0.0	1
DB00002	0.2564244266371926	0.0	1
DB00103	0.24832753545624833	0.0	1
DB00125	0.20350877192982456	0.0	1
DB00129	0.19281113650529816	0.0	1
DB00131	0.24792946834090304	0.0	1
DB00132	0.30287206266318534	0.0	3
DB00136	0.2662076878944349	0.0	1
DB00146	0.2662076878944349	0.0	1
DB00153	0.2662076878944349	0.0	1
DB00155	0.20350877192982456	0.0	1
DB00159	0.3023786249592701	0.0	2
DB00169	0.2662076878944349	0.0	1
DB00171	0.2556473829201102	0.0	1
DB00176	0.26082068577852724	0.0	1
DB00197	0.30287206266318534	0.0	3
DB00199	0.26082068577852724	0.0	1
DB00201	0.24792946834090304	0.0	1
DB00204	0.26082068577852724	0.0	1
DB00210	0.33154698106466596	0.0015421334967928122	6
DB00218	0.2605277933745087	0.0	1
DB00228	0.26082068577852724	0.0	1
DB00244	0.30516277540282805	0.0	3
DB00252	0.26082068577852724	0.0	1
DB00255	0.2831858407079646	1.54149e+11	3
DB00269	0.26720414627123523	0.0	1
DB00276	0.2684408446630026	0.0015296863590732203	2
DB00277	0.2506753106428957	0.0	1
DB00280	0.26082068577852724	0.0	1
DB00281	0.2564244266371926	0.0	1
DB00282	0.24779706275033378	0.0	1
DB00286	0.26720414627123523	0.0	1
DB00304	0.26720414627123523	0.0	1
DB00308	0.26082068577852724	0.0	1
DB00313	0.3027732463295269	2.18084e+12	3
DB00317	0.2564244266371926	0.0	1
DB00321	0.26082068577852724	0.0	1
DB00328	0.3023786249592701	0.0	2
DB00342	0.26082068577852724	0.0	1
DB00360	0.20350877192982456	0.0	1
DB00367	0.26720414627123523	0.0	1
DB00380	0.2605277933745087	0.0	1
DB00385	0.2605277933745087	0.0	1
DB00396	0.26720414627123523	0.0	1
DB00398	0.1996987303636755	0.0	1
DB00412	0.3032679738562091	4.31884e+09	5
DB00414	0.22323791195573733	0.0	1
DB00431	0.26720414627123523	0.0	1
DB00444	0.2605277933745087	0.0	1
DB00445	0.2605277933745087	0.0	1
DB00455	0.26082068577852724	0.0	1
DB00457	0.26082068577852724	0.0	1
DB00458	0.26082068577852724	0.0	1
DB00467	0.2605277933745087	0.0	1
DB00472	0.26082068577852724	0.0	1
DB00477	0.26082068577852724	0.0	1
DB00480	0.24812834224598931	0.0	1
DB00481	0.26720414627123523	0.0	1
DB00487	0.2605277933745087	0.0	1
DB00489	0.26082068577852724	0.0	1
DB00502	0.22323791195573733	0.0	1
DB00514	0.24846050870147254	0.0	1
DB00530	0.2564244266371926	0.0	1
DB00537	0.2684408446630026	0.0015296863590732203	2
DB00539	0.26720414627123523	0.0	1
DB00557	0.26082068577852724	0.0	1
DB00570	0.3290780141843972	0.0	2
DB00573	0.3023786249592701	0.0	2
DB00590	0.26082068577852724	0.0	1
DB00603	0.26720414627123523	0.0	1
DB00604	0.26082068577852724	0.0	1
DB00619	0.2556473829201102	0.0	1
DB00624	0.26720414627123523	0.0	1
DB00637	0.26082068577852724	0.0	1
DB00648	0.26720414627123523	0.0	1
DB00655	0.26720414627123523	0.0	1
DB00661	0.26082068577852724	0.0	1
DB00675	0.29906542056074764	0.007518695840784023	3
DB00679	0.26082068577852724	0.0	1
DB00685	0.2605277933745087	0.0	1
DB00694	0.27684964200477324	0.0018473685639820241	2
DB00731	0.3023786249592701	0.0	2
DB00746	0.26628407460545195	0.0	1
DB00756	0.26720414627123523	0.0	1
DB00762	0.24979811574697175	0.0	1
DB00773	0.2605277933745087	0.0	1
DB00776	0.22323791195573733	0.0	1
DB00783	0.26720414627123523	0.0	1
DB00795	0.30516277540282805	0.0	3
DB00823	0.26720414627123523	0.0	1
DB00841	0.26720414627123523	0.0	1
DB00845	0.3023786249592701	0.0	2
DB00852	0.33071988595866003	4.7854e+10	9
DB00882	0.26720414627123523	0.0	1
DB00890	0.26720414627123523	0.0	1
DB00908	0.26082068577852724	0.0	1
DB00910	0.2662076878944349	0.0	1
DB00912	0.3023786249592701	0.0	2
DB00945	0.2682080924855491	1.00162e+12	4
DB00947	0.26720414627123523	0.0	1
DB00957	0.26720414627123523	0.0	1
DB00966	0.3023786249592701	0.0	1
DB00970	0.2605277933745087	0.0	1
DB00977	0.26720414627123523	0.0	1
DB00978	0.2605277933745087	0.0	1
DB00993	0.24846050870147254	0.0	1
DB00995	0.2662076878944349	0.0	1
DB00997	0.2839657282741738	0.017749063463359076	3
DB01014	0.3023786249592701	0.0	2
DB01026	0.26082068577852724	0.0	1
DB01029	0.3290780141843972	0.0	1
DB01030	0.24979811574697175	0.0	1
DB01035	0.26082068577852724	0.0	1
DB01039	0.22323791195573733	0.0	1
DB01041	0.26288951841359776	1.39493e+11	2
DB01046	0.22323791195573733	0.0	1
DB01050	0.3023786249592701	0.0	2
DB01059	0.2605277933745087	0.0	1
DB01065	0.26720414627123523	0.0	1
DB01067	0.3023786249592701	0.0	2
DB01069	0.26082068577852724	0.0	1
DB01070	0.2662076878944349	0.0	1
DB01074	0.26082068577852724	0.0	1
DB01100	0.26082068577852724	0.0	1
DB01108	0.26720414627123523	0.0	1
DB01110	0.2835319278948977	0.014682494931045793	2
DB01118	0.3173734610123119	0.010728475347366727	3
DB01132	0.3023786249592701	0.0	2
DB01136	0.2617033276931754	4.25983e+12	2
DB01142	0.26082068577852724	0.0	1
DB01149	0.26082068577852724	0.0	1
DB01162	0.26082068577852724	0.0	1
DB01165	0.2605277933745087	0.0	1
DB01169	0.3346556076451497	1.09349e+12	6
DB01177	0.2605277933745087	0.0	1
DB01179	0.2605277933745087	0.0	1
DB01182	0.26082068577852724	0.0	1
DB01183	0.2675122513692707	2.55531e+12	2
DB01185	0.26720414627123523	0.0	1
DB01195	0.26082068577852724	0.0	1
DB01196	0.26720414627123523	0.0	1
DB01204	0.2605277933745087	0.0	1
DB01208	0.2605277933745087	0.0	1
DB01211	0.26082068577852724	0.0	1
DB01218	0.26082068577852724	0.0	1
DB01244	0.26082068577852724	0.0	1
DB01252	0.3023786249592701	0.0	1
DB01254	0.25749167591564925	2.0414e+12	3
DB01259	0.2564244266371926	0.0	1
DB01269	0.2564244266371926	0.0	1
DB01272	0.24832753545624833	0.0	1
DB01275	0.24846050870147254	0.0	1
DB01356	0.25621203754831584	0.0	1
DB01357	0.26720414627123523	0.0	1
DB01370	0.26628407460545195	0.0	1
DB01393	0.3032679738562091	4.31884e+09	5
DB01406	0.26720414627123523	0.0	1
DB01428	0.26720414627123523	0.0	1
DB01431	0.26720414627123523	0.0	1
DB01436	0.26735811005473925	3.931e+10	2
DB01593	0.29228346456692916	0.0033648325257057566	10
DB01645	0.30071289695398573	0.008409363095273271	5
DB01686	0.20350877192982456	0.0	1
DB01698	0.22323791195573733	0.0	1
DB01708	0.26720414627123523	0.0	1
DB01766	0.26229508196721313	0.0	1
DB01772	0.25621203754831584	0.0	1
DB01782	0.24832753545624833	0.0	1
DB01793	0.25621203754831584	0.0	1
DB01821	0.20350877192982456	0.0	1
DB01833	0.20350877192982456	0.0	1
DB01878	0.26720414627123523	0.0	1
DB01950	0.25621203754831584	0.0	1
DB01992	0.26274065685164216	1.51118e+11	3
DB01997	0.20350877192982456	0.0	1
DB02010	0.25663716814159293	4.32872e+10	2
DB02027	0.20350877192982456	0.0	1
DB02044	0.20350877192982456	0.0	1
DB02048	0.20350877192982456	0.0	1
DB02052	0.2689855072463768	3.23077e+10	2
DB02077	0.20350877192982456	0.0	1
DB02141	0.20350877192982456	0.0	1
DB02187	0.26720414627123523	0.0	1
DB02207	0.20350877192982456	0.0	1
DB02234	0.20350877192982456	0.0	1
DB02235	0.26628407460545195	0.0	1
DB02266	0.3023786249592701	0.0	2
DB02300	0.2662076878944349	0.0	1
DB02335	0.20350877192982456	0.0	1
DB02342	0.24846050870147254	0.0	1
DB02375	0.19987077320697824	0.0	1
DB02467	0.1932125754736623	0.0	1
DB02498	0.2506753106428957	0.0	1
DB02542	0.24779706275033378	0.0	1
DB02546	0.2640113798008535	1.67271e+10	2
DB02589	0.20350877192982456	0.0	1
DB02615	0.26720414627123523	0.0	1
DB02690	0.2506753106428957	0.0	1
DB02701	0.2506753106428957	0.0	1
DB02709	0.3431952662721894	0.02473124731599577	4
DB02715	0.26720414627123523	0.0	1
DB02746	0.32470258922323303	0.012428350367856745	5
DB02755	0.24832753545624833	0.0	1
DB02757	0.26720414627123523	0.0	1
DB02872	0.26288951841359776	0.0	1
DB02900	0.24832753545624833	0.0	1
DB02901	0.26720414627123523	0.0	1
DB02911	0.20350877192982456	0.0	1
DB02979	0.20350877192982456	0.0	1
DB02994	0.20350877192982456	0.0	1
DB02998	0.2662076878944349	0.0	1
DB03065	0.20350877192982456	0.0	1
DB03072	0.2506753106428957	0.0	1
DB03073	0.2506753106428957	0.0	1
DB03100	0.20350877192982456	0.0	1
DB03144	0.20350877192982456	0.0	1
DB03305	0.20350877192982456	0.0	1
DB03332	0.20350877192982456	0.0	1
DB03347	0.2631877481565513	0.0	1
DB03394	0.22323791195573733	0.0	1
DB03444	0.25621203754831584	0.0	1
DB03451	0.2662076878944349	0.0	1
DB03467	0.26720414627123523	0.0	1
DB03496	0.2564244266371926	0.0	1
DB03509	0.2506753106428957	0.0	1
DB03556	0.22323791195573733	0.0	1
DB03600	0.3023786249592701	0.0	1
DB03707	0.20350877192982456	0.0	1
DB03722	0.2506753106428957	0.0	1
DB03742	0.26720414627123523	0.0	1
DB03754	0.26628407460545195	0.0	1
DB03756	0.3032679738562091	4.31884e+09	5
DB03802	0.26720414627123523	0.0	1
DB03878	0.2556473829201102	0.0	1
DB03910	0.20350877192982456	0.0	1
DB03918	0.20350877192982456	0.0	1
DB03963	0.20350877192982456	0.0	1
DB03974	0.20350877192982456	0.0	1
DB04010	0.2506753106428957	0.0	1
DB04014	0.2689855072463768	3.23077e+10	2
DB04018	0.20350877192982456	0.0	1
DB04137	0.1932125754736623	0.0	1
DB04144	0.26288951841359776	0.0	1
DB04209	0.19281113650529816	0.0	1
DB04216	0.30606860158311344	0.0075770379171503114	3
DB04223	0.20350877192982456	0.0	1
DB04224	0.3029709435194254	3.87482e+09	4
DB04258	0.2662076878944349	0.0	1
DB04270	0.3023786249592701	0.0	1
DB04315	0.2688296639629201	9.41118e+11	2
DB04395	0.2689855072463768	5.94401e+11	2
DB04463	0.22323791195573733	0.0	1
DB04464	0.2621468926553672	0.0	1
DB04468	0.28215262997871693	8.68835e+10	2
DB04471	0.26720414627123523	0.0	1
DB04522	0.24779706275033378	0.0	1
DB04534	0.20350877192982456	0.0	1
DB04540	0.2662076878944349	0.0	1
DB04559	0.20350877192982456	0.0	1
DB04573	0.26720414627123523	0.0	1
DB04574	0.26720414627123523	0.0	1
DB04575	0.26720414627123523	0.0	1
DB04576	0.2605277933745087	0.0	1
DB04652	0.2649157864687411	0.0	1
DB04689	0.3023786249592701	0.0	1
DB04690	0.24979811574697175	0.0	1
DB04716	0.2004752646359905	7.67213e+09	2
DB04796	0.2662076878944349	0.0	1
DB04824	0.26720414627123523	0.0	1
DB04844	0.22323791195573733	0.0	1
DB04855	0.26082068577852724	0.0	1
DB04868	0.2556473829201102	0.0	1
DB04882	0.24979811574697175	0.0	1
DB04891	0.2663605051664753	2.20864e+11	2
DB04892	0.26628407460545195	0.0	1
DB04930	0.26720414627123523	0.0	1
DB04938	0.26720414627123523	0.0	1
DB04957	0.26082068577852724	0.0	1
DB04959	0.19289129079193515	0.0	1
DB04967	0.26274065685164216	6.84348e+11	2
DB04971	0.3023786249592701	0.0	1
DB04973	0.1996987303636755	0.0	1
DB04975	0.2605277933745087	0.0	1
DB04978	0.2605277933745087	0.0	1
DB04988	0.2564244266371926	0.0	1
DB05014	0.25410733844468786	0.0	1
DB05015	0.2643874643874644	1.44828e+10	4
DB05022	0.2605277933745087	0.0	1
DB05024	0.2662076878944349	0.0	1
DB05075	0.2532751091703057	0.0	1
DB05088	0.26628407460545195	0.0	1
DB05101	0.2564244266371926	0.0	1
DB05129	0.26274065685164216	6.84348e+11	2
DB05150	0.26628407460545195	0.0	1
DB05183	0.2662076878944349	0.0	1
DB05184	0.2556473829201102	0.0	1
DB05187	0.3023786249592701	0.0	1
DB05190	0.1996987303636755	0.0	1
DB05197	0.22323791195573733	0.0	1
DB05210	0.24792946834090304	0.0	1
DB05223	0.2640113798008535	1.67271e+10	2
DB05233	0.26720414627123523	0.0	1
DB05243	0.20012939400474444	0.0	1
DB05268	0.1996987303636755	0.0	1
DB05294	0.2564244266371926	0.0	1
DB05295	0.2662076878944349	0.0	1
DB05374	0.2564244266371926	0.0	1
DB05404	0.2631877481565513	0.0	1
DB05424	0.2564244266371926	0.0	1
DB05482	0.24979811574697175	0.0	1
DB05483	0.19289129079193515	0.0	1
DB05487	0.2824102251978089	3.93283e+11	2
DB05490	0.3023786249592701	0.0	1
DB05524	0.2564244266371926	0.0	1
DB05630	0.24979811574697175	0.0	1
DB05662	0.26720414627123523	0.0	1
DB05706	0.2605277933745087	0.0	1
DB05785	0.3293115684882896	3.12792e+11	2
DB05806	0.24979811574697175	0.0	1
DB05846	0.26628407460545195	0.0	1
DB05854	0.3023786249592701	0.0	1
DB05882	0.26720414627123523	0.0	1
DB05920	0.2605277933745087	0.0	1
DB05938	0.26628407460545195	0.0	1
DB05944	0.2564244266371926	0.0	1
DB05959	0.24872688287322434	1.31744e+11	2
DB05966	0.26720414627123523	0.0	1
DB06013	0.2605277933745087	0.0	1
DB06021	0.2564244266371926	0.0	1
DB06042	0.2605277933745087	0.0	1
DB06069	0.24979811574697175	0.0	1
DB06082	0.24846050870147254	0.0	1
DB06144	0.26082068577852724	0.0	1
DB06151	0.2662076878944349	0.0	1
DB06154	0.20350877192982456	0.0	1
DB06159	0.24979811574697175	0.0	1
DB06176	0.2640113798008535	1.71725e+10	2
DB06194	0.2662076878944349	0.0	1
DB06202	0.26720414627123523	0.0	1
DB06207	0.26082068577852724	0.0	1
DB06217	0.26082068577852724	0.0	1
DB06249	0.26720414627123523	0.0	1
DB06263	0.27684964200477324	0.0018473685639820241	2
DB06362	0.2605277933745087	0.0	1
DB06374	0.26720414627123523	0.0	1
DB06401	0.26720414627123523	0.0	1
DB06410	0.2662076878944349	0.0	1
DB06420	0.2605277933745087	0.0	1
DB06421	0.2605277933745087	0.0	1
DB06457	0.26082068577852724	0.0	1
DB06510	0.3023786249592701	0.0	1
DB06521	0.30516277540282805	0.0	2
DB06533	0.3023786249592701	0.0	1
DB06536	0.3023786249592701	0.0	1
DB06584	0.26229508196721313	0.0	1
DB06589	0.25410733844468786	0.0	1
DB06603	0.2643874643874644	1.44828e+10	4
DB06616	0.2556473829201102	0.0	1
DB06710	0.26720414627123523	0.0	1
DB06732	0.28215262997871693	8.68835e+10	2
DB06782	0.26628407460545195	0.0	1
DB06832	0.2649157864687411	0.0	1
DB06867	0.26229508196721313	0.0	1
DB06871	0.2829268292682927	5.6615e+09	2
DB06875	0.2649157864687411	0.0	1
DB06884	0.2621468926553672	0.0	1
DB06898	0.2829268292682927	5.6615e+09	2
DB06908	0.3042622950819672	0.0	2
DB06926	0.3023786249592701	0.0	1
DB06927	0.285099846390169	0.0012398577899901233	2
DB07001	0.20350877192982456	0.0	1
DB07009	0.2649157864687411	0.0	1
DB07014	0.25621203754831584	0.0	1
DB07053	0.3023786249592701	0.0	1
DB07058	0.25621203754831584	0.0	1
DB07080	0.26992437463641655	2.66482e+12	5
DB07086	0.2829268292682927	5.6615e+09	2
DB07087	0.2829268292682927	5.6615e+09	2
DB07096	0.2506753106428957	0.0	1
DB07111	0.3023786249592701	0.0	1
DB07119	0.2649157864687411	0.0	1
DB07149	0.25621203754831584	0.0	1
DB07150	0.2649157864687411	0.0	1
DB07161	0.20012939400474444	0.0	1
DB07162	0.20012939400474444	0.0	1
DB07172	0.3023786249592701	0.0	1
DB07195	0.2829268292682927	5.6615e+09	2
DB07198	0.2649157864687411	0.0	1
DB07208	0.3023786249592701	0.0	1
DB07209	0.3023786249592701	0.0	1
DB07215	0.2649157864687411	0.0	1
DB07218	0.24832753545624833	0.0	1
DB07230	0.2649157864687411	0.0	1
DB07232	0.2506753106428957	0.0	1
DB07236	0.2649157864687411	0.0	1
DB07244	0.20350877192982456	0.0	1
DB07249	0.25424657534246575	0.0	1
DB07250	0.25424657534246575	0.0	1
DB07251	0.25424657534246575	0.0	1
DB07252	0.25424657534246575	0.0	1
DB07253	0.25424657534246575	0.0	1
DB07254	0.25424657534246575	0.0	1
DB07255	0.25424657534246575	0.0	1
DB07256	0.25424657534246575	0.0	1
DB07272	0.24832753545624833	0.0	1
DB07276	0.24832753545624833	0.0	1
DB07302	0.3023786249592701	0.0	1
DB07330	0.2506753106428957	0.0	1
DB07354	0.24979811574697175	0.0	1
DB07388	0.20350877192982456	0.0	1
DB07509	0.3023786249592701	0.0	1
DB07530	0.26906349666570023	1.62264e+11	2
DB07557	0.2660550458715596	2.85381e+10	2
DB07567	0.26720414627123523	0.0	1
DB07584	0.25621203754831584	0.0	1
DB07585	0.25621203754831584	0.0	1
DB07602	0.2564244266371926	0.0	1
DB07638	0.26720414627123523	0.0	1
DB07662	0.2564244266371926	0.0	1
DB07675	0.3023786249592701	0.0	1
DB07676	0.25621203754831584	0.0	1
DB07678	0.2829268292682927	5.6615e+09	2
DB07707	0.2829268292682927	5.6615e+09	2
DB07708	0.2829268292682927	5.6615e+09	2
DB07712	0.2829268292682927	5.6615e+09	2
DB07723	0.3023786249592701	0.0	1
DB07724	0.3042622950819672	0.0	2
DB07787	0.2506753106428957	0.0	1
DB07812	0.25621203754831584	0.0	1
DB07831	0.2556473829201102	0.0	1
DB07842	0.3023786249592701	0.0	1
DB07859	0.25621203754831584	0.0	1
DB07863	0.3055647020085611	2.44127e+10	3
DB07931	0.26720414627123523	0.0	1
DB07932	0.2829268292682927	5.6615e+09	2
DB07933	0.26720414627123523	0.0	1
DB07947	0.25621203754831584	0.0	1
DB07991	0.26720414627123523	0.0	1
DB08018	0.20350877192982456	0.0	1
DB08019	0.20350877192982456	0.0	1
DB08020	0.26720414627123523	0.0	1
DB08043	0.2556473829201102	0.0	1
DB08047	0.2829268292682927	5.6615e+09	2
DB08048	0.2829268292682927	5.6615e+09	2
DB08067	0.20012939400474444	0.0	1
DB08073	0.25621203754831584	0.0	1
DB08121	0.3023786249592701	0.0	1
DB08159	0.24979811574697175	0.0	1
DB08175	0.26689675007190106	3.52922e+11	3
DB08186	0.24819470446643485	0.0	1
DB08220	0.2649157864687411	0.0	1
DB08231	0.2714243930973969	4.44053e+11	2
DB08291	0.24819470446643485	0.0	1
DB08302	0.3023786249592701	0.0	1
DB08320	0.2829268292682927	5.6615e+09	2
DB08339	0.2556473829201102	0.0	1
DB08350	0.2556473829201102	0.0	1
DB08363	0.2631877481565513	0.0	1
DB08398	0.2829268292682927	5.6615e+09	2
DB08402	0.3055647020085611	2.44127e+10	3
DB08435	0.3023786249592701	0.0	1
DB08560	0.3023786249592701	0.0	1
DB08583	0.2556473829201102	0.0	1
DB08595	0.2829268292682927	5.6615e+09	2
DB08601	0.26720414627123523	2.44127e+10	2
DB08604	0.3023786249592701	0.0	2
DB08655	0.2621468926553672	0.0	1
DB08687	0.24846050870147254	0.0	1
DB08737	0.26720414627123523	0.0	1
DB08742	0.26906349666570023	1.62264e+11	2
DB08760	0.3023786249592701	0.0	1
DB08773	0.2829268292682927	5.6615e+09	2
DB08804	0.24806201550387597	0.0	1
DB08813	0.24832753545624833	3.25485e+10	2
DB08862	0.1996987303636755	0.0	1
DB08868	0.2638612453795849	0.0	1
DB08877	0.2004752646359905	7.67213e+09	2
DB08895	0.2004752646359905	7.67213e+09	2
DB08896	0.27238039330789554	0.0011357543411075427	2
DB08901	0.25692137320044295	1.30277e+11	2
DB08910	0.24812834224598931	0.0	1
DB08912	0.1996987303636755	0.0	1
DB08915	0.3042622950819672	0.0	2
DB08916	0.2564244266371926	0.0	1
DB09006	0.3023786249592701	0.0	1
DB09047	0.2605277933745087	0.0	1
DB09061	0.3023786249592701	0.0	2
DB09070	0.28206686930091185	1.20086e+12	2
DB09074	0.2506753106428957	0.0	1
DB09078	0.25410733844468786	0.0	1
DB09079	0.25410733844468786	0.0	1
DB09086	0.26720414627123523	0.0	1
DB09130	0.285275130648632	8.3736e+11	5
DB09148	0.26628407460545195	0.0	1
DB09149	0.26628407460545195	0.0	1
DB09151	0.26628407460545195	0.0	1
DB09198	0.3023786249592701	0.0	1
DB09201	0.3023786249592701	0.0	1
DB09212	0.22323791195573733	0.0	1
DB09213	0.3023786249592701	0.0	2
DB09237	0.20350877192982456	0.0	1
DB09317	0.26720414627123523	0.0	1
DB09318	0.26720414627123523	0.0	1
DB09330	0.2564244266371926	0.0	1
DB09369	0.26720414627123523	0.0	1
DB09371	0.26720414627123523	0.0	1
DB09449	0.26274065685164216	0.0	1
DB09535	0.26720414627123523	0.0	1
DB09559	0.2564244266371926	0.0	1
DB10772	0.2564244266371926	0.0	1
DB11064	0.26720414627123523	0.0	1
DB11090	0.27693225902715607	1.41237e+11	2
DB11094	0.2662076878944349	0.0	1
DB11133	0.3023786249592701	0.0	2
DB11157	0.24832753545624833	0.0	1
DB11186	0.26082068577852724	0.0	1
DB11219	0.26720414627123523	0.0	1
DB11254	0.24979811574697175	0.0	1
DB11348	0.26274065685164216	0.0	1
DB11386	0.26082068577852724	0.0	1
DB11478	0.26720414627123523	0.0	1
DB11541	0.26720414627123523	0.0	1
DB11619	0.26720414627123523	0.0	1
DB11633	0.26082068577852724	0.0	1
DB11638	0.26274065685164216	1.22057e+11	3
DB11642	0.26082068577852724	0.0	1
DB11672	0.31977946243969674	0.005273768108878373	4
DB11718	0.24812834224598931	0.0	1
DB11731	0.2564244266371926	0.0	1
DB11737	0.2564244266371926	0.0	1
DB11752	0.24812834224598931	0.0	1
DB11760	0.2506753106428957	0.0	1
DB11793	0.2506753106428957	0.0	1
DB11811	0.3023786249592701	0.0	1
DB11817	0.2004752646359905	7.67213e+09	2
DB11828	0.2564244266371926	0.0	1
DB11830	0.2640113798008535	1.67271e+10	2
DB11842	0.23868312757201648	0.0	1
DB11886	0.25410733844468786	0.0	1
DB11963	0.2564244266371926	0.0	1
DB11973	0.25424657534246575	0.0	1
DB11986	0.27031750655403436	6.29907e+10	2
DB12007	0.3023786249592701	0.0	1
DB12010	0.30526315789473685	0.039938188534676226	14
DB12129	0.25621203754831584	0.0	1
DB12147	0.25410733844468786	0.0	1
DB12161	0.22323791195573733	0.0	1
DB12202	0.2564244266371926	0.0	1
DB12235	0.26720414627123523	0.0	1
DB12267	0.29000000000000004	0.0010753083504457795	2
DB12274	0.26628407460545195	0.0	1
DB12323	0.2556473829201102	0.0	1
DB12332	0.2506753106428957	0.0	1
DB12364	0.26082068577852724	0.0	1
DB12450	0.26720414627123523	0.0	1
DB12500	0.2004752646359905	7.67213e+09	2
DB12565	0.2638612453795849	0.0	1
DB12597	0.2556473829201102	0.0	1
DB12662	0.3023786249592701	0.0	1
DB12695	0.24806201550387597	0.0	1
DB12893	0.24979811574697175	0.0	1
DB13164	0.2564244266371926	0.0	1
DB13749	0.2556473829201102	0.0	1
DB13869	0.26720414627123523	0.0	1
DB13873	0.3023786249592701	0.0	2
DB13877	0.2506753106428957	0.0	1
DB13943	0.26720414627123523	0.0	1
DB13944	0.26720414627123523	0.0	1
DB13946	0.26720414627123523	0.0	1
DB13951	0.26720414627123523	0.0	1
DB13952	0.2829268292682927	5.6615e+09	2
DB13953	0.2829268292682927	5.6615e+09	2
DB13954	0.2829268292682927	5.6615e+09	2
DB13955	0.2829268292682927	5.6615e+09	2
DB13956	0.2829268292682927	5.6615e+09	2
DB13961	0.3027732463295269	0.0	3
DB14009	0.3023786249592701	0.0	1
DB14011	0.3023786249592701	0.0	1
DB14034	0.3023786249592701	0.0	1
DB14481	0.26274065685164216	0.0	1
DB14487	0.29228346456692916	0.0033648325257057566	10
DB14502	0.26274065685164216	0.0	1
DB14503	0.26274065685164216	0.0	1
DB14507	0.25621203754831584	0.0	1
DB14508	0.25621203754831584	0.0	1
DB14509	0.25621203754831584	0.0	1
DB14517	0.26628407460545195	0.0	1
DB14518	0.26628407460545195	0.0	1
DB14533	0.29209946490399746	0.0032482529558456653	9
DB14548	0.29209946490399746	0.0032482529558456653	9
DB14635	0.31977946243969674	0.005273768108878373	3
DB14641	0.26720414627123523	0.0	1
DB14723	0.2532751091703057	0.0	1
DB14845	0.19987077320697824	0.0	1
DB14962	0.24979811574697175	0.0	1
DB14989	0.2556473829201102	0.0	1
DB15035	0.25813630041724617	7.95823e+11	2
DB15091	0.19987077320697824	0.0	1
DB15102	0.25410733844468786	0.0	1
DB15327	0.2564244266371926	0.0	1
DB15463	0.24779706275033378	0.0	1
DB15685	0.25410733844468786	0.0	1
DB15690	0.26720414627123523	0.0	1
DB15822	0.27094890510948905	0.001217187159616698	3
DB15874	0.24832753545624833	0.0	1
DB16390	0.2564244266371926	0.0	1
DB16630	0.24792946834090304	0.0	1
DB16695	0.2564244266371926	0.0	1
DDIT3	0.3290780141843972	0.0	1
DDX21	0.3290780141843972	0.0	1
DET1	0.3290780141843972	0.0	1
DHX9	0.3290780141843972	0.0	1
EDF1	0.35487571701720844	0.0	2
EGFR	0.3447251114413076	0.09339041790454437	35
EGR1	0.3290780141843972	0.0	1
ELF3	0.3290780141843972	0.0	1
ELOF1	0.3290780141843972	0.0	1
EP300	0.35487571701720844	0.0	2
EPAS1	0.3293115684882896	0.0021551724137931034	2
EPHB4	0.34080058758722	0.02178252882307296	12
EPN4	0.3290780141843972	0.0	1
ERG	0.3527175978715318	0.11160163632081312	54
ERR1	0.315753657706703	0.0019233560955629224	6
ESR1	0.3644933228593873	0.1991880599862029	120
ETS1	0.3290780141843972	0.0	1
ETS2	0.3290780141843972	0.0	1
ETV1	0.3290780141843972	0.0	1
ETV4	0.3290780141843972	0.0	1
EWS	0.3290780141843972	0.0	1
FABPL	0.30247718383311606	0.0	2
FBW1B	0.23868312757201648	0.0	1
FBXW7	0.3290780141843972	0.0	1
FGFR3	0.3405504587155963	0.019980263735888057	11
FHOD1	0.3023786249592701	0.0	1
FNBP1	0.23868312757201648	0.0	1
FOS	0.3297796730632552	0.00322892185455095	4
FOSB	0.3290780141843972	0.0	1
FOSL1	0.3290780141843972	0.0	1
FOSL2	0.3290780141843972	0.0	1
FOXO1	0.3023786249592701	0.0	1
GASP1	0.23868312757201648	0.0	1
GATA2	0.3290780141843972	0.0	1
GATA5	0.3023786249592701	0.0	1
GHITM	0.23868312757201648	0.0	1
GNA12	0.23868312757201648	0.0	1
GNAQ	0.23868312757201648	0.0	1
GOPC	0.3290780141843972	0.0	1
GPAA1	0.23868312757201648	0.0	1
GRDN	0.3023786249592701	0.0	1
GRIP1	0.3023786249592701	0.0	1
GRK5	0.23868312757201648	0.0	1
GSK3B	0.3443413729128015	0.047790560565892724	25
HAUS6	0.3290780141843972	0.0	1
HCFC1	0.3290780141843972	0.0	1
HD	0.3027732463295269	1.83018e+11	2
HDAC1	0.35830115830115833	0.01205537886938146	15
HDAC3	0.3562380038387716	0.004102368082292013	7
HDAC4	0.3146829433706341	0.001677525379719507	8
HDAC9	0.32989690721649484	0.0012461778974041876	4
HDGF	0.3295454545454546	3.44872e+12	2
HELZ2	0.3023786249592701	0.0	1
HERC1	0.3290780141843972	0.0	1
HHATL	0.23868312757201648	0.0	1
HHEX	0.3290780141843972	0.0	1
HIF1A	0.33048433048433046	0.010518771852995953	7
HIRA	0.3290780141843972	0.0	1
HLF	0.3290780141843972	0.0	1
HME1	0.3290780141843972	0.0	1
HMGA1	0.35487571701720844	0.0	2
HNRPM	0.3290780141843972	0.0	1
HOOK2	0.3290780141843972	0.0	1
IBP3	0.3023786249592701	0.0	1
IKBB	0.3023786249592701	0.0	1
IKKB	0.3626416568972255	0.012719323831863902	11
IRAK1	0.33831571272329564	0.0017963073294935737	2
ITCH	0.3290780141843972	0.0	1
ITF2	0.35487571701720844	0.0	2
ITPK1	0.3290780141843972	0.0	1
Irbesartan	0.3657863618446985	0.025110681179061355	2
JAK1	0.24973089343379978	0.013772087599680889	11
JAK2	0.2501347708894879	0.017095248171927625	14
JAZF1	0.3023786249592701	0.0	1
JDP2	0.3293115684882896	0.0	2
JIP1	0.3302491103202847	0.01075261317561284	6
JKAMP	0.23868312757201648	0.0	1
JUN	0.49022715266772315	0.6307857851752426	200
JUND	0.3023786249592701	0.0	1
KAT2A	0.30287206266318534	4.18194e+11	2
KAT2B	0.33001422475106684	0.005617503983508209	4
KAT5	0.30287206266318534	4.18194e+11	2
KAT7	0.3290780141843972	0.0	1
KDM2B	0.3290780141843972	0.0	1
KDM4C	0.3023786249592701	0.0	1
KIF11	0.3023786249592701	0.0	1
KIF1A	0.3046618516086671	6.46764e+11	2
KLF4	0.3023786249592701	0.0	1
KLF5	0.35487571701720844	0.0	2
KMT2C	0.3290780141843972	0.0	1
LCNL1	0.23868312757201648	0.0	1
LMO4	0.3023786249592701	0.0	1
LMO7	0.3290780141843972	0.0	1
LRIF1	0.3023786249592701	0.0	1
LYRIC	0.3290780141843972	0.0	1
LZTS1	0.23868312757201648	0.0	1
MACF1	0.3290780141843972	0.0	1
MAF	0.3290780141843972	0.0	1
MAFB	0.3290780141843972	0.0	1
MAFF	0.3023786249592701	0.0	1
MAX	0.3290780141843972	0.0	1
MAZ	0.3290780141843972	0.0	1
MBD3	0.3290780141843972	0.0	1
MDM2	0.3565117172493277	0.005233110305298531	8
MED1	0.3025758069775024	3.65051e+11	2
MED14	0.3023786249592701	0.0	1
MED24	0.3023786249592701	0.0	1
MOK	0.3290780141843972	0.0	1
MPRD	0.3302491103202847	0.01075261317561284	6
MRE11	0.3023786249592701	0.0	1
MSX2	0.3023786249592701	0.0	1
MTA1	0.3290780141843972	0.0	1
MTA3	0.3290780141843972	0.0	1
MUC1	0.3554193795480659	0.003362622682969648	4
MYC	0.3295454545454546	0.0013817170369299222	3
MYOD1	0.3290780141843972	0.0	1
NACA	0.3290780141843972	0.0	1
NACAD	0.23868312757201648	0.0	1
NAT14	0.3290780141843972	0.0	1
NBN	0.3023786249592701	0.0	1
NCOA1	0.36024844720496896	0.03253214276707525	23
NCOA2	0.3626416568972255	0.03212417298318022	31
NCOA3	0.35487571701720844	0.0	2
NCOA4	0.3023786249592701	0.0	1
NCOA6	0.35487571701720844	0.0	2
NCOR1	0.35487571701720844	0.0	2
NCOR2	0.35487571701720844	0.0	2
NDRG2	0.23868312757201648	0.0	1
NEDD4	0.35487571701720844	0.0	2
NELFB	0.3290780141843972	0.0	1
NFAT5	0.3290780141843972	0.0	1
NFKB1	0.3128792987188132	0.0017465320939714368	5
NFM	0.3290780141843972	0.0	1
NFYA	0.3290780141843972	0.0	1
NOS3	0.2554362785576658	0.08714700536742288	43
NPTN	0.23868312757201648	0.0	1
NR0B1	0.3023786249592701	0.0	1
NR0B2	0.3023786249592701	0.0	1
NR1H2	0.3025758069775024	1.50667e+11	2
NR1H3	0.3027732463295269	4.23252e+11	3
NR2E3	0.3023786249592701	0.0	1
NR4A1	0.3023786249592701	0.0	1
NR4A2	0.3023786249592701	0.0	1
NRIP1	0.3551473402219671	0.0021551724137931034	3
NSD1	0.3023786249592701	0.0	1
NTRK3	0.3390573620752649	0.009048202703636465	5
NUP88	0.23868312757201648	0.0	1
OAZ1	0.23880597014925373	0.0021551724137931043	2
OPTN	0.3023786249592701	0.0	1
P53	0.35706040784917276	0.008160426408003223	10
P73	0.3301316257559587	5.0903e+11	5
PACS1	0.3290780141843972	0.0	1
PAK4	0.3137254901960784	0.0018708494567375553	2
PARP1	0.33441441441441444	0.0389464249546095	23
PDIA2	0.3023786249592701	0.0	1
PHB2	0.3023786249592701	0.0	1
PIAS1	0.35487571701720844	0.0	2
PIAS2	0.3290780141843972	0.0	1
PIMT	0.23868312757201648	0.0	1
PIN1	0.3554193795480659	0.004308019938250939	4
PIT1	0.3562380038387716	0.01075261317561284	7
PLCG1	0.23868312757201648	0.0	1
PLCH2	0.23868312757201648	0.0	1
PML	0.3550114766641163	1.07217e+11	3
PNMA1	0.23868312757201648	0.0	1
PPARG	0.4332399626517274	0.3610705040473237	224
PPM1B	0.3023786249592701	0.0	1
PRKDC	0.3295454545454546	0.004308019938250939	3
PROX1	0.3023786249592701	0.0	1
PSMD1	0.3023786249592701	0.0	1
PTMA	0.3290780141843972	0.0	1
RAB5A	0.239422084623323	0.004831118452933676	4
RAC1	0.33048433048433046	0.006848663370425263	4
RACK1	0.36636399526253455	0.02648161510562051	3
RAD50	0.3023786249592701	0.0	1
RAF1	0.24946236559139784	0.01564100203504712	9
RARA	0.3027732463295269	3.07478e+12	3
RBBP5	0.3023786249592701	0.0	1
RBM39	0.3290780141843972	0.0	1
RED1	0.3290780141843972	0.0	1
RFX5	0.3023786249592701	0.0	1
ROBO4	0.3023786249592701	0.0	1
RTN3	0.23868312757201648	0.0	1
RUNX1	0.3290780141843972	0.0	1
RUNX2	0.3290780141843972	0.0	1
RXRA	0.31256315257662515	0.001733261723295802	13
RXRB	0.31193277310924367	6.60757e+11	8
RXRG	0.3115139308492783	1.8978e+12	6
SAE1	0.23868312757201648	0.0	1
SCRB1	0.3290780141843972	0.0	1
SELK	0.3023786249592701	0.0	1
SELS	0.3023786249592701	0.0	1
SEP15	0.23868312757201648	0.0	1
SFPQ	0.3031688990525972	6.33196e+11	3
SKI	0.3290780141843972	0.0	1
SMAD2	0.3293115684882896	0.0021551724137931034	2
SMAD3	0.35487571701720844	0.0	2
SMAD4	0.3290780141843972	0.0	1
SNRK	0.33831571272329564	0.0017963073294935737	2
SOX10	0.3290780141843972	0.0	1
SOX8	0.3290780141843972	0.0	1
SP1	0.3554193795480659	4.29285e+12	4
SPG21	0.23868312757201648	0.0	1
SPI1	0.3290780141843972	0.0	1
SPIB	0.3290780141843972	0.0	1
SSXT	0.3290780141843972	0.0	1
STAT1	0.35487571701720844	0.0	2
STAT3	0.3295454545454546	0.0032005272003598185	3
STAT4	0.3290780141843972	0.0	1
STAT6	0.35487571701720844	0.0	2
STF1	0.3290780141843972	0.0	1
STMN1	0.3023786249592701	0.0	1
STP1	0.31672354948805465	0.0011630665918338345	3
STRN4	0.3290780141843972	0.0	1
SUMO1	0.3290780141843972	0.0	1
SUMO2	0.3290780141843972	0.0	1
SUMO3	0.3290780141843972	0.0	1
SUMO4	0.3290780141843972	0.0	1
SVIL	0.3023786249592701	0.0	1
SYT1	0.3023786249592701	0.0	1
TAF1	0.3290780141843972	0.0	1
TAF4	0.3290780141843972	0.0	1
TBP	0.3290780141843972	0.0	1
TCF20	0.3290780141843972	0.0	1
TCL1A	0.3290780141843972	0.0	1
TDG	0.3290780141843972	0.0	1
TDIF2	0.3023786249592701	0.0	1
TF2B	0.3290780141843972	0.0	1
TGIF1	0.3290780141843972	0.0	1
THOP1	0.23868312757201648	0.0	1
TIF1A	0.3023786249592701	0.0	1
TOP1	0.3328550932568149	0.031646996497427055	17
TOP2A	0.3521821631878558	0.08114870797389118	38
TPM1	0.3297796730632552	0.0034478910052518972	3
TPM2	0.3290780141843972	0.0	1
TRAF2	0.3290780141843972	0.0	1
TRIP4	0.35487571701720844	0.0	2
UBB	0.3293115684882896	0.0021551724137931034	2
UBC	0.3551473402219671	0.0021551724137931034	3
UBC9	0.35487571701720844	0.0	2
UBR4	0.23892893923789904	0.004308019938250941	3
UBR5	0.3023786249592701	0.0	1
USP9X	0.3290780141843972	0.0	1
VAC14	0.23868312757201648	0.0	1
VAV	0.3290780141843972	0.0	1
VDR	0.3626416568972255	0.04161055379727968	24
VHL	0.3023786249592701	0.0	1
VRK1	0.3290780141843972	0.0	1
XPO1	0.3023786249592701	0.0	1
XRCC5	0.3023786249592701	0.0	1
XRCC6	0.3023786249592701	0.0	1
ZBTB3	0.3023786249592701	0.0	1
ZBTB5	0.3023786249592701	0.0	1
ZBTB9	0.3023786249592701	0.0	1
ZYX	0.3027732463295269	4.07045e+11	2

## Sheet: Telmisartan_network
node name	closeness centrality	betweeness centrality	degree
A4	0.370485036119711	0.04777786602329645	24
ABI3	0.25299506694855534	0.0	1
ABL1	0.32710706150341684	0.004035128676919172	4
ACTN4	0.33271547729379053	0.0	1
ADCY4	0.33271547729379053	0.0	1
AGTR1	0.33851956624233853	0.2562749159155542	52
AKAP5	0.31463628396143734	0.0	1
AP1G1	0.31463628396143734	0.0	1
AP2M1	0.25299506694855534	0.0	1
APJ	0.25299506694855534	0.0	1
APLP2	0.31616028181417877	4.82073e+11	5
ARIP4	0.33271547729379053	0.0	1
ARNT	0.31463628396143734	0.0	1
ARRB1	0.3622603430877901	0.03982967622444794	2
ARRB2	0.25299506694855534	0.0	1
ASH2L	0.33271547729379053	0.0	1
ATF1	0.31643895989422655	0.0	2
ATF2	0.31643895989422655	0.0	2
ATF3	0.31643895989422655	0.0	2
ATF4	0.31643895989422655	0.0	2
ATF7	0.31643895989422655	0.0	2
ATMIN	0.33271547729379053	0.0	1
ATRAP	0.25299506694855534	0.0	1
BAALC	0.25299506694855534	0.0	1
BASP1	0.25299506694855534	0.0	1
BATF	0.31463628396143734	0.0	1
BATF2	0.31463628396143734	0.0	1
BATF3	0.31463628396143734	0.0	1
BBS7	0.31463628396143734	0.0	1
BCL3	0.31463628396143734	0.0	1
BCL6	0.31463628396143734	0.0	1
BLM	0.31463628396143734	0.0	1
BMAL1	0.31463628396143734	0.0	1
BNIP3	0.25299506694855534	0.0	1
BRCA1	0.31463628396143734	0.0	1
BRD8	0.3765076035658102	0.04002916947782029	2
CASP9	0.31463628396143734	0.0	1
CAV1	0.33271547729379053	0.0	1
CBP	0.3597194388777555	0.0027855153203342614	3
CBR1	0.3069687900812313	0.053220235934048996	21
CCND1	0.31505046072838966	2.73662e+11	3
CD37	0.25299506694855534	0.0	1
CDK5	0.3353573096683793	0.017846924680761184	9
CEBPA	0.31463628396143734	0.0	1
CEBPB	0.33582787652011226	0.0010051903434362065	2
CEBPE	0.31463628396143734	0.0	1
CEBPG	0.31463628396143734	0.0	1
CERS6	0.25299506694855534	0.0	1
CGT	0.25299506694855534	0.0	1
CHD3	0.31463628396143734	0.0	1
CHD8	0.33271547729379053	0.0	1
CHIP	0.33271547729379053	0.0	1
CNCG	0.2531734837799718	0.0027855153203342627	2
CNOT1	0.33271547729379053	0.0	1
COP1	0.31463628396143734	0.0	1
CORO7	0.31463628396143734	0.0	1
CRBN	0.3165784832451499	0.0010999212876916158	2
CRCT1	0.31463628396143734	0.0	1
CREB1	0.31463628396143734	0.0	1
CREB3	0.31463628396143734	0.0	1
CREB5	0.31463628396143734	0.0	1
CSK	0.32651205093224195	0.00213237414604109	2
CSN2	0.31463628396143734	0.0	1
CSN5	0.3593593593593593	0.0	2
CSN6	0.31463628396143734	0.0	1
DACH1	0.31463628396143734	0.0	1
DAXX	0.31463628396143734	0.0	1
DB00002	0.2815686274509804	0.0	1
DB00125	0.20685681359838662	0.0	1
DB00129	0.20208274697438783	0.0	1
DB00132	0.3348880597014925	0.0	3
DB00136	0.2703313253012048	0.0	1
DB00146	0.2703313253012048	0.0	1
DB00153	0.2703313253012048	0.0	1
DB00155	0.20685681359838662	0.0	1
DB00159	0.33271547729379053	0.0	2
DB00169	0.2703313253012048	0.0	1
DB00197	0.33379823337982334	0.0	3
DB00210	0.3218287763334827	0.004975462131508118	6
DB00244	0.33756464503996236	0.0	3
DB00255	0.27520122652357226	1.12818e+11	3
DB00281	0.2815686274509804	0.0	1
DB00307	0.254069355980184	1.5395e+10	3
DB00313	0.3333333333333333	4.95919e+10	3
DB00316	0.2521952932911837	0.0	1
DB00317	0.2815686274509804	0.0	1
DB00328	0.33271547729379053	0.0	2
DB00360	0.20685681359838662	0.0	1
DB00398	0.20520148613889683	0.0	1
DB00412	0.3359850257370145	1.5395e+10	5
DB00414	0.2349476439790576	0.0	1
DB00459	0.25497159090909094	5.56025e+10	4
DB00502	0.2349476439790576	0.0	1
DB00523	0.2553342816500711	1.39992e+12	5
DB00530	0.2815686274509804	0.0	1
DB00570	0.31463628396143734	0.0	2
DB00573	0.33271547729379053	0.0	2
DB00675	0.27626010003847634	6.21524e+11	3
DB00694	0.2349476439790576	0.0	1
DB00714	0.2521952932911837	0.0	1
DB00731	0.33271547729379053	0.0	2
DB00746	0.2704331450094162	0.0	1
DB00749	0.2528169014084507	0.0	1
DB00755	0.25497159090909094	5.56025e+10	4
DB00776	0.2349476439790576	0.0	1
DB00795	0.33756464503996236	0.0	3
DB00799	0.25299506694855534	1.17116e+11	2
DB00843	0.2530842439196334	0.0	1
DB00845	0.33271547729379053	0.0	2
DB00852	0.3193950177935943	0.0038515479617564677	9
DB00871	0.2521952932911837	0.0	1
DB00910	0.2703313253012048	0.0	1
DB00912	0.33271547729379053	0.0	2
DB00926	0.25497159090909094	5.56025e+10	4
DB00945	0.2726927459172047	1.05109e+10	4
DB00960	0.2521952932911837	0.0	1
DB00966	0.33271547729379053	0.0	1
DB00968	0.2521952932911837	0.0	1
DB00982	0.25148861646234677	0.0	1
DB00995	0.27063701470033924	0.0	1
DB00997	0.24158815612382237	0.0036976197157764746	2
DB01014	0.33271547729379053	0.0	2
DB01029	0.31463628396143734	0.0	1
DB01039	0.2349476439790576	0.0	1
DB01041	0.2674115456238361	5.05045e+10	2
DB01046	0.2349476439790576	0.0	1
DB01050	0.33271547729379053	0.0	2
DB01067	0.33271547729379053	0.0	2
DB01070	0.2703313253012048	0.0	1
DB01110	0.20685681359838662	0.0	1
DB01118	0.3333333333333333	4.75915e+12	3
DB01132	0.33271547729379053	0.0	2
DB01169	0.3213965980304387	1.29926e+12	6
DB01234	0.2500870776732846	0.0	1
DB01252	0.33271547729379053	0.0	1
DB01259	0.2815686274509804	0.0	1
DB01269	0.2815686274509804	0.0	1
DB01277	0.2500870776732846	0.0	1
DB01370	0.2704331450094162	0.0	1
DB01393	0.3359850257370145	1.5395e+10	5
DB01411	0.2530842439196334	0.0	1
DB01436	0.27373236751810903	2.71297e+12	2
DB01593	0.2823436885568227	0.0011571785137286677	10
DB01645	0.2791601866251944	8.82483e+11	5
DB01686	0.20685681359838662	0.0	1
DB01698	0.2349476439790576	0.0	1
DB01766	0.2648469199557359	0.0	1
DB01812	0.2521952932911837	0.0	1
DB01821	0.20685681359838662	0.0	1
DB01833	0.20685681359838662	0.0	1
DB01941	0.2521067415730337	0.0	1
DB01992	0.2652382711488733	1.55398e+11	3
DB01997	0.20685681359838662	0.0	1
DB02027	0.20685681359838662	0.0	1
DB02039	0.25017421602787454	0.0	1
DB02044	0.20685681359838662	0.0	1
DB02048	0.20685681359838662	0.0	1
DB02052	0.27145557655954633	7.77227e+10	2
DB02074	0.2503486750348675	0.0	1
DB02077	0.20685681359838662	0.0	1
DB02116	0.25122463261021694	0.0	1
DB02141	0.20685681359838662	0.0	1
DB02207	0.20685681359838662	0.0	1
DB02216	0.2503486750348675	0.0	1
DB02234	0.20685681359838662	0.0	1
DB02235	0.2704331450094162	0.0	1
DB02266	0.33271547729379053	0.0	2
DB02300	0.2703313253012048	0.0	1
DB02335	0.20685681359838662	0.0	1
DB02375	0.20543633762517885	0.0	1
DB02467	0.2023105100028177	0.0	1
DB02546	0.26711309523809523	2.79515e+09	2
DB02589	0.20685681359838662	0.0	1
DB02659	0.2503486750348675	0.0	1
DB02709	0.3674513817809621	0.015912702564804166	4
DB02746	0.341742027605902	8.9754e+11	5
DB02872	0.2656307806141324	0.0	1
DB02911	0.20685681359838662	0.0	1
DB02950	0.25122463261021694	0.0	1
DB02979	0.20685681359838662	0.0	1
DB02994	0.20685681359838662	0.0	1
DB02998	0.27002632568634827	0.0	1
DB03065	0.20685681359838662	0.0	1
DB03100	0.20685681359838662	0.0	1
DB03144	0.20685681359838662	0.0	1
DB03305	0.20685681359838662	0.0	1
DB03332	0.20685681359838662	0.0	1
DB03347	0.2660244535012968	0.0	1
DB03394	0.2349476439790576	0.0	1
DB03428	0.25122463261021694	0.0	1
DB03451	0.2703313253012048	0.0	1
DB03496	0.2833464877663773	0.0011883382018928188	2
DB03556	0.2349476439790576	0.0	1
DB03600	0.33271547729379053	0.0	1
DB03707	0.20685681359838662	0.0	1
DB03754	0.2704331450094162	0.0	1
DB03756	0.3359850257370145	1.5395e+10	5
DB03791	0.2507858889276982	0.0	1
DB03848	0.2507858889276982	0.0	1
DB03909	0.25017421602787454	0.0	1
DB03910	0.20685681359838662	0.0	1
DB03918	0.20685681359838662	0.0	1
DB03963	0.20685681359838662	0.0	1
DB03974	0.20685681359838662	0.0	1
DB03996	0.25184145913714484	0.0	1
DB04014	0.27145557655954633	7.77227e+10	2
DB04018	0.20685681359838662	0.0	1
DB04137	0.2023105100028177	0.0	1
DB04144	0.2656307806141324	0.0	1
DB04209	0.20208274697438783	0.0	1
DB04216	0.3044953350296862	0.0041373410538432485	3
DB04223	0.20685681359838662	0.0	1
DB04224	0.3355140186915888	7.01883e+10	4
DB04258	0.2703313253012048	0.0	1
DB04270	0.33271547729379053	0.0	1
DB04315	0.2023105100028177	0.0	1
DB04331	0.25184145913714484	0.0	1
DB04395	0.2704331450094162	4.28455e+09	2
DB04417	0.2521952932911837	0.0	1
DB04463	0.2349476439790576	0.0	1
DB04464	0.2646516771102101	0.0	1
DB04468	0.2739412438000763	5.46207e+10	2
DB04534	0.20685681359838662	0.0	1
DB04540	0.2703313253012048	0.0	1
DB04557	0.2528169014084507	0.0	1
DB04559	0.20685681359838662	0.0	1
DB04652	0.26831091180866967	0.0	1
DB04689	0.33271547729379053	0.0	1
DB04716	0.20626256822752081	1.32089e+10	2
DB04796	0.2703313253012048	0.0	1
DB04844	0.2349476439790576	0.0	1
DB04891	0.2705350414468726	3.69071e+10	2
DB04892	0.2704331450094162	0.0	1
DB04942	0.25148861646234677	0.0	1
DB04959	0.20219656434807096	0.0	1
DB04971	0.33271547729379053	0.0	1
DB04973	0.20520148613889683	0.0	1
DB04988	0.2815686274509804	0.0	1
DB05015	0.2680104516610676	3.85343e+10	4
DB05024	0.2703313253012048	0.0	1
DB05088	0.2704331450094162	0.0	1
DB05101	0.2815686274509804	0.0	1
DB05150	0.2704331450094162	0.0	1
DB05183	0.27063701470033924	0.0	1
DB05187	0.33271547729379053	0.0	1
DB05190	0.20520148613889683	0.0	1
DB05197	0.2349476439790576	0.0	1
DB05212	0.2530842439196334	0.0	1
DB05223	0.26711309523809523	2.79515e+09	2
DB05243	0.2057896245342505	0.0	1
DB05268	0.20520148613889683	0.0	1
DB05294	0.2815686274509804	0.0	1
DB05295	0.2703313253012048	0.0	1
DB05374	0.2815686274509804	0.0	1
DB05404	0.2660244535012968	0.0	1
DB05424	0.2815686274509804	0.0	1
DB05451	0.2530842439196334	0.0	1
DB05464	0.2530842439196334	0.0	1
DB05471	0.2530842439196334	0.0	1
DB05483	0.20219656434807096	0.0	1
DB05487	0.27615384615384614	7.64773e+11	2
DB05490	0.33271547729379053	0.0	1
DB05524	0.2815686274509804	0.0	1
DB05559	0.2530842439196334	0.0	1
DB05767	0.2530842439196334	0.0	1
DB05785	0.3171378091872792	0.0011925319907744333	2
DB05846	0.2704331450094162	0.0	1
DB05854	0.33271547729379053	0.0	1
DB05938	0.2704331450094162	0.0	1
DB05944	0.2815686274509804	0.0	1
DB05956	0.2528169014084507	0.0	1
DB06021	0.2815686274509804	0.0	1
DB06040	0.25184145913714484	0.0	1
DB06151	0.27063701470033924	0.0	1
DB06154	0.20685681359838662	0.0	1
DB06176	0.26751117734724295	8.60872e+09	2
DB06194	0.2703313253012048	0.0	1
DB06263	0.2349476439790576	0.0	1
DB06410	0.2703313253012048	0.0	1
DB06510	0.33271547729379053	0.0	1
DB06521	0.33756464503996236	0.0	2
DB06533	0.33271547729379053	0.0	1
DB06536	0.33271547729379053	0.0	1
DB06584	0.2648469199557359	0.0	1
DB06603	0.2680104516610676	3.85343e+10	4
DB06732	0.2739412438000763	5.46207e+10	2
DB06774	0.250261415127222	0.0	1
DB06782	0.2704331450094162	0.0	1
DB06832	0.26831091180866967	0.0	1
DB06833	0.2510489510489511	0.0	1
DB06867	0.2648469199557359	0.0	1
DB06871	0.27446483180428133	7.44257e+09	2
DB06875	0.26831091180866967	0.0	1
DB06884	0.2646516771102101	0.0	1
DB06898	0.27446483180428133	7.44257e+09	2
DB06908	0.33567087424029923	0.0	2
DB06926	0.33271547729379053	0.0	1
DB06927	0.27711308375144733	2.92384e+12	2
DB07001	0.20685681359838662	0.0	1
DB07009	0.26831091180866967	0.0	1
DB07053	0.33271547729379053	0.0	1
DB07064	0.25184145913714484	0.0	1
DB07080	0.2779713511420829	0.0011621695145826462	5
DB07082	0.2507858889276982	0.0	1
DB07086	0.27446483180428133	7.44257e+09	2
DB07087	0.27446483180428133	7.44257e+09	2
DB07111	0.33271547729379053	0.0	1
DB07119	0.26831091180866967	0.0	1
DB07150	0.26831091180866967	0.0	1
DB07161	0.2057896245342505	0.0	1
DB07162	0.2057896245342505	0.0	1
DB07172	0.33271547729379053	0.0	1
DB07195	0.27446483180428133	7.44257e+09	2
DB07198	0.26831091180866967	0.0	1
DB07208	0.33271547729379053	0.0	1
DB07209	0.33271547729379053	0.0	1
DB07215	0.26831091180866967	0.0	1
DB07230	0.26831091180866967	0.0	1
DB07236	0.26831091180866967	0.0	1
DB07244	0.20685681359838662	0.0	1
DB07302	0.33271547729379053	0.0	1
DB07364	0.25122463261021694	0.0	1
DB07388	0.20685681359838662	0.0	1
DB07509	0.33271547729379053	0.0	1
DB07530	0.2741504390988927	2.71113e+12	2
DB07557	0.2716609912977677	1.99076e+11	2
DB07602	0.2815686274509804	0.0	1
DB07662	0.2815686274509804	0.0	1
DB07675	0.33271547729379053	0.0	1
DB07678	0.27446483180428133	7.44257e+09	2
DB07707	0.27446483180428133	7.44257e+09	2
DB07708	0.27446483180428133	7.44257e+09	2
DB07712	0.27446483180428133	7.44257e+09	2
DB07723	0.33271547729379053	0.0	1
DB07724	0.33567087424029923	0.0	2
DB07776	0.2510489510489511	0.0	1
DB07842	0.33271547729379053	0.0	1
DB07863	0.3391591875295229	1.52386e+12	3
DB07879	0.2517531556802244	0.0	1
DB07929	0.2528169014084507	1.33858e+11	2
DB07932	0.27446483180428133	7.44257e+09	2
DB08018	0.20685681359838662	0.0	1
DB08019	0.20685681359838662	0.0	1
DB08032	0.25184145913714484	0.0	1
DB08033	0.25184145913714484	0.0	1
DB08037	0.25184145913714484	0.0	1
DB08047	0.27446483180428133	7.44257e+09	2
DB08048	0.27446483180428133	7.44257e+09	2
DB08063	0.2538896746817539	3.52716e+11	2
DB08067	0.2057896245342505	0.0	1
DB08121	0.33271547729379053	0.0	1
DB08175	0.2732115677321157	2.32956e+12	3
DB08198	0.25184145913714484	0.0	1
DB08220	0.26831091180866967	0.0	1
DB08231	0.2738367658276125	1.35336e+12	2
DB08239	0.25184145913714484	0.0	1
DB08244	0.25184145913714484	0.0	1
DB08246	0.25184145913714484	0.0	1
DB08250	0.25184145913714484	0.0	1
DB08302	0.33271547729379053	0.0	1
DB08320	0.27446483180428133	7.44257e+09	2
DB08363	0.2660244535012968	0.0	1
DB08398	0.27446483180428133	7.44257e+09	2
DB08402	0.3391591875295229	1.52386e+12	3
DB08435	0.33271547729379053	0.0	1
DB08560	0.33271547729379053	0.0	1
DB08595	0.27446483180428133	7.44257e+09	2
DB08601	0.2732115677321157	1.52386e+12	2
DB08604	0.33271547729379053	0.0	2
DB08613	0.2517531556802244	0.0	1
DB08655	0.2646516771102101	0.0	1
DB08742	0.2741504390988927	2.71113e+12	2
DB08760	0.33271547729379053	0.0	1
DB08773	0.27446483180428133	7.44257e+09	2
DB08814	0.2530842439196334	0.0	1
DB08862	0.20520148613889683	0.0	1
DB08868	0.26691449814126395	0.0	1
DB08877	0.20626256822752081	1.32089e+10	2
DB08895	0.20626256822752081	1.32089e+10	2
DB08896	0.20520148613889683	0.0	1
DB08912	0.20520148613889683	0.0	1
DB08915	0.33567087424029923	0.0	2
DB08916	0.2815686274509804	0.0	1
DB09006	0.33271547729379053	0.0	1
DB09061	0.33271547729379053	0.0	2
DB09070	0.27572964669738864	4.73299e+11	2
DB09100	0.2521952932911837	0.0	1
DB09130	0.2975549108992955	0.0015095041388194536	5
DB09148	0.2704331450094162	0.0	1
DB09149	0.2704331450094162	0.0	1
DB09151	0.2704331450094162	0.0	1
DB09198	0.33271547729379053	0.0	1
DB09201	0.33271547729379053	0.0	1
DB09212	0.2349476439790576	0.0	1
DB09213	0.33271547729379053	0.0	2
DB09237	0.20685681359838662	0.0	1
DB09288	0.2521952932911837	0.0	1
DB09330	0.2815686274509804	0.0	1
DB09449	0.26543438077634013	0.0	1
DB09559	0.2815686274509804	0.0	1
DB10772	0.2815686274509804	0.0	1
DB11077	0.2521952932911837	0.0	1
DB11090	0.2653362897265336	5.82744e+09	2
DB11094	0.2703313253012048	0.0	1
DB11133	0.33271547729379053	0.0	2
DB11348	0.26543438077634013	0.0	1
DB11638	0.2652382711488733	1.16549e+11	3
DB11672	0.36153071500503525	0.010960493921777816	4
DB11731	0.2815686274509804	0.0	1
DB11737	0.2815686274509804	0.0	1
DB11811	0.33271547729379053	0.0	1
DB11817	0.20626256822752081	1.32089e+10	2
DB11828	0.2815686274509804	0.0	1
DB11830	0.26711309523809523	2.79515e+09	2
DB11842	0.25299506694855534	0.0	1
DB11942	0.24991298294465714	0.0	1
DB11963	0.2815686274509804	0.0	1
DB11986	0.2057896245342505	0.0	1
DB11994	0.25148861646234677	1.15254e+11	2
DB12007	0.33271547729379053	0.0	1
DB12010	0.3105536332179931	0.03943625628564223	14
DB12161	0.2349476439790576	0.0	1
DB12202	0.2815686274509804	0.0	1
DB12267	0.2996661101836394	1.87645e+12	2
DB12274	0.2704331450094162	0.0	1
DB12471	0.2521952932911837	0.0	1
DB12500	0.20626256822752081	1.32089e+10	2
DB12565	0.26691449814126395	0.0	1
DB12662	0.33271547729379053	0.0	1
DB12808	0.25148861646234677	0.0	1
DB13164	0.2815686274509804	0.0	1
DB13174	0.25148861646234677	1.15254e+11	2
DB13751	0.2530842439196334	0.0	1
DB13873	0.33271547729379053	0.0	2
DB13952	0.27446483180428133	7.44257e+09	2
DB13953	0.27446483180428133	7.44257e+09	2
DB13954	0.27446483180428133	7.44257e+09	2
DB13955	0.27446483180428133	7.44257e+09	2
DB13956	0.27446483180428133	7.44257e+09	2
DB13961	0.3350443303779748	0.0	3
DB14009	0.33271547729379053	0.0	1
DB14011	0.33271547729379053	0.0	1
DB14034	0.33271547729379053	0.0	1
DB14059	0.2530842439196334	0.0	1
DB14481	0.26543438077634013	0.0	1
DB14487	0.2823436885568227	0.0011571785137286677	10
DB14502	0.26543438077634013	0.0	1
DB14503	0.26543438077634013	0.0	1
DB14517	0.2704331450094162	0.0	1
DB14518	0.2704331450094162	0.0	1
DB14533	0.2821218074656188	0.0010902505037283347	9
DB14548	0.2821218074656188	0.0010902505037283347	9
DB14635	0.36153071500503525	0.010960493921777816	3
DB14649	0.2500870776732846	0.0	1
DB14845	0.20543633762517885	0.0	1
DB15035	0.28424386381631034	0.0018158054748192705	2
DB15091	0.20543633762517885	0.0	1
DB15327	0.2815686274509804	0.0	1
DB15442	0.25122463261021694	0.0	1
DB15495	0.250261415127222	0.0	1
DB15496	0.250261415127222	0.0	1
DB15822	0.20626256822752081	1.32089e+10	2
DB16390	0.2815686274509804	0.0	1
DB16695	0.2815686274509804	0.0	1
DDIT3	0.31463628396143734	0.0	1
DDX21	0.31463628396143734	0.0	1
DET1	0.31463628396143734	0.0	1
DHX9	0.31463628396143734	0.0	1
EDF1	0.3593593593593593	0.0	2
EGFR	0.3917075831969449	0.13241806783158638	35
EGR1	0.31463628396143734	0.0	1
ELF3	0.31463628396143734	0.0	1
ELOF1	0.31463628396143734	0.0	1
EP300	0.3593593593593593	0.0	2
EPAS1	0.31463628396143734	0.0	1
EPHB4	0.32651205093224195	0.00213237414604109	2
EPN4	0.31463628396143734	0.0	1
ERG	0.3171378091872792	0.0015347434113532146	4
ERR1	0.3350443303779748	0.009219915077871314	8
ESR1	0.3370892018779343	0.03368819723863985	37
ETS1	0.31463628396143734	0.0	1
ETS2	0.31463628396143734	0.0	1
ETV1	0.31463628396143734	0.0	1
ETV4	0.31463628396143734	0.0	1
EWS	0.31463628396143734	0.0	1
FABPL	0.33379823337982334	0.008344891085185487	5
FBW1B	0.25299506694855534	0.0	1
FBXW7	0.31463628396143734	0.0	1
FGFR3	0.32651205093224195	0.00213237414604109	2
FHOD1	0.33271547729379053	0.0	1
FNBP1	0.25299506694855534	0.0	1
FOS	0.31643895989422655	0.0	2
FOSB	0.31463628396143734	0.0	1
FOSL1	0.31463628396143734	0.0	1
FOSL2	0.31463628396143734	0.0	1
FOXO1	0.33271547729379053	0.0	1
GASP1	0.25299506694855534	0.0	1
GATA2	0.31463628396143734	0.0	1
GATA5	0.33271547729379053	0.0	1
GHITM	0.25299506694855534	0.0	1
GNA12	0.25299506694855534	0.0	1
GNAQ	0.25299506694855534	0.0	1
GOPC	0.31463628396143734	0.0	1
GPAA1	0.25299506694855534	0.0	1
GRDN	0.33271547729379053	0.0	1
GRIP1	0.33271547729379053	0.0	1
GRK5	0.25299506694855534	0.0	1
GSK3B	0.328604118993135	0.006219081058472624	5
HAUS6	0.31463628396143734	0.0	1
HCFC1	0.31463628396143734	0.0	1
HD	0.3333333333333333	4.02583e+11	2
HDAC1	0.3639128231120122	0.015358286695654942	15
HDAC3	0.36116700201207247	0.005662534252269904	7
HDAC4	0.33629976580796256	0.008631010056925176	10
HDAC9	0.31588209414870216	9.9965e+10	4
HDGF	0.315188762071993	2.79986e+11	2
HELZ2	0.33271547729379053	0.0	1
HERC1	0.31463628396143734	0.0	1
HHATL	0.25299506694855534	0.0	1
HHEX	0.31463628396143734	0.0	1
HIF1A	0.31463628396143734	0.0	1
HIRA	0.31463628396143734	0.0	1
HLF	0.31463628396143734	0.0	1
HME1	0.31463628396143734	0.0	1
HMGA1	0.3593593593593593	0.0	2
HNRPM	0.31463628396143734	0.0	1
HOOK2	0.31463628396143734	0.0	1
IBP3	0.3333333333333333	0.0032337166728374405	3
IKBB	0.33271547729379053	0.0	1
IKKB	0.3708677685950413	0.01767768504198738	11
IRAK1	0.32651205093224195	0.00213237414604109	2
ITCH	0.31463628396143734	0.0	1
ITF2	0.3593593593593593	0.0	2
ITPK1	0.31463628396143734	0.0	1
JAK1	0.2584593232541397	0.017219470810075417	11
JAK2	0.25901875901875904	0.02370656791290049	14
JAZF1	0.33271547729379053	0.0	1
JDP2	0.31643895989422655	0.0	2
JIP1	0.31463628396143734	0.0	1
JKAMP	0.25299506694855534	0.0	1
JUN	0.45878594249201277	0.4289870671859391	199
JUND	0.33271547729379053	0.0	1
KAT2A	0.3331786542923434	9.01858e+11	2
KAT2B	0.3153271848924023	9.70144e+11	2
KAT5	0.33348815606130977	0.0036873734584995624	3
KAT7	0.31463628396143734	0.0	1
KDM2B	0.31463628396143734	0.0	1
KDM4C	0.33271547729379053	0.0	1
KIF11	0.3364573570759138	0.03316977657603058	13
KIF1A	0.33348815606130977	0.0042040994168591585	3
KLF4	0.33271547729379053	0.0	1
KLF5	0.3593593593593593	0.0	2
KMT2C	0.31463628396143734	0.0	1
LCNL1	0.25299506694855534	0.0	1
LMO4	0.33271547729379053	0.0	1
LMO7	0.31463628396143734	0.0	1
LRIF1	0.33271547729379053	0.0	1
LYRIC	0.31463628396143734	0.0	1
LZTS1	0.25299506694855534	0.0	1
MACF1	0.31463628396143734	0.0	1
MAF	0.31463628396143734	0.0	1
MAFB	0.31463628396143734	0.0	1
MAFF	0.33271547729379053	0.0	1
MAX	0.31463628396143734	0.0	1
MAZ	0.31463628396143734	0.0	1
MBD3	0.31463628396143734	0.0	1
MDM2	0.36153071500503525	0.006994415513055182	8
MED1	0.3330241187384045	7.93042e+11	2
MED14	0.33271547729379053	0.0	1
MED24	0.33271547729379053	0.0	1
MOK	0.31463628396143734	0.0	1
MPRD	0.31463628396143734	0.0	1
MRE11	0.33271547729379053	0.0	1
MSX2	0.33271547729379053	0.0	1
MTA1	0.31463628396143734	0.0	1
MTA3	0.31463628396143734	0.0	1
MUC1	0.36008024072216654	0.0048663411131952845	4
MYC	0.31491228070175437	2.69122e+12	2
MYOD1	0.31463628396143734	0.0	1
NACA	0.31463628396143734	0.0	1
NACAD	0.25299506694855534	0.0	1
NAT14	0.31463628396143734	0.0	1
NBN	0.33271547729379053	0.0	1
NCOA1	0.3665135273098519	0.04081710752745603	23
NCOA2	0.36972193614830073	0.046478906391360875	31
NCOA3	0.3593593593593593	0.0	2
NCOA4	0.33271547729379053	0.0	1
NCOA6	0.3593593593593593	0.0	2
NCOR1	0.3593593593593593	0.0	2
NCOR2	0.3593593593593593	0.0	2
NDRG2	0.25299506694855534	0.0	1
NEDD4	0.3593593593593593	0.0	2
NELFB	0.31463628396143734	0.0	1
NFAT5	0.31463628396143734	0.0	1
NFKB1	0.3386792452830189	0.033837056331538044	16
NFM	0.31463628396143734	0.0	1
NFYA	0.31463628396143734	0.0	1
NOS3	0.2607116920842411	0.11134307133476173	43
NPTN	0.25299506694855534	0.0	1
NR0B1	0.3333333333333333	0.005567145682062758	3
NR0B2	0.33271547729379053	0.0	1
NR1H2	0.3345759552656104	0.011385159082015204	7
NR1H3	0.3345759552656104	0.006152369489059919	7
NR2E3	0.33271547729379053	0.0	1
NR4A1	0.33271547729379053	0.0	1
NR4A2	0.33271547729379053	0.0	1
NRIP1	0.3597194388777555	0.0027855153203342614	3
NSD1	0.33271547729379053	0.0	1
NTRK3	0.32651205093224195	0.00213237414604109	2
NUP88	0.25299506694855534	0.0	1
OAZ1	0.2531734837799718	0.0027855153203342627	2
OPTN	0.33271547729379053	0.0	1
P53	0.3622603430877901	0.010818172666810398	10
P73	0.31616028181417877	4.82073e+11	5
PACS1	0.31463628396143734	0.0	1
PAK4	0.34190476190476193	0.00432671524654182	2
PARP1	0.31616028181417877	4.82073e+11	5
PDIA2	0.33271547729379053	0.0	1
PHB2	0.3336431226765799	0.008344891085185487	4
PIAS1	0.3593593593593593	0.0	2
PIAS2	0.31463628396143734	0.0	1
PIMT	0.25299506694855534	0.0	1
PIN1	0.36008024072216654	0.005567145682062757	4
PIT1	0.36116700201207247	0.013888727015613648	7
PLCG1	0.25299506694855534	0.0	1
PLCH2	0.25299506694855534	0.0	1
PML	0.35953930896344516	2.49654e+12	3
PNMA1	0.25299506694855534	0.0	1
PPARG	0.49826509368494104	0.6114802035575485	225
PPM1B	0.33271547729379053	0.0	1
PRKDC	0.31463628396143734	0.0	1
PROX1	0.33271547729379053	0.0	1
PSMD1	0.33271547729379053	0.0	1
PTMA	0.31463628396143734	0.0	1
RAB5A	0.2535310734463277	0.00834489108518549	4
RAC1	0.31463628396143734	0.0	1
RACK1	0.36299292214357937	0.041949648915092945	3
RAD50	0.33271547729379053	0.0	1
RAF1	0.2580877066858375	0.020402025511377386	9
RARA	0.33582787652011226	0.0130698796478861	11
RBBP5	0.33271547729379053	0.0	1
RBM39	0.31463628396143734	0.0	1
RED1	0.31463628396143734	0.0	1
RFX5	0.33271547729379053	0.0	1
ROBO4	0.33271547729379053	0.0	1
RTN3	0.25299506694855534	0.0	1
RUNX1	0.31463628396143734	0.0	1
RUNX2	0.31463628396143734	0.0	1
RXRA	0.33820065944418276	0.016540572074760153	22
RXRB	0.336931018301267	0.010412974848370114	16
RXRG	0.3353573096683793	0.003517394235919004	11
SAE1	0.25299506694855534	0.0	1
SCRB1	0.31463628396143734	0.0	1
SELK	0.33271547729379053	0.0	1
SELS	0.33271547729379053	0.0	1
SEP15	0.25299506694855534	0.0	1
SFPQ	0.33379823337982334	0.0013545849704446982	3
SKI	0.31463628396143734	0.0	1
SMAD2	0.31463628396143734	0.0	1
SMAD3	0.3593593593593593	0.0	2
SMAD4	0.31463628396143734	0.0	1
SNRK	0.32651205093224195	0.00213237414604109	2
SOX10	0.31463628396143734	0.0	1
SOX8	0.31463628396143734	0.0	1
SP1	0.36008024072216654	6.58157e+11	4
SPG21	0.25299506694855534	0.0	1
SPI1	0.31463628396143734	0.0	1
SPIB	0.31463628396143734	0.0	1
SSXT	0.31463628396143734	0.0	1
STAT1	0.3593593593593593	0.0	2
STAT3	0.31463628396143734	0.0	1
STAT4	0.31463628396143734	0.0	1
STAT6	0.3593593593593593	0.0	2
STF1	0.31463628396143734	0.0	1
STMN1	0.33271547729379053	0.0	1
STP1	0.3370892018779343	0.03284566296452875	14
STRN4	0.31463628396143734	0.0	1
SUMO1	0.31463628396143734	0.0	1
SUMO2	0.31463628396143734	0.0	1
SUMO3	0.31463628396143734	0.0	1
SUMO4	0.31463628396143734	0.0	1
SVIL	0.33271547729379053	0.0	1
SYT1	0.33271547729379053	0.0	1
TAF1	0.31463628396143734	0.0	1
TAF4	0.31463628396143734	0.0	1
TBP	0.31463628396143734	0.0	1
TCF20	0.31463628396143734	0.0	1
TCL1A	0.31463628396143734	0.0	1
TDG	0.31463628396143734	0.0	1
TDIF2	0.33271547729379053	0.0	1
TF2B	0.31463628396143734	0.0	1
TGIF1	0.31463628396143734	0.0	1
THOP1	0.25299506694855534	0.0	1
TIF1A	0.33271547729379053	0.0	1
TOP1	0.31463628396143734	0.0	1
TOP2A	0.3153271848924023	2.50852e+12	2
TPM1	0.315188762071993	9.47448e+10	2
TPM2	0.31463628396143734	0.0	1
TRAF2	0.31463628396143734	0.0	1
TRIP4	0.3593593593593593	0.0	2
Telmisartan	0.3765076035658102	0.04002916947782029	2
UBB	0.31463628396143734	0.0	1
UBC	0.3597194388777555	0.0027855153203342614	3
UBC9	0.3593593593593593	0.0	2
UBR4	0.25335215243472126	0.0055671456820627595	3
UBR5	0.33271547729379053	0.0	1
USP9X	0.31463628396143734	0.0	1
VAC14	0.25299506694855534	0.0	1
VAV	0.31463628396143734	0.0	1
VDR	0.370293965961836	0.05313303586818821	24
VHL	0.33271547729379053	0.0	1
VRK1	0.31463628396143734	0.0	1
XPO1	0.3330241187384045	0.002785515320334262	2
XRCC5	0.33271547729379053	0.0	1
XRCC6	0.33271547729379053	0.0	1
ZBTB3	0.33271547729379053	0.0	1
ZBTB5	0.33271547729379053	0.0	1
ZBTB9	0.33271547729379053	0.0	1
ZYX	0.3331786542923434	8.80237e+10	2

## Sheet: Sartans_COVID_network
node name	closeness centrality	betweeness centrality	degree
1433T	0.34566326530612246	0.0	1
5HT2B	0.34566326530612246	0.0	1
7B2	0.34566326530612246	0.0	1
AATC	0.34566326530612246	0.0	1
ABI3	0.34566326530612246	0.0	4
ACE2	0.3702185792349727	0.16465419101205986	37
ADDG	0.34566326530612246	0.0	1
AGTR1	0.5272373540856031	0.5188410465579714	120
ALBU	0.27045908183632733	0.0	1
ANGT	0.3882521489971346	0.023335990767315077	2
AP2M1	0.3816901408450704	0.0	6
APJ	0.364247311827957	0.0	2
ARBK1	0.34566326530612246	0.0	1
ARBK2	0.34566326530612246	0.0	1
ARFG1	0.34566326530612246	0.0	1
ARRB1	0.4188562596599691	0.021363276850642317	8
ARRB2	0.42476489028213166	0.023281792332093425	11
AT131	0.34566326530612246	0.0	1
AT1B1	0.34566326530612246	0.0	1
ATRAP	0.34699103713188223	273336066694	6
BAALC	0.34566326530612246	0.0	2
BASP1	0.34566326530612246	0.0	2
BIP	0.27045908183632733	0.0	1
BKRB2	0.34566326530612246	0.0	1
BNIP3	0.34566326530612246	0.0	4
BRD8	0.34566326530612246	0.0	2
CALM1	0.4501661129568106	0.23704440311116962	43
CALM2	0.4315286624203821	0.0540459064595359	18
CALM3	0.4315286624203821	0.0540459064595359	17
CASB	0.27045908183632733	0.0	2
CBR1	0.37743732590529244	0.0	5
CCD25	0.34566326530612246	0.0	1
CD37	0.34566326530612246	0.0	2
CDSN	0.27045908183632733	0.0	4
CERS6	0.34566326530612246	0.0	1
CGT	0.34566326530612246	0.0	2
CNCG	0.34654731457800514	0.007380073800738007	2
CUED2	0.34566326530612246	0.0	1
DB00002	0.3222354340071344	0.0	1
DB00125	0.30690826727066817	0.0	1
DB00129	0.2748478701825558	0.0	1
DB00155	0.30690826727066817	0.0	1
DB00281	0.3222354340071344	0.0	1
DB00317	0.3222354340071344	0.0	1
DB00360	0.30690826727066817	0.0	1
DB00398	0.3031319910514541	0.0	1
DB00414	0.288604898828541	0.0	1
DB00477	0.31077981651376146	0.0	1
DB00502	0.288604898828541	0.0	1
DB00527	0.31077981651376146	0.0	1
DB00530	0.3222354340071344	0.0	1
DB00608	0.27045908183632733	0.0	1
DB00622	0.31077981651376146	0.0	1
DB00623	0.31077981651376146	0.0	1
DB00694	0.288604898828541	0.0	1
DB00753	0.31077981651376146	0.0	1
DB00776	0.288604898828541	0.0	1
DB00831	0.31077981651376146	0.0	1
DB00836	0.31077981651376146	0.0	1
DB00850	0.31077981651376146	0.0	1
DB00925	0.31077981651376146	0.0	1
DB00997	0.33875	0.013202132021320213	2
DB01023	0.31077981651376146	0.0	1
DB01039	0.288604898828541	0.0	1
DB01046	0.288604898828541	0.0	1
DB01065	0.31077981651376146	0.0	1
DB01069	0.31077981651376146	0.0	1
DB01100	0.31077981651376146	0.0	1
DB01110	0.30690826727066817	0.0	1
DB01115	0.31077981651376146	0.0	1
DB01244	0.31077981651376146	0.0	1
DB01259	0.3222354340071344	0.0	1
DB01269	0.3222354340071344	0.0	1
DB01373	0.31077981651376146	0.0	1
DB01429	0.31077981651376146	0.0	1
DB01593	0.25046210720887246	0.0	1
DB01611	0.27045908183632733	0.0	1
DB01686	0.30690826727066817	0.0	1
DB01698	0.288604898828541	0.0	1
DB01821	0.30690826727066817	0.0	1
DB01833	0.30690826727066817	0.0	1
DB01997	0.30690826727066817	0.0	1
DB02027	0.30690826727066817	0.0	1
DB02044	0.30690826727066817	0.0	1
DB02048	0.30690826727066817	0.0	1
DB02077	0.30690826727066817	0.0	1
DB02141	0.30690826727066817	0.0	1
DB02207	0.30690826727066817	0.0	1
DB02234	0.30690826727066817	0.0	1
DB02335	0.30690826727066817	0.0	1
DB02375	0.2864693446088795	0.0	1
DB02467	0.288604898828541	0.0	1
DB02589	0.30690826727066817	0.0	1
DB02709	0.288604898828541	0.0	1
DB02868	0.31077981651376146	0.0	1
DB02872	0.25046210720887246	0.0	1
DB02911	0.30690826727066817	0.0	1
DB02979	0.30690826727066817	0.0	1
DB02994	0.30690826727066817	0.0	1
DB03065	0.30690826727066817	0.0	1
DB03100	0.30690826727066817	0.0	1
DB03144	0.30690826727066817	0.0	1
DB03305	0.30690826727066817	0.0	1
DB03332	0.30690826727066817	0.0	1
DB03394	0.288604898828541	0.0	1
DB03496	0.3222354340071344	0.0	1
DB03556	0.288604898828541	0.0	1
DB03707	0.30690826727066817	0.0	1
DB03900	0.31077981651376146	0.0	1
DB03910	0.30690826727066817	0.0	1
DB03918	0.30690826727066817	0.0	1
DB03963	0.30690826727066817	0.0	1
DB03974	0.30690826727066817	0.0	1
DB03977	0.31077981651376146	0.0	1
DB04018	0.30690826727066817	0.0	1
DB04137	0.288604898828541	0.0	1
DB04144	0.25046210720887246	0.0	1
DB04209	0.2576045627376426	0.0	1
DB04216	0.288604898828541	0.0	1
DB04223	0.30690826727066817	0.0	1
DB04315	0.288604898828541	0.0	1
DB04463	0.288604898828541	0.0	1
DB04513	0.31077981651376146	0.0	1
DB04534	0.30690826727066817	0.0	1
DB04559	0.30690826727066817	0.0	1
DB04716	0.3097142857142857	0.0	2
DB04825	0.31077981651376146	0.0	1
DB04841	0.31077981651376146	0.0	1
DB04844	0.288604898828541	0.0	1
DB04959	0.288604898828541	0.0	1
DB04973	0.3031319910514541	0.0	1
DB04988	0.3222354340071344	0.0	1
DB05101	0.3222354340071344	0.0	1
DB05190	0.3031319910514541	0.0	1
DB05197	0.288604898828541	0.0	1
DB05243	0.30518018018018017	0.0	1
DB05268	0.3031319910514541	0.0	1
DB05294	0.3222354340071344	0.0	1
DB05374	0.3222354340071344	0.0	1
DB05424	0.3222354340071344	0.0	1
DB05483	0.288604898828541	0.0	1
DB05524	0.3222354340071344	0.0	1
DB05944	0.3222354340071344	0.0	1
DB06021	0.3222354340071344	0.0	1
DB06154	0.30690826727066817	0.0	1
DB06263	0.288604898828541	0.0	1
DB07001	0.30690826727066817	0.0	1
DB07161	0.30518018018018017	0.0	1
DB07162	0.30518018018018017	0.0	1
DB07244	0.30690826727066817	0.0	1
DB07388	0.30690826727066817	0.0	1
DB07602	0.3222354340071344	0.0	1
DB07662	0.3222354340071344	0.0	1
DB08018	0.30690826727066817	0.0	1
DB08019	0.30690826727066817	0.0	1
DB08039	0.31077981651376146	0.0	1
DB08067	0.30518018018018017	0.0	1
DB08231	0.31077981651376146	0.0	1
DB08862	0.3031319910514541	0.0	1
DB08877	0.3097142857142857	0.0	2
DB08895	0.3097142857142857	0.0	2
DB08896	0.3031319910514541	0.0	1
DB08912	0.3031319910514541	0.0	1
DB08916	0.3222354340071344	0.0	1
DB09019	0.27045908183632733	0.0	1
DB09130	0.26285160038797284	0.0	1
DB09212	0.288604898828541	0.0	1
DB09237	0.30690826727066817	0.0	1
DB09330	0.3222354340071344	0.0	1
DB09559	0.3222354340071344	0.0	1
DB10772	0.3222354340071344	0.0	1
DB11093	0.3114942528735632	0.0	3
DB11348	0.3114942528735632	0.0	3
DB11672	0.288604898828541	0.0	1
DB11731	0.3222354340071344	0.0	1
DB11737	0.3222354340071344	0.0	1
DB11817	0.3097142857142857	0.0	2
DB11828	0.3222354340071344	0.0	1
DB11842	0.34566326530612246	0.0	1
DB11963	0.3222354340071344	0.0	1
DB11986	0.30518018018018017	0.0	1
DB12010	0.33706467661691547	6.9974e+11	4
DB12161	0.288604898828541	0.0	1
DB12202	0.3222354340071344	0.0	1
DB12267	0.3222354340071344	0.0	1
DB12500	0.3097142857142857	0.0	2
DB13164	0.3222354340071344	0.0	1
DB13800	0.31077981651376146	0.0	1
DB14481	0.3114942528735632	0.0	3
DB14487	0.25046210720887246	0.0	1
DB14533	0.25046210720887246	0.0	1
DB14548	0.25046210720887246	0.0	1
DB14635	0.288604898828541	0.0	1
DB14845	0.2864693446088795	0.0	1
DB15035	0.3284848484848485	0.0	2
DB15091	0.2864693446088795	0.0	1
DB15327	0.3222354340071344	0.0	1
DB15822	0.3097142857142857	0.0	2
DB16390	0.3222354340071344	0.0	1
DB16695	0.3222354340071344	0.0	1
DBND2	0.34566326530612246	0.0	1
DEF5	0.27045908183632733	0.0	2
DJC14	0.34566326530612246	0.0	1
DNJC8	0.34566326530612246	0.0	1
EGFR	0.47460595446584936	0.2622430594644173	50
FA13B	0.34566326530612246	0.0	1
FBW1B	0.3627844712182061	0.00467253066592745	5
FNBP1	0.34566326530612246	0.0	3
GASP1	0.34566326530612246	0.0	1
GDIR3	0.34566326530612246	0.0	1
GHITM	0.34566326530612246	0.0	2
GHRL	0.27045908183632733	0.0	2
GNA12	0.34566326530612246	0.0	4
GNAQ	0.364247311827957	0.0	4
GPAA1	0.34566326530612246	0.0	2
GRK5	0.38880918220946914	0.006524555274042757	7
HDGR2	0.34566326530612246	0.0	1
HHATL	0.34566326530612246	0.0	2
ITA2	0.27045908183632733	0.0	1
ITB1	0.27045908183632733	0.0	1
ITB5	0.27045908183632733	0.0	1
JAK1	0.40088757396449703	0.04377240396014264	19
JAK2	0.4385113268608414	0.0803089932405228	24
JKAMP	0.34566326530612246	0.0	2
K0930	0.34566326530612246	0.0	1
L2GL1	0.34566326530612246	0.0	1
LCNL1	0.34566326530612246	0.0	2
LZTS1	0.34566326530612246	0.0	2
MDM2	0.33374384236453203	0.04944410819769568	13
MK01	0.34566326530612246	0.0	1
MOT1	0.34566326530612246	0.0	1
NACAD	0.34566326530612246	0.0	1
NDRG2	0.34566326530612246	0.0	2
NEUT	0.27045908183632733	0.0	1
NHRF3	0.27045908183632733	0.0	1
NOS3	0.4420880913539968	0.2898776455300914	48
NPTN	0.34566326530612246	0.0	2
NUP88	0.34566326530612246	0.0	4
OAZ1	0.3784916201117318	0.007380073800738007	5
PF2R	0.34566326530612246	0.0	1
PGH2	0.34566326530612246	0.0	1
PIMT	0.34566326530612246	0.0	3
PLCG1	0.405688622754491	0.006798804129677439	8
PLCH2	0.34566326530612246	0.0	2
PNMA1	0.34566326530612246	0.0	4
PPR3F	0.34566326530612246	0.0	1
PSD10	0.34566326530612246	0.0	1
RAB5A	0.4050822122571001	0.15903443520650745	28
RACK1	0.35611038107752957	0.007560475604756048	8
RAF1	0.4342948717948718	0.06165877279448432	19
RASH	0.34566326530612246	0.0	1
RBNS5	0.34566326530612246	0.0	1
RTN3	0.34566326530612246	0.0	4
S6A19	0.27045908183632733	0.0	1
SAE1	0.34566326530612246	0.0	2
Sartans that only bind to the AT1R	0.34566326530612246	0.0	1
SEP15	0.34566326530612246	0.0	1
SERC3	0.27045908183632733	0.0	1
SHAN1	0.318448883666275	9.43009e+10	3
SNX17	0.3461047254150702	0.0	3
SPG21	0.3882521489971346	0.023335990767315077	2
T161A	0.34566326530612246	0.0	1
TFR1	0.27045908183632733	0.0	1
TGFR2	0.27045908183632733	0.0	1
THOP1	0.38880918220946914	0.006524555274042757	5
TM11A	0.27045908183632733	0.0	1
TM11D	0.27045908183632733	0.0	1
TMM80	0.34566326530612246	0.0	1
TMPS2	0.27045908183632733	0.0	1
UBR4	0.4050822122571001	0.036738440746230915	8
VAC14	0.37743732590529244	0.0	4
VIME	0.27045908183632733	0.0	1

## Sheet: Ritonavir_(Paxlovid)_network
node name	closeness centrality	betweeness centrality	degree
ACTN2	0.38146167557932265	0.0	1
CAB45	0.38146167557932265	0.0	1
CEBPA	0.38146167557932265	0.0	1
DB00091	0.28157894736842104	0.0	1
DB00132	0.29195088676671216	0.0	1
DB00163	0.38146167557932265	0.0	1
DB00172	0.28157894736842104	0.0	1
DB00210	0.2976356050069541	2.94517e+11	3
DB00239	0.38146167557932265	0.0	1
DB00252	0.38146167557932265	0.0	1
DB00255	0.29680998613037446	0.0	1
DB00257	0.38146167557932265	0.0	1
DB00307	0.2976356050069541	2.94517e+11	3
DB00312	0.38146167557932265	0.0	1
DB00412	0.2976356050069541	2.94517e+11	3
DB00421	0.38146167557932265	0.0	1
DB00459	0.2976356050069541	2.94517e+11	3
DB00499	0.38146167557932265	0.0	1
DB00523	0.2976356050069541	2.94517e+11	3
DB00530	0.38146167557932265	0.0	1
DB00531	0.38146167557932265	0.0	1
DB00564	0.38146167557932265	0.0	1
DB00675	0.38146167557932265	0.0	1
DB00682	0.38146167557932265	0.0	1
DB00749	0.29195088676671216	0.0	1
DB00754	0.38146167557932265	0.0	1
DB00755	0.2976356050069541	2.94517e+11	3
DB00783	0.38146167557932265	0.0	1
DB00799	0.287248322147651	0.0	1
DB00834	0.38146167557932265	0.0	1
DB00849	0.38146167557932265	0.0	1
DB00926	0.2976356050069541	2.94517e+11	3
DB00945	0.2823218997361478	0.0	1
DB00977	0.38146167557932265	0.0	1
DB01026	0.38146167557932265	0.0	1
DB01039	0.38146167557932265	0.0	1
DB01045	0.38146167557932265	0.0	1
DB01068	0.38146167557932265	0.0	1
DB01110	0.38146167557932265	0.0	1
DB01115	0.38146167557932265	0.0	1
DB01127	0.38146167557932265	0.0	1
DB01138	0.38146167557932265	0.0	1
DB01174	0.38146167557932265	0.0	1
DB01181	0.38146167557932265	0.0	1
DB01220	0.38146167557932265	0.0	1
DB01229	0.38146167557932265	0.0	1
DB01234	0.38146167557932265	0.0	1
DB01248	0.38146167557932265	0.0	1
DB01254	0.3175074183976261	0.0013748116946747978	2
DB01393	0.40150093808630394	2.94517e+11	4
DB01436	0.29195088676671216	0.0	1
DB01593	0.2823218997361478	0.0	1
DB01645	0.3142437591776799	0.00598857945178861	2
DB01678	0.31563421828908556	0.0	1
DB01708	0.38146167557932265	0.0	1
DB01742	0.28157894736842104	0.0	1
DB01866	0.31563421828908556	0.0	1
DB01892	0.38146167557932265	0.0	1
DB01893	0.31563421828908556	0.0	1
DB01908	0.31563421828908556	0.0	1
DB01941	0.287248322147651	0.0	1
DB01947	0.31563421828908556	0.0	1
DB01962	0.31563421828908556	0.0	1
DB02175	0.31563421828908556	0.0	1
DB02336	0.31563421828908556	0.0	1
DB02419	0.28157894736842104	0.0	1
DB02432	0.31563421828908556	0.0	1
DB02746	0.2976356050069541	2.94517e+11	3
DB02762	0.31563421828908556	0.0	1
DB02789	0.38146167557932265	0.0	1
DB02908	0.31563421828908556	0.0	1
DB02998	0.29680998613037446	0.0	1
DB03017	0.2786458333333333	0.0	1
DB03023	0.31563421828908556	0.0	1
DB03078	0.31563421828908556	0.0	1
DB03104	0.31563421828908556	0.0	1
DB03114	0.31563421828908556	0.0	1
DB03217	0.31563421828908556	0.0	1
DB03268	0.31563421828908556	0.0	1
DB03298	0.31563421828908556	0.0	1
DB03306	0.31563421828908556	0.0	1
DB03347	0.2823218997361478	0.0	1
DB03393	0.28157894736842104	0.0	1
DB03525	0.31563421828908556	0.0	1
DB03591	0.31563421828908556	0.0	1
DB03628	0.31563421828908556	0.0	1
DB03712	0.31563421828908556	0.0	1
DB03756	0.2976356050069541	2.94517e+11	3
DB03828	0.31563421828908556	0.0	1
DB03902	0.31563421828908556	0.0	1
DB04080	0.31563421828908556	0.0	1
DB04224	0.29195088676671216	0.0	1
DB04272	0.31563421828908556	0.0	1
DB04495	0.31563421828908556	0.0	1
DB04557	0.29195088676671216	0.0	1
DB04652	0.2923497267759563	0.0	1
DB04739	0.31563421828908556	0.0	1
DB04751	0.31563421828908556	0.0	1
DB04930	0.38146167557932265	0.0	1
DB05184	0.31563421828908556	0.0	1
DB05404	0.2823218997361478	0.0	1
DB05447	0.2786458333333333	0.0	1
DB05956	0.29195088676671216	0.0	1
DB06137	0.31563421828908556	0.0	1
DB06616	0.31563421828908556	0.0	1
DB06777	0.38146167557932265	0.0	1
DB06832	0.2923497267759563	0.0	1
DB06871	0.29680998613037446	0.0	1
DB06875	0.2923497267759563	0.0	1
DB06882	0.31563421828908556	0.0	1
DB06883	0.31563421828908556	0.0	1
DB06898	0.29680998613037446	0.0	1
DB06908	0.2923497267759563	0.0	1
DB06927	0.2923497267759563	0.0	1
DB07009	0.2923497267759563	0.0	1
DB07080	0.327217125382263	0.011495532826321294	3
DB07086	0.29680998613037446	0.0	1
DB07087	0.29680998613037446	0.0	1
DB07119	0.2923497267759563	0.0	1
DB07150	0.2923497267759563	0.0	1
DB07195	0.29680998613037446	0.0	1
DB07198	0.2923497267759563	0.0	1
DB07215	0.2923497267759563	0.0	1
DB07230	0.2923497267759563	0.0	1
DB07236	0.2923497267759563	0.0	1
DB07335	0.31563421828908556	0.0	1
DB07530	0.2923497267759563	0.0	1
DB07557	0.3096960926193922	0.005349325056214001	2
DB07662	0.31563421828908556	0.0	1
DB07678	0.29680998613037446	0.0	1
DB07707	0.29680998613037446	0.0	1
DB07708	0.29680998613037446	0.0	1
DB07712	0.29680998613037446	0.0	1
DB07724	0.2923497267759563	0.0	1
DB07863	0.3128654970760234	0.0028594115356304784	2
DB07929	0.287248322147651	0.0	1
DB07932	0.29680998613037446	0.0	1
DB07966	0.31563421828908556	0.0	1
DB08047	0.29680998613037446	0.0	1
DB08048	0.29680998613037446	0.0	1
DB08052	0.31563421828908556	0.0	1
DB08053	0.31563421828908556	0.0	1
DB08054	0.31563421828908556	0.0	1
DB08063	0.29195088676671216	0.0	1
DB08175	0.30835734870317005	0.0021525068616025586	2
DB08192	0.31563421828908556	0.0	1
DB08220	0.2923497267759563	0.0	1
DB08231	0.2947658402203857	0.0013053398271247422	2
DB08320	0.29680998613037446	0.0	1
DB08363	0.2823218997361478	0.0	1
DB08398	0.29680998613037446	0.0	1
DB08402	0.3128654970760234	0.0028594115356304784	2
DB08462	0.31563421828908556	0.0	1
DB08564	0.31563421828908556	0.0	1
DB08595	0.29680998613037446	0.0	1
DB08601	0.3128654970760234	0.0028594115356304784	2
DB08604	0.38146167557932265	0.0	1
DB08742	0.2923497267759563	0.0	1
DB08773	0.29680998613037446	0.0	1
DB08864	0.38146167557932265	0.0	1
DB08901	0.31563421828908556	0.0	1
DB08915	0.2923497267759563	0.0	1
DB09079	0.31563421828908556	0.0	1
DB09130	0.28157894736842104	0.0	1
DB09449	0.2801047120418848	0.0	1
DB11087	0.38146167557932265	0.0	1
DB11093	0.2786458333333333	0.0	1
DB11348	0.28157894736842104	1.17005e+12	2
DB11605	0.38146167557932265	0.0	1
DB11638	0.28157894736842104	0.0	1
DB12010	0.3175074183976261	0.0013748116946747978	2
DB13179	0.38146167557932265	0.0	1
DB13873	0.38146167557932265	0.0	1
DB13952	0.3992537313432836	0.0	2
DB13953	0.3992537313432836	0.0	2
DB13954	0.3992537313432836	0.0	2
DB13955	0.3992537313432836	0.0	2
DB13956	0.3992537313432836	0.0	2
DB14001	0.38146167557932265	0.0	1
DB14002	0.38146167557932265	0.0	1
DB14481	0.28157894736842104	1.17005e+12	2
DB14487	0.2823218997361478	0.0	1
DB14502	0.2801047120418848	0.0	1
DB14503	0.2801047120418848	0.0	1
DB14533	0.2823218997361478	0.0	1
DB14548	0.2823218997361478	0.0	1
DB14649	0.38146167557932265	0.0	1
DB15035	0.2786458333333333	0.0	1
DDB1	0.38146167557932265	0.0	1
DYRK2	0.38146167557932265	0.0	1
EP300	0.38146167557932265	0.0	1
FGR	0.38558558558558564	0.016563555789566056	4
HNF4A	0.38558558558558564	0.022432883907808236	4
NCOA1	0.4123314065510597	0.16701344197085496	22
NCOA2	0.421259842519685	0.18415989705353092	30
NCOA3	0.38146167557932265	0.0	1
NCOA6	0.38146167557932265	0.0	1
NCOR1	0.38146167557932265	0.0	1
NCOR2	0.38146167557932265	0.0	1
NR0B2	0.38146167557932265	0.0	1
NR1I2	0.6149425287356322	0.860785631878129	81
NR5A2	0.38146167557932265	0.0	1
NUCB2	0.38558558558558564	0.018450265455662324	4
P53	0.39266055045871556	0.0735378000087754	9
PIT1	0.38838475499092556	0.0370102233337721	7
PPIA	0.3912248628884827	0.06449914439910491	8
Paxlovid	0.38146167557932265	0.0	1
RBBP7	0.38146167557932265	0.0	1
RXRA	0.4115384615384616	0.10816995993052328	22
RXRB	0.40225563909774437	0.06087619678781836	16
RXRG	0.3948339483394834	0.022526857767742325	11
SRC	0.46021505376344085	0.3917116405598701	49
TADA3	0.38146167557932265	0.0	1
UBC9	0.38146167557932265	0.0	1
UBR5	0.38146167557932265	0.0	1
