# Supplementary material for: Network-Based Prediction of Side Effects of Repurposed Antihypertensive Sartans against COVID-19 via Proteome and Drug-Target Interactomes
Source: Proteomes. 2023 Jun 8;11(2):21. doi: 10.3390/proteomes11020021 (PMC10305495; doi:10.3390/proteomes11020021)
Supplement: Supplementary file 1 [file proteomes-11-00021-s001.zip › Alternative_transcription_variants_Gene_Cards.xlsx]

## Sheet: AGTR1
Name	RefSeq ID
Homo sapiens angiotensin II receptor type 1 (AGTR1), transcript variant 1, mrna	NM_000685.5
Homo sapiens angiotensin II receptor type 1 (AGTR1), transcript variant 2, mRNA	NM_009585.4
Homo sapiens angiotensin II receptor type 1 (AGTR1), transcript variant 3, mRNA	NM_004835.5
Homo sapiens angiotensin II receptor type 1 (AGTR1), transcript variant 4, mRNA	NM_031850.4
Homo sapiens angiotensin II receptor type 1 (AGTR1), transcript variant 5, mRNA	NM_032049.4
Homo sapiens angiotensin II receptor type 1 (AGTR1), transcript variant 6, mRNA	NM_001382736.1

## Sheet: PPARG
Name	RefSeq ID
Homo sapiens peroxisome proliferator activated receptor gamma (PPARG), transcript variant 1, mrna	NM_138712.5
Homo sapiens peroxisome proliferator activated receptor gamma (PPARG), transcript variant 2,mrna	NM_015869.5
Homo sapiens peroxisome proliferator activated receptor gamma (PPARG), transcript variant 3,mrna	NM_138711.6
Homo sapiens peroxisome proliferator activated receptor gamma (PPARG), transcript variant 4,mrna	NM_005037.7
Homo sapiens peroxisome proliferator activated receptor gamma (PPARG), transcript variant 5, mrna	NM_001330615.4
Homo sapiens peroxisome proliferator activated receptor gamma (PPARG), transcript variant 6, mrna	NM_001354666.3
Homo sapiens peroxisome proliferator activated receptor gamma (PPARG), transcript variant 7, mrna	NM_001354667.3
Homo sapiens peroxisome proliferator activated receptor gamma (PPARG), transcript variant 8, mrna	NM_001354668.2
Homo sapiens peroxisome proliferator activated receptor gamma (PPARG), transcript variant 9, mrna	NM_001354669.2
Homo sapiens peroxisome proliferator activated receptor gamma (PPARG), transcript variant 10, mrna	NM_001354670.2
Homo sapiens peroxisome proliferator activated receptor gamma (PPARG), transcript variant 11, mrna	NM_001374261.3
Homo sapiens peroxisome proliferator activated receptor gamma (PPARG), transcript variant 12, mrna	NM_001374262.3
Homo sapiens peroxisome proliferator activated receptor gamma (PPARG), transcript variant 13, mrna	NM_001374263.2
Homo sapiens peroxisome proliferator activated receptor gamma (PPARG), transcript variant 14, mrna	NM_001374264.2
Homo sapiens peroxisome proliferator activated receptor gamma (PPARG), transcript variant 15, mrna	NM_001374265.1
Homo sapiens peroxisome proliferator activated receptor gamma (PPARG), transcript variant 16, mrna	NM_001374266.1

## Sheet: ACE2
Name	RefSeq ID
Homo sapiens angiotensin converting enzyme 2 (ACE2), transcript variant 1, mRNA	NM_001371415.1
Homo sapiens angiotensin converting enzyme 2 (ACE2), transcript variant 2, mRNA	NM_021804.3
Homo sapiens angiotensin converting enzyme 2 (ACE2), transcript variant 3, mRNA	NM_001386259.1
Homo sapiens angiotensin converting enzyme 2 (ACE2), transcript variant 4, mRNA	NM_001386260.1
Homo sapiens angiotensin converting enzyme 2 (ACE2), transcript variant 5, mRNA	NM_001388452.1
Homo sapiens angiotensin converting enzyme 2 (ACE2), transcript variant 6, mRNA	NM_001389402.1

## Sheet: NR1I2
Name	RefSeq ID
Homo sapiens nuclear receptor subfamily 1 group I member 2 (NR1I2), transcript variant 1, mRNA	NM_003889.4
Homo sapiens nuclear receptor subfamily 1 group I member 2 (NR1I2), transcript variant 2, mRNA	NM_022002.3
Homo sapiens nuclear receptor subfamily 1 group I member 2 (NR1I2), transcript variant 3, mRNA	NM_033013.3
