# Supplementary material for: Network-Based Prediction of Side Effects of Repurposed Antihypertensive Sartans against COVID-19 via Proteome and Drug-Target Interactomes
Source: Proteomes. 2023 Jun 8;11(2):21. doi: 10.3390/proteomes11020021 (PMC10305495; doi:10.3390/proteomes11020021)
Supplement: Supplementary file 1 [file proteomes-11-00021-s001.zip › Drug_Targets_ALL_Drugs_DrugBank.xlsx]

## Sheet: Sartans
Organism	UniProt Entry Name	Protein Name	DrugBank ID	Drug Name	Drug Group	Protein-Drug Interaction Type
HUMAN	AGTR1_HUMAN	Type-1 angiotensin II receptor	DB00177	Valsartan	approved, investigational	antagonist
			DB00275	Olmesartan	approved, investigational	antagonist
			DB00678	Losartan	approved	antagonist
			DB00796	Candesartan cilexetil	approved	antagonist
			DB00876	Eprosartan	approved	antagonist
			DB00966	Telmisartan	approved, investigational	antagonist
			DB01029	Irbesartan	approved, investigational	antagonist
			DB08822	Azilsartan medoxomil	approved, investigational	agonist
			DB11842	Angiotensin II	approved, investigational	-
HUMAN	JUN_HUMAN	Transcription factor AP-1	DB01029	Irbesartan	approved, investigational	other/unknown
			DB00570	Vinblastine	approved	inducer
			DB01169	Arsenic trioxide	approved, investigational	Antagonist
			DB00210	Adapalene	approved	partial antagonist
HUMAN	PPARG_HUMAN	Peroxisome proliferator-activated receptor gamma	DB00966	Telmisartan	approved, investigational	-
			DB13873	Fenofibric acid	approved	-
			DB00573	Fenoprofen	approved	agonist
			DB02266	Flufenamic acid	approved	activator
			DB01050	Ibuprofen	approved	agonist
			DB00244	Mesalazine	approved	agonist
			DB00795	Sulfasalazine	approved	agonist
			DB01118	Amiodarone	approved, investigational	agonist
			DB01014	Balsalazide	approved, investigational	agonist
			DB01393	Bezafibrate	approved, investigational	activator
			DB09061	Cannabidiol	approved, investigational	modulator
			DB00845	Clofazimine	approved, investigational	-
			DB11672	Curcumin	approved, investigational	activator
			DB09213	Dexibuprofen	approved, investigational	activator
			DB03756	Doconexent	approved, investigational	agonist
			DB01067	Glipizide	approved, investigational	activator
			DB00328	Indomethacin	approved, investigational	agonist
			DB00731	Nateglinide	approved, investigational	agonist
			DB01132	Pioglitazone	approved, investigational	agonist
			DB00912	Repaglinide	approved, investigational	agonist
			DB00412	Rosiglitazone	approved, investigational	partial agonist
			DB08604	Triclosan	approved, investigational	-
			DB00313	Valproic acid	approved, investigational	-
			DB00132	alpha-Linolenic acid	approved, investigational, nutraceutical	ligand
			DB04224	Oleic Acid	approved, investigational, vet_approved	agonist regulator
			DB00197	Troglitazone	approved, investigational, withdrawn	-
			DB13961	Fish oil	approved, nutraceutical	agonist regulator
			DB00159	Icosapent	approved, nutraceutical	ligand
			DB11133	Omega-3 fatty acids	approved, nutraceutical

## Sheet: Paxlvovid
Organism	UniProt Entry Name	Protein Name	DrugBank ID	Drug Name	Drug Group	Protein-Drug Interaction Type
SARS‑CoV‑2	R1AB_SARS2	3CLpro	DB14761	Remdesivir	approved, investigational	inhibitor
			DB16691	Nirmatrelvir	approved, investigational	inhibitor
HUMAN	NR1I2_HUMAN	Nuclear receptor subfamily 1 group I member 2	DB01220	Rifaximin	approved, investigational	agonist
			DB00163	Vitamin E	approved, nutraceutical, vet_approved	-
			DB00239	Oxiconazole	approved	partial agonist
			DB00252	Phenytoin	approved, vet_approved	-
			DB00257	Clotrimazole	approved, vet_approved	activator
			DB00503	Ritonavir	approved, investigational	activator
			DB00312	Pentobarbital	approved, investigational, vet_approved	activator
			DB00421	Spironolactone	approved	-
			DB00499	Flutamide	approved, investigational	-
			DB00531	Cyclophosphamide	approved, investigational	-
			DB00564	Carbamazepine	approved, investigational	activator
			DB00675	Tamoxifen	approved	-
			DB00682	Warfarin	approved	-
			DB00754	Ethotoin	approved	activator
			DB00783	Estradiol	approved, investigational, vet_approved	Binder
			DB00834	Mifepristone	approved, investigational	-
			DB00849	Methylphenobarbital	approved	activator
			DB00977	Ethinylestradiol	approved	agonist
			DB01026	Ketoconazole	approved, investigational	antagonist
			DB01039	Fenofibrate	approved	partial agonist
			DB01045	Rifampicin	approved	agonist
			DB01068	Clonazepam	approved, illicit	partial agonist
			DB01110	Miconazole	approved, investigational, vet_approved	partial agonist
			DB01115	Nifedipine	approved	agonist
			DB01127	Econazole	approved	partial agonist
			DB01138	Sulfinpyrazone	approved	activator
			DB01174	Phenobarbital	approved, investigational	activator
			DB01181	Ifosfamide	approved	-
			DB01229	Paclitaxel	approved, vet_approved	inducer
			DB01234	Dexamethasone	approved, investigational, vet_approved	agonist
			DB01248	Docetaxel	approved, investigational	binder
			DB01393	Bezafibrate	approved, investigational	partial agonist
			DB01708	Prasterone	approved, investigational, nutraceutical	activator
			DB01892	Hyperforin	nutraceutical	-
			DB02789	Pregnenolone	approved, experimental	-
			DB04930	Permethrin	approved, investigational	-
			DB06777	Chenodeoxycholic acid	approved	-
			DB08604	Triclosan	approved, investigational	-
			DB08864	Rilpivirine	approved	agonist
			DB11087	Pyrethrum extract	approved	-
			DB11605	Myrrh	approved	partial agonist
			DB13179	Troleandomycin	approved	activator
			DB13873	Fenofibric acid	approved	partial agonist
			DB13952	Estradiol acetate	approved, investigational, vet_approved	-
			DB13953	Estradiol benzoate	approved, investigational, vet_approved	-
			DB13954	Estradiol cypionate	approved, investigational, vet_approved	-
			DB13955	Estradiol dienanthate	approved, investigational, vet_approved	-
			DB13956	Estradiol valerate	approved, investigational, vet_approved	-
			DB14001	alpha-Tocopherol succinate	approved, nutraceutical, vet_approved	-
			DB14002	D-alpha-Tocopherol acetate	approved, nutraceutical, vet_approved	agonist
			DB14649	Dexamethasone acetate	approved, investigational, vet_approved	agonist
			DB00530	Erlotinib	approved, investigational	antagonist
