# Supplementary material for: Network-Based Prediction of Side Effects of Repurposed Antihypertensive Sartans against COVID-19 via Proteome and Drug-Target Interactomes
Source: Proteomes. 2023 Jun 8;11(2):21. doi: 10.3390/proteomes11020021 (PMC10305495; doi:10.3390/proteomes11020021)
Supplement: Supplementary file 1 [file proteomes-11-00021-s001.zip › Gene_Disease_First_Neighbors_Sartans_Paxlovid.xlsx]

## Sheet: AGTR1_JUN_PPARG
Gene	Gene_id	Disease	Disease_id	Type	Disease_Class	Semantic_Type	N_genes_d	N_SNPs_d	Score_gda	EL_gda	EI_gda	N_PMIDs	N_SNPs_gda	First_Ref	Last_Ref
NR0B1	190	X-linked Adrenal Hypoplasia	C0342482	disease	Endocrine System Diseases	Disease or Syndrome	57	70	1.0	strong	1.0	142	59	1994.0	2019.0
BLM	641	Bloom Syndrome	C0005859	disease	Congenital, Hereditary, and Neonatal Diseases and Abnormalities; Nutritional and Metabolic Diseases; Immune System Diseases	Disease or Syndrome	155	132	1.0	definitive	0.994	159	128	1994.0	2020.0
BRCA1	672	Malignant neoplasm of breast	C0006142	disease	Neoplasms; Skin and Connective Tissue Diseases	Neoplastic Process	6941	3417	1.0	strong	0.956	2827	251	1992.0	2020.0
RUNX2	860	Cleidocranial Dysplasia	C0008928	disease	Congenital, Hereditary, and Neonatal Diseases and Abnormalities; Musculoskeletal Diseases	Disease or Syndrome	52	22	1.0		0.976	125	18	1997.0	2019.0
CEBPA	1050	Leukemia, Myelocytic, Acute	C0023467	disease	Neoplasms	Neoplastic Process	3111	6892	1.0	definitive	0.985	197	16	1992.0	2020.0
ESR1	2099	Malignant neoplasm of breast	C0006142	disease	Neoplasms; Skin and Connective Tissue Diseases	Neoplastic Process	6941	3417	1.0		0.967	3371	41	1983.0	2020.0
FGFR3	2261	Achondroplasia	C0001080	disease	Congenital, Hereditary, and Neonatal Diseases and Abnormalities; Musculoskeletal Diseases	Congenital Abnormality	46	21	1.0	definitive	0.974	152	12	1994.0	2020.0
FGFR3	2261	Muenke Syndrome	C1864436	disease	Congenital, Hereditary, and Neonatal Diseases and Abnormalities; Musculoskeletal Diseases	Disease or Syndrome	3	11	1.0		1.0	27	7	1994.0	2019.0
JAK2	3717	Primary Myelofibrosis	C0001815	disease	Hemic and Lymphatic Diseases	Neoplastic Process	282	29	1.0		0.968	346	5	2005.0	2020.0
JAK2	3717	Polycythemia Vera	C0032463	disease	Neoplasms; Hemic and Lymphatic Diseases	Neoplastic Process	291	38	1.0		0.975	447	9	2005.0	2020.0
SMAD4	4089	Juvenile polyposis syndrome	C0345893	disease	Congenital, Hereditary, and Neonatal Diseases and Abnormalities; Digestive System Diseases; Neoplasms	Neoplastic Process	48	138	1.0	definitive	0.98	102	88	1997.0	2020.0
MYC	4609	Burkitt Lymphoma	C0006413	disease	Neoplasms; Infections; Immune System Diseases; Hemic and Lymphatic Diseases	Neoplastic Process	556	13	1.0		0.977	257	4	1982.0	2020.0
NBN	4683	Nijmegen Breakage Syndrome	C0398791	disease	Nutritional and Metabolic Diseases	Disease or Syndrome	94	144	1.0	definitive	0.981	159	131	1985.0	2019.0
PPARG	5468	Obesity	C0028754	disease	Pathological Conditions, Signs and Symptoms; Nutritional and Metabolic Diseases	Disease or Syndrome	2821	1111	1.0		0.96	174	9	1997.0	2020.0
RAF1	5894	Noonan Syndrome	C0028326	disease	Congenital, Hereditary, and Neonatal Diseases and Abnormalities; Skin and Connective Tissue Diseases; Musculoskeletal Diseases; Cardiovascular Diseases	Disease or Syndrome	85	187	1.0	definitive	1.0	59	19	1992.0	2019.0
VHL	7428	Von Hippel-Lindau Syndrome	C0019562	disease	Congenital, Hereditary, and Neonatal Diseases and Abnormalities; Nervous System Diseases; Cardiovascular Diseases	Disease or Syndrome	174	187	1.0		0.974	387	179	1976.0	2020.0
NR2E3	10002	Enhanced S-Cone Syndrome	C1849394	disease	Pathological Conditions, Signs and Symptoms; Congenital, Hereditary, and Neonatal Diseases and Abnormalities; Eye Diseases; Nervous System Diseases	Disease or Syndrome	14	21	1.0		0.974	38	18	2000.0	2019.0
PPARG	5468	Familial Partial Lipodystrophy, Type 3	C1720861	disease	Nutritional and Metabolic Diseases; Skin and Connective Tissue Diseases	Disease or Syndrome	10	14	0.98		1.0	15	13	2000.0	2019.0
KIF1A	547	SPASTIC PARAPLEGIA 30, AUTOSOMAL RECESSIVE (disorder)	C1835896	disease	Pathological Conditions, Signs and Symptoms; Nervous System Diseases	Disease or Syndrome	1	23	0.93		1.0	16	23	2011.0	2020.0
SOX10	6663	Peripheral Demyelinating Neuropathy, Central Dysmyelination, Waardenburg Syndrome, and Hirschsprung Disease	C1836727	disease	Congenital, Hereditary, and Neonatal Diseases and Abnormalities; Digestive System Diseases; Nervous System Diseases	Disease or Syndrome	3	7	0.93		1.0	13	7	1998.0	2018.0
RAF1	5894	Noonan Syndrome 5	C1969057	disease	Congenital, Hereditary, and Neonatal Diseases and Abnormalities; Skin and Connective Tissue Diseases; Musculoskeletal Diseases; Cardiovascular Diseases	Disease or Syndrome	1	12	0.91	strong	1.0	7	12	2007.0	2016.0
CRBN	51185	Mental Retardation, Autosomal Recessive 2	C1843942	disease	Pathological Conditions, Signs and Symptoms; Nervous System Diseases; Mental Disorders; Behavior and Behavior Mechanisms	Disease or Syndrome	1	2	0.91		0.857	7	2	2004.0	2019.0
SOX10	6663	Waardenburg Syndrome, Type 4c	C2750452	disease	Congenital, Hereditary, and Neonatal Diseases and Abnormalities; Digestive System Diseases	Disease or Syndrome	2	22	0.9	definitive	1.0	17	22	1990.0	2017.0
TBP	6908	SPINOCEREBELLAR ATAXIA 17	C1846707	disease	Congenital, Hereditary, and Neonatal Diseases and Abnormalities; Nervous System Diseases	Disease or Syndrome	28	0	0.9		1.0	30	0	2003.0	2019.0
VHL	7428	Kidney Neoplasm	C0022665	disease	Neoplasms; Female Urogenital Diseases and Pregnancy Complications; Male Urogenital Diseases	Neoplastic Process	295	11	0.9		1.0	17	1	1995.0	2019.0
VHL	7428	ERYTHROCYTOSIS, FAMILIAL, 2	C1837915	disease	Hemic and Lymphatic Diseases	Disease or Syndrome	1	54	0.9		1.0	123	54	1976.0	2016.0
MSX2	4488	PARIETAL FORAMINA	C1868598	disease	Pathological Conditions, Signs and Symptoms; Congenital, Hereditary, and Neonatal Diseases and Abnormalities; Nervous System Diseases	Congenital Abnormality	20	5	0.85		1.0	8	1	2000.0	2006.0
ABL1	25	Myeloid Leukemia, Chronic	C0023473	disease	Neoplasms; Hemic and Lymphatic Diseases	Neoplastic Process	1172	115	0.8		0.983	1773	24	1982.0	2020.0
ACTN4	81	Focal segmental glomerulosclerosis 1	C4551527	disease	Female Urogenital Diseases and Pregnancy Complications; Male Urogenital Diseases	Disease or Syndrome	2	8	0.8	strong	1.0	12	8	2000.0	2015.0
BRCA1	672	Hereditary Breast and Ovarian Cancer Syndrome	C0677776	disease	Congenital, Hereditary, and Neonatal Diseases and Abnormalities; Neoplasms; Female Urogenital Diseases and Pregnancy Complications; Skin and Connective Tissue Diseases; Endocrine System Diseases	Neoplastic Process	74	2117	0.8	strong	0.986	1038	879	1990.0	2020.0
BRCA1	672	Malignant neoplasm of ovary	C1140680	disease	Neoplasms; Female Urogenital Diseases and Pregnancy Complications; Endocrine System Diseases	Neoplastic Process	2563	315	0.8	strong	0.965	1349	37	1992.0	2020.0
CAV1	857	Malignant neoplasm of breast	C0006142	disease	Neoplasms; Skin and Connective Tissue Diseases	Neoplastic Process	6941	3417	0.8		0.977	87	4	1999.0	2019.0
RUNX1	861	Leukemia, Myelocytic, Acute	C0023467	disease	Neoplasms	Neoplastic Process	3111	6892	0.8	strong	0.985	453	8	1991.0	2020.0
FGFR3	2261	Malignant neoplasm of urinary bladder	C0005684	disease	Neoplasms; Female Urogenital Diseases and Pregnancy Complications; Male Urogenital Diseases	Neoplastic Process	2113	316	0.8		0.979	94	10	1999.0	2019.0
FGFR3	2261	Hypochondroplasia (disorder)	C0410529	disease	Congenital, Hereditary, and Neonatal Diseases and Abnormalities; Musculoskeletal Diseases; Endocrine System Diseases	Congenital Abnormality	16	42	0.8		0.972	72	23	1995.0	2020.0
FGFR3	2261	Thanatophoric dysplasia, type 2	C1300257	disease	Congenital, Hereditary, and Neonatal Diseases and Abnormalities; Musculoskeletal Diseases	Disease or Syndrome	11	17	0.8	strong	0.941	17	15	1995.0	2018.0
FGFR3	2261	THANATOPHORIC DYSPLASIA, TYPE I (disorder)	C1868678	disease	Congenital, Hereditary, and Neonatal Diseases and Abnormalities; Musculoskeletal Diseases	Disease or Syndrome	20	18	0.8		1.0	78	16	1994.0	2019.0
FGFR3	2261	Achondroplasia, Severe, With Developmental Delay And Acanthosis Nigricans	C2674173	disease	Congenital, Hereditary, and Neonatal Diseases and Abnormalities; Musculoskeletal Diseases	Congenital Abnormality	3	9	0.8		1.0	15	9	1996.0	2018.0
FOXO1	2308	Alveolar rhabdomyosarcoma	C0206655	disease	Neoplasms	Neoplastic Process	115	1	0.8	limited	0.992	125	0	1995.0	2019.0
GATA2	2624	Leukemia, Myelocytic, Acute	C0023467	disease	Neoplasms	Neoplastic Process	3111	6892	0.8		0.974	39	2	1994.0	2020.0
GATA2	2624	GATA2 Deficiency	C3280030	disease	Congenital, Hereditary, and Neonatal Diseases and Abnormalities	Disease or Syndrome	9	18	0.8	definitive	1.0	34	18	1994.0	2019.0
GATA2	2624	MYELODYSPLASTIC SYNDROME	C3463824	group	Hemic and Lymphatic Diseases	Neoplastic Process	1033	95	0.8		0.976	42	1	2002.0	2019.0
GNAQ	2776	Sturge-Weber Syndrome	C0038505	disease	Neoplasms; Nervous System Diseases; Cardiovascular Diseases	Disease or Syndrome	25	2	0.8		1.0	19	1	2013.0	2019.0
GNAQ	2776	Uveal melanoma	C0220633	disease	Neoplasms; Eye Diseases	Neoplastic Process	376	22	0.8		0.984	62	2	2008.0	2019.0
JAK2	3717	Leukemia, Myelocytic, Acute	C0023467	disease	Neoplasms	Neoplastic Process	3111	6892	0.8		0.945	55	10	2005.0	2019.0
JAK2	3717	Thrombocythemia, Essential	C0040028	disease	Hemic and Lymphatic Diseases	Disease or Syndrome	220	37	0.8		0.984	370	8	2005.0	2020.0
SMAD4	4089	Myhre syndrome	C0796081	disease	Pathological Conditions, Signs and Symptoms; Congenital, Hereditary, and Neonatal Diseases and Abnormalities; Musculoskeletal Diseases; Male Urogenital Diseases; Nervous System Diseases; Endocrine System Diseases; Mental Disorders; Behavior and Behavior Mechanisms	Disease or Syndrome	3	7	0.8		1.0	16	7	2010.0	2020.0
SMAD4	4089	JUVENILE POLYPOSIS OF STOMACH	C1832940	disease	Congenital, Hereditary, and Neonatal Diseases and Abnormalities; Digestive System Diseases; Neoplasms	Disease or Syndrome	3	0	0.8	definitive	1.0	9	0	1998.0	2015.0
SMAD4	4089	Juvenile Polyposis Coli	C1868081	disease	Congenital, Hereditary, and Neonatal Diseases and Abnormalities; Digestive System Diseases; Neoplasms	Disease or Syndrome	9	0	0.8	definitive	1.0	9	0	1998.0	2015.0
MAF	4094	CATARACT 21, MULTIPLE TYPES	C3888097	disease		Disease or Syndrome	1	5	0.8	strong	1.0	5	5	2002.0	2014.0
MAX	4149	Pheochromocytoma	C0031511	disease	Neoplasms	Neoplastic Process	344	186	0.8	strong	1.0	13	2	2011.0	2019.0
MRE11	4361	ATAXIA-TELANGIECTASIA-LIKE DISORDER	C1858391	disease	Congenital, Hereditary, and Neonatal Diseases and Abnormalities; Nutritional and Metabolic Diseases; Immune System Diseases; Nervous System Diseases; Cardiovascular Diseases	Disease or Syndrome	12	13	0.8		0.963	27	11	1999.0	2019.0
MSX2	4488	CRANIOSYNOSTOSIS, TYPE 2	C1858160	disease	Congenital, Hereditary, and Neonatal Diseases and Abnormalities; Musculoskeletal Diseases	Disease or Syndrome	23	1	0.8		1.0	14	1	1993.0	2013.0
STAT3	6774	Hyper-Immunoglobulin E Syndrome, Autosomal Dominant	C2936739	disease	Congenital, Hereditary, and Neonatal Diseases and Abnormalities; Immune System Diseases; Hemic and Lymphatic Diseases	Disease or Syndrome	22	0	0.8		0.981	53	0	2007.0	2020.0
STAT3	6774	Job Syndrome	C3887645	disease	Congenital, Hereditary, and Neonatal Diseases and Abnormalities; Immune System Diseases; Hemic and Lymphatic Diseases	Disease or Syndrome	35	12	0.8	strong	1.0	67	11	2007.0	2019.0
TAF1	6872	Dystonia 3, Torsion, X-Linked	C1839130	disease	Congenital, Hereditary, and Neonatal Diseases and Abnormalities; Nervous System Diseases	Disease or Syndrome	15	1	0.8		0.962	26	1	1992.0	2019.0
VHL	7428	Pheochromocytoma	C0031511	disease	Neoplasms	Neoplastic Process	344	186	0.8		0.988	82	28	1995.0	2020.0
VHL	7428	Conventional (Clear Cell) Renal Cell Carcinoma	C0279702	disease	Neoplasms; Female Urogenital Diseases and Pregnancy Complications; Male Urogenital Diseases	Neoplastic Process	2346	222	0.8		0.972	289	14	1989.0	2019.0
OPTN	10133	Glaucoma, Primary Open Angle	C0339573	disease	Eye Diseases	Disease or Syndrome	383	222	0.8		0.914	58	11	1998.0	2019.0
CHD8	57680	Autism Spectrum Disorders	C1510586	disease	Mental Disorders	Mental or Behavioral Dysfunction	1071	331	0.8	definitive	0.974	38	0	2012.0	2020.0
ESR1	2099	ESTROGEN RESISTANCE	C3809250	disease		Disease or Syndrome	30	7	0.79		1.0	10	4	1994.0	2018.0
FGFR3	2261	CROUZON SYNDROME WITH ACANTHOSIS NIGRICANS (disorder)	C2677099	disease	Congenital, Hereditary, and Neonatal Diseases and Abnormalities; Skin and Connective Tissue Diseases; Musculoskeletal Diseases	Disease or Syndrome	1	8	0.78		1.0	16	8	1994.0	2018.0
GATA2	2624	Emberger Syndrome	C3279664	disease	Congenital, Hereditary, and Neonatal Diseases and Abnormalities	Disease or Syndrome	2	15	0.77		1.0	21	15	2010.0	2018.0
RAF1	5894	LEOPARD Syndrome	C0175704	disease	Congenital, Hereditary, and Neonatal Diseases and Abnormalities; Skin and Connective Tissue Diseases; Musculoskeletal Diseases; Cardiovascular Diseases	Disease or Syndrome	47	27	0.77	limited	1.0	16	4	2007.0	2019.0
SMAD3	4088	LOEYS-DIETZ SYNDROME 3	C3151087	disease		Disease or Syndrome	1	9	0.76	definitive	1.0	12	9	2001.0	2018.0
SMAD4	4089	JUVENILE POLYPOSIS/HEREDITARY HEMORRHAGIC TELANGIECTASIA SYNDROME (disorder)	C1832942	disease	Congenital, Hereditary, and Neonatal Diseases and Abnormalities; Digestive System Diseases; Hemic and Lymphatic Diseases; Cardiovascular Diseases	Disease or Syndrome	1	23	0.76	strong	0.909	11	23	2004.0	2019.0
KIF11	3832	Lymphedema, microcephaly and chorioretinopathy syndrome	C1835265	disease	Pathological Conditions, Signs and Symptoms; Congenital, Hereditary, and Neonatal Diseases and Abnormalities; Eye Diseases; Musculoskeletal Diseases; Nervous System Diseases; Hemic and Lymphatic Diseases	Disease or Syndrome	7	23	0.74		1.0	7	23	2012.0	2016.0
SKI	6497	Shprintzen-Goldberg syndrome	C1321551	disease	Congenital, Hereditary, and Neonatal Diseases and Abnormalities; Skin and Connective Tissue Diseases; Musculoskeletal Diseases; Cardiovascular Diseases	Disease or Syndrome	61	21	0.74	definitive	1.0	6	14	2002.0	2015.0
SPG21	51324	MAST SYNDROME	C1855346	disease	Congenital, Hereditary, and Neonatal Diseases and Abnormalities; Nervous System Diseases; Mental Disorders	Disease or Syndrome	2	3	0.74		1.0	6	3	2003.0	2017.0
RUNX1	861	Platelet Disorder, Familial, with Associated Myeloid Malignancy	C1832388	disease	Congenital, Hereditary, and Neonatal Diseases and Abnormalities; Neoplasms; Hemic and Lymphatic Diseases	Disease or Syndrome	4	20	0.73	definitive	1.0	31	20	1998.0	2019.0
TPM2	7169	ARTHROGRYPOSIS, DISTAL, TYPE 1	C0220662	disease	Congenital, Hereditary, and Neonatal Diseases and Abnormalities; Musculoskeletal Diseases	Disease or Syndrome; Congenital Abnormality	9	10	0.73		1.0	17	7	1997.0	2018.0
VDR	7421	Vitamin D-Dependent Rickets, Type 2A	C0342646	disease	Congenital, Hereditary, and Neonatal Diseases and Abnormalities; Nutritional and Metabolic Diseases; Female Urogenital Diseases and Pregnancy Complications; Musculoskeletal Diseases; Male Urogenital Diseases	Disease or Syndrome	2	15	0.73	strong	1.0	16	15	1988.0	2020.0
PACS1	55690	MENTAL RETARDATION, AUTOSOMAL DOMINANT 17	C3554343	disease	Pathological Conditions, Signs and Symptoms	Disease or Syndrome	1	1	0.73	strong	1.0	5	1	2012.0	2019.0
CEBPE	1053	Specific granule deficiency	C0398593	disease	Hemic and Lymphatic Diseases	Disease or Syndrome	11	6	0.72	strong	1.0	5	1	1999.0	2018.0
FGFR3	2261	Lacrimoauriculodentodigital syndrome	C0265269	disease	Pathological Conditions, Signs and Symptoms; Congenital, Hereditary, and Neonatal Diseases and Abnormalities; Eye Diseases; Musculoskeletal Diseases; Nervous System Diseases; Stomatognathic Diseases; Otorhinolaryngologic Diseases	Disease or Syndrome	5	33	0.72		1.0	5	9	1995.0	2017.0
MAF	4094	Cataracts, Congenital, with Sensorineural Deafness, Down Syndrome-Like Facial Appearance, Short Stature, and Mental Retardation	C1832812	disease	Pathological Conditions, Signs and Symptoms; Eye Diseases; Nervous System Diseases; Mental Disorders; Otorhinolaryngologic Diseases; Behavior and Behavior Mechanisms	Disease or Syndrome	1	7	0.72	strong	1.0	3	7	2015.0	2020.0
VRK1	7443	Pontocerebellar Hypoplasia Type 1	C1843504	disease	Congenital, Hereditary, and Neonatal Diseases and Abnormalities; Nervous System Diseases	Disease or Syndrome; Congenital Abnormality	10	15	0.72		1.0	6	10	2009.0	2016.0
GRIP1	23426	Cryptophthalmos syndrome	C0265233	disease	Congenital, Hereditary, and Neonatal Diseases and Abnormalities; Female Urogenital Diseases and Pregnancy Complications; Eye Diseases; Musculoskeletal Diseases; Male Urogenital Diseases	Disease or Syndrome	8	5	0.72	strong	1.0	4	0	2004.0	2013.0
FGFR3	2261	CATSHL syndrome	C1864852	disease	Pathological Conditions, Signs and Symptoms; Congenital, Hereditary, and Neonatal Diseases and Abnormalities; Musculoskeletal Diseases; Nervous System Diseases; Otorhinolaryngologic Diseases	Disease or Syndrome	1	10	0.71		1.0	6	10	1995.0	2016.0
MSX2	4488	Parietal Foramina With Cleidocranial Dysplasia	C1868597	disease	Pathological Conditions, Signs and Symptoms; Congenital, Hereditary, and Neonatal Diseases and Abnormalities; Musculoskeletal Diseases; Nervous System Diseases	Disease or Syndrome	1	1	0.71		1.0	2	1	2003.0	2013.0
TPM2	7169	Nemaline myopathy 4	C1836447	disease	Musculoskeletal Diseases; Nervous System Diseases	Disease or Syndrome	1	9	0.71	strong	1.0	9	9	2002.0	2019.0
NR0B1	190	DOSAGE-SENSITIVE SEX REVERSAL	C1848296	disease	Congenital, Hereditary, and Neonatal Diseases and Abnormalities; Female Urogenital Diseases and Pregnancy Complications; Male Urogenital Diseases; Endocrine System Diseases	Disease or Syndrome	159	12	0.7		0.972	36	6	1997.0	2019.0
KIF1A	547	MENTAL RETARDATION, AUTOSOMAL DOMINANT 9	C3280283	disease		Disease or Syndrome	1	37	0.7	strong	1.0	12	37	2011.0	2017.0
CCND1	595	Multiple Myeloma	C0026764	disease	Neoplasms; Immune System Diseases; Hemic and Lymphatic Diseases; Cardiovascular Diseases	Neoplastic Process	1740	865	0.7		0.975	79	2	1992.0	2019.0
BRCA1	672	Breast Carcinoma	C0678222	disease	Neoplasms; Skin and Connective Tissue Diseases	Neoplastic Process	6776	2793	0.7		0.955	2682	104	1992.0	2020.0
BRCA1	672	ovarian neoplasm	C0919267	disease	Neoplasms; Female Urogenital Diseases and Pregnancy Complications; Endocrine System Diseases	Neoplastic Process	2542	757	0.7		0.965	1174	87	1992.0	2020.0
BRCA1	672	BREAST-OVARIAN CANCER, FAMILIAL, SUSCEPTIBILITY TO, 1	C2676676	disease		Finding	3	2277	0.7	definitive	1.0	465	2258	1976.0	2019.0
BRCA1	672	FANCONI ANEMIA, COMPLEMENTATION GROUP S	C4554406	disease		Disease or Syndrome	1	28	0.7	definitive	1.0	7	28	2013.0	2019.0
CAV1	857	Idiopathic pulmonary arterial hypertension	C3203102	disease	Respiratory Tract Diseases	Disease or Syndrome	776	24	0.7	moderate	0.955	22	0	2007.0	2019.0
EGFR	1956	Non-Small Cell Lung Carcinoma	C0007131	disease	Neoplasms; Respiratory Tract Diseases	Neoplastic Process	3926	712	0.7		0.976	4060	54	1989.0	2020.0
EGFR	1956	Glioblastoma	C0017636	disease	Neoplasms	Neoplastic Process	3177	281	0.7		0.975	607	12	1988.0	2020.0
EGFR	1956	Adenocarcinoma of lung (disorder)	C0152013	disease	Neoplasms	Neoplastic Process	2438	563	0.7		0.978	1148	33	1990.0	2020.0
EGFR	1956	Squamous cell carcinoma of esophagus	C0279626	disease	Digestive System Diseases; Neoplasms	Neoplastic Process	2053	329	0.7		1.0	72	6	1994.0	2020.0
EGFR	1956	INFLAMMATORY SKIN AND BOWEL DISEASE, NEONATAL, 2	C4015130	disease		Disease or Syndrome	1	1	0.7	strong	1.0	2	1	2014.0	2015.0
EP300	2033	Malignant neoplasm of breast	C0006142	disease	Neoplasms; Skin and Connective Tissue Diseases	Neoplastic Process	6941	3417	0.7		1.0	11	2	2004.0	2020.0
EPAS1	2034	Renal Cell Carcinoma	C0007134	disease	Neoplasms; Female Urogenital Diseases and Pregnancy Complications; Male Urogenital Diseases	Neoplastic Process	2084	288	0.7		0.974	38	20	2001.0	2019.0
EPAS1	2034	Erythrocytosis, Familial, 4	C2673187	disease	Hemic and Lymphatic Diseases	Disease or Syndrome	1	2	0.7	strong	1.0	4	2	2008.0	2012.0
EPHB4	2050	LYMPHATIC MALFORMATION 7	C4310629	disease		Disease or Syndrome	1	3	0.7	strong	1.0	2	3	2016.0	2018.0
ESR1	2099	Breast Carcinoma	C0678222	disease	Neoplasms; Skin and Connective Tissue Diseases	Neoplastic Process	6776	2793	0.7		0.968	2998	43	1981.0	2020.0
ETS1	2113	Lupus Erythematosus, Systemic	C0024141	disease	Skin and Connective Tissue Diseases; Immune System Diseases	Disease or Syndrome	1883	1172	0.7		0.957	23	2	2000.0	2019.0
FGFR3	2261	Multiple Myeloma	C0026764	disease	Neoplasms; Immune System Diseases; Hemic and Lymphatic Diseases; Cardiovascular Diseases	Neoplastic Process	1740	865	0.7		0.971	70	3	1997.0	2019.0
GNAQ	2776	melanoma	C0025202	disease	Neoplasms	Neoplastic Process	3087	515	0.7		0.967	30	2	1989.0	2019.0
GSK3B	2932	Alzheimer's Disease	C0002395	disease	Nervous System Diseases; Mental Disorders	Disease or Syndrome	3397	1843	0.7		0.982	113	4	2000.0	2020.0
HCFC1	3054	MENTAL RETARDATION, X-LINKED 3	C0796208	disease	Congenital, Hereditary, and Neonatal Diseases and Abnormalities; Nervous System Diseases	Disease or Syndrome	3	7	0.7	strong	1.0	2	6	2012.0	2013.0
HMGA1	3159	Diabetes Mellitus, Non-Insulin-Dependent	C0011860	disease	Nutritional and Metabolic Diseases; Endocrine System Diseases	Disease or Syndrome	3134	2672	0.7		0.929	14	1	2005.0	2018.0
JAK2	3717	Budd-Chiari Syndrome	C0856761	disease	Digestive System Diseases; Cardiovascular Diseases	Disease or Syndrome	24	4	0.7		0.944	18	1	2006.0	2017.0
SMAD3	4088	Colorectal Carcinoma	C0009402	disease	Digestive System Diseases; Neoplasms	Neoplastic Process	5473	1962	0.7		0.941	17	1	1998.0	2019.0
SMAD4	4089	Colorectal Carcinoma	C0009402	disease	Digestive System Diseases; Neoplasms	Neoplastic Process	5473	1962	0.7	strong	0.981	103	3	1996.0	2020.0
SMAD4	4089	Pancreatic Neoplasm	C0030297	disease	Digestive System Diseases; Neoplasms; Endocrine System Diseases	Neoplastic Process	764	20	0.7		1.0	14	0	1999.0	2016.0
SMAD4	4089	Pancreatic carcinoma	C0235974	disease	Digestive System Diseases; Neoplasms; Endocrine System Diseases	Neoplastic Process	2689	322	0.7		1.0	71	7	1996.0	2020.0
MRE11	4361	Ataxia-Telangiectasisa-Like Disorder 1	C4012790	disease	Congenital, Hereditary, and Neonatal Diseases and Abnormalities; Nutritional and Metabolic Diseases; Immune System Diseases; Nervous System Diseases; Cardiovascular Diseases	Disease or Syndrome	11	15	0.7		0.969	32	13	1990.0	2019.0
NOS3	4846	Hypertensive disease	C0020538	group	Cardiovascular Diseases	Disease or Syndrome	2322	1085	0.7		0.942	156	11	1996.0	2019.0
PPARG	5468	Diabetes Mellitus, Non-Insulin-Dependent	C0011860	disease	Nutritional and Metabolic Diseases; Endocrine System Diseases	Disease or Syndrome	3134	2672	0.7		0.953	279	20	1998.0	2020.0
PPARG	5468	Hypertensive disease	C0020538	group	Cardiovascular Diseases	Disease or Syndrome	2322	1085	0.7		1.0	62	10	1999.0	2020.0
PRKDC	5591	Severe Combined Immunodeficiency	C0085110	disease	Congenital, Hereditary, and Neonatal Diseases and Abnormalities; Nutritional and Metabolic Diseases; Immune System Diseases	Disease or Syndrome	284	46	0.7	strong	1.0	12	0	1995.0	2018.0
PRKDC	5591	IMMUNODEFICIENCY 26 WITH OR WITHOUT NEUROLOGIC ABNORMALITIES	C4014833	disease		Disease or Syndrome	1	3	0.7		1.0	3	3	2009.0	2013.0
RAF1	5894	LEOPARD SYNDROME 2	C1969056	disease	Congenital, Hereditary, and Neonatal Diseases and Abnormalities; Skin and Connective Tissue Diseases; Musculoskeletal Diseases; Cardiovascular Diseases	Disease or Syndrome	1	6	0.7	strong	1.0	3	6	2007.0	2013.0
RARA	5914	Acute Promyelocytic Leukemia	C0023487	disease	Neoplasms	Neoplastic Process	651	21	0.7		0.981	481	0	1990.0	2020.0
SOX10	6663	WAARDENBURG SYNDROME, TYPE IIE	C2700405	disease	Congenital, Hereditary, and Neonatal Diseases and Abnormalities	Disease or Syndrome	3	5	0.7		1.0	5	5	1998.0	2011.0
STAT1	6772	IMMUNODEFICIENCY 31B	C3151088	disease		Disease or Syndrome	5	16	0.7		1.0	24	11	2003.0	2019.0
STAT1	6772	CANDIDIASIS, FAMILIAL, 7	C3279990	disease		Disease or Syndrome	1	20	0.7		1.0	21	20	2011.0	2019.0
STAT1	6772	IMMUNODEFICIENCY 31A	C4013950	disease		Disease or Syndrome	1	12	0.7		1.0	21	12	2001.0	2019.0
STAT3	6774	Psoriasis	C0033860	disease	Skin and Connective Tissue Diseases	Disease or Syndrome	1308	705	0.7		0.968	31	2	2005.0	2020.0
STAT3	6774	AUTOIMMUNE DISEASE, MULTISYSTEM, INFANTILE-ONSET, 1	C4014795	disease		Disease or Syndrome	82	142	0.7	strong	1.0	3	12	2014.0	2017.0
STAT4	6775	Lupus Erythematosus, Systemic	C0024141	disease	Skin and Connective Tissue Diseases; Immune System Diseases	Disease or Syndrome	1883	1172	0.7		0.961	77	17	2002.0	2020.0
TAF1	6872	MENTAL RETARDATION, X-LINKED, SYNDROMIC 33	C4225418	disease		Disease or Syndrome	1	7	0.7	limited	1.0	2	7	2015.0	2015.0
TGIF1	7050	Holoprosencephaly	C0079541	disease	Congenital, Hereditary, and Neonatal Diseases and Abnormalities; Musculoskeletal Diseases; Nervous System Diseases	Congenital Abnormality	109	45	0.7	strong	1.0	25	4	1995.0	2018.0
TGIF1	7050	HOLOPROSENCEPHALY 4 (disorder)	C1840528	disease	Congenital, Hereditary, and Neonatal Diseases and Abnormalities; Musculoskeletal Diseases; Nervous System Diseases	Disease or Syndrome	3	9	0.7		1.0	5	7	2000.0	2013.0
TPM1	7168	CARDIOMYOPATHY, FAMILIAL HYPERTROPHIC, 3 (disorder)	C1861863	disease	Congenital, Hereditary, and Neonatal Diseases and Abnormalities; Cardiovascular Diseases	Disease or Syndrome	1	7	0.7	strong	1.0	29	7	1994.0	2019.0
TPM1	7168	Cardiomyopathy, Dilated, 1y	C2678476	disease	Cardiovascular Diseases	Disease or Syndrome	1	6	0.7	strong	1.0	11	6	2001.0	2019.0
VDR	7421	Osteoporosis	C0029456	disease	Nutritional and Metabolic Diseases; Musculoskeletal Diseases	Disease or Syndrome	1098	182	0.7		0.955	133	9	1995.0	2019.0
VDR	7421	Rickets	C0035579	disease	Nutritional and Metabolic Diseases; Musculoskeletal Diseases	Disease or Syndrome	72	16	0.7		0.966	59	6	1989.0	2019.0
VHL	7428	Renal Cell Carcinoma	C0007134	disease	Neoplasms; Female Urogenital Diseases and Pregnancy Complications; Male Urogenital Diseases	Neoplastic Process	2084	288	0.7	strong	0.97	236	15	1989.0	2019.0
VHL	7428	Polycythemia	C0032461	disease	Hemic and Lymphatic Diseases	Disease or Syndrome	82	22	0.7	strong	1.0	17	7	2003.0	2017.0
VHL	7428	Malignant neoplasm of kidney	C0740457	disease	Neoplasms; Female Urogenital Diseases and Pregnancy Complications; Male Urogenital Diseases	Neoplastic Process	664	22	0.7	strong	0.973	37	1	1995.0	2019.0
USP9X	8239	MENTAL RETARDATION, X-LINKED 99	C3806746	disease		Disease or Syndrome	3	4	0.7		1.0	2	4	2014.0	2016.0
USP9X	8239	MENTAL RETARDATION, X-LINKED 99, SYNDROMIC, FEMALE-RESTRICTED	C4225416	disease		Mental or Behavioral Dysfunction	1	9	0.7	strong	1.0	2	9	2014.0	2016.0
GPAA1	8733	GLYCOSYLPHOSPHATIDYLINOSITOL BIOSYNTHESIS DEFECT 15	C4540520	disease		Disease or Syndrome	1	8	0.7		1.0	2	8	2014.0	2017.0
HERC1	8925	MACROCEPHALY, DYSMORPHIC FACIES, AND PSYCHOMOTOR RETARDATION	C4310766	disease		Disease or Syndrome	1	4	0.7	strong	1.0	3	4	2015.0	2016.0
NR2E3	10002	RETINITIS PIGMENTOSA 37 (disorder)	C1970163	disease	Congenital, Hereditary, and Neonatal Diseases and Abnormalities; Eye Diseases	Disease or Syndrome	1	6	0.7	limited	1.0	17	6	2000.0	2016.0
RAD50	10111	Nijmegen Breakage Syndrome-Like Disorder	C2751318	disease	Pathological Conditions, Signs and Symptoms; Congenital, Hereditary, and Neonatal Diseases and Abnormalities; Nutritional and Metabolic Diseases; Musculoskeletal Diseases; Nervous System Diseases	Disease or Syndrome	3	15	0.7	limited	1.0	12	15	2003.0	2017.0
OPTN	10133	Amyotrophic Lateral Sclerosis	C0002736	disease	Nutritional and Metabolic Diseases; Nervous System Diseases	Disease or Syndrome	1114	485	0.7		0.954	65	8	2010.0	2020.0
BBS7	55212	BARDET-BIEDL SYNDROME 7	C1859565	disease	Congenital, Hereditary, and Neonatal Diseases and Abnormalities; Eye Diseases; Nervous System Diseases	Disease or Syndrome	1	11	0.7		1.0	5	11	2003.0	2015.0
VAC14	55697	STRIATONIGRAL DEGENERATION, CHILDHOOD-ONSET	C4310743	disease		Disease or Syndrome	2	4	0.7		1.0	2	4	2008.0	2016.0
CHD8	57680	Autistic Disorder	C0004352	disease	Mental Disorders	Mental or Behavioral Dysfunction	1112	395	0.7	moderate	1.0	15	1	2012.0	2019.0
NSD1	64324	Leukemia, Myelocytic, Acute	C0023467	disease	Neoplasms	Neoplastic Process	3111	6892	0.7	strong	1.0	18	4	2002.0	2019.0
NSD1	64324	Sotos' syndrome	C0175695	disease	Congenital, Hereditary, and Neonatal Diseases and Abnormalities	Disease or Syndrome	25	0	0.7	definitive	0.987	78	0	2002.0	2019.0
ITCH	83737	AUTOIMMUNE DISEASE, MULTISYSTEM, WITH FACIAL DYSMORPHISM	C3150649	disease		Disease or Syndrome	1	1	0.7		1.0	2	1	2010.0	2016.0
FGFR3	2261	NEVUS, EPIDERMAL (disorder)	C0334082	disease	Neoplasms	Disease or Syndrome	14	17	0.69		1.0	9	7	2006.0	2017.0
NOS3	4846	Fetal Growth Retardation	C0015934	phenotype	Pathological Conditions, Signs and Symptoms; Congenital, Hereditary, and Neonatal Diseases and Abnormalities; Female Urogenital Diseases and Pregnancy Complications	Disease or Syndrome	1037	21	0.69		0.917	12	1	2009.0	2019.0
NR0B2	8431	Obesity	C0028754	disease	Pathological Conditions, Signs and Symptoms; Nutritional and Metabolic Diseases	Disease or Syndrome	2821	1111	0.69	limited	1.0	9	2	2001.0	2020.0
SMAD3	4088	Loeys-Dietz Syndrome	C2697932	disease	Congenital, Hereditary, and Neonatal Diseases and Abnormalities; Musculoskeletal Diseases; Cardiovascular Diseases	Disease or Syndrome	20	35	0.68	moderate	1.0	9	1	2012.0	2019.0
NOS3	4846	Pre-Eclampsia	C0032914	phenotype	Female Urogenital Diseases and Pregnancy Complications	Pathologic Function	166	14	0.68		1.0	9	0	2001.0	2017.0
HDAC4	9759	Chromosome 2q37 deletion syndrome	C2931817	disease	Pathological Conditions, Signs and Symptoms	Disease or Syndrome	9	0	0.68		1.0	9	0	2009.0	2019.0
STAT4	6775	Behcet Syndrome	C0004943	disease	Congenital, Hereditary, and Neonatal Diseases and Abnormalities; Eye Diseases; Skin and Connective Tissue Diseases; Stomatognathic Diseases; Cardiovascular Diseases	Disease or Syndrome	502	243	0.67		1.0	8	4	2010.0	2019.0
FGFR3	2261	Colorectal Carcinoma	C0009402	disease	Digestive System Diseases; Neoplasms	Neoplastic Process	5473	1962	0.66		1.0	6	8	2000.0	2018.0
GNAQ	2776	Port-Wine Stain	C0235752	disease	Congenital, Hereditary, and Neonatal Diseases and Abnormalities; Skin and Connective Tissue Diseases	Congenital Abnormality	46	10	0.66		1.0	6	1	2013.0	2020.0
GNAQ	2776	Capillary malformation (disorder)	C0340803	disease	Congenital, Hereditary, and Neonatal Diseases and Abnormalities; Cardiovascular Diseases	Congenital Abnormality	40	13	0.66	limited	0.833	6	1	2016.0	2020.0
FGFR3	2261	Adenocarcinoma of lung (disorder)	C0152013	disease	Neoplasms	Neoplastic Process	2438	563	0.65		1.0	6	1	2013.0	2018.0
NR2E3	10002	Goldmann-Favre syndrome (disorder)	C0339541	disease	Pathological Conditions, Signs and Symptoms; Congenital, Hereditary, and Neonatal Diseases and Abnormalities; Eye Diseases; Nervous System Diseases	Disease or Syndrome	1	2	0.65		1.0	19	2	2000.0	2017.0
NSD1	64324	Weaver syndrome	C0265210	disease	Congenital, Hereditary, and Neonatal Diseases and Abnormalities; Musculoskeletal Diseases; Endocrine System Diseases	Disease or Syndrome	8	13	0.65	strong	1.0	6	0	2003.0	2015.0
KLF5	688	Colorectal Carcinoma	C0009402	disease	Digestive System Diseases; Neoplasms	Neoplastic Process	5473	1962	0.64		1.0	6	2	2011.0	2019.0
CAV1	857	Familial primary pulmonary hypertension	C0340543	disease	Respiratory Tract Diseases	Disease or Syndrome	30	2	0.64	moderate	1.0	6	0	2012.0	2018.0
EP300	2033	Colorectal Carcinoma	C0009402	disease	Digestive System Diseases; Neoplasms	Neoplastic Process	5473	1962	0.64		1.0	5	4	1996.0	2017.0
MUC1	4582	Medullary cystic kidney disease 1	C1868139	disease	Congenital, Hereditary, and Neonatal Diseases and Abnormalities; Female Urogenital Diseases and Pregnancy Complications; Male Urogenital Diseases	Disease or Syndrome	5	0	0.64		1.0	7	0	2000.0	2017.0
RUNX2	860	METAPHYSEAL DYSPLASIA WITH MAXILLARY HYPOPLASIA WITH OR WITHOUT BRACHYDACTYLY	C3549874	disease		Disease or Syndrome	1	1	0.63		1.0	4	1	2013.0	2018.0
EGFR	1956	Head and Neck Neoplasms	C0018671	group	Neoplasms	Neoplastic Process	124	11	0.63		0.889	9	3	2003.0	2017.0
NBN	4683	Precursor Cell Lymphoblastic Leukemia Lymphoma	C1961102	disease	Neoplasms; Immune System Diseases; Hemic and Lymphatic Diseases	Neoplastic Process	879	168	0.63		1.0	4	1	2001.0	2011.0
STAT3	6774	HYPER-IgE RECURRENT INFECTION SYNDROME 1, AUTOSOMAL DOMINANT	C4721531	disease	Congenital, Hereditary, and Neonatal Diseases and Abnormalities; Immune System Diseases; Hemic and Lymphatic Diseases	Disease or Syndrome	2	14	0.63	strong	1.0	26	14	2007.0	2018.0
JAZF1	221895	Lupus Erythematosus, Systemic	C0024141	disease	Skin and Connective Tissue Diseases; Immune System Diseases	Disease or Syndrome	1883	1172	0.63		0.8	5	9	2009.0	2017.0
BRCA1	672	Pancreatic Neoplasm	C0030297	disease	Digestive System Diseases; Neoplasms; Endocrine System Diseases	Neoplastic Process	764	20	0.62		1.0	3	0	2005.0	2015.0
NBN	4683	Aplastic Anemia	C0002874	disease	Hemic and Lymphatic Diseases	Disease or Syndrome	238	30	0.62		1.0	4	4	2001.0	2014.0
NBN	4683	Glioma	C0017638	disease	Neoplasms	Neoplastic Process	3097	353	0.62	strong	1.0	3	1	2016.0	2019.0
NBN	4683	Medulloblastoma	C0025149	disease	Neoplasms	Neoplastic Process	862	115	0.62	strong	1.0	3	2	2008.0	2017.0
SPIB	6689	Primary biliary cirrhosis	C0008312	disease	Pathological Conditions, Signs and Symptoms; Digestive System Diseases	Disease or Syndrome	478	667	0.62		1.0	5	3	2010.0	2015.0
KIF1A	547	NEUROPATHY, HEREDITARY SENSORY, TYPE IIC	C3280168	disease		Disease or Syndrome	1	19	0.61		1.0	13	19	2011.0	2017.0
BLM	641	leukemia	C0023418	disease	Neoplasms	Neoplastic Process	2111	144	0.61	strong	1.0	2	0	2005.0	2017.0
BLM	641	Lymphoma	C0024299	group	Neoplasms; Immune System Diseases; Hemic and Lymphatic Diseases	Neoplastic Process	1548	91	0.61	strong	1.0	2	0	2002.0	2017.0
CAV1	857	Lipodystrophy, Congenital Generalized, Type 3	C2675861	disease	Congenital, Hereditary, and Neonatal Diseases and Abnormalities; Nutritional and Metabolic Diseases; Skin and Connective Tissue Diseases	Disease or Syndrome	1	3	0.61		1.0	4	3	2008.0	2015.0
EPHB4	2050	CAPILLARY MALFORMATION-ARTERIOVENOUS MALFORMATION 2	C4748670	disease		Disease or Syndrome	4	15	0.61		1.0	5	15	2017.0	2019.0
NBN	4683	Rhabdomyosarcoma	C0035412	disease	Neoplasms	Neoplastic Process	565	20	0.61	strong	1.0	2	0	2004.0	2017.0
RFX5	5993	Bare lymphocyte syndrome 2	C2931418	disease	Congenital, Hereditary, and Neonatal Diseases and Abnormalities; Nutritional and Metabolic Diseases; Immune System Diseases	Disease or Syndrome	27	6	0.61		1.0	2	1	1997.0	2000.0
TPM2	7169	Congenital Fiber Type Disproportion	C0546264	disease	Musculoskeletal Diseases; Nervous System Diseases	Congenital Abnormality	33	49	0.61		1.0	2	1	2012.0	2014.0
NSD1	64324	SOTOS SYNDROME 1	C4551477	disease	Congenital, Hereditary, and Neonatal Diseases and Abnormalities	Disease or Syndrome	1	201	0.61		1.0	16	201	2002.0	2019.0
ABL1	25	Precursor T-Cell Lymphoblastic Leukemia-Lymphoma	C1961099	disease	Neoplasms; Immune System Diseases; Hemic and Lymphatic Diseases	Neoplastic Process	644	23	0.6		0.96	25	0	1998.0	2019.0
ABL1	25	Precursor Cell Lymphoblastic Leukemia Lymphoma	C1961102	disease	Neoplasms; Immune System Diseases; Hemic and Lymphatic Diseases	Neoplastic Process	879	168	0.6		0.991	106	5	1987.0	2020.0
ABL1	25	CONGENITAL HEART DEFECTS AND SKELETAL MALFORMATIONS SYNDROME	C4539857	disease		Disease or Syndrome	1	2	0.6		1.0	1	2	2017.0	2017.0
PARP1	142	Malignant neoplasm of breast	C0006142	disease	Neoplasms; Skin and Connective Tissue Diseases	Neoplastic Process	6941	3417	0.6		0.968	125	9	1997.0	2020.0
CCND1	595	Malignant neoplasm of prostate	C0376358	disease	Neoplasms; Male Urogenital Diseases	Neoplastic Process	4502	1082	0.6		0.952	42	0	1998.0	2020.0
BCL6	604	Lymphoma, Non-Hodgkin	C0024305	disease	Neoplasms; Immune System Diseases; Hemic and Lymphatic Diseases	Neoplastic Process	733	197	0.6		0.956	45	0	1993.0	2015.0
BRCA1	672	Malignant Neoplasms	C0006826	group	Neoplasms	Neoplastic Process	8621	1641	0.6		0.968	903	22	1993.0	2020.0
BRCA1	672	Fanconi Anemia	C0015625	disease	Congenital, Hereditary, and Neonatal Diseases and Abnormalities; Nutritional and Metabolic Diseases; Hemic and Lymphatic Diseases	Disease or Syndrome	394	173	0.6		1.0	47	2	2001.0	2020.0
BRCA1	672	Malignant neoplasm of pancreas	C0346647	disease	Digestive System Diseases; Neoplasms; Endocrine System Diseases	Neoplastic Process	2667	277	0.6		1.0	38	1	1997.0	2020.0
CAV1	857	Hypertensive disease	C0020538	group	Cardiovascular Diseases	Disease or Syndrome	2322	1085	0.6		1.0	15	0	1992.0	2020.0
CAV1	857	PARTIAL LIPODYSTROPHY, CONGENITAL CATARACTS, AND NEURODEGENERATION SYNDROME	C3807567	disease		Disease or Syndrome	1	3	0.6		1.0	2	3	2008.0	2012.0
CDK5	1020	LISSENCEPHALY 7 WITH CEREBELLAR HYPOPLASIA	C4225359	disease		Disease or Syndrome	1	1	0.6	limited	1.0	1	1	2015.0	2015.0
CHD3	1107	SNIJDERS BLOK-CAMPEAU SYNDROME	C4748701	disease		Disease or Syndrome	1	18	0.6	strong	1.0	2	18	2018.0	2019.0
DDIT3	1649	Liposarcoma, Myxoid	C0206634	disease	Neoplasms	Neoplastic Process	79	4	0.6		0.958	72	1	1992.0	2019.0
EGFR	1956	Esophageal Neoplasms	C0014859	group	Digestive System Diseases; Neoplasms	Neoplastic Process	1254	270	0.6		1.0	33	0	1988.0	2019.0
EGFR	1956	Lung Neoplasms	C0024121	group	Neoplasms; Respiratory Tract Diseases	Neoplastic Process	1486	39	0.6		0.984	192	4	1994.0	2019.0
EGFR	1956	Malignant neoplasm of lung	C0242379	disease	Neoplasms; Respiratory Tract Diseases	Neoplastic Process	4173	1142	0.6		0.983	1494	32	1988.0	2020.0
EGFR	1956	Malignant Head and Neck Neoplasm	C0278996	disease	Neoplasms	Neoplastic Process	767	118	0.6		0.965	86	0	1989.0	2019.0
EGFR	1956	Malignant neoplasm of esophagus	C0546837	disease	Digestive System Diseases; Neoplasms	Neoplastic Process	1286	214	0.6		1.0	40	0	1988.0	2020.0
EP300	2033	Rubinstein-Taybi Syndrome	C0035934	disease	Congenital, Hereditary, and Neonatal Diseases and Abnormalities; Musculoskeletal Diseases; Nervous System Diseases	Disease or Syndrome	31	88	0.6	limited	0.969	32	0	2005.0	2019.0
EP300	2033	Breast Carcinoma	C0678222	disease	Neoplasms; Skin and Connective Tissue Diseases	Neoplastic Process	6776	2793	0.6		1.0	11	1	2004.0	2020.0
ESR1	2099	Obesity	C0028754	disease	Pathological Conditions, Signs and Symptoms; Nutritional and Metabolic Diseases	Disease or Syndrome	2821	1111	0.6		0.979	48	2	2001.0	2020.0
ESR1	2099	Endometrial Carcinoma	C0476089	disease	Neoplasms; Female Urogenital Diseases and Pregnancy Complications	Neoplastic Process	1597	326	0.6		0.97	165	6	1991.0	2020.0
ESR1	2099	ovarian neoplasm	C0919267	disease	Neoplasms; Female Urogenital Diseases and Pregnancy Complications; Endocrine System Diseases	Neoplastic Process	2542	757	0.6		0.95	40	1	1995.0	2019.0
ESR1	2099	Malignant neoplasm of ovary	C1140680	disease	Neoplasms; Female Urogenital Diseases and Pregnancy Complications; Endocrine System Diseases	Neoplastic Process	2563	315	0.6		0.947	57	1	1990.0	2019.0
FGFR3	2261	Bladder Neoplasm	C0005695	disease	Neoplasms; Female Urogenital Diseases and Pregnancy Complications; Male Urogenital Diseases	Neoplastic Process	2130	281	0.6		0.981	104	2	2001.0	2019.0
FGFR3	2261	Thanatophoric Dysplasia	C0039743	disease	Congenital, Hereditary, and Neonatal Diseases and Abnormalities; Musculoskeletal Diseases	Congenital Abnormality	12	10	0.6		1.0	66	9	1995.0	2019.0
GSK3B	2932	Bipolar Disorder	C0005586	disease	Mental Disorders	Mental or Behavioral Dysfunction	1183	839	0.6		0.8	25	1	2004.0	2019.0
GSK3B	2932	Schizophrenia	C0036341	disease	Mental Disorders	Mental or Behavioral Dysfunction	2872	2897	0.6		0.88	25	9	2003.0	2020.0
HIF1A	3091	Heart failure	C0018801	disease	Cardiovascular Diseases	Disease or Syndrome	1499	201	0.6		1.0	12	0	2005.0	2019.0
HIF1A	3091	Congestive heart failure	C0018802	disease	Cardiovascular Diseases	Disease or Syndrome	1760	165	0.6		1.0	12	0	2005.0	2019.0
HIF1A	3091	Hypertensive disease	C0020538	group	Cardiovascular Diseases	Disease or Syndrome	2322	1085	0.6		0.968	31	1	2002.0	2019.0
JAK2	3717	Hepatic Vein Thrombosis	C0019154	disease	Digestive System Diseases; Cardiovascular Diseases	Disease or Syndrome	23	4	0.6		0.938	16	1	2006.0	2017.0
JAK2	3717	Myelofibrosis	C0026987	disease	Pathological Conditions, Signs and Symptoms; Neoplasms; Hemic and Lymphatic Diseases	Neoplastic Process	163	7	0.6		0.955	157	1	2005.0	2020.0
SMAD3	4088	Familial thoracic aortic aneurysm and aortic dissection	C4707243	disease		Disease or Syndrome	59	442	0.6	definitive	1.0	15	22	1999.0	2019.0
SMAD4	4089	Malignant neoplasm of pancreas	C0346647	disease	Digestive System Diseases; Neoplasms; Endocrine System Diseases	Neoplastic Process	2667	277	0.6		1.0	79	0	1996.0	2020.0
MAX	4149	Hereditary Paraganglioma-Pheochromocytoma Syndrome	C1708353	disease	Congenital, Hereditary, and Neonatal Diseases and Abnormalities; Neoplasms	Disease or Syndrome	23	98	0.6	definitive	1.0	12	5	1992.0	2017.0
MDM2	4193	Malignant neoplasm of breast	C0006142	disease	Neoplasms; Skin and Connective Tissue Diseases	Neoplastic Process	6941	3417	0.6		0.904	104	6	1994.0	2019.0
MSX2	4488	Craniosynostosis	C0010278	disease	Congenital, Hereditary, and Neonatal Diseases and Abnormalities; Musculoskeletal Diseases	Disease or Syndrome	488	90	0.6	strong	0.95	20	1	1993.0	2017.0
MSX2	4488	PARIETAL FORAMINA 1	C1868599	disease	Pathological Conditions, Signs and Symptoms; Congenital, Hereditary, and Neonatal Diseases and Abnormalities; Nervous System Diseases	Congenital Abnormality	1	4	0.6		1.0	3	4	2000.0	2013.0
MYC	4609	Malignant Neoplasms	C0006826	group	Neoplasms	Neoplastic Process	8621	1641	0.6		0.979	381	1	1984.0	2020.0
MYC	4609	Liver neoplasms	C0023903	group	Digestive System Diseases; Neoplasms	Neoplastic Process	1424	7	0.6		1.0	23	0	1985.0	2019.0
MYC	4609	Neuroblastoma	C0027819	disease	Neoplasms	Neoplastic Process	2509	386	0.6		0.984	63	0	1985.0	2019.0
MYC	4609	Liver carcinoma	C2239176	disease	Digestive System Diseases; Neoplasms	Neoplastic Process	5725	942	0.6		1.0	79	0	1985.0	2020.0
NOS3	4846	Diabetes Mellitus, Non-Insulin-Dependent	C0011860	disease	Nutritional and Metabolic Diseases; Endocrine System Diseases	Disease or Syndrome	3134	2672	0.6		0.9	60	5	1999.0	2019.0
NOS3	4846	Diabetic Nephropathy	C0011881	disease	Female Urogenital Diseases and Pregnancy Complications; Male Urogenital Diseases; Endocrine System Diseases	Disease or Syndrome	1189	238	0.6		0.941	34	7	2000.0	2019.0
NOS3	4846	Heart failure	C0018801	disease	Cardiovascular Diseases	Disease or Syndrome	1499	201	0.6		0.9	20	3	2004.0	2018.0
NOS3	4846	Congestive heart failure	C0018802	disease	Cardiovascular Diseases	Disease or Syndrome	1760	165	0.6		0.926	27	3	2003.0	2019.0
NOS3	4846	Myocardial Infarction	C0027051	disease	Pathological Conditions, Signs and Symptoms; Cardiovascular Diseases	Disease or Syndrome	1800	680	0.6		0.915	59	3	1998.0	2019.0
NOS3	4846	Essential Hypertension	C0085580	disease	Cardiovascular Diseases	Disease or Syndrome	445	293	0.6		0.917	48	6	1995.0	2018.0
NOS3	4846	Erectile dysfunction	C0242350	disease	Male Urogenital Diseases; Mental Disorders	Disease or Syndrome	256	44	0.6		1.0	34	2	1999.0	2019.0
NOS3	4846	Metabolic Syndrome X	C0524620	disease	Nutritional and Metabolic Diseases	Disease or Syndrome	1125	591	0.6		1.0	28	4	2003.0	2019.0
NR4A2	4929	Schizophrenia	C0036341	disease	Mental Disorders	Mental or Behavioral Dysfunction	2872	2897	0.6		0.8	18	0	1999.0	2020.0
PML	5371	Acute Promyelocytic Leukemia	C0023487	disease	Neoplasms	Neoplastic Process	651	21	0.6		0.978	509	0	1990.0	2020.0
PPARG	5468	Malignant tumor of colon	C0007102	disease	Digestive System Diseases; Neoplasms	Neoplastic Process	2969	688	0.6		1.0	43	4	1998.0	2019.0
PPARG	5468	Diabetic Nephropathy	C0011881	disease	Female Urogenital Diseases and Pregnancy Complications; Male Urogenital Diseases; Endocrine System Diseases	Disease or Syndrome	1189	238	0.6		0.962	26	2	2003.0	2019.0
PPARG	5468	Familial partial lipodystrophy	C0271694	disease	Nutritional and Metabolic Diseases; Skin and Connective Tissue Diseases	Disease or Syndrome	28	16	0.6		0.938	16	3	2002.0	2019.0
RAC1	5879	melanoma	C0025202	disease	Neoplasms	Neoplastic Process	3087	515	0.6		1.0	19	2	2004.0	2019.0
RAC1	5879	MENTAL RETARDATION, AUTOSOMAL DOMINANT 48	C4540321	disease		Mental or Behavioral Dysfunction	1	5	0.6		1.0	1	5	2017.0	2017.0
RAF1	5894	CARDIOMYOPATHY, DILATED, 1NN	C4014656	disease		Disease or Syndrome	1	9	0.6		1.0	1	9	2014.0	2014.0
SOX10	6663	Waardenburg Syndrome	C3266898	disease	Congenital, Hereditary, and Neonatal Diseases and Abnormalities	Disease or Syndrome	21	8	0.6	strong	0.974	38	0	1998.0	2019.0
SPI1	6688	Leukemia, Myelocytic, Acute	C0023467	disease	Neoplasms	Neoplastic Process	3111	6892	0.6		1.0	14	0	1999.0	2019.0
STAT1	6772	Malignant neoplasm of breast	C0006142	disease	Neoplasms; Skin and Connective Tissue Diseases	Neoplastic Process	6941	3417	0.6		1.0	28	0	2000.0	2019.0
STAT3	6774	T-Cell Large Granular Lymphocyte Leukemia	C1955861	disease	Neoplasms; Immune System Diseases; Hemic and Lymphatic Diseases	Neoplastic Process	35	4	0.6		1.0	22	4	2012.0	2020.0
STAT6	6778	Solitary fibrous tumor	C1266119	disease	Neoplasms	Neoplastic Process	58	0	0.6		0.961	51	0	2013.0	2020.0
SYT1	6857	BAKER-GORDON SYNDROME	C4748715	disease		Disease or Syndrome	1	5	0.6		1.0	3	5	2015.0	2018.0
TGIF1	7050	Semilobar Holoprosencephaly	C0751617	disease	Congenital, Hereditary, and Neonatal Diseases and Abnormalities; Musculoskeletal Diseases; Nervous System Diseases	Congenital Abnormality	17	5	0.6		1.0	1	0	2006.0	2006.0
NCOA3	8202	Malignant neoplasm of breast	C0006142	disease	Neoplasms; Skin and Connective Tissue Diseases	Neoplastic Process	6941	3417	0.6		0.909	88	2	1996.0	2020.0
TRIP4	9325	SPINAL MUSCULAR ATROPHY WITH CONGENITAL BONE FRACTURES 1	C4225177	disease		Disease or Syndrome; Congenital Abnormality	1	3	0.6		1.0	2	3	2016.0	2016.0
OPTN	10133	AMYOTROPHIC LATERAL SCLEROSIS 12	C3150692	disease		Disease or Syndrome	1	4	0.6		1.0	2	4	2010.0	2017.0
CRBN	51185	Multiple Myeloma	C0026764	disease	Neoplasms; Immune System Diseases; Hemic and Lymphatic Diseases; Cardiovascular Diseases	Neoplastic Process	1740	865	0.6		0.943	35	4	2013.0	2020.0
FBXW7	55294	Malignant neoplasm of breast	C0006142	disease	Neoplasms; Skin and Connective Tissue Diseases	Neoplastic Process	6941	3417	0.6		1.0	23	1	2001.0	2019.0
FBXW7	55294	Precursor T-Cell Lymphoblastic Leukemia-Lymphoma	C1961099	disease	Neoplasms; Immune System Diseases; Hemic and Lymphatic Diseases	Neoplastic Process	644	23	0.6		0.935	31	0	2007.0	2019.0
CHD8	57680	AUTISM, SUSCEPTIBILITY TO, 18	C3554373	disease		Finding	1	16	0.6	strong	1.0	6	16	2012.0	2017.0
GATA5	140628	CONGENITAL HEART DEFECTS, MULTIPLE TYPES, 5	C4693563	disease		Disease or Syndrome	1	6	0.6		1.0	10	6	2012.0	2015.0
MYC	4609	Malignant neoplasm of liver	C0345904	disease	Digestive System Diseases; Neoplasms	Neoplastic Process	1649	88	0.59		1.0	13	0	1996.0	2019.0
GSK3B	2932	Mental Depression	C0011570	disease	Behavior and Behavior Mechanisms	Mental or Behavioral Dysfunction	1478	271	0.58		1.0	11	2	2007.0	2019.0
CCND1	595	Prostatic Neoplasms	C0033578	group	Neoplasms; Male Urogenital Diseases	Neoplastic Process	1722	31	0.57		1.0	8	0	1999.0	2015.0
GSK3B	2932	Depressive disorder	C0011581	disease	Mental Disorders	Mental or Behavioral Dysfunction	1719	297	0.57		1.0	11	2	2007.0	2019.0
NBN	4683	Childhood Acute Lymphoblastic Leukemia	C0023452	disease	Neoplasms; Immune System Diseases; Hemic and Lymphatic Diseases	Neoplastic Process	1096	261	0.57		1.0	7	6	2001.0	2015.0
SOX10	6663	Waardenburg Syndrome Type 2	C2700265	disease	Congenital, Hereditary, and Neonatal Diseases and Abnormalities	Disease or Syndrome	9	2	0.57		1.0	9	0	2007.0	2017.0
FBXW7	55294	Endometrial Carcinoma	C0476089	disease	Neoplasms; Female Urogenital Diseases and Pregnancy Complications	Neoplastic Process	1597	326	0.57		1.0	8	0	2002.0	2019.0
CCND1	595	Carcinoma, Transitional Cell	C0007138	disease	Neoplasms	Neoplastic Process	623	12	0.56		0.875	8	0	1997.0	2017.0
GSK3B	2932	Myocardial Infarction	C0027051	disease	Pathological Conditions, Signs and Symptoms; Cardiovascular Diseases	Disease or Syndrome	1800	680	0.56		1.0	8	0	2006.0	2018.0
NFKB1	4790	Common Variable Immunodeficiency	C0009447	disease	Immune System Diseases	Disease or Syndrome	207	85	0.56		1.0	6	0	2015.0	2018.0
PLCG1	5335	Hemangiosarcoma	C0018923	disease	Neoplasms	Neoplastic Process	162	7	0.55		1.0	5	0	2014.0	2017.0
SOX10	6663	Kallmann Syndrome	C0162809	disease	Congenital, Hereditary, and Neonatal Diseases and Abnormalities; Female Urogenital Diseases and Pregnancy Complications; Male Urogenital Diseases; Endocrine System Diseases	Disease or Syndrome	86	30	0.55		1.0	5	0	2013.0	2019.0
STAT3	6774	Hyper-Immunoglobulin E Syndrome, Autosomal Recessive	C1968689	disease	Congenital, Hereditary, and Neonatal Diseases and Abnormalities; Immune System Diseases; Hemic and Lymphatic Diseases	Disease or Syndrome	4	0	0.55		1.0	6	0	2011.0	2019.0
TPM2	7169	ARTHROGRYPOSIS, DISTAL, TYPE 2B	C1834523	disease	Congenital, Hereditary, and Neonatal Diseases and Abnormalities; Musculoskeletal Diseases	Disease or Syndrome	25	6	0.55	strong	1.0	8	0	2007.0	2018.0
NCOR1	9611	Malignant neoplasm of breast	C0006142	disease	Neoplasms; Skin and Connective Tissue Diseases	Neoplastic Process	6941	3417	0.55		1.0	6	0	2006.0	2016.0
NCOR1	9611	Breast Carcinoma	C0678222	disease	Neoplasms; Skin and Connective Tissue Diseases	Neoplastic Process	6776	2793	0.55		1.0	6	0	2006.0	2016.0
FGFR3	2261	cervical cancer	C4048328	disease	Neoplasms; Female Urogenital Diseases and Pregnancy Complications	Neoplastic Process	1817	268	0.54		1.0	5	1	1999.0	2019.0
CCND1	595	Von Hippel-Lindau Syndrome	C0019562	disease	Congenital, Hereditary, and Neonatal Diseases and Abnormalities; Nervous System Diseases; Cardiovascular Diseases	Disease or Syndrome	174	187	0.53		1.0	3	0	2002.0	2005.0
HIF1A	3091	Hypoxia-Ischemia, Brain	C0752308	disease	Nervous System Diseases; Cardiovascular Diseases	Disease or Syndrome	81	0	0.53		1.0	6	0	2008.0	2019.0
MYC	4609	Colonic Neoplasms	C0009375	group	Digestive System Diseases; Neoplasms	Neoplastic Process	947	45	0.53		1.0	8	0	2002.0	2019.0
NOS3	4846	Hyperlipidemia	C0020473	disease	Nutritional and Metabolic Diseases	Disease or Syndrome	472	83	0.53		1.0	5	0	2001.0	2018.0
VHL	7428	Malignant neoplasm of lung	C0242379	disease	Neoplasms; Respiratory Tract Diseases	Neoplastic Process	4173	1142	0.53		1.0	4	2	1994.0	2005.0
HMGA1	3159	Uterine Cancer	C0153567	disease	Neoplasms; Female Urogenital Diseases and Pregnancy Complications	Neoplastic Process	54	4	0.52		1.0	3	0	2007.0	2016.0
NOS3	4846	Diabetic Angiopathies	C0011875	disease	Endocrine System Diseases; Cardiovascular Diseases	Disease or Syndrome	106	7	0.52		1.0	5	0	2002.0	2017.0
PPARG	5468	Inflammation	C0021368	phenotype	Pathological Conditions, Signs and Symptoms	Pathologic Function	467	0	0.52		1.0	6	0	2006.0	2011.0
PPARG	5468	Familial Partial Lipodystrophy, Type 2	C1720860	disease	Nutritional and Metabolic Diseases; Skin and Connective Tissue Diseases	Disease or Syndrome	16	23	0.52		1.0	3	0	2006.0	2009.0
CREB1	1385	Cocaine Dependence	C0600427	disease	Chemically-Induced Disorders; Mental Disorders	Mental or Behavioral Dysfunction	199	39	0.51		1.0	4	0	2001.0	2009.0
EP300	2033	Malignant neoplasm of pancreas	C0346647	disease	Digestive System Diseases; Neoplasms; Endocrine System Diseases	Neoplastic Process	2667	277	0.51		1.0	1	0	2004.0	2004.0
FGFR3	2261	Uterine Cervical Neoplasm	C0007873	disease	Neoplasms; Female Urogenital Diseases and Pregnancy Complications	Neoplastic Process	140	72	0.51		1.0	1	0	2005.0	2005.0
FOS	2353	Hyperalgesia	C0020429	phenotype	Pathological Conditions, Signs and Symptoms; Nervous System Diseases	Sign or Symptom	451	4	0.51		1.0	3	0	2012.0	2018.0
FOS	2353	Hypertensive disease	C0020538	group	Cardiovascular Diseases	Disease or Syndrome	2322	1085	0.51		1.0	4	0	2002.0	2013.0
GSK3B	2932	Hypertensive disease	C0020538	group	Cardiovascular Diseases	Disease or Syndrome	2322	1085	0.51		1.0	2	0	2012.0	2018.0
HIF1A	3091	Brain Ischemia	C0007786	disease	Nervous System Diseases; Cardiovascular Diseases	Disease or Syndrome	358	5	0.51		1.0	4	0	2007.0	2014.0
HMGA1	3159	Uterine Neoplasms	C0042138	group	Neoplasms; Female Urogenital Diseases and Pregnancy Complications	Neoplastic Process	32	1	0.51		1.0	2	0	2007.0	2008.0
JUN	3725	Hypertensive disease	C0020538	group	Cardiovascular Diseases	Disease or Syndrome	2322	1085	0.51		1.0	3	0	2001.0	2013.0
NOS3	4846	Cardiomegaly	C0018800	phenotype	Pathological Conditions, Signs and Symptoms; Cardiovascular Diseases	Finding	267	11	0.51		1.0	6	0	2001.0	2018.0
NOS3	4846	Portal Hypertension	C0020541	disease	Digestive System Diseases	Disease or Syndrome	167	9	0.51		1.0	5	0	2000.0	2017.0
NOS3	4846	Pulmonary Edema	C0034063	phenotype	Respiratory Tract Diseases	Pathologic Function	26	0	0.51		1.0	3	0	2002.0	2006.0
RXRA	6256	Prostatic Neoplasms	C0033578	group	Neoplasms; Male Urogenital Diseases	Neoplastic Process	1722	31	0.51		1.0	2	0	2004.0	2008.0
VHL	7428	Nephroblastoma	C0027708	disease	Congenital, Hereditary, and Neonatal Diseases and Abnormalities; Neoplasms; Female Urogenital Diseases and Pregnancy Complications; Male Urogenital Diseases	Neoplastic Process	586	125	0.51		1.0	2	0	1995.0	2002.0
LZTS1	11178	Esophageal Neoplasms	C0014859	group	Digestive System Diseases; Neoplasms	Neoplastic Process	1254	270	0.51		1.0	1	0	2002.0	2002.0
ACTN4	81	Focal glomerulosclerosis	C0017668	disease	Female Urogenital Diseases and Pregnancy Complications; Male Urogenital Diseases	Disease or Syndrome	281	50	0.5		1.0	31	4	2003.0	2019.0
PARP1	142	melanoma	C0025202	disease	Neoplasms	Neoplastic Process	3087	515	0.5		1.0	16	3	2006.0	2019.0
NR0B1	190	Hypogonadotropic hypogonadism	C0271623	disease	Endocrine System Diseases	Disease or Syndrome	178	18	0.5		0.972	72	2	1994.0	2019.0
CCND1	595	Liver Neoplasms, Experimental	C0023904	phenotype	Digestive System Diseases; Neoplasms	Neoplastic Process; Experimental Model of Disease	152	0	0.5		1.0	2	0	2007.0	2017.0
CCND1	595	Mammary Neoplasms, Experimental	C0024668	phenotype	Neoplasms	Neoplastic Process; Experimental Model of Disease	218	0	0.5		1.0	5	0	2002.0	2005.0
CCND1	595	Breast Carcinoma	C0678222	disease	Neoplasms; Skin and Connective Tissue Diseases	Neoplastic Process	6776	2793	0.5		0.966	237	3	1990.0	2020.0
BRCA1	672	Mammary Neoplasms, Experimental	C0024668	phenotype	Neoplasms	Neoplastic Process; Experimental Model of Disease	218	0	0.5		1.0	2	0	2002.0	2012.0
BRCA1	672	Neoplasms	C0027651	group	Neoplasms	Neoplastic Process	10161	1644	0.5		0.964	1117	19	1993.0	2020.0
BRCA1	672	Ovarian Carcinoma	C0029925	disease	Neoplasms; Female Urogenital Diseases and Pregnancy Complications; Endocrine System Diseases	Neoplastic Process	539	19	0.5		0.978	45	1	1993.0	2019.0
BRCA1	672	Malignant neoplasm of prostate	C0376358	disease	Neoplasms; Male Urogenital Diseases	Neoplastic Process	4502	1082	0.5		0.928	111	6	1995.0	2020.0
BRCA1	672	Mammary Neoplasms	C1458155	group	Neoplasms; Skin and Connective Tissue Diseases	Neoplastic Process	2780	385	0.5		0.976	340	62	1976.0	2019.0
BRCA1	672	Primary peritoneal carcinoma	C1514428	disease	Digestive System Diseases; Neoplasms	Neoplastic Process	49	0	0.5		1.0	12	0	1995.0	2017.0
KLF5	688	Neointima	C2936380	disease	Pathological Conditions, Signs and Symptoms	Acquired Abnormality	40	0	0.5		1.0	2	0	1999.0	2005.0
CASP9	842	Transient Ischemic Attack	C0007787	disease	Nervous System Diseases; Cardiovascular Diseases	Disease or Syndrome	344	16	0.5		1.0	3	0	2001.0	2011.0
CASP9	842	Myocardial Reperfusion Injury	C0027055	phenotype	Pathological Conditions, Signs and Symptoms; Cardiovascular Diseases	Pathologic Function	226	0	0.5		1.0	3	0	2002.0	2018.0
CAV1	857	Atrial Fibrillation	C0004238	disease	Pathological Conditions, Signs and Symptoms; Cardiovascular Diseases	Disease or Syndrome	939	584	0.5		0.944	18	4	2010.0	2019.0
CAV1	857	Diabetes Mellitus, Experimental	C0011853	disease	Nutritional and Metabolic Diseases; Endocrine System Diseases	Experimental Model of Disease	522	0	0.5		1.0	2	0	2008.0	2014.0
CAV1	857	Cardiomegaly	C0018800	phenotype	Pathological Conditions, Signs and Symptoms; Cardiovascular Diseases	Finding	267	11	0.5		1.0	1	0	2006.0	2006.0
CAV1	857	Pulmonary arterial hypertension	C2973725	disease	Respiratory Tract Diseases; Cardiovascular Diseases	Disease or Syndrome	413	70	0.5	moderate	0.909	11	0	2012.0	2019.0
RUNX1	861	Thrombocytopenia	C0040034	phenotype	Hemic and Lymphatic Diseases	Disease or Syndrome	592	110	0.5	strong	0.968	31	5	1999.0	2019.0
RUNX1	861	MYELODYSPLASTIC SYNDROME	C3463824	group	Hemic and Lymphatic Diseases	Neoplastic Process	1033	95	0.5		1.0	90	0	1993.0	2020.0
CBR1	873	Kidney Failure, Chronic	C0022661	disease	Female Urogenital Diseases and Pregnancy Complications; Male Urogenital Diseases	Disease or Syndrome	827	425	0.5		1.0	2	0	2015.0	2015.0
CEBPE	1053	SPECIFIC GRANULE DEFICIENCY 1	C4551556	disease	Hemic and Lymphatic Diseases	Disease or Syndrome	2	0	0.5	strong	1.0	2	0	1999.0	2018.0
DDIT3	1649	Nephrosis	C0027720	disease	Female Urogenital Diseases and Pregnancy Complications; Male Urogenital Diseases	Disease or Syndrome	68	0	0.5		1.0	1	0	2006.0	2006.0
EGFR	1956	Brain Neoplasms	C0006118	group	Neoplasms; Nervous System Diseases	Neoplastic Process	1018	204	0.5		0.981	53	8	1988.0	2019.0
EGFR	1956	Squamous cell carcinoma	C0007137	disease	Neoplasms	Neoplastic Process	2507	257	0.5		0.979	288	10	1984.0	2020.0
EGFR	1956	Cardiomyopathy, Dilated	C0007193	group	Cardiovascular Diseases	Disease or Syndrome	512	509	0.5		1.0	2	0	2008.0	2012.0
EGFR	1956	Colorectal Neoplasms	C0009404	group	Digestive System Diseases; Neoplasms	Neoplastic Process	1296	609	0.5		0.976	42	2	2003.0	2019.0
EGFR	1956	Glioma	C0017638	disease	Neoplasms	Neoplastic Process	3097	353	0.5		0.991	215	12	1988.0	2020.0
EGFR	1956	Prostatic Neoplasms	C0033578	group	Neoplasms; Male Urogenital Diseases	Neoplastic Process	1722	31	0.5		1.0	23	1	1994.0	2018.0
EGFR	1956	Squamous cell carcinoma of lung	C0149782	disease	Neoplasms; Respiratory Tract Diseases	Neoplastic Process	670	283	0.5		0.98	51	8	2007.0	2019.0
EGFR	1956	Esophageal carcinoma	C0152018	disease	Digestive System Diseases; Neoplasms	Neoplastic Process	1287	272	0.5		1.0	43	1	1988.0	2019.0
EGFR	1956	Giant Cell Glioblastoma	C0334588	disease	Neoplasms	Neoplastic Process	95	3	0.5		1.0	5	0	2009.0	2015.0
EGFR	1956	Carcinoma of lung	C0684249	disease	Neoplasms; Respiratory Tract Diseases	Neoplastic Process	4081	1204	0.5		0.985	1300	33	1988.0	2020.0
EGFR	1956	Squamous cell carcinoma of the head and neck	C1168401	disease	Neoplasms	Neoplastic Process	1543	348	0.5		0.982	277	18	1992.0	2020.0
EGFR	1956	Glioblastoma Multiforme	C1621958	disease	Neoplasms	Neoplastic Process	3197	186	0.5		0.973	562	6	1988.0	2020.0
EGFR	1956	Acute kidney injury	C2609414	disease	Female Urogenital Diseases and Pregnancy Complications; Male Urogenital Diseases	Injury or Poisoning	185	3	0.5		1.0	2	0	2001.0	2003.0
EGR1	1958	Reperfusion Injury	C0035126	disease	Pathological Conditions, Signs and Symptoms; Cardiovascular Diseases	Injury or Poisoning	300	0	0.5		1.0	2	0	2002.0	2006.0
EGR1	1958	Cocaine-Related Disorders	C0236736	group	Chemically-Induced Disorders; Mental Disorders	Mental or Behavioral Dysfunction	121	0	0.5		1.0	5	0	2005.0	2014.0
ESR1	2099	Coronary Arteriosclerosis	C0010054	disease	Cardiovascular Diseases	Disease or Syndrome	1282	440	0.5		0.963	27	2	1997.0	2017.0
ESR1	2099	Mammary Neoplasms, Experimental	C0024668	phenotype	Neoplasms	Neoplastic Process; Experimental Model of Disease	218	0	0.5		1.0	1	0	2005.0	2005.0
ESR1	2099	Osteopenia	C0029453	disease	Nutritional and Metabolic Diseases; Musculoskeletal Diseases	Disease or Syndrome	845	61	0.5		0.964	28	0	1997.0	2019.0
ESR1	2099	Mammary Neoplasms	C1458155	group	Neoplasms; Skin and Connective Tissue Diseases	Neoplastic Process	2780	385	0.5		0.978	551	8	1988.0	2020.0
ESR1	2099	MIGRAINE WITH OR WITHOUT AURA, SUSCEPTIBILITY TO, 1	C3887485	phenotype		Finding	20	19	0.5			0	0
FGFR3	2261	Seborrheic keratosis	C0022603	disease	Skin and Connective Tissue Diseases	Neoplastic Process	44	21	0.5		1.0	17	9	2005.0	2018.0
FGFR3	2261	Carcinoma of bladder	C0699885	disease	Neoplasms; Female Urogenital Diseases and Pregnancy Complications; Male Urogenital Diseases	Neoplastic Process	2104	309	0.5		0.979	94	7	2001.0	2019.0
FGFR3	2261	Adenocarcinoma of large intestine	C1319315	disease	Digestive System Diseases; Neoplasms	Neoplastic Process	543	432	0.5			0	0
FGFR3	2261	Testicular Germ Cell Tumor	C1336708	disease	Neoplasms; Male Urogenital Diseases; Endocrine System Diseases	Neoplastic Process	208	93	0.5		1.0	1	1	2009.0	2009.0
FOS	2353	Reperfusion Injury	C0035126	disease	Pathological Conditions, Signs and Symptoms; Cardiovascular Diseases	Injury or Poisoning	300	0	0.5		1.0	2	0	1994.0	2004.0
GSK3B	2932	Cardiomegaly	C0018800	phenotype	Pathological Conditions, Signs and Symptoms; Cardiovascular Diseases	Finding	267	11	0.5		1.0	2	0	2007.0	2009.0
HIF1A	3091	Pulmonary Hypertension	C0020542	phenotype	Respiratory Tract Diseases	Pathologic Function	156	0	0.5		1.0	3	0	2005.0	2010.0
HIF1A	3091	Myocardial Reperfusion Injury	C0027055	phenotype	Pathological Conditions, Signs and Symptoms; Cardiovascular Diseases	Pathologic Function	226	0	0.5		1.0	5	0	2002.0	2012.0
IRAK1	3654	Lupus Erythematosus, Systemic	C0024141	disease	Skin and Connective Tissue Diseases; Immune System Diseases	Disease or Syndrome	1883	1172	0.5		1.0	15	3	2007.0	2019.0
JAK2	3717	Crohn Disease	C0010346	disease	Digestive System Diseases	Disease or Syndrome	1382	1147	0.5		1.0	12	3	2008.0	2018.0
JAK2	3717	Myeloid Leukemia, Chronic	C0023473	disease	Neoplasms; Hemic and Lymphatic Diseases	Neoplastic Process	1172	115	0.5		0.976	42	2	1997.0	2019.0
JAK2	3717	Liver Cirrhosis, Experimental	C0023893	disease	Pathological Conditions, Signs and Symptoms; Digestive System Diseases	Experimental Model of Disease	870	0	0.5		1.0	2	0	2014.0	2014.0
JAK2	3717	Myeloproliferative disease	C0027022	group	Hemic and Lymphatic Diseases	Neoplastic Process	365	43	0.5		0.975	555	10	2005.0	2020.0
JAK2	3717	Polycythemia	C0032461	disease	Hemic and Lymphatic Diseases	Disease or Syndrome	82	22	0.5		0.947	19	2	2005.0	2019.0
JAK2	3717	Hematologic Neoplasms	C0376545	group	Neoplasms; Hemic and Lymphatic Diseases	Neoplastic Process	827	60	0.5		0.969	32	1	2005.0	2019.0
JAK2	3717	Thrombocytosis	C0836924	disease	Hemic and Lymphatic Diseases	Disease or Syndrome	93	12	0.5		1.0	45	2	2006.0	2019.0
SMAD2	4087	Familial thoracic aortic aneurysm and aortic dissection	C4707243	disease		Disease or Syndrome	59	442	0.5	moderate	1.0	6	0	1996.0	2015.0
SMAD4	4089	Colorectal Neoplasms	C0009404	group	Digestive System Diseases; Neoplasms	Neoplastic Process	1296	609	0.5		1.0	21	8	1996.0	2016.0
SMAD4	4089	Liver Cirrhosis, Experimental	C0023893	disease	Pathological Conditions, Signs and Symptoms; Digestive System Diseases	Experimental Model of Disease	870	0	0.5		1.0	2	0	2006.0	2009.0
SMAD4	4089	Familial thoracic aortic aneurysm and aortic dissection	C4707243	disease		Disease or Syndrome	59	442	0.5	limited	1.0	1	0	2019.0	2019.0
MAF	4094	Cataract, Pulverulent, Juvenile-Onset	C1857768	disease	Eye Diseases	Congenital Abnormality	1	0	0.5		1.0	1	0	2003.0	2003.0
MDM2	4193	melanoma	C0025202	disease	Neoplasms	Neoplastic Process	3087	515	0.5		1.0	31	1	1995.0	2020.0
MDM2	4193	Breast Carcinoma	C0678222	disease	Neoplasms; Skin and Connective Tissue Diseases	Neoplastic Process	6776	2793	0.5		0.922	102	6	1993.0	2019.0
MYC	4609	Liver Neoplasms, Experimental	C0023904	phenotype	Digestive System Diseases; Neoplasms	Neoplastic Process; Experimental Model of Disease	152	0	0.5		1.0	4	0	1988.0	2008.0
MYC	4609	Neoplasms	C0027651	group	Neoplasms	Neoplastic Process	10161	1644	0.5		0.967	631	7	1983.0	2020.0
MYC	4609	Adenocarcinoma of lung (disorder)	C0152013	disease	Neoplasms	Neoplastic Process	2438	563	0.5		1.0	15	3	2008.0	2018.0
NBN	4683	Malignant neoplasm of breast	C0006142	disease	Neoplasms; Skin and Connective Tissue Diseases	Neoplastic Process	6941	3417	0.5		0.894	47	13	2002.0	2019.0
NBN	4683	Malignant neoplasm of prostate	C0376358	disease	Neoplasms; Male Urogenital Diseases	Neoplastic Process	4502	1082	0.5		1.0	10	3	2004.0	2019.0
NOS3	4846	Alzheimer's Disease	C0002395	disease	Nervous System Diseases; Mental Disorders	Disease or Syndrome	3397	1843	0.5		0.9	20	1	1999.0	2018.0
NOS3	4846	Cardiovascular Diseases	C0007222	group	Cardiovascular Diseases	Disease or Syndrome	1756	711	0.5		0.974	76	5	1997.0	2020.0
NOS3	4846	Diabetes Mellitus, Experimental	C0011853	disease	Nutritional and Metabolic Diseases; Endocrine System Diseases	Experimental Model of Disease	522	0	0.5		1.0	11	0	2001.0	2017.0
NOS3	4846	Diaphragmatic Hernia	C0019284	phenotype	Pathological Conditions, Signs and Symptoms	Disease or Syndrome	78	3	0.5		1.0	3	0	1995.0	2018.0
NOS3	4846	Pulmonary Hypertension	C0020542	phenotype	Respiratory Tract Diseases	Pathologic Function	156	0	0.5		1.0	5	0	2006.0	2018.0
NOS3	4846	Insulin Resistance	C0021655	phenotype	Nutritional and Metabolic Diseases	Pathologic Function	162	53	0.5		1.0	6	0	2001.0	2017.0
NOS3	4846	Liver Cirrhosis, Experimental	C0023893	disease	Pathological Conditions, Signs and Symptoms; Digestive System Diseases	Experimental Model of Disease	870	0	0.5		1.0	3	0	2007.0	2008.0
NOS3	4846	Myocardial Reperfusion Injury	C0027055	phenotype	Pathological Conditions, Signs and Symptoms; Cardiovascular Diseases	Pathologic Function	226	0	0.5		1.0	5	0	2002.0	2018.0
NOS3	4846	Gastric ulcer	C0038358	disease	Digestive System Diseases	Disease or Syndrome	136	7	0.5		1.0	2	0	2009.0	2017.0
NOS3	4846	Coronary Artery Disease	C1956346	disease	Cardiovascular Diseases	Disease or Syndrome	1708	1577	0.5		0.918	122	15	1996.0	2020.0
NOS3	4846	Acute kidney injury	C2609414	disease	Female Urogenital Diseases and Pregnancy Complications; Male Urogenital Diseases	Injury or Poisoning	185	3	0.5		1.0	2	0	1998.0	2017.0
PPARG	5468	Atherosclerosis	C0004153	disease	Cardiovascular Diseases	Disease or Syndrome	2044	281	0.5		0.984	64	3	1999.0	2020.0
PPARG	5468	Colorectal Carcinoma	C0009402	disease	Digestive System Diseases; Neoplasms	Neoplastic Process	5473	1962	0.5		0.938	48	8	2000.0	2019.0
PPARG	5468	Diabetes Mellitus	C0011849	group	Nutritional and Metabolic Diseases; Endocrine System Diseases	Disease or Syndrome	2803	824	0.5		0.935	108	6	1999.0	2019.0
PPARG	5468	Diabetes Mellitus, Experimental	C0011853	disease	Nutritional and Metabolic Diseases; Endocrine System Diseases	Experimental Model of Disease	522	0	0.5		1.0	4	0	2003.0	2011.0
PPARG	5468	Glomerulonephritis	C0017658	disease	Female Urogenital Diseases and Pregnancy Complications; Male Urogenital Diseases	Disease or Syndrome	391	7	0.5		1.0	1	0	2001.0	2001.0
PPARG	5468	Acute Lung Injury	C0242488	disease	Respiratory Tract Diseases	Injury or Poisoning	93	3	0.5		1.0	2	0	2006.0	2011.0
PPARG	5468	Familial Partial Lipodystrophy, Type 1	C1720859	disease	Nutritional and Metabolic Diseases; Skin and Connective Tissue Diseases	Disease or Syndrome	9	0	0.5		1.0	1	0	2009.0	2009.0
PPARG	5468	Carotid Intimal Medial Thickness 1	C1836302	disease	Cardiovascular Diseases	Disease or Syndrome	1	0	0.5			0	0
PPARG	5468	Acute kidney injury	C2609414	disease	Female Urogenital Diseases and Pregnancy Complications; Male Urogenital Diseases	Injury or Poisoning	185	3	0.5		1.0	4	0	2007.0	2014.0
RAC1	5879	Heart failure	C0018801	disease	Cardiovascular Diseases	Disease or Syndrome	1499	201	0.5		1.0	2	0	2003.0	2005.0
RAC1	5879	Congestive heart failure	C0018802	disease	Cardiovascular Diseases	Disease or Syndrome	1760	165	0.5		1.0	2	0	2003.0	2005.0
RAF1	5894	Hypertrophic Cardiomyopathy	C0007194	disease	Cardiovascular Diseases	Disease or Syndrome	560	635	0.5		1.0	15	1	2007.0	2019.0
RAF1	5894	melanoma	C0025202	disease	Neoplasms	Neoplastic Process	3087	515	0.5		1.0	77	5	2002.0	2019.0
RAF1	5894	Leopard Syndrome 1	C4551484	disease	Congenital, Hereditary, and Neonatal Diseases and Abnormalities; Skin and Connective Tissue Diseases; Musculoskeletal Diseases; Cardiovascular Diseases	Disease or Syndrome	6	26	0.5	strong	1.0	1	0	2007.0	2007.0
SOX10	6663	Hirschsprung Disease	C0019569	disease	Congenital, Hereditary, and Neonatal Diseases and Abnormalities; Digestive System Diseases	Disease or Syndrome	384	162	0.5		1.0	39	2	1997.0	2019.0
SOX10	6663	WAARDENBURG SYNDROME, TYPE 4A	C1848519	disease	Congenital, Hereditary, and Neonatal Diseases and Abnormalities; Digestive System Diseases	Disease or Syndrome	12	11	0.5		0.971	34	3	1998.0	2019.0
STAT1	6772	Candidiasis, Chronic Mucocutaneous	C0006845	disease	Infections; Skin and Connective Tissue Diseases	Disease or Syndrome	31	3	0.5		1.0	39	3	2011.0	2020.0
STAT3	6774	Ulcerative Colitis	C0009324	disease	Digestive System Diseases	Disease or Syndrome	1458	827	0.5		1.0	28	7	2008.0	2018.0
STAT3	6774	Crohn Disease	C0010346	disease	Digestive System Diseases	Disease or Syndrome	1382	1147	0.5	strong	0.969	32	9	2008.0	2019.0
STAT3	6774	Hyper-Ige Recurrent Infection Syndrome, Autosomal Dominant	C3489795	disease	Congenital, Hereditary, and Neonatal Diseases and Abnormalities; Immune System Diseases; Hemic and Lymphatic Diseases	Disease or Syndrome	1	0	0.5		1.0	2	0	2007.0	2007.0
STAT4	6775	Rheumatoid Arthritis	C0003873	disease	Skin and Connective Tissue Diseases; Musculoskeletal Diseases; Immune System Diseases	Disease or Syndrome	2723	2387	0.5		0.889	63	9	2000.0	2019.0
STAT4	6775	Systemic Scleroderma	C0036421	disease	Skin and Connective Tissue Diseases	Disease or Syndrome	979	287	0.5		1.0	22	8	2009.0	2019.0
STAT4	6775	Liver carcinoma	C2239176	disease	Digestive System Diseases; Neoplasms	Neoplastic Process	5725	942	0.5		1.0	16	5	2013.0	2019.0
TBP	6908	PARKINSON DISEASE, LATE-ONSET	C3160718	disease		Disease or Syndrome	247	76	0.5			0	0
TGIF1	7050	Lobar Holoprosencephaly	C0431362	disease	Congenital, Hereditary, and Neonatal Diseases and Abnormalities; Musculoskeletal Diseases; Nervous System Diseases	Congenital Abnormality	37	2	0.5		1.0	1	0	2006.0	2006.0
TGIF1	7050	Alobar Holoprosencephaly	C0431363	disease	Congenital, Hereditary, and Neonatal Diseases and Abnormalities; Musculoskeletal Diseases; Nervous System Diseases	Congenital Abnormality	16	0	0.5		1.0	1	0	2006.0	2006.0
TPM1	7168	Hypertrophic Cardiomyopathy	C0007194	disease	Cardiovascular Diseases	Disease or Syndrome	560	635	0.5	definitive	0.986	73	23	1993.0	2019.0
TPM1	7168	Cardiomyopathy, Hypertrophic, Familial	C0949658	disease	Congenital, Hereditary, and Neonatal Diseases and Abnormalities; Cardiovascular Diseases	Disease or Syndrome	83	355	0.5		1.0	52	8	1994.0	2017.0
SUMO1	7341	OROFACIAL CLEFT 10	C1866070	disease	Congenital, Hereditary, and Neonatal Diseases and Abnormalities; Musculoskeletal Diseases; Stomatognathic Diseases	Congenital Abnormality	1	0	0.5	limited	1.0	1	0	2012.0	2012.0
VDR	7421	Alopecia	C0002170	disease	Pathological Conditions, Signs and Symptoms; Skin and Connective Tissue Diseases	Disease or Syndrome	491	375	0.5		0.941	34	4	1992.0	2018.0
VHL	7428	Paraganglioma	C0030421	disease	Neoplasms	Neoplastic Process	165	36	0.5	strong	1.0	39	1	2002.0	2020.0
VHL	7428	Erythrocytosis	C1527405	phenotype	Hemic and Lymphatic Diseases	Finding	9	1	0.5	strong	1.0	2	0	2007.0	2011.0
NCOA1	8648	Breast Carcinoma	C0678222	disease	Neoplasms; Skin and Connective Tissue Diseases	Neoplastic Process	6776	2793	0.5		1.0	20	1	2004.0	2019.0
TRIP4	9325	MUSCULAR DYSTROPHY, CONGENITAL, DAVIGNON-CHAUVEAU TYPE	C4310736	disease		Disease or Syndrome	1	0	0.5		1.0	1	0	2016.0	2016.0
HDAC9	9734	Cerebrovascular accident	C0038454	group	Nervous System Diseases; Cardiovascular Diseases	Disease or Syndrome	1658	591	0.5		1.0	21	6	2012.0	2019.0
OPTN	10133	Glaucoma, Open-Angle	C0017612	disease	Eye Diseases	Disease or Syndrome	130	236	0.5		0.95	20	1	2002.0	2014.0
OPTN	10133	Osteitis Deformans	C0029401	disease	Musculoskeletal Diseases	Disease or Syndrome	134	58	0.5		0.929	14	3	2010.0	2020.0
OPTN	10133	GLAUCOMA, NORMAL TENSION, SUSCEPTIBILITY TO (finding)	C1847730	phenotype		Finding	2	0	0.5	limited	1.0	1	0	2002.0	2002.0
LZTS1	11178	Malignant neoplasm of esophagus	C0546837	disease	Digestive System Diseases; Neoplasms	Neoplastic Process	1286	214	0.5			0	0
JAZF1	221895	Diabetes Mellitus, Non-Insulin-Dependent	C0011860	disease	Nutritional and Metabolic Diseases; Endocrine System Diseases	Disease or Syndrome	3134	2672	0.5		0.971	35	9	2008.0	2019.0
RUNX1	861	Rheumatoid Arthritis	C0003873	disease	Skin and Connective Tissue Diseases; Musculoskeletal Diseases; Immune System Diseases	Disease or Syndrome	2723	2387	0.49		0.786	14	4	2003.0	2019.0
JAK1	3716	Polycythemia Vera	C0032463	disease	Neoplasms; Hemic and Lymphatic Diseases	Neoplastic Process	291	38	0.49		1.0	9	1	2005.0	2020.0
CHD8	57680	Macrocephaly	C0221355	disease	Congenital, Hereditary, and Neonatal Diseases and Abnormalities; Musculoskeletal Diseases; Nervous System Diseases	Congenital Abnormality	367	10	0.49		1.0	10	0	2012.0	2020.0
CHD8	57680	Intellectual Disability	C3714756	group	Pathological Conditions, Signs and Symptoms; Nervous System Diseases; Mental Disorders; Behavior and Behavior Mechanisms	Mental or Behavioral Dysfunction	2165	159	0.49		1.0	9	0	2014.0	2019.0
PPARG	5468	Congestive heart failure	C0018802	disease	Cardiovascular Diseases	Disease or Syndrome	1760	165	0.48		1.0	9	2	2009.0	2019.0
NR2E3	10002	Retinitis Pigmentosa	C0035334	disease	Congenital, Hereditary, and Neonatal Diseases and Abnormalities; Eye Diseases	Disease or Syndrome	546	541	0.48	strong	1.0	9	7	2007.0	2019.0
RAD50	10111	Asthma	C0004096	disease	Respiratory Tract Diseases; Immune System Diseases	Disease or Syndrome	2096	1536	0.48		0.933	15	9	2008.0	2019.0
GATA5	140628	Bicuspid aortic valve	C0149630	disease	Cardiovascular Diseases	Congenital Abnormality	154	23	0.48		0.875	8	2	2011.0	2019.0
GATA2	2624	Myelodysplasia	C0026985	disease		Congenital Abnormality	181	4	0.47		1.0	8	0	2011.0	2019.0
STAT4	6775	Primary biliary cirrhosis	C0008312	disease	Pathological Conditions, Signs and Symptoms; Digestive System Diseases	Disease or Syndrome	478	667	0.47		1.0	11	6	2011.0	2019.0
CAV1	857	Familial generalized lipodystrophy	C0221032	disease	Congenital, Hereditary, and Neonatal Diseases and Abnormalities; Nutritional and Metabolic Diseases; Skin and Connective Tissue Diseases	Disease or Syndrome	49	15	0.46		1.0	6	1	2008.0	2016.0
FGFR3	2261	Cervix carcinoma	C0302592	disease	Neoplasms; Female Urogenital Diseases and Pregnancy Complications	Neoplastic Process	1881	283	0.46		1.0	6	6	2001.0	2019.0
JAK2	3717	Venous Thrombosis	C0042487	phenotype	Cardiovascular Diseases	Pathologic Function	117	218	0.46		1.0	7	0	2007.0	2010.0
JAK2	3717	Erythrocytosis familial, 1	C4551637	disease	Hemic and Lymphatic Diseases	Disease or Syndrome	29	14	0.46		0.833	6	4	1999.0	2016.0
PROX1	5629	Diabetes Mellitus, Non-Insulin-Dependent	C0011860	disease	Nutritional and Metabolic Diseases; Endocrine System Diseases	Disease or Syndrome	3134	2672	0.46		1.0	12	2	2010.0	2019.0
NRIP1	8204	Breast Carcinoma	C0678222	disease	Neoplasms; Skin and Connective Tissue Diseases	Neoplastic Process	6776	2793	0.46		1.0	7	1	1999.0	2018.0
RAC1	5879	Diabetes Mellitus	C0011849	group	Nutritional and Metabolic Diseases; Endocrine System Diseases	Disease or Syndrome	2803	824	0.45		1.0	6	0	2013.0	2018.0
RAC1	5879	Intellectual Disability	C3714756	group	Pathological Conditions, Signs and Symptoms; Nervous System Diseases; Mental Disorders; Behavior and Behavior Mechanisms	Mental or Behavioral Dysfunction	2165	159	0.45	strong	1.0	6	0	2008.0	2019.0
SOX10	6663	Peripheral demyelinating neuropathy	C0270922	disease	Immune System Diseases; Nervous System Diseases	Disease or Syndrome	95	14	0.45		1.0	5	1	2006.0	2017.0
STAT1	6772	Combined immunodeficiency	C0494261	disease	Congenital, Hereditary, and Neonatal Diseases and Abnormalities; Nutritional and Metabolic Diseases; Immune System Diseases	Disease or Syndrome	86	11	0.45	strong	1.0	6	1	2014.0	2019.0
STAT4	6775	Sjogren's Syndrome	C1527336	disease	Eye Diseases; Skin and Connective Tissue Diseases; Musculoskeletal Diseases; Immune System Diseases; Stomatognathic Diseases	Disease or Syndrome	481	47	0.45		1.0	8	4	2008.0	2017.0
TPM1	7168	Cardiomyopathies	C0878544	group	Cardiovascular Diseases	Disease or Syndrome	925	294	0.45		1.0	10	4	2013.0	2019.0
CHD3	1107	Macrocephaly	C0221355	disease	Congenital, Hereditary, and Neonatal Diseases and Abnormalities; Musculoskeletal Diseases; Nervous System Diseases	Congenital Abnormality	367	10	0.44	strong	1.0	5	0	2018.0	2019.0
SMAD3	4088	Osteoarthritis of hip	C0029410	disease	Musculoskeletal Diseases	Disease or Syndrome	164	121	0.44		1.0	6	4	2010.0	2019.0
NEDD4	4734	Keloid	C0022548	disease	Pathological Conditions, Signs and Symptoms; Skin and Connective Tissue Diseases	Acquired Abnormality	165	15	0.44		1.0	5	2	2010.0	2019.0
NTRK3	4916	Schizophrenia	C0036341	disease	Mental Disorders	Mental or Behavioral Dysfunction	2872	2897	0.44		1.0	6	4	1998.0	2015.0
RAC1	5879	Cutaneous Melanoma	C0151779	disease	Neoplasms; Skin and Connective Tissue Diseases	Neoplastic Process	507	248	0.44		1.0	5	2	2014.0	2019.0
RAF1	5894	Cutaneous Melanoma	C0151779	disease	Neoplasms; Skin and Connective Tissue Diseases	Neoplastic Process	507	248	0.44		1.0	5	1	2005.0	2016.0
TAF1	6872	Intellectual Disability	C3714756	group	Pathological Conditions, Signs and Symptoms; Nervous System Diseases; Mental Disorders; Behavior and Behavior Mechanisms	Mental or Behavioral Dysfunction	2165	159	0.44	limited	1.0	5	0	2015.0	2019.0
TPM2	7169	Arthrogryposis	C0003886	disease	Congenital, Hereditary, and Neonatal Diseases and Abnormalities; Musculoskeletal Diseases	Disease or Syndrome	198	33	0.44	strong	1.0	5	0	2005.0	2017.0
XPO1	7514	Chronic Lymphocytic Leukemia	C0023434	disease	Neoplasms; Immune System Diseases; Hemic and Lymphatic Diseases	Neoplastic Process	1447	291	0.44		1.0	5	2	2012.0	2019.0
HDAC4	9759	Brachydactyly	C0221357	disease	Congenital, Hereditary, and Neonatal Diseases and Abnormalities; Musculoskeletal Diseases	Congenital Abnormality	325	43	0.44		1.0	5	0	2010.0	2015.0
PACS1	55690	Intellectual Disability	C3714756	group	Pathological Conditions, Signs and Symptoms; Nervous System Diseases; Mental Disorders; Behavior and Behavior Mechanisms	Mental or Behavioral Dysfunction	2165	159	0.44		1.0	5	1	2012.0	2019.0
NSD1	64324	Intellectual Disability	C3714756	group	Pathological Conditions, Signs and Symptoms; Nervous System Diseases; Mental Disorders; Behavior and Behavior Mechanisms	Mental or Behavioral Dysfunction	2165	159	0.44		1.0	4	0	2003.0	2019.0
JAK1	3716	Leukemia, Myelocytic, Acute	C0023467	disease	Neoplasms	Neoplastic Process	3111	6892	0.43		1.0	6	6	2008.0	2018.0
SMAD3	4088	Crohn Disease	C0010346	disease	Digestive System Diseases	Disease or Syndrome	1382	1147	0.43		1.0	8	3	2010.0	2019.0
NTRK3	4916	Leukemia, Myelocytic, Acute	C0023467	disease	Neoplasms	Neoplastic Process	3111	6892	0.43		0.8	5	4	1999.0	2018.0
RAF1	5894	Adenocarcinoma of lung (disorder)	C0152013	disease	Neoplasms	Neoplastic Process	2438	563	0.43		1.0	4	1	2014.0	2016.0
STAT4	6775	Multiple Sclerosis	C0026769	disease	Immune System Diseases; Nervous System Diseases	Disease or Syndrome	1800	1022	0.43		1.0	5	2	2008.0	2017.0
HDAC4	9759	Intellectual Disability	C3714756	group	Pathological Conditions, Signs and Symptoms; Nervous System Diseases; Mental Disorders; Behavior and Behavior Mechanisms	Mental or Behavioral Dysfunction	2165	159	0.43		1.0	4	0	2010.0	2016.0
NSD1	64324	Beckwith-Wiedemann Syndrome	C0004903	disease	Congenital, Hereditary, and Neonatal Diseases and Abnormalities	Disease or Syndrome	107	84	0.43	strong	1.0	18	52	2003.0	2017.0
NR0B1	190	Oligospermia	C0028960	disease	Male Urogenital Diseases	Disease or Syndrome	217	72	0.42		1.0	2	0	2006.0	2013.0
KIF1A	547	PEHO syndrome	C1850055	disease	Eye Diseases; Nervous System Diseases	Disease or Syndrome	7	6	0.42		1.0	2	3	2016.0	2019.0
FGFR3	2261	Plagiocephaly	C0265529	disease	Congenital, Hereditary, and Neonatal Diseases and Abnormalities; Musculoskeletal Diseases	Congenital Abnormality	74	12	0.42		1.0	3	1	1998.0	2001.0
SMAD3	4088	Dissection of aorta	C0340643	disease	Cardiovascular Diseases	Disease or Syndrome	152	16	0.42		1.0	3	0	2011.0	2013.0
SMAD4	4089	Idiopathic pulmonary arterial hypertension	C3203102	disease	Respiratory Tract Diseases	Disease or Syndrome	776	24	0.42		1.0	3	0	2008.0	2018.0
NFKB1	4790	Primary biliary cirrhosis	C0008312	disease	Pathological Conditions, Signs and Symptoms; Digestive System Diseases	Disease or Syndrome	478	667	0.42		1.0	5	2	2011.0	2017.0
FBXW7	55294	Mammary Neoplasms	C1458155	group	Neoplasms; Skin and Connective Tissue Diseases	Neoplastic Process	2780	385	0.42		0.667	3	4	2008.0	2016.0
GATA5	140628	Tetralogy of Fallot	C0039685	disease	Congenital, Hereditary, and Neonatal Diseases and Abnormalities; Cardiovascular Diseases	Congenital Abnormality	274	83	0.42		1.0	2	0	2013.0	2014.0
KLF5	688	Colorectal Neoplasms	C0009404	group	Digestive System Diseases; Neoplasms	Neoplastic Process	1296	609	0.41		1.0	3	1	2008.0	2019.0
CHD3	1107	Apraxia of Phonation	C0264611	disease	Pathological Conditions, Signs and Symptoms; Nervous System Diseases; Behavior and Behavior Mechanisms	Disease or Syndrome	30	9	0.41	moderate	1.0	1	0	2019.0	2019.0
EP300	2033	RUBINSTEIN-TAYBI SYNDROME 2	C3150941	disease	Congenital, Hereditary, and Neonatal Diseases and Abnormalities; Musculoskeletal Diseases; Nervous System Diseases	Disease or Syndrome	2	31	0.41	strong	1.0	8	31	2005.0	2018.0
FGFR3	2261	Saethre-Chotzen Syndrome	C0175699	disease	Congenital, Hereditary, and Neonatal Diseases and Abnormalities; Musculoskeletal Diseases	Disease or Syndrome	30	33	0.41		1.0	1	1	2015.0	2015.0
FGFR3	2261	Brachycephaly	C0221356	disease	Congenital, Hereditary, and Neonatal Diseases and Abnormalities; Musculoskeletal Diseases	Congenital Abnormality	186	20	0.41		1.0	2	1	2000.0	2002.0
FGFR3	2261	hearing impairment	C1384666	phenotype	Pathological Conditions, Signs and Symptoms; Nervous System Diseases; Otorhinolaryngologic Diseases	Disease or Syndrome	740	337	0.41		1.0	1	1	2015.0	2015.0
GNA12	2768	Ulcerative Colitis	C0009324	disease	Digestive System Diseases	Disease or Syndrome	1458	827	0.41		1.0	6	2	2011.0	2017.0
GNAQ	2776	Malignant melanoma of iris	C0346373	disease	Neoplasms; Eye Diseases	Neoplastic Process	10	1	0.41		1.0	3	0	2010.0	2017.0
JAK2	3717	Thromboembolism	C0040038	phenotype	Cardiovascular Diseases	Pathologic Function	25	3	0.41		1.0	2	0	2009.0	2009.0
MAF	4094	Cataract, congenital, cerulean type 1	C0344523	disease	Eye Diseases	Congenital Abnormality	6	0	0.41		0.5	2	0	2006.0	2011.0
NUP88	4927	Pena-Shokeir syndrome type I	C1276035	disease	Congenital, Hereditary, and Neonatal Diseases and Abnormalities; Musculoskeletal Diseases	Disease or Syndrome	40	21	0.41		1.0	1	0	2018.0	2018.0
RAC1	5879	Global developmental delay	C0557874	disease		Mental or Behavioral Dysfunction	1825	553	0.41	strong	1.0	1	0	2017.0	2017.0
RAF1	5894	Cardiomyopathy, Dilated	C0007193	group	Cardiovascular Diseases	Disease or Syndrome	512	509	0.41		1.0	1	1	2014.0	2014.0
STAT3	6774	Fever	C0015967	phenotype	Pathological Conditions, Signs and Symptoms	Sign or Symptom	1021	66	0.41		1.0	2	0	2014.0	2018.0
TCF20	6942	Global developmental delay	C0557874	disease		Mental or Behavioral Dysfunction	1825	553	0.41	strong	1.0	2	0	2016.0	2019.0
VHL	7428	Varicosity	C0042345	disease	Cardiovascular Diseases	Disease or Syndrome	188	51	0.41	strong	1.0	2	0	2002.0	2011.0
VHL	7428	Pheochromocytoma, Extra-Adrenal	C1257877	disease	Neoplasms	Neoplastic Process	38	5	0.41		1.0	2	0	1997.0	2006.0
MACF1	23499	Lissencephaly	C0266463	disease	Congenital, Hereditary, and Neonatal Diseases and Abnormalities; Nervous System Diseases	Congenital Abnormality	71	9	0.41	strong	1.0	2	1	2006.0	2018.0
ROBO4	54538	Bicuspid aortic valve	C0149630	disease	Cardiovascular Diseases	Congenital Abnormality	154	23	0.41		1.0	1	0	2019.0	2019.0
PACS1	55690	Obesity	C0028754	disease	Pathological Conditions, Signs and Symptoms; Nutritional and Metabolic Diseases	Disease or Syndrome	2821	1111	0.41		1.0	2	1	2013.0	2017.0
KMT2C	58508	Intellectual Disability	C3714756	group	Pathological Conditions, Signs and Symptoms; Nervous System Diseases; Mental Disorders; Behavior and Behavior Mechanisms	Mental or Behavioral Dysfunction	2165	159	0.41		1.0	2	0	2012.0	2017.0
NSD1	64324	Autistic Disorder	C0004352	disease	Mental Disorders	Mental or Behavioral Dysfunction	1112	395	0.41		1.0	1	1	2007.0	2007.0
ABL1	25	Malignant neoplasm of breast	C0006142	disease	Neoplasms; Skin and Connective Tissue Diseases	Neoplastic Process	6941	3417	0.4		1.0	13	0	1999.0	2018.0
ABL1	25	Failure to Thrive	C0015544	disease	Pathological Conditions, Signs and Symptoms	Disease or Syndrome	842	10	0.4		1.0	1	0	2017.0	2017.0
ABL1	25	Childhood Acute Lymphoblastic Leukemia	C0023452	disease	Neoplasms; Immune System Diseases; Hemic and Lymphatic Diseases	Neoplastic Process	1096	261	0.4		0.958	143	1	1989.0	2019.0
ABL1	25	Clinodactyly of fingers	C0265610	disease	Congenital, Hereditary, and Neonatal Diseases and Abnormalities; Musculoskeletal Diseases	Congenital Abnormality	160	7	0.4	moderate	1.0	1	0	2017.0	2017.0
ABL1	25	Carcinogenesis	C0596263	phenotype	Pathological Conditions, Signs and Symptoms; Neoplasms	Neoplastic Process	6243	355	0.4		0.9	10	0	1993.0	2019.0
ABL1	25	Breast Carcinoma	C0678222	disease	Neoplasms; Skin and Connective Tissue Diseases	Neoplastic Process	6776	2793	0.4		1.0	13	0	1999.0	2018.0
ABL1	25	Precursor B-cell lymphoblastic leukemia	C1292769	disease	Neoplasms; Immune System Diseases; Hemic and Lymphatic Diseases	Neoplastic Process	478	23	0.4		0.933	45	1	1996.0	2019.0
PARP1	142	Asthma	C0004096	disease	Respiratory Tract Diseases; Immune System Diseases	Disease or Syndrome	2096	1536	0.4		1.0	12	1	2003.0	2019.0
PARP1	142	Colorectal Carcinoma	C0009402	disease	Digestive System Diseases; Neoplasms	Neoplastic Process	5473	1962	0.4		1.0	19	2	2010.0	2019.0
PARP1	142	Malignant neoplasm of prostate	C0376358	disease	Neoplasms; Male Urogenital Diseases	Neoplastic Process	4502	1082	0.4		1.0	52	1	2003.0	2019.0
PARP1	142	Breast Carcinoma	C0678222	disease	Neoplasms; Skin and Connective Tissue Diseases	Neoplastic Process	6776	2793	0.4		0.964	112	7	1996.0	2020.0
PARP1	142	Mammary Neoplasms	C1458155	group	Neoplasms; Skin and Connective Tissue Diseases	Neoplastic Process	2780	385	0.4		1.0	11	0	2007.0	2019.0
NR0B1	190	Congenital hypoplasia of adrenal gland	C0220766	disease	Congenital, Hereditary, and Neonatal Diseases and Abnormalities; Endocrine System Diseases	Congenital Abnormality	45	13	0.4	strong	1.0	79	2	1994.0	2019.0
NR0B1	190	Primary hypogonadism	C0948896	disease	Endocrine System Diseases	Disease or Syndrome	80	6	0.4		1.0	1	0	1994.0	1994.0
ATF1	466	Clear Cell Sarcoma of Soft Tissue	C0206651	disease	Neoplasms	Neoplastic Process	51	2	0.4		0.977	44	0	1993.0	2019.0
KIF1A	547	Neuropathy, Hereditary Sensory And Autonomic, Type IIA	C2752089	disease	Congenital, Hereditary, and Neonatal Diseases and Abnormalities; Nervous System Diseases	Disease or Syndrome	5	28	0.4			0	1
CCND1	595	Adenocarcinoma	C0001418	group	Neoplasms	Neoplastic Process	2235	168	0.4		1.0	33	0	1990.0	2019.0
CCND1	595	Malignant neoplasm of breast	C0006142	disease	Neoplasms; Skin and Connective Tissue Diseases	Neoplastic Process	6941	3417	0.4		0.971	240	2	1990.0	2020.0
CCND1	595	Malignant Neoplasms	C0006826	group	Neoplasms	Neoplastic Process	8621	1641	0.4		0.978	227	2	1989.0	2020.0
CCND1	595	Carcinoma	C0007097	group	Neoplasms	Neoplastic Process	2462	103	0.4		0.962	79	0	1990.0	2019.0
CCND1	595	Malignant tumor of colon	C0007102	disease	Digestive System Diseases; Neoplasms	Neoplastic Process	2969	688	0.4		0.958	24	2	2001.0	2018.0
CCND1	595	Squamous cell carcinoma	C0007137	disease	Neoplasms	Neoplastic Process	2507	257	0.4		0.988	84	0	1989.0	2019.0
CCND1	595	Colorectal Carcinoma	C0009402	disease	Digestive System Diseases; Neoplasms	Neoplastic Process	5473	1962	0.4		0.953	64	1	1997.0	2019.0
CCND1	595	Esophageal Neoplasms	C0014859	group	Digestive System Diseases; Neoplasms	Neoplastic Process	1254	270	0.4		0.963	27	0	1993.0	2019.0
CCND1	595	leukemia	C0023418	disease	Neoplasms	Neoplastic Process	2111	144	0.4		1.0	11	0	1992.0	2018.0
CCND1	595	Chronic Lymphocytic Leukemia	C0023434	disease	Neoplasms; Immune System Diseases; Hemic and Lymphatic Diseases	Neoplastic Process	1447	291	0.4		0.884	43	0	1988.0	2018.0
CCND1	595	Malignant neoplasm of stomach	C0024623	disease	Digestive System Diseases; Neoplasms	Neoplastic Process	3806	615	0.4		0.926	27	0	2001.0	2019.0
CCND1	595	melanoma	C0025202	disease	Neoplasms	Neoplastic Process	3087	515	0.4		0.953	43	0	1996.0	2018.0
CCND1	595	Thyroid Neoplasm	C0040136	disease	Neoplasms; Endocrine System Diseases	Neoplastic Process	1164	135	0.4		1.0	16	1	1998.0	2019.0
CCND1	595	Malignant neoplasm of lung	C0242379	disease	Neoplasms; Respiratory Tract Diseases	Neoplastic Process	4173	1142	0.4		1.0	54	1	1990.0	2020.0
CCND1	595	Squamous cell carcinoma of esophagus	C0279626	disease	Digestive System Diseases; Neoplasms	Neoplastic Process	2053	329	0.4		1.0	51	2	1995.0	2019.0
CCND1	595	Malignant lymphoma, lymphocytic, intermediate differentiation, diffuse	C0334634	disease	Neoplasms; Immune System Diseases; Hemic and Lymphatic Diseases	Neoplastic Process	296	9	0.4		0.979	145	0	1992.0	2020.0
CCND1	595	Endometrial Carcinoma	C0476089	disease	Neoplasms; Female Urogenital Diseases and Pregnancy Complications	Neoplastic Process	1597	326	0.4		1.0	18	0	1996.0	2019.0
CCND1	595	Malignant neoplasm of esophagus	C0546837	disease	Digestive System Diseases; Neoplasms	Neoplastic Process	1286	214	0.4		0.962	26	0	1993.0	2019.0
CCND1	595	Squamous cell carcinoma of the head and neck	C1168401	disease	Neoplasms	Neoplastic Process	1543	348	0.4		1.0	52	1	1994.0	2019.0
CCND1	595	Mammary Neoplasms	C1458155	group	Neoplasms; Skin and Connective Tissue Diseases	Neoplastic Process	2780	385	0.4		1.0	56	0	1992.0	2019.0
CCND1	595	Liver carcinoma	C2239176	disease	Digestive System Diseases; Neoplasms	Neoplastic Process	5725	942	0.4		0.967	90	1	1993.0	2020.0
CCND1	595	Nasopharyngeal carcinoma	C2931822	disease	Neoplasms; Stomatognathic Diseases; Otorhinolaryngologic Diseases	Neoplastic Process	1553	320	0.4		0.958	24	0	2000.0	2019.0
CCND1	595	cervical cancer	C4048328	disease	Neoplasms; Female Urogenital Diseases and Pregnancy Complications	Neoplastic Process	1817	268	0.4		0.88	25	1	2001.0	2019.0
BCL6	604	Chronic Lymphocytic Leukemia	C0023434	disease	Neoplasms; Immune System Diseases; Hemic and Lymphatic Diseases	Neoplastic Process	1447	291	0.4		0.933	15	0	1996.0	2020.0
BCL6	604	Lymphoma, Follicular	C0024301	disease	Neoplasms; Immune System Diseases; Hemic and Lymphatic Diseases	Neoplastic Process	477	83	0.4		0.961	77	0	1995.0	2020.0
BCL6	604	Lymphoma, Non-Hodgkin, Familial	C4721532	disease	Neoplasms; Immune System Diseases; Hemic and Lymphatic Diseases	Neoplastic Process	462	79	0.4		0.935	31	0	1994.0	2015.0
BLM	641	Malignant Neoplasms	C0006826	group	Neoplasms	Neoplastic Process	8621	1641	0.4		0.979	48	4	1999.0	2019.0
BLM	641	Squamous cell carcinoma	C0007137	disease	Neoplasms	Neoplastic Process	2507	257	0.4			0	0
BRCA1	672	Carcinoma	C0007097	group	Neoplasms	Neoplastic Process	2462	103	0.4		0.975	81	0	1996.0	2020.0
BRCA1	672	Prostatic Neoplasms	C0033578	group	Neoplasms; Male Urogenital Diseases	Neoplastic Process	1722	31	0.4		1.0	11	0	1998.0	2013.0
BRCA1	672	Pancreatic carcinoma	C0235974	disease	Digestive System Diseases; Neoplasms; Endocrine System Diseases	Neoplastic Process	2689	322	0.4		1.0	35	1	1997.0	2020.0
BRCA1	672	Breast Cancer, Familial	C0346153	disease	Neoplasms; Skin and Connective Tissue Diseases	Neoplastic Process	183	91	0.4		0.946	297	12	1993.0	2019.0
BRCA1	672	Chromosome Breakage	C0376628	phenotype	Pathological Conditions, Signs and Symptoms	Cell or Molecular Dysfunction	17	0	0.4		1.0	1	0	2005.0	2005.0
BRCA1	672	Sporadic Breast Carcinoma	C1336076	disease	Neoplasms; Skin and Connective Tissue Diseases	Neoplastic Process	184	46	0.4		0.97	134	3	1994.0	2019.0
BRCA1	672	PANCREATIC CANCER, SUSCEPTIBILITY TO, 4	C3280442	disease		Finding	1	22	0.4		1.0	2	22	2003.0	2018.0
BRCA1	672	MYELODYSPLASTIC SYNDROME	C3463824	group	Hemic and Lymphatic Diseases	Neoplastic Process	1033	95	0.4	strong	1.0	1	0	2017.0	2017.0
BRCA1	672	Intellectual Disability	C3714756	group	Pathological Conditions, Signs and Symptoms; Nervous System Diseases; Mental Disorders; Behavior and Behavior Mechanisms	Mental or Behavioral Dysfunction	2165	159	0.4	limited		0	0
CASP9	842	Malignant neoplasm of prostate	C0376358	disease	Neoplasms; Male Urogenital Diseases	Neoplastic Process	4502	1082	0.4		0.909	11	2	2001.0	2017.0
CAV1	857	Atherosclerosis	C0004153	disease	Cardiovascular Diseases	Disease or Syndrome	2044	281	0.4		1.0	15	0	2005.0	2019.0
CAV1	857	Malignant neoplasm of stomach	C0024623	disease	Digestive System Diseases; Neoplasms	Neoplastic Process	3806	615	0.4		1.0	15	2	2006.0	2017.0
CAV1	857	Neoplasm Metastasis	C0027627	phenotype	Pathological Conditions, Signs and Symptoms; Neoplasms	Neoplastic Process	6385	327	0.4		0.99	99	1	2001.0	2019.0
CAV1	857	Prostatic Neoplasms	C0033578	group	Neoplasms; Male Urogenital Diseases	Neoplastic Process	1722	31	0.4		1.0	14	0	2002.0	2019.0
CAV1	857	Malignant neoplasm of lung	C0242379	disease	Neoplasms; Respiratory Tract Diseases	Neoplastic Process	4173	1142	0.4		0.957	23	2	1999.0	2020.0
CAV1	857	Glaucoma, Primary Open Angle	C0339573	disease	Eye Diseases	Disease or Syndrome	383	222	0.4		1.0	13	1	2010.0	2019.0
CAV1	857	Malignant neoplasm of prostate	C0376358	disease	Neoplasms; Male Urogenital Diseases	Neoplastic Process	4502	1082	0.4		0.976	42	1	1998.0	2019.0
CAV1	857	Carcinogenesis	C0596263	phenotype	Pathological Conditions, Signs and Symptoms; Neoplasms	Neoplastic Process	6243	355	0.4		0.979	47	0	2002.0	2019.0
CAV1	857	Breast Carcinoma	C0678222	disease	Neoplasms; Skin and Connective Tissue Diseases	Neoplastic Process	6776	2793	0.4		0.963	81	4	1999.0	2019.0
CAV1	857	Mammary Neoplasms	C1458155	group	Neoplasms; Skin and Connective Tissue Diseases	Neoplastic Process	2780	385	0.4		1.0	18	1	1999.0	2017.0
CAV1	857	PULMONARY HYPERTENSION, PRIMARY, 3	C3809192	disease		Disease or Syndrome	2	4	0.4		1.0	3	4	2012.0	2018.0
RUNX2	860	Degenerative polyarthritis	C0029408	disease	Musculoskeletal Diseases	Disease or Syndrome	1827	247	0.4		1.0	28	0	2008.0	2020.0
RUNX2	860	Osteoarthritis of hip	C0029410	disease	Musculoskeletal Diseases	Disease or Syndrome	164	121	0.4		1.0	2	2	2018.0	2019.0
RUNX2	860	Osteosarcoma	C0029463	disease	Neoplasms	Neoplastic Process	2283	178	0.4		1.0	44	0	2000.0	2020.0
RUNX1	861	Childhood Acute Lymphoblastic Leukemia	C0023452	disease	Neoplasms; Immune System Diseases; Hemic and Lymphatic Diseases	Neoplastic Process	1096	261	0.4		0.969	193	0	1995.0	2019.0
RUNX1	861	Myeloid Leukemia, Chronic	C0023473	disease	Neoplasms; Hemic and Lymphatic Diseases	Neoplastic Process	1172	115	0.4		1.0	27	0	1993.0	2019.0
RUNX1	861	Precursor B-cell lymphoblastic leukemia	C1292769	disease	Neoplasms; Immune System Diseases; Hemic and Lymphatic Diseases	Neoplastic Process	478	23	0.4		1.0	25	0	1996.0	2017.0
RUNX1	861	Precursor Cell Lymphoblastic Leukemia Lymphoma	C1961102	disease	Neoplasms; Immune System Diseases; Hemic and Lymphatic Diseases	Neoplastic Process	879	168	0.4		0.99	102	0	1995.0	2019.0
CEBPA	1050	Acute monocytic leukemia	C0023465	disease	Neoplasms	Neoplastic Process	633	22	0.4	strong	1.0	34	0	2005.0	2019.0
CEBPA	1050	Liver carcinoma	C2239176	disease	Digestive System Diseases; Neoplasms	Neoplastic Process	5725	942	0.4		1.0	17	0	2003.0	2020.0
CEBPA	1050	MYELODYSPLASTIC SYNDROME	C3463824	group	Hemic and Lymphatic Diseases	Neoplastic Process	1033	95	0.4		0.923	13	0	2002.0	2020.0
CEBPE	1053	Childhood Acute Lymphoblastic Leukemia	C0023452	disease	Neoplasms; Immune System Diseases; Hemic and Lymphatic Diseases	Neoplastic Process	1096	261	0.4		1.0	11	2	2009.0	2019.0
CHD3	1107	Global developmental delay	C0557874	disease		Mental or Behavioral Dysfunction	1825	553	0.4	strong	1.0	1	0	2019.0	2019.0
CREB1	1385	Mental Depression	C0011570	disease	Behavior and Behavior Mechanisms	Mental or Behavioral Dysfunction	1478	271	0.4		1.0	14	1	2005.0	2019.0
CREB1	1385	Depressive disorder	C0011581	disease	Mental Disorders	Mental or Behavioral Dysfunction	1719	297	0.4		1.0	18	1	2002.0	2019.0
CREB1	1385	Neoplasm Metastasis	C0027627	phenotype	Pathological Conditions, Signs and Symptoms; Neoplasms	Neoplastic Process	6385	327	0.4		1.0	13	0	1997.0	2019.0
CREB1	1385	Unipolar Depression	C0041696	disease	Mental Disorders	Mental or Behavioral Dysfunction	641	225	0.4		0.8	18	2	2000.0	2017.0
CREB1	1385	Mood Disorders	C0525045	group	Mental Disorders	Mental or Behavioral Dysfunction	580	308	0.4		0.8	12	0	2002.0	2014.0
CREB1	1385	Histiocytoma, Angiomatoid Fibrous	C1266127	disease	Neoplasms	Neoplastic Process	28	0	0.4		1.0	11	0	2007.0	2019.0
CREB1	1385	Major Depressive Disorder	C1269683	disease	Mental Disorders	Mental or Behavioral Dysfunction	1236	1451	0.4		0.8	30	5	2000.0	2018.0
ATF2	1386	Neoplasms	C0027651	group	Neoplasms	Neoplastic Process	10161	1644	0.4		1.0	18	0	1991.0	2018.0
EGFR	1956	Adenocarcinoma	C0001418	group	Neoplasms	Neoplastic Process	2235	168	0.4		0.971	731	13	1988.0	2020.0
EGFR	1956	Malignant neoplasm of urinary bladder	C0005684	disease	Neoplasms; Female Urogenital Diseases and Pregnancy Complications; Male Urogenital Diseases	Neoplastic Process	2113	316	0.4		1.0	64	1	1991.0	2020.0
EGFR	1956	Bladder Neoplasm	C0005695	disease	Neoplasms; Female Urogenital Diseases and Pregnancy Complications; Male Urogenital Diseases	Neoplastic Process	2130	281	0.4		1.0	65	1	1991.0	2020.0
EGFR	1956	Malignant neoplasm of breast	C0006142	disease	Neoplasms; Skin and Connective Tissue Diseases	Neoplastic Process	6941	3417	0.4		0.97	571	8	1987.0	2020.0
EGFR	1956	Malignant Neoplasms	C0006826	group	Neoplasms	Neoplastic Process	8621	1641	0.4		0.977	1148	18	1987.0	2020.0
EGFR	1956	Carcinoma	C0007097	group	Neoplasms	Neoplastic Process	2462	103	0.4		0.976	206	3	1988.0	2020.0
EGFR	1956	Malignant tumor of colon	C0007102	disease	Digestive System Diseases; Neoplasms	Neoplastic Process	2969	688	0.4		0.979	97	6	1989.0	2019.0
EGFR	1956	Malignant neoplasm of endometrium	C0007103	disease	Neoplasms; Female Urogenital Diseases and Pregnancy Complications	Neoplastic Process	1235	197	0.4		0.944	18	2	1995.0	2018.0
EGFR	1956	Rectal Carcinoma	C0007113	disease	Digestive System Diseases; Neoplasms	Neoplastic Process	472	112	0.4		1.0	22	2	2005.0	2019.0
EGFR	1956	Bronchioloalveolar Adenocarcinoma	C0007120	disease	Neoplasms	Neoplastic Process	136	5	0.4		0.93	43	3	2003.0	2018.0
EGFR	1956	Colonic Neoplasms	C0009375	group	Digestive System Diseases; Neoplasms	Neoplastic Process	947	45	0.4		1.0	18	4	1991.0	2018.0
EGFR	1956	Colorectal Carcinoma	C0009402	disease	Digestive System Diseases; Neoplasms	Neoplastic Process	5473	1962	0.4		0.991	568	12	1992.0	2020.0
EGFR	1956	Malignant neoplasm of stomach	C0024623	disease	Digestive System Diseases; Neoplasms	Neoplastic Process	3806	615	0.4		0.989	94	6	1986.0	2019.0
EGFR	1956	Mesothelioma	C0025500	disease	Neoplasms	Neoplastic Process	560	4	0.4		0.833	12	0	1994.0	2019.0
EGFR	1956	Neoplasm Metastasis	C0027627	phenotype	Pathological Conditions, Signs and Symptoms; Neoplasms	Neoplastic Process	6385	327	0.4		0.973	520	10	1988.0	2020.0
EGFR	1956	Osteosarcoma	C0029463	disease	Neoplasms	Neoplastic Process	2283	178	0.4		0.976	42	0	1997.0	2019.0
EGFR	1956	Pancreatic Neoplasm	C0030297	disease	Digestive System Diseases; Neoplasms; Endocrine System Diseases	Neoplastic Process	764	20	0.4		1.0	11	1	2003.0	2019.0
EGFR	1956	Papilloma	C0030354	disease	Neoplasms	Neoplastic Process	273	27	0.4		1.0	13	0	1995.0	2019.0
EGFR	1956	Small cell carcinoma of lung	C0149925	disease	Neoplasms; Respiratory Tract Diseases	Neoplastic Process	972	125	0.4		0.985	68	7	1990.0	2019.0
EGFR	1956	Malignant neoplasm of brain	C0153633	disease	Neoplasms; Nervous System Diseases	Neoplastic Process	294	16	0.4		1.0	10	0	2004.0	2019.0
EGFR	1956	Cholangiocarcinoma	C0206698	disease	Neoplasms	Neoplastic Process	877	43	0.4		1.0	29	0	2002.0	2019.0
EGFR	1956	Intrahepatic Cholangiocarcinoma	C0345905	disease	Neoplasms	Neoplastic Process	470	19	0.4		1.0	11	0	2007.0	2018.0
EGFR	1956	Malignant neoplasm of pancreas	C0346647	disease	Digestive System Diseases; Neoplasms; Endocrine System Diseases	Neoplastic Process	2667	277	0.4		0.991	112	0	1986.0	2019.0
EGFR	1956	Malignant neoplasm of prostate	C0376358	disease	Neoplasms; Male Urogenital Diseases	Neoplastic Process	4502	1082	0.4		0.972	106	3	1994.0	2019.0
EGFR	1956	Endometrial Carcinoma	C0476089	disease	Neoplasms; Female Urogenital Diseases and Pregnancy Complications	Neoplastic Process	1597	326	0.4		0.967	30	2	1991.0	2018.0
EGFR	1956	Breast Carcinoma	C0678222	disease	Neoplasms; Skin and Connective Tissue Diseases	Neoplastic Process	6776	2793	0.4		0.974	570	13	1987.0	2020.0
EGFR	1956	ovarian neoplasm	C0919267	disease	Neoplasms; Female Urogenital Diseases and Pregnancy Complications; Endocrine System Diseases	Neoplastic Process	2542	757	0.4		1.0	63	3	1995.0	2019.0
EGFR	1956	Malignant neoplasm of ovary	C1140680	disease	Neoplasms; Female Urogenital Diseases and Pregnancy Complications; Endocrine System Diseases	Neoplastic Process	2563	315	0.4		0.982	57	3	1990.0	2019.0
EGFR	1956	Adenocarcinoma of large intestine	C1319315	disease	Digestive System Diseases; Neoplasms	Neoplastic Process	543	432	0.4		0.923	13	1	1993.0	2018.0
EGFR	1956	Mammary Neoplasms	C1458155	group	Neoplasms; Skin and Connective Tissue Diseases	Neoplastic Process	2780	385	0.4		0.988	85	1	1990.0	2019.0
EGFR	1956	Liver carcinoma	C2239176	disease	Digestive System Diseases; Neoplasms	Neoplastic Process	5725	942	0.4		0.985	131	0	1985.0	2020.0
EGFR	1956	Head and Neck Carcinoma	C3887461	disease	Neoplasms	Neoplastic Process	786	118	0.4		0.954	87	0	1989.0	2019.0
EGFR	1956	cervical cancer	C4048328	disease	Neoplasms; Female Urogenital Diseases and Pregnancy Complications	Neoplastic Process	1817	268	0.4		1.0	40	4	2000.0	2019.0
EGR1	1958	Prostatic Neoplasms	C0033578	group	Neoplasms; Male Urogenital Diseases	Neoplastic Process	1722	31	0.4		1.0	11	0	2002.0	2013.0
EGR1	1958	Malignant neoplasm of prostate	C0376358	disease	Neoplasms; Male Urogenital Diseases	Neoplastic Process	4502	1082	0.4		1.0	28	0	1998.0	2019.0
EGR1	1958	Liver carcinoma	C2239176	disease	Digestive System Diseases; Neoplasms	Neoplastic Process	5725	942	0.4		1.0	22	0	1999.0	2019.0
EP300	2033	RUBINSTEIN-TAYBI SYNDROME 1	C4551859	disease	Congenital, Hereditary, and Neonatal Diseases and Abnormalities; Musculoskeletal Diseases; Nervous System Diseases	Disease or Syndrome	2	39	0.4	limited		0	2
EPAS1	2034	Paraganglioma	C0030421	disease	Neoplasms	Neoplastic Process	165	36	0.4	strong	1.0	20	0	2006.0	2019.0
EPAS1	2034	Conventional (Clear Cell) Renal Cell Carcinoma	C0279702	disease	Neoplasms; Female Urogenital Diseases and Pregnancy Complications; Male Urogenital Diseases	Neoplastic Process	2346	222	0.4		0.93	57	5	2001.0	2019.0
EPHB4	2050	Malignant neoplasm of breast	C0006142	disease	Neoplasms; Skin and Connective Tissue Diseases	Neoplastic Process	6941	3417	0.4		1.0	12	0	2002.0	2019.0
EPHB4	2050	Breast Carcinoma	C0678222	disease	Neoplasms; Skin and Connective Tissue Diseases	Neoplastic Process	6776	2793	0.4		1.0	12	0	2002.0	2019.0
ERG	2078	leukemia	C0023418	disease	Neoplasms	Neoplastic Process	2111	144	0.4		1.0	14	0	1994.0	2019.0
ERG	2078	Leukemia, Myelocytic, Acute	C0023467	disease	Neoplasms	Neoplastic Process	3111	6892	0.4		1.0	38	1	1988.0	2019.0
ERG	2078	Prostatic Neoplasms	C0033578	group	Neoplasms; Male Urogenital Diseases	Neoplastic Process	1722	31	0.4		0.981	54	1	2006.0	2019.0
ERG	2078	Malignant neoplasm of prostate	C0376358	disease	Neoplasms; Male Urogenital Diseases	Neoplastic Process	4502	1082	0.4		0.971	441	3	2005.0	2020.0
ERG	2078	Ewings sarcoma	C0553580	disease	Neoplasms	Neoplastic Process	517	25	0.4		0.941	34	0	1994.0	2019.0
ERG	2078	Precursor Cell Lymphoblastic Leukemia Lymphoma	C1961102	disease	Neoplasms; Immune System Diseases; Hemic and Lymphatic Diseases	Neoplastic Process	879	168	0.4		0.909	11	0	1990.0	2017.0
ESR1	2099	Adenocarcinoma	C0001418	group	Neoplasms	Neoplastic Process	2235	168	0.4		0.914	35	1	1991.0	2020.0
ESR1	2099	Alzheimer's Disease	C0002395	disease	Nervous System Diseases; Mental Disorders	Disease or Syndrome	3397	1843	0.4		0.944	54	5	1999.0	2019.0
ESR1	2099	Atherosclerosis	C0004153	disease	Cardiovascular Diseases	Disease or Syndrome	2044	281	0.4		0.933	15	0	2002.0	2019.0
ESR1	2099	Malignant Neoplasms	C0006826	group	Neoplasms	Neoplastic Process	8621	1641	0.4		0.944	304	9	1980.0	2020.0
ESR1	2099	Carcinoma	C0007097	group	Neoplasms	Neoplastic Process	2462	103	0.4		0.957	70	4	1982.0	2019.0
ESR1	2099	Presenile dementia	C0011265	disease	Nervous System Diseases; Mental Disorders	Mental or Behavioral Dysfunction	718	159	0.4		0.909	11	3	1999.0	2018.0
ESR1	2099	Mental Depression	C0011570	disease	Behavior and Behavior Mechanisms	Mental or Behavioral Dysfunction	1478	271	0.4		0.8	20	3	2011.0	2020.0
ESR1	2099	Depressive disorder	C0011581	disease	Mental Disorders	Mental or Behavioral Dysfunction	1719	297	0.4		0.8	20	3	2011.0	2020.0
ESR1	2099	Endometrial Neoplasms	C0014170	group	Neoplasms; Female Urogenital Diseases and Pregnancy Complications	Neoplastic Process	261	32	0.4		1.0	12	0	1998.0	2017.0
ESR1	2099	Male infertility	C0021364	phenotype	Male Urogenital Diseases	Disease or Syndrome	516	146	0.4		0.929	14	2	2002.0	2019.0
ESR1	2099	Fibroid Tumor	C0023267	disease	Neoplasms	Neoplastic Process	413	14	0.4		1.0	34	0	1995.0	2019.0
ESR1	2099	Myocardial Infarction	C0027051	disease	Pathological Conditions, Signs and Symptoms; Cardiovascular Diseases	Disease or Syndrome	1800	680	0.4		0.929	14	2	2003.0	2018.0
ESR1	2099	Neoplasm Metastasis	C0027627	phenotype	Pathological Conditions, Signs and Symptoms; Neoplasms	Neoplastic Process	6385	327	0.4		0.962	234	3	1992.0	2020.0
ESR1	2099	Neuroblastoma	C0027819	disease	Neoplasms	Neoplastic Process	2509	386	0.4		1.0	15	0	1993.0	2018.0
ESR1	2099	Osteoporosis	C0029456	disease	Nutritional and Metabolic Diseases; Musculoskeletal Diseases	Disease or Syndrome	1098	182	0.4		0.973	73	0	1995.0	2019.0
ESR1	2099	Schizophrenia	C0036341	disease	Mental Disorders	Mental or Behavioral Dysfunction	2872	2897	0.4		1.0	13	5	2001.0	2019.0
ESR1	2099	Uterine Fibroids	C0042133	group	Neoplasms	Neoplastic Process	569	154	0.4		0.976	41	2	1995.0	2019.0
ESR1	2099	Migraine Disorders	C0149931	group	Nervous System Diseases	Disease or Syndrome	512	264	0.4		0.938	16	3	2004.0	2017.0
ESR1	2099	Malignant neoplasm of lung	C0242379	disease	Neoplasms; Respiratory Tract Diseases	Neoplastic Process	4173	1142	0.4		0.952	21	0	1999.0	2019.0
ESR1	2099	Malignant neoplasm of prostate	C0376358	disease	Neoplasms; Male Urogenital Diseases	Neoplastic Process	4502	1082	0.4		0.97	99	6	1996.0	2019.0
ESR1	2099	Coronary Artery Disease	C1956346	disease	Cardiovascular Diseases	Disease or Syndrome	1708	1577	0.4		0.935	31	2	1997.0	2018.0
ESR1	2099	Liver carcinoma	C2239176	disease	Digestive System Diseases; Neoplasms	Neoplastic Process	5725	942	0.4		0.98	50	3	1995.0	2019.0
ETS1	2113	Celiac Disease	C0007570	disease	Digestive System Diseases; Nutritional and Metabolic Diseases	Disease or Syndrome	527	263	0.4		1.0	3	3	2010.0	2016.0
ETS1	2113	Diabetes Mellitus, Non-Insulin-Dependent	C0011860	disease	Nutritional and Metabolic Diseases; Endocrine System Diseases	Disease or Syndrome	3134	2672	0.4		1.0	2	2	2018.0	2019.0
ETS2	2114	Breast Carcinoma	C0678222	disease	Neoplasms; Skin and Connective Tissue Diseases	Neoplastic Process	6776	2793	0.4		1.0	12	1	1992.0	2013.0
ETV1	2115	Malignant neoplasm of prostate	C0376358	disease	Neoplasms; Male Urogenital Diseases	Neoplastic Process	4502	1082	0.4		0.962	52	0	2005.0	2020.0
ETV4	2118	Malignant neoplasm of breast	C0006142	disease	Neoplasms; Skin and Connective Tissue Diseases	Neoplastic Process	6941	3417	0.4		1.0	19	0	1996.0	2019.0
ETV4	2118	Neoplasm Metastasis	C0027627	phenotype	Pathological Conditions, Signs and Symptoms; Neoplasms	Neoplastic Process	6385	327	0.4		1.0	27	0	1995.0	2019.0
ETV4	2118	Malignant neoplasm of prostate	C0376358	disease	Neoplasms; Male Urogenital Diseases	Neoplastic Process	4502	1082	0.4		0.962	26	0	2006.0	2020.0
ETV4	2118	Breast Carcinoma	C0678222	disease	Neoplasms; Skin and Connective Tissue Diseases	Neoplastic Process	6776	2793	0.4		1.0	20	0	1996.0	2019.0
ETV4	2118	Mammary Neoplasms	C1458155	group	Neoplasms; Skin and Connective Tissue Diseases	Neoplastic Process	2780	385	0.4		1.0	11	0	1997.0	2018.0
FGFR3	2261	Carcinoma, Transitional Cell	C0007138	disease	Neoplasms	Neoplastic Process	623	12	0.4		1.0	27	0	2001.0	2019.0
FGFR3	2261	Cleft Palate	C0008925	disease	Congenital, Hereditary, and Neonatal Diseases and Abnormalities; Musculoskeletal Diseases; Stomatognathic Diseases	Congenital Abnormality	611	158	0.4		1.0	1	0	2007.0	2007.0
FGFR3	2261	Congenital small ears	C0152423	disease	Congenital, Hereditary, and Neonatal Diseases and Abnormalities; Otorhinolaryngologic Diseases	Congenital Abnormality	137	13	0.4	strong	1.0	1	0	2006.0	2006.0
FGFR3	2261	Congenital hypoplasia of radius	C0685381	disease	Congenital, Hereditary, and Neonatal Diseases and Abnormalities; Musculoskeletal Diseases	Congenital Abnormality	37	5	0.4	strong		0	0
FOXO1	2308	Malignant neoplasm of prostate	C0376358	disease	Neoplasms; Male Urogenital Diseases	Neoplastic Process	4502	1082	0.4		0.933	15	0	2002.0	2019.0
FOS	2353	Malignant neoplasm of breast	C0006142	disease	Neoplasms; Skin and Connective Tissue Diseases	Neoplastic Process	6941	3417	0.4		1.0	19	0	1991.0	2018.0
FOS	2353	Breast Carcinoma	C0678222	disease	Neoplasms; Skin and Connective Tissue Diseases	Neoplastic Process	6776	2793	0.4		1.0	19	0	1991.0	2018.0
FOS	2353	Liver carcinoma	C2239176	disease	Digestive System Diseases; Neoplasms	Neoplastic Process	5725	942	0.4		0.941	17	0	1996.0	2019.0
GATA2	2624	Lymphedema	C0024236	disease	Hemic and Lymphatic Diseases	Pathologic Function	61	1	0.4		1.0	1	0	2011.0	2011.0
GNAQ	2776	Malignant melanoma of choroid	C0346388	disease	Neoplasms; Eye Diseases	Neoplastic Process	27	5	0.4		1.0	2	0	2010.0	2013.0
GSK3B	2932	Malignant neoplasm of prostate	C0376358	disease	Neoplasms; Male Urogenital Diseases	Neoplastic Process	4502	1082	0.4		1.0	12	0	2004.0	2019.0
GSK3B	2932	Major Depressive Disorder	C1269683	disease	Mental Disorders	Mental or Behavioral Dysfunction	1236	1451	0.4		1.0	15	10	2008.0	2019.0
HHEX	3087	Diabetes Mellitus, Non-Insulin-Dependent	C0011860	disease	Nutritional and Metabolic Diseases; Endocrine System Diseases	Disease or Syndrome	3134	2672	0.4		0.949	59	0	2007.0	2020.0
HIF1A	3091	Astrocytoma	C0004114	disease	Neoplasms	Neoplastic Process	985	59	0.4		0.818	11	0	2003.0	2019.0
HIF1A	3091	Malignant neoplasm of breast	C0006142	disease	Neoplasms; Skin and Connective Tissue Diseases	Neoplastic Process	6941	3417	0.4		0.969	160	4	2002.0	2020.0
HIF1A	3091	Carcinoma	C0007097	group	Neoplasms	Neoplastic Process	2462	103	0.4		0.882	17	0	2001.0	2019.0
HIF1A	3091	Non-Small Cell Lung Carcinoma	C0007131	disease	Neoplasms; Respiratory Tract Diseases	Neoplastic Process	3926	712	0.4		0.914	58	4	2005.0	2019.0
HIF1A	3091	Glioblastoma	C0017636	disease	Neoplasms	Neoplastic Process	3177	281	0.4		1.0	74	0	2000.0	2019.0
HIF1A	3091	Pancreatic Neoplasm	C0030297	disease	Digestive System Diseases; Neoplasms; Endocrine System Diseases	Neoplastic Process	764	20	0.4		1.0	17	0	2003.0	2019.0
HIF1A	3091	Prostatic Neoplasms	C0033578	group	Neoplasms; Male Urogenital Diseases	Neoplastic Process	1722	31	0.4		1.0	22	0	2002.0	2019.0
HIF1A	3091	Squamous cell carcinoma of esophagus	C0279626	disease	Digestive System Diseases; Neoplasms	Neoplastic Process	2053	329	0.4		1.0	14	0	2005.0	2019.0
HIF1A	3091	Malignant neoplasm of pancreas	C0346647	disease	Digestive System Diseases; Neoplasms; Endocrine System Diseases	Neoplastic Process	2667	277	0.4		0.986	69	2	2003.0	2019.0
HIF1A	3091	Malignant neoplasm of prostate	C0376358	disease	Neoplasms; Male Urogenital Diseases	Neoplastic Process	4502	1082	0.4		0.952	83	3	2000.0	2019.0
HIF1A	3091	Breast Carcinoma	C0678222	disease	Neoplasms; Skin and Connective Tissue Diseases	Neoplastic Process	6776	2793	0.4		0.97	165	4	2002.0	2020.0
HIF1A	3091	Mammary Neoplasms	C1458155	group	Neoplasms; Skin and Connective Tissue Diseases	Neoplastic Process	2780	385	0.4		1.0	37	0	2003.0	2018.0
HIF1A	3091	Glioblastoma Multiforme	C1621958	disease	Neoplasms	Neoplastic Process	3197	186	0.4		1.0	73	0	2000.0	2019.0
HLF	3131	Precursor Cell Lymphoblastic Leukemia Lymphoma	C1961102	disease	Neoplasms; Immune System Diseases; Hemic and Lymphatic Diseases	Neoplastic Process	879	168	0.4		1.0	13	0	1992.0	2020.0
HMGA1	3159	Insulin Resistance	C0021655	phenotype	Nutritional and Metabolic Diseases	Pathologic Function	162	53	0.4		1.0	1	0	2013.0	2013.0
JAK2	3717	Spontaneous abortion	C0000786	phenotype	Female Urogenital Diseases and Pregnancy Complications	Pathologic Function	188	0	0.4		1.0	1	0	2007.0	2007.0
JAK2	3717	leukemia	C0023418	disease	Neoplasms	Neoplastic Process	2111	144	0.4		0.947	38	2	1997.0	2019.0
JAK2	3717	Precursor Cell Lymphoblastic Leukemia Lymphoma	C1961102	disease	Neoplasms; Immune System Diseases; Hemic and Lymphatic Diseases	Neoplastic Process	879	168	0.4		1.0	15	2	1997.0	2019.0
JAK2	3717	THROMBOCYTHEMIA 3	C3281125	disease		Disease or Syndrome	1	1	0.4		1.0	2	1	2005.0	2012.0
JUN	3725	Malignant neoplasm of breast	C0006142	disease	Neoplasms; Skin and Connective Tissue Diseases	Neoplastic Process	6941	3417	0.4		1.0	22	0	1993.0	2019.0
JUN	3725	Breast Carcinoma	C0678222	disease	Neoplasms; Skin and Connective Tissue Diseases	Neoplastic Process	6776	2793	0.4		1.0	22	0	1993.0	2019.0
JUN	3725	Liver carcinoma	C2239176	disease	Digestive System Diseases; Neoplasms	Neoplastic Process	5725	942	0.4		0.95	20	0	1993.0	2020.0
STMN1	3925	Malignant neoplasm of breast	C0006142	disease	Neoplasms; Skin and Connective Tissue Diseases	Neoplastic Process	6941	3417	0.4		1.0	18	0	1998.0	2019.0
STMN1	3925	Breast Carcinoma	C0678222	disease	Neoplasms; Skin and Connective Tissue Diseases	Neoplastic Process	6776	2793	0.4		1.0	19	0	1998.0	2019.0
STMN1	3925	Liver carcinoma	C2239176	disease	Digestive System Diseases; Neoplasms	Neoplastic Process	5725	942	0.4		1.0	15	0	2006.0	2020.0
SMAD2	4087	Colorectal Carcinoma	C0009402	disease	Digestive System Diseases; Neoplasms	Neoplastic Process	5473	1962	0.4		0.963	27	0	1996.0	2019.0
SMAD3	4088	Aneurysm, Dissecting	C0002949	disease	Cardiovascular Diseases	Disease or Syndrome	33	4	0.4		1.0	1	0	2011.0	2011.0
SMAD3	4088	Colorectal Neoplasms	C0009404	group	Digestive System Diseases; Neoplasms	Neoplastic Process	1296	609	0.4		1.0	1	1	2019.0	2019.0
SMAD3	4088	Degenerative polyarthritis	C0029408	disease	Musculoskeletal Diseases	Disease or Syndrome	1827	247	0.4		0.969	32	8	2003.0	2019.0
SMAD3	4088	Fibrosis, Liver	C0239946	disease	Pathological Conditions, Signs and Symptoms; Digestive System Diseases	Disease or Syndrome	1179	64	0.4		1.0	17	1	2006.0	2019.0
SMAD3	4088	Juvenile arthritis	C3495559	disease	Skin and Connective Tissue Diseases; Musculoskeletal Diseases; Immune System Diseases	Disease or Syndrome	450	128	0.4		1.0	2	1	2009.0	2015.0
SMAD4	4089	Malignant neoplasm of stomach	C0024623	disease	Digestive System Diseases; Neoplasms	Neoplastic Process	3806	615	0.4		1.0	15	0	1997.0	2019.0
SMAD4	4089	Hereditary hemorrhagic telangiectasia	C0039445	disease	Congenital, Hereditary, and Neonatal Diseases and Abnormalities; Hemic and Lymphatic Diseases; Cardiovascular Diseases	Disease or Syndrome	42	81	0.4	strong	1.0	17	0	2004.0	2019.0
SMAD4	4089	Brachydactyly	C0221357	disease	Congenital, Hereditary, and Neonatal Diseases and Abnormalities; Musculoskeletal Diseases	Congenital Abnormality	325	43	0.4		1.0	1	0	2011.0	2011.0
SMAD4	4089	Pulmonary arterial hypertension	C2973725	disease	Respiratory Tract Diseases; Cardiovascular Diseases	Disease or Syndrome	413	70	0.4		1.0	1	0	2018.0	2018.0
MAX	4149	Pheochromocytoma, Extra-Adrenal	C1257877	disease	Neoplasms	Neoplastic Process	38	5	0.4		1.0	1	0	2011.0	2011.0
MDM2	4193	Malignant Neoplasms	C0006826	group	Neoplasms	Neoplastic Process	8621	1641	0.4		0.977	299	8	1992.0	2020.0
MDM2	4193	Non-Small Cell Lung Carcinoma	C0007131	disease	Neoplasms; Respiratory Tract Diseases	Neoplastic Process	3926	712	0.4		1.0	36	3	1995.0	2019.0
MDM2	4193	Glioma	C0017638	disease	Neoplasms	Neoplastic Process	3097	353	0.4		0.958	24	1	1994.0	2019.0
MDM2	4193	Li-Fraumeni Syndrome	C0085390	disease	Congenital, Hereditary, and Neonatal Diseases and Abnormalities; Neoplasms; Nutritional and Metabolic Diseases	Disease or Syndrome	76	206	0.4		0.933	15	1	2001.0	2016.0
MDM2	4193	Liposarcoma, Dedifferentiated	C0205824	disease	Neoplasms	Neoplastic Process	95	0	0.4		0.968	63	0	1997.0	2020.0
MDM2	4193	Malignant neoplasm of prostate	C0376358	disease	Neoplasms; Male Urogenital Diseases	Neoplastic Process	4502	1082	0.4		0.925	53	5	1999.0	2019.0
MDM2	4193	Sarcoma	C1261473	group	Neoplasms	Neoplastic Process	853	42	0.4		0.975	81	2	1992.0	2019.0
MDM2	4193	Liposarcoma, well differentiated	C1370889	disease	Neoplasms	Neoplastic Process	54	0	0.4		0.929	56	0	1994.0	2019.0
MDM2	4193	Mammary Neoplasms	C1458155	group	Neoplasms; Skin and Connective Tissue Diseases	Neoplastic Process	2780	385	0.4		1.0	22	1	1995.0	2019.0
MRE11	4361	Malignant neoplasm of breast	C0006142	disease	Neoplasms; Skin and Connective Tissue Diseases	Neoplastic Process	6941	3417	0.4		1.0	14	3	2008.0	2019.0
MRE11	4361	Malignant Neoplasms	C0006826	group	Neoplasms	Neoplastic Process	8621	1641	0.4		0.964	28	4	2001.0	2019.0
MRE11	4361	Hereditary Breast and Ovarian Cancer Syndrome	C0677776	disease	Congenital, Hereditary, and Neonatal Diseases and Abnormalities; Neoplasms; Female Urogenital Diseases and Pregnancy Complications; Skin and Connective Tissue Diseases; Endocrine System Diseases	Neoplastic Process	74	2117	0.4		1.0	3	1	2003.0	2016.0
MUC1	4582	Malignant neoplasm of stomach	C0024623	disease	Digestive System Diseases; Neoplasms	Neoplastic Process	3806	615	0.4		1.0	32	2	1997.0	2019.0
MUC1	4582	Multiple Myeloma	C0026764	disease	Neoplasms; Immune System Diseases; Hemic and Lymphatic Diseases; Cardiovascular Diseases	Neoplastic Process	1740	865	0.4		1.0	18	0	1997.0	2019.0
MYC	4609	Adenocarcinoma	C0001418	group	Neoplasms	Neoplastic Process	2235	168	0.4		1.0	29	0	1988.0	2018.0
MYC	4609	Malignant neoplasm of urinary bladder	C0005684	disease	Neoplasms; Female Urogenital Diseases and Pregnancy Complications; Male Urogenital Diseases	Neoplastic Process	2113	316	0.4		1.0	21	0	1990.0	2019.0
MYC	4609	Bladder Neoplasm	C0005695	disease	Neoplasms; Female Urogenital Diseases and Pregnancy Complications; Male Urogenital Diseases	Neoplastic Process	2130	281	0.4		1.0	22	0	1990.0	2019.0
MYC	4609	Carcinoma	C0007097	group	Neoplasms	Neoplastic Process	2462	103	0.4		0.97	33	0	1989.0	2019.0
MYC	4609	Malignant tumor of colon	C0007102	disease	Digestive System Diseases; Neoplasms	Neoplastic Process	2969	688	0.4		0.96	25	0	1984.0	2019.0
MYC	4609	Non-Small Cell Lung Carcinoma	C0007131	disease	Neoplasms; Respiratory Tract Diseases	Neoplastic Process	3926	712	0.4		0.971	35	0	1992.0	2020.0
MYC	4609	Squamous cell carcinoma	C0007137	disease	Neoplasms	Neoplastic Process	2507	257	0.4		1.0	18	0	1992.0	2019.0
MYC	4609	Colorectal Carcinoma	C0009402	disease	Digestive System Diseases; Neoplasms	Neoplastic Process	5473	1962	0.4		1.0	73	0	1990.0	2019.0
MYC	4609	Glioblastoma	C0017636	disease	Neoplasms	Neoplastic Process	3177	281	0.4		1.0	23	0	1986.0	2019.0
MYC	4609	Hemangiosarcoma	C0018923	disease	Neoplasms	Neoplastic Process	162	7	0.4		1.0	27	0	2007.0	2019.0
MYC	4609	Chronic Lymphocytic Leukemia	C0023434	disease	Neoplasms; Immune System Diseases; Hemic and Lymphatic Diseases	Neoplastic Process	1447	291	0.4		1.0	27	0	1983.0	2020.0
MYC	4609	Leukemia, Myelocytic, Acute	C0023467	disease	Neoplasms	Neoplastic Process	3111	6892	0.4		0.982	57	0	1988.0	2019.0
MYC	4609	Malignant neoplasm of stomach	C0024623	disease	Digestive System Diseases; Neoplasms	Neoplastic Process	3806	615	0.4		1.0	24	0	1995.0	2019.0
MYC	4609	Medulloblastoma	C0025149	disease	Neoplasms	Neoplastic Process	862	115	0.4		0.974	77	0	1990.0	2019.0
MYC	4609	Multiple Myeloma	C0026764	disease	Neoplasms; Immune System Diseases; Hemic and Lymphatic Diseases; Cardiovascular Diseases	Neoplastic Process	1740	865	0.4		0.976	82	0	1988.0	2020.0
MYC	4609	Neoplasm Metastasis	C0027627	phenotype	Pathological Conditions, Signs and Symptoms; Neoplasms	Neoplastic Process	6385	327	0.4		0.959	73	0	1990.0	2019.0
MYC	4609	Osteosarcoma	C0029463	disease	Neoplasms	Neoplastic Process	2283	178	0.4		1.0	12	0	1993.0	2019.0
MYC	4609	Prostatic Neoplasms	C0033578	group	Neoplasms; Male Urogenital Diseases	Neoplastic Process	1722	31	0.4		1.0	14	0	2005.0	2018.0
MYC	4609	Diffuse Large B-Cell Lymphoma	C0079744	disease	Neoplasms; Immune System Diseases; Hemic and Lymphatic Diseases	Neoplastic Process	1043	127	0.4		0.981	207	0	1991.0	2020.0
MYC	4609	Malignant neoplasm of lung	C0242379	disease	Neoplasms; Respiratory Tract Diseases	Neoplastic Process	4173	1142	0.4		0.976	42	0	1984.0	2019.0
MYC	4609	Childhood Medulloblastoma	C0278510	disease	Neoplasms	Neoplastic Process	771	25	0.4		0.956	68	0	1990.0	2019.0
MYC	4609	Adult Medulloblastoma	C0278876	disease	Neoplasms	Neoplastic Process	762	24	0.4		0.985	66	0	1990.0	2019.0
MYC	4609	Malignant neoplasm of pancreas	C0346647	disease	Digestive System Diseases; Neoplasms; Endocrine System Diseases	Neoplastic Process	2667	277	0.4		1.0	13	0	2002.0	2020.0
MYC	4609	Malignant neoplasm of prostate	C0376358	disease	Neoplasms; Male Urogenital Diseases	Neoplastic Process	4502	1082	0.4		0.97	99	0	1998.0	2020.0
MYC	4609	ovarian neoplasm	C0919267	disease	Neoplasms; Female Urogenital Diseases and Pregnancy Complications; Endocrine System Diseases	Neoplastic Process	2542	757	0.4		1.0	11	0	2004.0	2019.0
MYC	4609	Malignant neoplasm of ovary	C1140680	disease	Neoplasms; Female Urogenital Diseases and Pregnancy Complications; Endocrine System Diseases	Neoplastic Process	2563	315	0.4		1.0	13	0	1996.0	2019.0
MYC	4609	Glioblastoma Multiforme	C1621958	disease	Neoplasms	Neoplastic Process	3197	186	0.4		1.0	20	0	1986.0	2019.0
MYC	4609	Precursor T-Cell Lymphoblastic Leukemia-Lymphoma	C1961099	disease	Neoplasms; Immune System Diseases; Hemic and Lymphatic Diseases	Neoplastic Process	644	23	0.4		0.958	24	0	1997.0	2019.0
MYOD1	4654	Rhabdomyosarcoma	C0035412	disease	Neoplasms	Neoplastic Process	565	20	0.4		0.917	24	0	1989.0	2020.0
MYOD1	4654	Pena-Shokeir syndrome type I	C1276035	disease	Congenital, Hereditary, and Neonatal Diseases and Abnormalities; Musculoskeletal Diseases	Disease or Syndrome	40	21	0.4		1.0	1	0	2016.0	2016.0
NBN	4683	Hereditary Breast and Ovarian Cancer Syndrome	C0677776	disease	Congenital, Hereditary, and Neonatal Diseases and Abnormalities; Neoplasms; Female Urogenital Diseases and Pregnancy Complications; Skin and Connective Tissue Diseases; Endocrine System Diseases	Neoplastic Process	74	2117	0.4		1.0	3	2	2003.0	2014.0
NFKB1	4790	Recurrent sinopulmonary infections	C1846546	phenotype		Finding	16	0	0.4	strong	1.0	1	0	2015.0	2015.0
NFKB1	4790	IMMUNODEFICIENCY, COMMON VARIABLE, 12	C4225277	disease		Disease or Syndrome	1	6	0.4	strong	1.0	3	6	2015.0	2018.0
NOS3	4846	Arteriosclerosis	C0003850	disease	Cardiovascular Diseases	Disease or Syndrome	2006	267	0.4		0.984	64	2	1999.0	2019.0
NOS3	4846	Atherosclerosis	C0004153	disease	Cardiovascular Diseases	Disease or Syndrome	2044	281	0.4		0.985	66	2	1999.0	2019.0
NOS3	4846	Malignant neoplasm of breast	C0006142	disease	Neoplasms; Skin and Connective Tissue Diseases	Neoplastic Process	6941	3417	0.4		0.909	22	3	2003.0	2018.0
NOS3	4846	Malignant Neoplasms	C0006826	group	Neoplasms	Neoplastic Process	8621	1641	0.4		0.917	12	3	2008.0	2019.0
NOS3	4846	Coronary Arteriosclerosis	C0010054	disease	Cardiovascular Diseases	Disease or Syndrome	1282	440	0.4		0.929	99	4	1996.0	2020.0
NOS3	4846	Coronary Artery Vasospasm	C0010073	disease	Cardiovascular Diseases	Disease or Syndrome	30	9	0.4		1.0	18	1	1998.0	2015.0
NOS3	4846	Diabetes Mellitus, Insulin-Dependent	C0011854	disease	Nutritional and Metabolic Diseases; Immune System Diseases; Endocrine System Diseases	Disease or Syndrome	1675	954	0.4		1.0	13	2	2000.0	2017.0
NOS3	4846	Hyperglycemia	C0020456	disease	Nutritional and Metabolic Diseases	Disease or Syndrome	1098	108	0.4		1.0	13	1	2001.0	2020.0
NOS3	4846	Neoplasms	C0027651	group	Neoplasms	Neoplastic Process	10161	1644	0.4		0.917	24	1	1997.0	2019.0
NOS3	4846	Cerebrovascular accident	C0038454	group	Nervous System Diseases; Cardiovascular Diseases	Disease or Syndrome	1658	591	0.4		0.933	30	3	1998.0	2019.0
NOS3	4846	Malignant neoplasm of prostate	C0376358	disease	Neoplasms; Male Urogenital Diseases	Neoplastic Process	4502	1082	0.4		0.905	21	2	2002.0	2018.0
NOS3	4846	Breast Carcinoma	C0678222	disease	Neoplasms; Skin and Connective Tissue Diseases	Neoplastic Process	6776	2793	0.4		0.909	22	3	2003.0	2018.0
NOS3	4846	Pregnancy associated hypertension	C0852036	phenotype	Female Urogenital Diseases and Pregnancy Complications; Cardiovascular Diseases	Disease or Syndrome	186	43	0.4		0.846	13	3	1997.0	2017.0
NTRK3	4916	Congenital Mesoblastic Nephroma	C1332965	disease	Neoplasms; Female Urogenital Diseases and Pregnancy Complications; Male Urogenital Diseases	Neoplastic Process	42	5	0.4		0.923	13	0	1998.0	2019.0
PIN1	5300	Malignant neoplasm of breast	C0006142	disease	Neoplasms; Skin and Connective Tissue Diseases	Neoplastic Process	6941	3417	0.4		0.944	36	1	2001.0	2019.0
PIN1	5300	Breast Carcinoma	C0678222	disease	Neoplasms; Skin and Connective Tissue Diseases	Neoplastic Process	6776	2793	0.4		0.943	35	1	2001.0	2019.0
PML	5371	Osteitis Deformans	C0029401	disease	Musculoskeletal Diseases	Disease or Syndrome	134	58	0.4		1.0	1	1	2011.0	2011.0
PPARG	5468	Adenocarcinoma	C0001418	group	Neoplasms	Neoplastic Process	2235	168	0.4		0.929	14	0	1998.0	2016.0
PPARG	5468	Alzheimer's Disease	C0002395	disease	Nervous System Diseases; Mental Disorders	Disease or Syndrome	3397	1843	0.4		0.907	54	6	2000.0	2019.0
PPARG	5468	Colonic Neoplasms	C0009375	group	Digestive System Diseases; Neoplasms	Neoplastic Process	947	45	0.4		0.923	13	0	2003.0	2010.0
PPARG	5468	Crohn Disease	C0010346	disease	Digestive System Diseases	Disease or Syndrome	1382	1147	0.4		1.0	11	3	2005.0	2017.0
PPARG	5468	Fatty Liver	C0015695	disease	Digestive System Diseases	Disease or Syndrome	875	35	0.4		1.0	19	0	2004.0	2020.0
PPARG	5468	Insulin Resistance	C0021655	phenotype	Nutritional and Metabolic Diseases	Pathologic Function	162	53	0.4		1.0	3	0	2005.0	2011.0
PPARG	5468	Lipodystrophy	C0023787	disease	Nutritional and Metabolic Diseases; Skin and Connective Tissue Diseases	Disease or Syndrome	226	28	0.4		1.0	22	5	2002.0	2019.0
PPARG	5468	Malignant neoplasm of stomach	C0024623	disease	Digestive System Diseases; Neoplasms	Neoplastic Process	3806	615	0.4		1.0	13	2	2000.0	2016.0
PPARG	5468	melanoma	C0025202	disease	Neoplasms	Neoplastic Process	3087	515	0.4		0.917	12	0	2002.0	2019.0
PPARG	5468	Metabolic Diseases	C0025517	group	Nutritional and Metabolic Diseases	Disease or Syndrome	945	50	0.4		1.0	25	2	2006.0	2020.0
PPARG	5468	Degenerative polyarthritis	C0029408	disease	Musculoskeletal Diseases	Disease or Syndrome	1827	247	0.4		1.0	15	2	2002.0	2019.0
PPARG	5468	Thyroid Neoplasm	C0040136	disease	Neoplasms; Endocrine System Diseases	Neoplastic Process	1164	135	0.4		1.0	28	0	2001.0	2017.0
PPARG	5468	Papillary thyroid carcinoma	C0238463	disease	Neoplasms; Endocrine System Diseases	Neoplastic Process	1348	204	0.4		1.0	21	0	2000.0	2015.0
PPARG	5468	Dyslipidemias	C0242339	group	Nutritional and Metabolic Diseases	Disease or Syndrome	471	184	0.4		1.0	21	3	2000.0	2020.0
PPARG	5468	Thyroid carcinoma	C0549473	disease	Neoplasms; Endocrine System Diseases	Neoplastic Process	1175	145	0.4		1.0	22	0	2000.0	2018.0
PPARG	5468	Colon Carcinoma	C0699790	disease	Digestive System Diseases; Neoplasms	Neoplastic Process	2832	275	0.4		1.0	44	2	1998.0	2019.0
PPARG	5468	Renal Insufficiency	C1565489	disease	Female Urogenital Diseases and Pregnancy Complications; Male Urogenital Diseases	Disease or Syndrome	615	42	0.4		1.0	1	0	2017.0	2017.0
PPARG	5468	Liver carcinoma	C2239176	disease	Digestive System Diseases; Neoplasms	Neoplastic Process	5725	942	0.4		0.931	29	2	2001.0	2020.0
RAC1	5879	Neoplasm Metastasis	C0027627	phenotype	Pathological Conditions, Signs and Symptoms; Neoplasms	Neoplastic Process	6385	327	0.4		0.985	66	1	2001.0	2020.0
RAC1	5879	Liver carcinoma	C2239176	disease	Digestive System Diseases; Neoplasms	Neoplastic Process	5725	942	0.4		1.0	13	0	2005.0	2019.0
MOK	5891	Diabetes Mellitus, Non-Insulin-Dependent	C0011860	disease	Nutritional and Metabolic Diseases; Endocrine System Diseases	Disease or Syndrome	3134	2672	0.4		1.0	20	2	2001.0	2019.0
RAF1	5894	Malignant neoplasm of breast	C0006142	disease	Neoplasms; Skin and Connective Tissue Diseases	Neoplastic Process	6941	3417	0.4		1.0	23	0	1995.0	2019.0
RAF1	5894	Non-Small Cell Lung Carcinoma	C0007131	disease	Neoplasms; Respiratory Tract Diseases	Neoplastic Process	3926	712	0.4		1.0	13	1	2002.0	2019.0
RAF1	5894	Malignant neoplasm of lung	C0242379	disease	Neoplasms; Respiratory Tract Diseases	Neoplastic Process	4173	1142	0.4		1.0	13	0	1989.0	2019.0
RAF1	5894	Breast Carcinoma	C0678222	disease	Neoplasms; Skin and Connective Tissue Diseases	Neoplastic Process	6776	2793	0.4		1.0	22	0	1995.0	2019.0
RAF1	5894	Noonan Syndrome 1	C4551602	disease	Congenital, Hereditary, and Neonatal Diseases and Abnormalities; Skin and Connective Tissue Diseases; Musculoskeletal Diseases; Cardiovascular Diseases	Disease or Syndrome	23	83	0.4		1.0	2	1	2007.0	2007.0
RARA	5914	Malignant neoplasm of breast	C0006142	disease	Neoplasms; Skin and Connective Tissue Diseases	Neoplastic Process	6941	3417	0.4		0.926	27	0	1993.0	2019.0
RARA	5914	Breast Carcinoma	C0678222	disease	Neoplasms; Skin and Connective Tissue Diseases	Neoplastic Process	6776	2793	0.4		0.929	28	0	1993.0	2019.0
RFX5	5993	Bare Lymphocyte Syndrome, Type II, Complementation Group C	C1859536	disease	Congenital, Hereditary, and Neonatal Diseases and Abnormalities; Nutritional and Metabolic Diseases; Immune System Diseases	Disease or Syndrome	1	2	0.4	strong	1.0	1	2	1997.0	1997.0
SP1	6667	Neoplasm Metastasis	C0027627	phenotype	Pathological Conditions, Signs and Symptoms; Neoplasms	Neoplastic Process	6385	327	0.4		0.818	11	0	2003.0	2017.0
SPIB	6689	Biliary cirrhosis	C0023892	disease	Pathological Conditions, Signs and Symptoms; Digestive System Diseases	Disease or Syndrome	132	36	0.4		1.0	2	1	2010.0	2011.0
STAT1	6772	Rheumatoid Arthritis	C0003873	disease	Skin and Connective Tissue Diseases; Musculoskeletal Diseases; Immune System Diseases	Disease or Syndrome	2723	2387	0.4		0.867	15	0	2003.0	2019.0
STAT1	6772	Mycobacterium Infections	C0026918	group	Infections	Disease or Syndrome	183	14	0.4		1.0	13	0	2001.0	2017.0
STAT1	6772	Liver carcinoma	C2239176	disease	Digestive System Diseases; Neoplasms	Neoplastic Process	5725	942	0.4		0.947	19	3	2004.0	2020.0
STAT3	6774	Adenocarcinoma	C0001418	group	Neoplasms	Neoplastic Process	2235	168	0.4		1.0	20	0	2002.0	2018.0
STAT3	6774	Atherosclerosis	C0004153	disease	Cardiovascular Diseases	Disease or Syndrome	2044	281	0.4		1.0	14	0	2007.0	2019.0
STAT3	6774	Autoimmune Diseases	C0004364	group	Immune System Diseases	Disease or Syndrome	1758	428	0.4		1.0	34	1	2010.0	2020.0
STAT3	6774	Malignant neoplasm of breast	C0006142	disease	Neoplasms; Skin and Connective Tissue Diseases	Neoplastic Process	6941	3417	0.4		0.99	206	2	1997.0	2020.0
STAT3	6774	Carcinoma	C0007097	group	Neoplasms	Neoplastic Process	2462	103	0.4		1.0	11	0	2005.0	2019.0
STAT3	6774	Malignant tumor of colon	C0007102	disease	Digestive System Diseases; Neoplasms	Neoplastic Process	2969	688	0.4		0.978	45	1	2005.0	2019.0
STAT3	6774	Non-Small Cell Lung Carcinoma	C0007131	disease	Neoplasms; Respiratory Tract Diseases	Neoplastic Process	3926	712	0.4		1.0	110	7	2003.0	2020.0
STAT3	6774	Squamous cell carcinoma	C0007137	disease	Neoplasms	Neoplastic Process	2507	257	0.4		0.976	41	0	2002.0	2020.0
STAT3	6774	Inflammatory Bowel Diseases	C0021390	group	Digestive System Diseases	Disease or Syndrome	1577	605	0.4		0.972	36	2	2006.0	2019.0
STAT3	6774	leukemia	C0023418	disease	Neoplasms	Neoplastic Process	2111	144	0.4	strong	0.962	26	1	2005.0	2019.0
STAT3	6774	Leukemia, Myelocytic, Acute	C0023467	disease	Neoplasms	Neoplastic Process	3111	6892	0.4		1.0	31	0	2000.0	2019.0
STAT3	6774	Liver neoplasms	C0023903	group	Digestive System Diseases; Neoplasms	Neoplastic Process	1424	7	0.4		1.0	16	0	1994.0	2020.0
STAT3	6774	Malignant neoplasm of stomach	C0024623	disease	Digestive System Diseases; Neoplasms	Neoplastic Process	3806	615	0.4		1.0	68	2	2005.0	2019.0
STAT3	6774	Medulloblastoma	C0025149	disease	Neoplasms	Neoplastic Process	862	115	0.4		1.0	14	0	2008.0	2019.0
STAT3	6774	Neoplasm Metastasis	C0027627	phenotype	Pathological Conditions, Signs and Symptoms; Neoplasms	Neoplastic Process	6385	327	0.4		0.996	249	0	2001.0	2020.0
STAT3	6774	Pancreatic Neoplasm	C0030297	disease	Digestive System Diseases; Neoplasms; Endocrine System Diseases	Neoplastic Process	764	20	0.4		1.0	14	0	2003.0	2019.0
STAT3	6774	Prostatic Neoplasms	C0033578	group	Neoplasms; Male Urogenital Diseases	Neoplastic Process	1722	31	0.4		1.0	18	0	2002.0	2019.0
STAT3	6774	Stomach Neoplasms	C0038356	group	Digestive System Diseases; Neoplasms	Neoplastic Process	820	55	0.4		1.0	11	0	2003.0	2017.0
STAT3	6774	T-Cell Lymphoma	C0079772	disease	Neoplasms; Immune System Diseases; Hemic and Lymphatic Diseases	Neoplastic Process	485	24	0.4		1.0	12	0	2006.0	2019.0
STAT3	6774	Ki-1+ Anaplastic Large Cell Lymphoma	C0206180	disease	Neoplasms; Immune System Diseases; Hemic and Lymphatic Diseases	Neoplastic Process	300	10	0.4		1.0	16	0	2004.0	2020.0
STAT3	6774	Childhood Medulloblastoma	C0278510	disease	Neoplasms	Neoplastic Process	771	25	0.4		1.0	14	0	2008.0	2019.0
STAT3	6774	Adult Medulloblastoma	C0278876	disease	Neoplasms	Neoplastic Process	762	24	0.4		1.0	14	0	2008.0	2019.0
STAT3	6774	Malignant neoplasm of liver	C0345904	disease	Digestive System Diseases; Neoplasms	Neoplastic Process	1649	88	0.4		1.0	23	1	2003.0	2019.0
STAT3	6774	Malignant neoplasm of pancreas	C0346647	disease	Digestive System Diseases; Neoplasms; Endocrine System Diseases	Neoplastic Process	2667	277	0.4		1.0	62	2	2003.0	2020.0
STAT3	6774	Malignant neoplasm of prostate	C0376358	disease	Neoplasms; Male Urogenital Diseases	Neoplastic Process	4502	1082	0.4		0.989	91	0	2000.0	2019.0
STAT3	6774	Breast Carcinoma	C0678222	disease	Neoplasms; Skin and Connective Tissue Diseases	Neoplastic Process	6776	2793	0.4		0.99	199	2	1997.0	2020.0
STAT3	6774	ovarian neoplasm	C0919267	disease	Neoplasms; Female Urogenital Diseases and Pregnancy Complications; Endocrine System Diseases	Neoplastic Process	2542	757	0.4		1.0	36	0	2004.0	2019.0
STAT3	6774	Malignant neoplasm of ovary	C1140680	disease	Neoplasms; Female Urogenital Diseases and Pregnancy Complications; Endocrine System Diseases	Neoplastic Process	2563	315	0.4		1.0	40	0	2000.0	2019.0
STAT3	6774	Squamous cell carcinoma of the head and neck	C1168401	disease	Neoplasms	Neoplastic Process	1543	348	0.4		0.957	47	0	2000.0	2020.0
STAT3	6774	Mammary Neoplasms	C1458155	group	Neoplasms; Skin and Connective Tissue Diseases	Neoplastic Process	2780	385	0.4		1.0	40	0	2002.0	2020.0
STAT3	6774	cervical cancer	C4048328	disease	Neoplasms; Female Urogenital Diseases and Pregnancy Complications	Neoplastic Process	1817	268	0.4		0.95	20	0	2007.0	2019.0
STAT4	6775	Biliary cirrhosis	C0023892	disease	Pathological Conditions, Signs and Symptoms; Digestive System Diseases	Disease or Syndrome	132	36	0.4		1.0	2	1	2011.0	2012.0
STAT4	6775	SYSTEMIC LUPUS ERYTHEMATOSUS, SUSCEPTIBILITY TO, 11	C2677096	disease		Finding	1	1	0.4	limited		0	1
STAT4	6775	Juvenile pauciarticular chronic arthritis	C2931171	disease	Skin and Connective Tissue Diseases; Musculoskeletal Diseases; Immune System Diseases	Disease or Syndrome	26	31	0.4		1.0	1	1	2013.0	2013.0
STAT6	6778	Asthma	C0004096	disease	Respiratory Tract Diseases; Immune System Diseases	Disease or Syndrome	2096	1536	0.4		0.965	57	13	1999.0	2019.0
STAT6	6778	Dermatitis, Atopic	C0011615	disease	Congenital, Hereditary, and Neonatal Diseases and Abnormalities; Skin and Connective Tissue Diseases; Immune System Diseases	Disease or Syndrome	751	232	0.4		1.0	14	2	2002.0	2018.0
SVIL	6840	Leukemia, Myelocytic, Acute	C0023467	disease	Neoplasms	Neoplastic Process	3111	6892	0.4		1.0	2	3	2007.0	2017.0
TAF1	6872	Global developmental delay	C0557874	disease		Mental or Behavioral Dysfunction	1825	553	0.4	limited	1.0	1	0	2015.0	2015.0
TOP1	7150	Malignant Neoplasms	C0006826	group	Neoplasms	Neoplastic Process	8621	1641	0.4		1.0	19	0	1993.0	2019.0
TOP1	7150	Neoplasms	C0027651	group	Neoplasms	Neoplastic Process	10161	1644	0.4		1.0	19	0	2001.0	2019.0
TOP2A	7153	Malignant neoplasm of breast	C0006142	disease	Neoplasms; Skin and Connective Tissue Diseases	Neoplastic Process	6941	3417	0.4		0.974	77	0	1999.0	2019.0
TOP2A	7153	Breast Carcinoma	C0678222	disease	Neoplasms; Skin and Connective Tissue Diseases	Neoplastic Process	6776	2793	0.4		0.971	70	0	1999.0	2019.0
TOP2A	7153	Mammary Neoplasms	C1458155	group	Neoplasms; Skin and Connective Tissue Diseases	Neoplastic Process	2780	385	0.4		0.947	19	0	1999.0	2015.0
TPM2	7169	Myopathies, Nemaline	C0206157	disease	Musculoskeletal Diseases; Nervous System Diseases	Disease or Syndrome	47	42	0.4	strong	0.941	17	2	2002.0	2018.0
TPM2	7169	Distal arthrogryposis syndrome	C0265213	disease	Congenital, Hereditary, and Neonatal Diseases and Abnormalities; Musculoskeletal Diseases	Disease or Syndrome	22	15	0.4	strong	1.0	16	1	2006.0	2020.0
HIRA	7290	DiGeorge Syndrome	C0012236	disease	Congenital, Hereditary, and Neonatal Diseases and Abnormalities; Musculoskeletal Diseases; Endocrine System Diseases; Hemic and Lymphatic Diseases; Cardiovascular Diseases	Disease or Syndrome	111	7	0.4		1.0	12	0	1993.0	2010.0
UBB	7314	Cleft Soft Palate	C0432098	disease	Congenital, Hereditary, and Neonatal Diseases and Abnormalities; Musculoskeletal Diseases; Stomatognathic Diseases	Congenital Abnormality	13	2	0.4		1.0	1	0	2007.0	2007.0
SUMO1	7341	Hypodontia	C0020608	disease	Congenital, Hereditary, and Neonatal Diseases and Abnormalities; Stomatognathic Diseases	Congenital Abnormality	218	48	0.4			0	0
SUMO1	7341	Oligodontia	C4082304	disease		Congenital Abnormality	62	34	0.4			0	0
VDR	7421	Malignant neoplasm of breast	C0006142	disease	Neoplasms; Skin and Connective Tissue Diseases	Neoplastic Process	6941	3417	0.4		0.919	135	8	1994.0	2019.0
VDR	7421	Malignant Neoplasms	C0006826	group	Neoplasms	Neoplastic Process	8621	1641	0.4		0.956	113	2	1996.0	2019.0
VDR	7421	Hyperparathyroidism, Secondary	C0020503	disease	Endocrine System Diseases	Disease or Syndrome	68	4	0.4		0.947	38	0	1996.0	2020.0
VDR	7421	Hypertensive disease	C0020538	group	Cardiovascular Diseases	Disease or Syndrome	2322	1085	0.4		1.0	12	2	2001.0	2019.0
VDR	7421	Multiple Sclerosis	C0026769	disease	Immune System Diseases; Nervous System Diseases	Disease or Syndrome	1800	1022	0.4		0.891	64	5	1999.0	2019.0
VDR	7421	Neoplasms	C0027651	group	Neoplasms	Neoplastic Process	10161	1644	0.4		0.957	92	9	1999.0	2020.0
VDR	7421	Prostatic Neoplasms	C0033578	group	Neoplasms; Male Urogenital Diseases	Neoplastic Process	1722	31	0.4		1.0	19	0	2002.0	2018.0
VDR	7421	Vitamin D Deficiency	C0042870	disease	Nutritional and Metabolic Diseases	Disease or Syndrome	153	37	0.4		0.933	75	2	1998.0	2019.0
VDR	7421	Malignant neoplasm of prostate	C0376358	disease	Neoplasms; Male Urogenital Diseases	Neoplastic Process	4502	1082	0.4		0.891	110	10	1996.0	2019.0
VDR	7421	Breast Carcinoma	C0678222	disease	Neoplasms; Skin and Connective Tissue Diseases	Neoplastic Process	6776	2793	0.4		0.909	132	8	1994.0	2019.0
VDR	7421	Mammary Neoplasms	C1458155	group	Neoplasms; Skin and Connective Tissue Diseases	Neoplastic Process	2780	385	0.4		0.895	19	0	2003.0	2019.0
VDR	7421	Familial Hypophosphatemic Rickets	C3536983	disease	Congenital, Hereditary, and Neonatal Diseases and Abnormalities; Nutritional and Metabolic Diseases; Female Urogenital Diseases and Pregnancy Complications; Musculoskeletal Diseases; Male Urogenital Diseases	Disease or Syndrome	43	15	0.4		1.0	52	6	1991.0	2018.0
VHL	7428	Malignant Neoplasms	C0006826	group	Neoplasms	Neoplastic Process	8621	1641	0.4		0.959	49	1	1989.0	2019.0
VHL	7428	Carcinoma	C0007097	group	Neoplasms	Neoplastic Process	2462	103	0.4		1.0	24	0	1994.0	2019.0
VHL	7428	Multiple renal cysts	C0431718	disease	Female Urogenital Diseases and Pregnancy Complications; Male Urogenital Diseases	Disease or Syndrome	46	4	0.4	strong	1.0	1	0	2016.0	2016.0
VHL	7428	Renal carcinoma	C1378703	disease	Neoplasms; Female Urogenital Diseases and Pregnancy Complications; Male Urogenital Diseases	Neoplastic Process	665	21	0.4		0.973	37	1	1994.0	2019.0
VRK1	7443	Intellectual Disability	C3714756	group	Pathological Conditions, Signs and Symptoms; Nervous System Diseases; Mental Disorders; Behavior and Behavior Mechanisms	Mental or Behavioral Dysfunction	2165	159	0.4		1.0	1	0	2011.0	2011.0
NCOA4	8031	Papillary thyroid carcinoma	C0238463	disease	Neoplasms; Endocrine System Diseases	Neoplastic Process	1348	204	0.4		1.0	36	1	1994.0	2019.0
NCOA3	8202	Malignant neoplasm of prostate	C0376358	disease	Neoplasms; Male Urogenital Diseases	Neoplastic Process	4502	1082	0.4		1.0	14	0	2001.0	2018.0
NCOA3	8202	Breast Carcinoma	C0678222	disease	Neoplasms; Skin and Connective Tissue Diseases	Neoplastic Process	6776	2793	0.4		0.917	84	2	1996.0	2020.0
NCOA3	8202	Mammary Neoplasms	C1458155	group	Neoplasms; Skin and Connective Tissue Diseases	Neoplastic Process	2780	385	0.4		1.0	26	0	1998.0	2018.0
NR0B2	8431	Liver carcinoma	C2239176	disease	Digestive System Diseases; Neoplasms	Neoplastic Process	5725	942	0.4		1.0	17	0	2006.0	2019.0
NCOA1	8648	Malignant neoplasm of breast	C0006142	disease	Neoplasms; Skin and Connective Tissue Diseases	Neoplastic Process	6941	3417	0.4		1.0	19	0	1997.0	2019.0
GPAA1	8733	Global developmental delay	C0557874	disease		Mental or Behavioral Dysfunction	1825	553	0.4	strong	1.0	1	0	2014.0	2014.0
HERC1	8925	Atrial Fibrillation	C0004238	disease	Pathological Conditions, Signs and Symptoms; Cardiovascular Diseases	Disease or Syndrome	939	584	0.4		1.0	1	1	2018.0	2018.0
CREB5	9586	Atrial Fibrillation	C0004238	disease	Pathological Conditions, Signs and Symptoms; Cardiovascular Diseases	Disease or Syndrome	939	584	0.4		1.0	2	2	2018.0	2018.0
HDAC9	9734	Osteoarthritis of hip	C0029410	disease	Musculoskeletal Diseases	Disease or Syndrome	164	121	0.4		1.0	2	2	2018.0	2018.0
CNOT1	23019	Global developmental delay	C0557874	disease		Mental or Behavioral Dysfunction	1825	553	0.4	strong	1.0	1	0	2019.0	2019.0
GRIP1	23426	FRASER SYNDROME 3	C4540040	disease		Disease or Syndrome	1	2	0.4	strong	1.0	2	2	2012.0	2014.0
MACF1	23499	Seizures	C0036572	phenotype	Pathological Conditions, Signs and Symptoms; Nervous System Diseases	Sign or Symptom	2152	553	0.4	strong	1.0	2	0	2006.0	2018.0
BBS7	55212	Obesity	C0028754	disease	Pathological Conditions, Signs and Symptoms; Nutritional and Metabolic Diseases	Disease or Syndrome	2821	1111	0.4	strong		0	0
BBS7	55212	Polydactyly	C0152427	disease	Congenital, Hereditary, and Neonatal Diseases and Abnormalities; Musculoskeletal Diseases	Congenital Abnormality	188	43	0.4	strong		0	0
BBS7	55212	Intellectual Disability	C3714756	group	Pathological Conditions, Signs and Symptoms; Nervous System Diseases; Mental Disorders; Behavior and Behavior Mechanisms	Mental or Behavioral Dysfunction	2165	159	0.4		1.0	1	0	2011.0	2011.0
FBXW7	55294	Colorectal Carcinoma	C0009402	disease	Digestive System Diseases; Neoplasms	Neoplastic Process	5473	1962	0.4		0.962	26	1	2004.0	2019.0
FBXW7	55294	Adenoid Cystic Carcinoma	C0010606	disease	Neoplasms	Neoplastic Process	325	30	0.4		1.0	2	2	2013.0	2016.0
FBXW7	55294	Breast Carcinoma	C0678222	disease	Neoplasms; Skin and Connective Tissue Diseases	Neoplastic Process	6776	2793	0.4		1.0	24	0	2001.0	2019.0
PACS1	55690	Bipolar Disorder	C0005586	disease	Mental Disorders	Mental or Behavioral Dysfunction	1183	839	0.4		1.0	1	1	2019.0	2019.0
KMT2C	58508	KLEEFSTRA SYNDROME 2	C4540395	disease		Disease or Syndrome	1	6	0.4		1.0	3	6	2012.0	2018.0
BAALC	79870	Leukemia, Myelocytic, Acute	C0023467	disease	Neoplasms	Neoplastic Process	3111	6892	0.4		1.0	29	0	2003.0	2018.0
GATA5	140628	Aortic valve calcification	C0428791	disease	Nutritional and Metabolic Diseases; Cardiovascular Diseases	Disease or Syndrome	79	4	0.4		1.0	1	0	2014.0	2014.0
JAZF1	221895	Endometrial Stromal Sarcoma	C0206630	disease	Neoplasms; Female Urogenital Diseases and Pregnancy Complications	Neoplastic Process	75	1	0.4		0.929	28	0	2006.0	2018.0
SUMO4	387082	DIABETES MELLITUS, INSULIN-DEPENDENT, 5	C1838260	disease	Nutritional and Metabolic Diseases; Immune System Diseases; Endocrine System Diseases	Disease or Syndrome	2	1	0.4			0	1
CCND1	595	Malignant neoplasm of liver	C0345904	disease	Digestive System Diseases; Neoplasms	Neoplastic Process	1649	88	0.39		1.0	10	0	2005.0	2020.0
RUNX1	861	Acute Myeloid Leukemia (AML-M2)	C1879321	disease	Neoplasms	Neoplastic Process	143	5	0.39		1.0	12	0	1994.0	2019.0
CEBPB	1051	Liver carcinoma	C2239176	disease	Digestive System Diseases; Neoplasms	Neoplastic Process	5725	942	0.39		1.0	10	0	1993.0	2019.0
EGFR	1956	Stomach Neoplasms	C0038356	group	Digestive System Diseases; Neoplasms	Neoplastic Process	820	55	0.39		1.0	12	0	1995.0	2017.0
EP300	2033	Diffuse Large B-Cell Lymphoma	C0079744	disease	Neoplasms; Immune System Diseases; Hemic and Lymphatic Diseases	Neoplastic Process	1043	127	0.39		1.0	9	1	2010.0	2019.0
ESR1	2099	Bladder Neoplasm	C0005695	disease	Neoplasms; Female Urogenital Diseases and Pregnancy Complications; Male Urogenital Diseases	Neoplastic Process	2130	281	0.39		1.0	10	0	2006.0	2019.0
ETS2	2114	Malignant neoplasm of breast	C0006142	disease	Neoplasms; Skin and Connective Tissue Diseases	Neoplastic Process	6941	3417	0.39		1.0	10	1	1992.0	2013.0
ETV1	2115	Prostatic Neoplasms	C0033578	group	Neoplasms; Male Urogenital Diseases	Neoplastic Process	1722	31	0.39		1.0	11	0	2007.0	2016.0
JAK2	3717	Ulcerative Colitis	C0009324	disease	Digestive System Diseases	Disease or Syndrome	1458	827	0.39		1.0	11	1	2009.0	2018.0
JAK2	3717	Malignant neoplasm of prostate	C0376358	disease	Neoplasms; Male Urogenital Diseases	Neoplastic Process	4502	1082	0.39		1.0	10	1	2004.0	2018.0
JUN	3725	Mammary Neoplasms	C1458155	group	Neoplasms; Skin and Connective Tissue Diseases	Neoplastic Process	2780	385	0.39		1.0	10	0	2003.0	2016.0
SMAD3	4088	Ureteral obstruction	C0041956	phenotype	Female Urogenital Diseases and Pregnancy Complications; Male Urogenital Diseases	Disease or Syndrome	359	0	0.39		1.0	10	0	2012.0	2019.0
MYC	4609	Colorectal Neoplasms	C0009404	group	Digestive System Diseases; Neoplasms	Neoplastic Process	1296	609	0.39		1.0	10	0	1990.0	2019.0
MYC	4609	Lung Neoplasms	C0024121	group	Neoplasms; Respiratory Tract Diseases	Neoplastic Process	1486	39	0.39		1.0	11	0	1994.0	2019.0
MYC	4609	Burkitt Leukemia	C4721444	disease	Neoplasms; Infections; Immune System Diseases; Hemic and Lymphatic Diseases	Neoplastic Process	45	0	0.39		1.0	9	0	1990.0	2020.0
PPARG	5468	Malignant neoplasm of pancreas	C0346647	disease	Digestive System Diseases; Neoplasms; Endocrine System Diseases	Neoplastic Process	2667	277	0.39		1.0	11	2	2000.0	2015.0
RAF1	5894	Hypertrophic obstructive cardiomyopathy	C4551472	disease	Cardiovascular Diseases	Disease or Syndrome	233	90	0.39		1.0	10	1	2007.0	2019.0
STAT1	6772	Neoplasm Metastasis	C0027627	phenotype	Pathological Conditions, Signs and Symptoms; Neoplasms	Neoplastic Process	6385	327	0.39		1.0	9	0	2012.0	2019.0
STAT6	6778	hemangiopericytoma	C0018922	disease	Neoplasms	Neoplastic Process	32	0	0.39		1.0	11	0	2013.0	2019.0
TPM2	7169	Congenital myopathy (disorder)	C0270960	group	Musculoskeletal Diseases; Nervous System Diseases	Congenital Abnormality	63	10	0.39	strong	1.0	10	2	2007.0	2017.0
TPM2	7169	Cap Myopathy	C3710589	disease	Musculoskeletal Diseases; Nervous System Diseases	Disease or Syndrome; Congenital Abnormality	9	4	0.39		1.0	9	1	2007.0	2018.0
NCOA1	8648	Neoplasm Metastasis	C0027627	phenotype	Pathological Conditions, Signs and Symptoms; Neoplasms	Neoplastic Process	6385	327	0.39		1.0	9	0	2010.0	2018.0
NCOA1	8648	Malignant neoplasm of prostate	C0376358	disease	Neoplasms; Male Urogenital Diseases	Neoplastic Process	4502	1082	0.39		0.8	10	0	2002.0	2019.0
PARP1	142	Multiple Myeloma	C0026764	disease	Neoplasms; Immune System Diseases; Hemic and Lymphatic Diseases; Cardiovascular Diseases	Neoplastic Process	1740	865	0.38		1.0	9	0	2007.0	2020.0
KIF1A	547	Spastic Paraplegia, Hereditary	C0037773	disease	Congenital, Hereditary, and Neonatal Diseases and Abnormalities; Nervous System Diseases	Disease or Syndrome	123	41	0.38		1.0	9	2	2012.0	2019.0
CCND1	595	Lung Neoplasms	C0024121	group	Neoplasms; Respiratory Tract Diseases	Neoplastic Process	1486	39	0.38		1.0	10	0	1997.0	2008.0
CCND1	595	Thyroid carcinoma	C0549473	disease	Neoplasms; Endocrine System Diseases	Neoplastic Process	1175	145	0.38		1.0	9	1	1998.0	2019.0
RUNX1	861	Juvenile Myelomonocytic Leukemia	C0349639	disease	Neoplasms; Hemic and Lymphatic Diseases	Neoplastic Process	179	70	0.38		1.0	9	0	1997.0	2018.0
DAXX	1616	Neuroendocrine Tumors	C0206754	group	Neoplasms	Neoplastic Process	491	20	0.38		1.0	9	0	2011.0	2019.0
EGFR	1956	Endometriosis	C0014175	disease	Female Urogenital Diseases and Pregnancy Complications	Disease or Syndrome	1188	274	0.38		0.889	9	2	1994.0	2019.0
EGFR	1956	Neck Neoplasms	C0027533	group	Neoplasms	Neoplastic Process	132	1	0.38		1.0	11	0	1987.0	2018.0
EGFR	1956	Squamous cell carcinoma of tongue	C0349566	disease	Neoplasms; Stomatognathic Diseases	Neoplastic Process	462	2	0.38		1.0	8	0	2007.0	2017.0
EGR1	1958	Malignant neoplasm of lung	C0242379	disease	Neoplasms; Respiratory Tract Diseases	Neoplastic Process	4173	1142	0.38		1.0	9	0	1995.0	2019.0
ESR1	2099	Lung Neoplasms	C0024121	group	Neoplasms; Respiratory Tract Diseases	Neoplastic Process	1486	39	0.38		1.0	9	0	2002.0	2019.0
ESR1	2099	Prostatic Neoplasms	C0033578	group	Neoplasms; Male Urogenital Diseases	Neoplastic Process	1722	31	0.38		1.0	10	0	2001.0	2009.0
ESR1	2099	Breast adenocarcinoma	C0858252	disease	Neoplasms; Skin and Connective Tissue Diseases	Neoplastic Process	219	7	0.38		0.875	8	0	2002.0	2015.0
FOSB	2354	Liver carcinoma	C2239176	disease	Digestive System Diseases; Neoplasms	Neoplastic Process	5725	942	0.38		0.889	9	0	2007.0	2018.0
GSK3B	2932	Mood Disorders	C0525045	group	Mental Disorders	Mental or Behavioral Dysfunction	580	308	0.38		1.0	8	1	2008.0	2019.0
HLF	3131	Precursor B-cell lymphoblastic leukemia	C1292769	disease	Neoplasms; Immune System Diseases; Hemic and Lymphatic Diseases	Neoplastic Process	478	23	0.38		1.0	8	0	1994.0	2018.0
JAK2	3717	Diffuse Large B-Cell Lymphoma	C0079744	disease	Neoplasms; Immune System Diseases; Hemic and Lymphatic Diseases	Neoplastic Process	1043	127	0.38		0.875	8	0	2004.0	2019.0
NOS3	4846	Chronic Obstructive Airway Disease	C0024117	disease	Respiratory Tract Diseases	Disease or Syndrome	1428	852	0.38		1.0	8	1	2003.0	2015.0
NOS3	4846	Myocardial Ischemia	C0151744	disease	Cardiovascular Diseases	Disease or Syndrome	756	103	0.38		1.0	9	1	2002.0	2015.0
PML	5371	Malignant neoplasm of prostate	C0376358	disease	Neoplasms; Male Urogenital Diseases	Neoplastic Process	4502	1082	0.38		1.0	8	0	1997.0	2018.0
PPARG	5468	Colorectal Neoplasms	C0009404	group	Digestive System Diseases; Neoplasms	Neoplastic Process	1296	609	0.38		1.0	9	1	2002.0	2006.0
PPARG	5468	Heart failure	C0018801	disease	Cardiovascular Diseases	Disease or Syndrome	1499	201	0.38		1.0	9	2	2003.0	2019.0
PPARG	5468	Alzheimer Disease, Late Onset	C0494463	disease	Nervous System Diseases; Mental Disorders	Mental or Behavioral Dysfunction	385	243	0.38		0.909	11	2	2005.0	2018.0
PROX1	5629	Neoplasm Metastasis	C0027627	phenotype	Pathological Conditions, Signs and Symptoms; Neoplasms	Neoplastic Process	6385	327	0.38		0.889	9	0	2007.0	2019.0
SOX10	6663	Schizophrenia	C0036341	disease	Mental Disorders	Mental or Behavioral Dysfunction	2872	2897	0.38		1.0	8	2	2005.0	2014.0
VRK1	7443	Congenital pontocerebellar hypoplasia	C0266468	disease	Nervous System Diseases	Congenital Abnormality	32	7	0.38	strong	1.0	9	1	2000.0	2019.0
NCOA4	8031	Thyroid Neoplasm	C0040136	disease	Neoplasms; Endocrine System Diseases	Neoplastic Process	1164	135	0.38		1.0	9	0	1996.0	2015.0
NRIP1	8204	Malignant neoplasm of breast	C0006142	disease	Neoplasms; Skin and Connective Tissue Diseases	Neoplastic Process	6941	3417	0.38		1.0	8	0	1999.0	2019.0
NCOA2	10499	Malignant neoplasm of prostate	C0376358	disease	Neoplasms; Male Urogenital Diseases	Neoplastic Process	4502	1082	0.38		0.875	8	0	2002.0	2019.0
KMT2C	58508	Leukemia, Myelocytic, Acute	C0023467	disease	Neoplasms	Neoplastic Process	3111	6892	0.38		1.0	8	0	2004.0	2018.0
JAZF1	221895	Malignant neoplasm of prostate	C0376358	disease	Neoplasms; Male Urogenital Diseases	Neoplastic Process	4502	1082	0.38		0.875	8	7	2008.0	2018.0
NR0B1	190	Hypogonadism	C0020619	disease	Endocrine System Diseases	Disease or Syndrome	305	24	0.37		1.0	8	0	1994.0	2017.0
ARNT	405	melanoma	C0025202	disease	Neoplasms	Neoplastic Process	3087	515	0.37		1.0	7	0	2006.0	2019.0
ATF3	467	Hypospadias	C0848558	disease	Congenital, Hereditary, and Neonatal Diseases and Abnormalities; Female Urogenital Diseases and Pregnancy Complications; Male Urogenital Diseases	Congenital Abnormality	366	80	0.37		1.0	7	1	2005.0	2018.0
CCND1	595	Small Lymphocytic Lymphoma	C0855095	disease	Neoplasms; Immune System Diseases; Hemic and Lymphatic Diseases	Neoplastic Process	120	122	0.37		1.0	7	0	1988.0	1998.0
KLF5	688	Malignant neoplasm of urinary bladder	C0005684	disease	Neoplasms; Female Urogenital Diseases and Pregnancy Complications; Male Urogenital Diseases	Neoplastic Process	2113	316	0.37		1.0	7	0	2003.0	2017.0
KLF5	688	Bladder Neoplasm	C0005695	disease	Neoplasms; Female Urogenital Diseases and Pregnancy Complications; Male Urogenital Diseases	Neoplastic Process	2130	281	0.37		1.0	7	0	2003.0	2017.0
RUNX2	860	Craniosynostosis	C0010278	disease	Congenital, Hereditary, and Neonatal Diseases and Abnormalities; Musculoskeletal Diseases	Disease or Syndrome	488	90	0.37	strong	1.0	8	1	2001.0	2019.0
CREB1	1385	Schizophrenia	C0036341	disease	Mental Disorders	Mental or Behavioral Dysfunction	2872	2897	0.37		0.667	7	3	1999.0	2019.0
ATF2	1386	Malignant neoplasm of breast	C0006142	disease	Neoplasms; Skin and Connective Tissue Diseases	Neoplastic Process	6941	3417	0.37		0.857	7	1	2002.0	2016.0
ATF2	1386	Malignant Neoplasms	C0006826	group	Neoplasms	Neoplastic Process	8621	1641	0.37		1.0	8	0	2000.0	2019.0
EGFR	1956	Diabetes Mellitus, Non-Insulin-Dependent	C0011860	disease	Nutritional and Metabolic Diseases; Endocrine System Diseases	Disease or Syndrome	3134	2672	0.37		1.0	8	0	2010.0	2018.0
EGFR	1956	Adenomatous Polyposis Coli	C0032580	disease	Congenital, Hereditary, and Neonatal Diseases and Abnormalities; Digestive System Diseases; Neoplasms	Neoplastic Process	609	237	0.37		1.0	8	0	1993.0	2019.0
EGFR	1956	Malignant mesothelioma	C0345967	disease	Neoplasms; Respiratory Tract Diseases	Neoplastic Process	420	12	0.37		1.0	8	0	2005.0	2019.0
ESR1	2099	Malignant neoplasm of urinary bladder	C0005684	disease	Neoplasms; Female Urogenital Diseases and Pregnancy Complications; Male Urogenital Diseases	Neoplastic Process	2113	316	0.37		1.0	8	0	2006.0	2019.0
ESR1	2099	leukemia	C0023418	disease	Neoplasms	Neoplastic Process	2111	144	0.37		1.0	8	5	1991.0	2018.0
ETV1	2115	Ewings sarcoma	C0553580	disease	Neoplasms	Neoplastic Process	517	25	0.37		1.0	7	0	1995.0	2020.0
HIF1A	3091	Thyroid carcinoma	C0549473	disease	Neoplasms; Endocrine System Diseases	Neoplastic Process	1175	145	0.37		1.0	7	1	2003.0	2019.0
SMAD4	4089	Intrahepatic Cholangiocarcinoma	C0345905	disease	Neoplasms	Neoplastic Process	470	19	0.37		1.0	8	0	2006.0	2019.0
MYC	4609	MYELODYSPLASTIC SYNDROME	C3463824	group	Hemic and Lymphatic Diseases	Neoplastic Process	1033	95	0.37		1.0	8	0	1992.0	2019.0
MYOD1	4654	Malignant Neoplasms	C0006826	group	Neoplasms	Neoplastic Process	8621	1641	0.37		1.0	7	0	2001.0	2020.0
MYOD1	4654	Embryonal Rhabdomyosarcoma	C0206656	disease	Neoplasms	Neoplastic Process	121	8	0.37		1.0	7	0	1998.0	2017.0
NBN	4683	Lymphoma, Non-Hodgkin	C0024305	disease	Neoplasms; Immune System Diseases; Hemic and Lymphatic Diseases	Neoplastic Process	733	197	0.37		0.857	7	3	2000.0	2014.0
NFKB1	4790	Adenocarcinoma	C0001418	group	Neoplasms	Neoplastic Process	2235	168	0.37		1.0	8	0	2002.0	2017.0
NFKB1	4790	Diabetes Mellitus, Non-Insulin-Dependent	C0011860	disease	Nutritional and Metabolic Diseases; Endocrine System Diseases	Disease or Syndrome	3134	2672	0.37		1.0	8	2	2006.0	2019.0
NOS3	4846	Atrial Fibrillation	C0004238	disease	Pathological Conditions, Signs and Symptoms; Cardiovascular Diseases	Disease or Syndrome	939	584	0.37		1.0	8	2	2001.0	2019.0
NOS3	4846	Male infertility	C0021364	phenotype	Male Urogenital Diseases	Disease or Syndrome	516	146	0.37		0.857	7	1	2008.0	2018.0
PRKDC	5591	Malignant neoplasm of prostate	C0376358	disease	Neoplasms; Male Urogenital Diseases	Neoplastic Process	4502	1082	0.37		1.0	9	2	2007.0	2019.0
RAF1	5894	Glioma	C0017638	disease	Neoplasms	Neoplastic Process	3097	353	0.37		1.0	8	0	2006.0	2019.0
STAT3	6774	Pulmonary Fibrosis	C0034069	disease	Respiratory Tract Diseases	Disease or Syndrome	924	25	0.37		1.0	7	0	2015.0	2019.0
STAT3	6774	Middle Cerebral Artery Occlusion	C0740391	disease	Pathological Conditions, Signs and Symptoms; Nervous System Diseases; Cardiovascular Diseases	Acquired Abnormality	626	0	0.37		1.0	8	0	2011.0	2020.0
TOP2A	7153	Liver carcinoma	C2239176	disease	Digestive System Diseases; Neoplasms	Neoplastic Process	5725	942	0.37		0.875	8	0	2009.0	2019.0
VHL	7428	Papillary Renal Cell Carcinoma	C1306837	disease	Neoplasms; Female Urogenital Diseases and Pregnancy Complications; Male Urogenital Diseases	Neoplastic Process	223	3	0.37		0.938	16	0	1996.0	2019.0
NCOA4	8031	Thyroid carcinoma	C0549473	disease	Neoplasms; Endocrine System Diseases	Neoplastic Process	1175	145	0.37		1.0	8	0	1996.0	2015.0
KLF4	9314	Meningioma	C0025286	disease	Neoplasms; Nervous System Diseases	Neoplastic Process	634	43	0.37		1.0	7	0	2016.0	2019.0
BRCA1	672	Prostate cancer, familial	C2931456	disease	Neoplasms; Male Urogenital Diseases	Neoplastic Process	116	25	0.36		1.0	8	0	1999.0	2017.0
CAV1	857	Malignant neoplasm of ovary	C1140680	disease	Neoplasms; Female Urogenital Diseases and Pregnancy Complications; Endocrine System Diseases	Neoplastic Process	2563	315	0.36		1.0	7	0	2000.0	2019.0
RUNX1	861	Precursor B-Cell Lymphoblastic Leukemia-Lymphoma	C0023485	disease	Neoplasms; Immune System Diseases; Hemic and Lymphatic Diseases	Neoplastic Process	145	21	0.36		1.0	8	0	1998.0	2014.0
CEBPA	1050	Acute Promyelocytic Leukemia	C0023487	disease	Neoplasms	Neoplastic Process	651	21	0.36		1.0	8	0	2002.0	2018.0
CREB1	1385	Clear Cell Sarcoma of Soft Tissue	C0206651	disease	Neoplasms	Neoplastic Process	51	2	0.36		1.0	6	0	2006.0	2018.0
DDIT3	1649	Breast Carcinoma	C0678222	disease	Neoplasms; Skin and Connective Tissue Diseases	Neoplastic Process	6776	2793	0.36		1.0	7	0	1999.0	2018.0
EGFR	1956	Hypertensive disease	C0020538	group	Cardiovascular Diseases	Disease or Syndrome	2322	1085	0.36		1.0	7	0	2005.0	2020.0
EGFR	1956	Malignant neoplasm of gallbladder	C0153452	disease	Digestive System Diseases; Neoplasms	Neoplastic Process	425	81	0.36		1.0	7	1	2010.0	2019.0
EGFR	1956	Extrahepatic Cholangiocarcinoma	C3805278	disease	Neoplasms	Neoplastic Process	119	3	0.36		1.0	7	0	2007.0	2018.0
EGR1	1958	Schizophrenia	C0036341	disease	Mental Disorders	Mental or Behavioral Dysfunction	2872	2897	0.36		0.667	6	0	2010.0	2019.0
EP300	2033	Leukemia, Myelocytic, Acute	C0023467	disease	Neoplasms	Neoplastic Process	3111	6892	0.36		1.0	6	0	1997.0	2013.0
ESR1	2099	Liver neoplasms	C0023903	group	Digestive System Diseases; Neoplasms	Neoplastic Process	1424	7	0.36		1.0	7	0	1995.0	2017.0
ESR1	2099	Ovarian Carcinoma	C0029925	disease	Neoplasms; Female Urogenital Diseases and Pregnancy Complications; Endocrine System Diseases	Neoplastic Process	539	19	0.36		1.0	6	0	2003.0	2019.0
ETS2	2114	Mammary Neoplasms	C1458155	group	Neoplasms; Skin and Connective Tissue Diseases	Neoplastic Process	2780	385	0.36		1.0	7	0	1998.0	2013.0
ETV4	2118	Ewings sarcoma	C0553580	disease	Neoplasms	Neoplastic Process	517	25	0.36		0.833	6	0	1998.0	2019.0
GSK3B	2932	Cognition Disorders	C0009241	group	Mental Disorders	Mental or Behavioral Dysfunction	607	47	0.36		1.0	7	0	2014.0	2019.0
GSK3B	2932	Unipolar Depression	C0041696	disease	Mental Disorders	Mental or Behavioral Dysfunction	641	225	0.36		1.0	8	4	2010.0	2019.0
HDAC1	3065	Schizophrenia	C0036341	disease	Mental Disorders	Mental or Behavioral Dysfunction	2872	2897	0.36		1.0	7	0	2008.0	2017.0
HLF	3131	Childhood Acute Lymphoblastic Leukemia	C0023452	disease	Neoplasms; Immune System Diseases; Hemic and Lymphatic Diseases	Neoplastic Process	1096	261	0.36		1.0	6	0	1994.0	2018.0
IRAK1	3654	Rheumatoid Arthritis	C0003873	disease	Skin and Connective Tissue Diseases; Musculoskeletal Diseases; Immune System Diseases	Disease or Syndrome	2723	2387	0.36		0.857	7	3	2008.0	2018.0
JAK2	3717	Cerebrovascular accident	C0038454	group	Nervous System Diseases; Cardiovascular Diseases	Disease or Syndrome	1658	591	0.36		1.0	7	1	2007.0	2019.0
JUN	3725	Malignant neoplasm of lung	C0242379	disease	Neoplasms; Respiratory Tract Diseases	Neoplastic Process	4173	1142	0.36		0.857	7	0	1998.0	2019.0
STMN1	3925	Malignant neoplasm of prostate	C0376358	disease	Neoplasms; Male Urogenital Diseases	Neoplastic Process	4502	1082	0.36		1.0	6	0	2005.0	2018.0
NOS3	4846	Cerebral Infarction	C0007785	disease	Pathological Conditions, Signs and Symptoms; Nervous System Diseases; Cardiovascular Diseases	Disease or Syndrome	687	123	0.36		1.0	6	1	2002.0	2019.0
NOS3	4846	Mammary Neoplasms	C1458155	group	Neoplasms; Skin and Connective Tissue Diseases	Neoplastic Process	2780	385	0.36		1.0	8	0	2004.0	2009.0
NTRK3	4916	Papillary thyroid carcinoma	C0238463	disease	Neoplasms; Endocrine System Diseases	Neoplastic Process	1348	204	0.36		1.0	6	0	2014.0	2018.0
PPARG	5468	Thyroid Gland Follicular Adenoma	C0151468	disease	Neoplasms; Endocrine System Diseases	Neoplastic Process	202	14	0.36		1.0	7	0	2004.0	2015.0
PPARG	5468	Malignant neoplasm of liver	C0345904	disease	Digestive System Diseases; Neoplasms	Neoplastic Process	1649	88	0.36		1.0	7	0	2006.0	2018.0
RARA	5914	Liver carcinoma	C2239176	disease	Digestive System Diseases; Neoplasms	Neoplastic Process	5725	942	0.36		1.0	7	0	1990.0	2017.0
STAT3	6774	Colonic Neoplasms	C0009375	group	Digestive System Diseases; Neoplasms	Neoplastic Process	947	45	0.36		0.857	7	0	2008.0	2019.0
STAT3	6774	Idiopathic Pulmonary Fibrosis	C1800706	disease	Respiratory Tract Diseases	Disease or Syndrome	803	63	0.36		1.0	6	0	2016.0	2019.0
TOP1	7150	Malignant neoplasm of breast	C0006142	disease	Neoplasms; Skin and Connective Tissue Diseases	Neoplastic Process	6941	3417	0.36		1.0	6	0	1998.0	2019.0
TOP2A	7153	Malignant neoplasm of prostate	C0376358	disease	Neoplasms; Male Urogenital Diseases	Neoplastic Process	4502	1082	0.36		1.0	6	0	2007.0	2018.0
XRCC5	7520	Adenocarcinoma of lung (disorder)	C0152013	disease	Neoplasms	Neoplastic Process	2438	563	0.36		1.0	7	0	2007.0	2017.0
NR0B2	8431	Steatohepatitis	C2711227	disease	Digestive System Diseases	Disease or Syndrome	1143	75	0.36		0.857	7	0	2012.0	2020.0
HDAC3	8841	Schizophrenia	C0036341	disease	Mental Disorders	Mental or Behavioral Dysfunction	2872	2897	0.36		1.0	7	0	2008.0	2018.0
NR1H3	10062	Steatohepatitis	C2711227	disease	Digestive System Diseases	Disease or Syndrome	1143	75	0.36		1.0	7	0	2010.0	2018.0
NCOA2	10499	Malignant neoplasm of breast	C0006142	disease	Neoplasms; Skin and Connective Tissue Diseases	Neoplastic Process	6941	3417	0.36		0.857	7	0	2009.0	2019.0
NCOA2	10499	Breast Carcinoma	C0678222	disease	Neoplasms; Skin and Connective Tissue Diseases	Neoplastic Process	6776	2793	0.36		0.857	7	0	2009.0	2019.0
KMT2C	58508	Malignant neoplasm of stomach	C0024623	disease	Digestive System Diseases; Neoplasms	Neoplastic Process	3806	615	0.36		1.0	6	1	2012.0	2014.0
ATF3	467	Malignant neoplasm of prostate	C0376358	disease	Neoplasms; Male Urogenital Diseases	Neoplastic Process	4502	1082	0.35		1.0	6	0	2006.0	2016.0
CCND1	595	Brain Neoplasms	C0006118	group	Neoplasms; Nervous System Diseases	Neoplastic Process	1018	204	0.35		1.0	7	1	1996.0	2019.0
CCND1	595	Stomach Neoplasms	C0038356	group	Digestive System Diseases; Neoplasms	Neoplastic Process	820	55	0.35		1.0	6	0	2006.0	2011.0
CCND1	595	Cutaneous Melanoma	C0151779	disease	Neoplasms; Skin and Connective Tissue Diseases	Neoplastic Process	507	248	0.35		1.0	5	0	2002.0	2012.0
BRCA1	672	Mental Depression	C0011570	disease	Behavior and Behavior Mechanisms	Mental or Behavioral Dysfunction	1478	271	0.35		1.0	6	0	1998.0	2016.0
BRCA1	672	Depressive disorder	C0011581	disease	Mental Disorders	Mental or Behavioral Dysfunction	1719	297	0.35		1.0	6	0	1998.0	2016.0
CBR1	873	Malignant tumor of colon	C0007102	disease	Digestive System Diseases; Neoplasms	Neoplastic Process	2969	688	0.35		1.0	5	0	2011.0	2019.0
CEBPE	1053	Precursor Cell Lymphoblastic Leukemia Lymphoma	C1961102	disease	Neoplasms; Immune System Diseases; Hemic and Lymphatic Diseases	Neoplastic Process	879	168	0.35		1.0	6	2	2008.0	2017.0
DDIT3	1649	Malignant neoplasm of breast	C0006142	disease	Neoplasms; Skin and Connective Tissue Diseases	Neoplastic Process	6941	3417	0.35		1.0	6	0	1999.0	2018.0
EP300	2033	Squamous cell carcinoma of esophagus	C0279626	disease	Digestive System Diseases; Neoplasms	Neoplastic Process	2053	329	0.35		1.0	6	0	2007.0	2019.0
FOXO1	2308	Leukemia, Myelocytic, Acute	C0023467	disease	Neoplasms	Neoplastic Process	3111	6892	0.35		1.0	6	0	1997.0	2017.0
FOXO1	2308	Prostatic Neoplasms	C0033578	group	Neoplasms; Male Urogenital Diseases	Neoplastic Process	1722	31	0.35		1.0	6	0	2003.0	2018.0
FOXO1	2308	Diffuse Large B-Cell Lymphoma	C0079744	disease	Neoplasms; Immune System Diseases; Hemic and Lymphatic Diseases	Neoplastic Process	1043	127	0.35		1.0	5	0	2012.0	2016.0
FOS	2353	Mammary Neoplasms	C1458155	group	Neoplasms; Skin and Connective Tissue Diseases	Neoplastic Process	2780	385	0.35		1.0	6	0	2005.0	2013.0
HIF1A	3091	Anaplasia	C0002793	disease	Pathological Conditions, Signs and Symptoms; Neoplasms	Neoplastic Process	538	7	0.35		1.0	6	0	2008.0	2018.0
HIF1A	3091	Hemangioblastoma	C0206734	disease	Neoplasms	Neoplastic Process	79	9	0.35		1.0	6	0	2000.0	2019.0
NR4A1	3164	Malignant neoplasm of pancreas	C0346647	disease	Digestive System Diseases; Neoplasms; Endocrine System Diseases	Neoplastic Process	2667	277	0.35		1.0	5	0	2009.0	2017.0
JUN	3725	Malignant tumor of colon	C0007102	disease	Digestive System Diseases; Neoplasms	Neoplastic Process	2969	688	0.35		1.0	7	0	2003.0	2019.0
JUN	3725	Malignant neoplasm of stomach	C0024623	disease	Digestive System Diseases; Neoplasms	Neoplastic Process	3806	615	0.35		1.0	6	0	2007.0	2019.0
JUN	3725	Osteosarcoma	C0029463	disease	Neoplasms	Neoplastic Process	2283	178	0.35		1.0	6	0	1994.0	2018.0
STMN1	3925	Glioma	C0017638	disease	Neoplasms	Neoplastic Process	3097	353	0.35		1.0	6	0	2007.0	2020.0
MYC	4609	cervical cancer	C4048328	disease	Neoplasms; Female Urogenital Diseases and Pregnancy Complications	Neoplastic Process	1817	268	0.35		1.0	6	0	1997.0	2018.0
NEDD4	4734	Malignant neoplasm of breast	C0006142	disease	Neoplasms; Skin and Connective Tissue Diseases	Neoplastic Process	6941	3417	0.35		0.8	5	0	2013.0	2019.0
NFKB1	4790	Alcoholic Intoxication, Chronic	C0001973	disease	Chemically-Induced Disorders; Mental Disorders	Mental or Behavioral Dysfunction	577	441	0.35		1.0	6	2	2007.0	2018.0
NOS3	4846	Mental Depression	C0011570	disease	Behavior and Behavior Mechanisms	Mental or Behavioral Dysfunction	1478	271	0.35		0.5	6	2	2003.0	2019.0
NOS3	4846	Depressive disorder	C0011581	disease	Mental Disorders	Mental or Behavioral Dysfunction	1719	297	0.35		0.5	6	2	2003.0	2019.0
NOS3	4846	Prostatic Neoplasms	C0033578	group	Neoplasms; Male Urogenital Diseases	Neoplastic Process	1722	31	0.35		1.0	6	0	2002.0	2011.0
NOS3	4846	Alzheimer Disease, Late Onset	C0494463	disease	Nervous System Diseases; Mental Disorders	Mental or Behavioral Dysfunction	385	243	0.35		1.0	7	1	1999.0	2010.0
PLCG1	5335	Lymphoma, T-Cell, Cutaneous	C0079773	disease	Neoplasms; Immune System Diseases; Hemic and Lymphatic Diseases	Neoplastic Process	367	5	0.35		1.0	6	0	2014.0	2020.0
PPARG	5468	Subarachnoid Hemorrhage	C0038525	disease	Pathological Conditions, Signs and Symptoms; Nervous System Diseases; Cardiovascular Diseases	Disease or Syndrome	501	26	0.35		1.0	5	0	2018.0	2019.0
RARA	5914	Mammary Neoplasms	C1458155	group	Neoplasms; Skin and Connective Tissue Diseases	Neoplastic Process	2780	385	0.35		1.0	6	0	1993.0	2015.0
SP1	6667	Schizophrenia	C0036341	disease	Mental Disorders	Mental or Behavioral Dysfunction	2872	2897	0.35		1.0	5	0	2007.0	2019.0
STAT3	6774	Diabetes Mellitus, Insulin-Dependent	C0011854	disease	Nutritional and Metabolic Diseases; Immune System Diseases; Endocrine System Diseases	Disease or Syndrome	1675	954	0.35		1.0	6	0	2014.0	2019.0
STAT3	6774	Cirrhosis	C1623038	disease	Pathological Conditions, Signs and Symptoms	Disease or Syndrome	919	110	0.35		1.0	6	0	2005.0	2019.0
TOP2A	7153	Glioma	C0017638	disease	Neoplasms	Neoplastic Process	3097	353	0.35		1.0	6	0	2005.0	2020.0
TOP2A	7153	leukemia	C0023418	disease	Neoplasms	Neoplastic Process	2111	144	0.35		1.0	6	0	1998.0	2020.0
VDR	7421	Uremia	C0041948	disease	Female Urogenital Diseases and Pregnancy Complications; Male Urogenital Diseases	Disease or Syndrome	110	2	0.35		0.667	6	0	1996.0	2016.0
VHL	7428	Adenoma	C0001430	group	Neoplasms	Neoplastic Process	1183	103	0.35		1.0	6	0	1996.0	2005.0
NR1H3	10062	Fatty Liver	C0015695	disease	Digestive System Diseases	Disease or Syndrome	875	35	0.35		1.0	6	0	2010.0	2015.0
ABI3	51225	Alzheimer's Disease	C0002395	disease	Nervous System Diseases; Mental Disorders	Disease or Syndrome	3397	1843	0.35		1.0	5	2	2017.0	2019.0
FBXW7	55294	Glioma	C0017638	disease	Neoplasms	Neoplastic Process	3097	353	0.35		1.0	5	0	2007.0	2019.0
KMT2C	58508	Colorectal Carcinoma	C0009402	disease	Digestive System Diseases; Neoplasms	Neoplastic Process	5473	1962	0.35		1.0	5	1	2011.0	2016.0
PARP1	142	Atherosclerosis	C0004153	disease	Cardiovascular Diseases	Disease or Syndrome	2044	281	0.34		1.0	5	0	2009.0	2019.0
PARP1	142	Pneumonia	C0032285	disease	Infections; Respiratory Tract Diseases	Disease or Syndrome	1032	33	0.34		1.0	5	0	2003.0	2018.0
PARP1	142	Prostatic Neoplasms	C0033578	group	Neoplasms; Male Urogenital Diseases	Neoplastic Process	1722	31	0.34		1.0	5	0	2004.0	2019.0
PARP1	142	Pneumonitis	C3714636	disease	Infections; Respiratory Tract Diseases	Disease or Syndrome	697	13	0.34		1.0	5	0	2003.0	2018.0
ATF3	467	Diabetes Mellitus, Non-Insulin-Dependent	C0011860	disease	Nutritional and Metabolic Diseases; Endocrine System Diseases	Disease or Syndrome	3134	2672	0.34		1.0	5	0	2005.0	2017.0
ATF4	468	Steatohepatitis	C2711227	disease	Digestive System Diseases	Disease or Syndrome	1143	75	0.34		1.0	5	0	2016.0	2020.0
CCND1	595	Endometrial Neoplasms	C0014170	group	Neoplasms; Female Urogenital Diseases and Pregnancy Complications	Neoplastic Process	261	32	0.34		1.0	5	0	2004.0	2017.0
CCND1	595	Hyperparathyroidism	C0020502	disease	Endocrine System Diseases	Disease or Syndrome	111	14	0.34		1.0	5	0	1998.0	2011.0
CCND1	595	Liver neoplasms	C0023903	group	Digestive System Diseases; Neoplasms	Neoplastic Process	1424	7	0.34		1.0	5	0	2009.0	2016.0
BCL6	604	T-Cell Lymphoma	C0079772	disease	Neoplasms; Immune System Diseases; Hemic and Lymphatic Diseases	Neoplastic Process	485	24	0.34		1.0	5	0	2002.0	2015.0
RUNX1	861	Malignant neoplasm of prostate	C0376358	disease	Neoplasms; Male Urogenital Diseases	Neoplastic Process	4502	1082	0.34		1.0	5	1	2007.0	2018.0
RUNX1	861	Glioblastoma Multiforme	C1621958	disease	Neoplasms	Neoplastic Process	3197	186	0.34		1.0	5	0	2012.0	2019.0
CEBPA	1050	Adult Acute Myeloblastic Leukemia	C0220615	disease	Neoplasms	Neoplastic Process	160	3	0.34	moderate	1.0	5	0	2009.0	2016.0
EGFR	1956	Kidney Failure, Acute	C0022660	disease	Female Urogenital Diseases and Pregnancy Complications; Male Urogenital Diseases	Disease or Syndrome	826	32	0.34		1.0	5	0	2003.0	2019.0
EGFR	1956	Rectal Neoplasms	C0034885	group	Digestive System Diseases; Neoplasms	Neoplastic Process	93	21	0.34		1.0	5	0	2005.0	2018.0
EGFR	1956	Carcinoma, Spindle-Cell	C0205697	disease	Neoplasms	Neoplastic Process	218	5	0.34		1.0	5	1	2004.0	2019.0
EGFR	1956	Adrenocortical carcinoma	C0206686	disease	Neoplasms; Endocrine System Diseases	Neoplastic Process	281	46	0.34		1.0	4	0	2009.0	2013.0
ESR1	2099	Astrocytoma	C0004114	disease	Neoplasms	Neoplastic Process	985	59	0.34		1.0	5	0	2001.0	2014.0
ESR1	2099	Mood Disorders	C0525045	group	Mental Disorders	Mental or Behavioral Dysfunction	580	308	0.34		1.0	5	0	2008.0	2018.0
FGFR3	2261	Malignant tumor of cervix	C0007847	disease	Neoplasms; Female Urogenital Diseases and Pregnancy Complications	Neoplastic Process	1718	245	0.34		1.0	4	0	2013.0	2019.0
GATA2	2624	Milroy Disease	C1704423	disease	Hemic and Lymphatic Diseases	Disease or Syndrome	52	18	0.34		1.0	4	0	2011.0	2017.0
GSK3B	2932	Prostatic Neoplasms	C0033578	group	Neoplasms; Male Urogenital Diseases	Neoplastic Process	1722	31	0.34		1.0	6	0	2003.0	2014.0
GSK3B	2932	Manic	C0338831	disease	Mental Disorders	Mental or Behavioral Dysfunction	166	8	0.34		1.0	5	1	2010.0	2019.0
HIF1A	3091	Noninfiltrating Intraductal Carcinoma	C0007124	disease	Neoplasms	Neoplastic Process	486	13	0.34		1.0	5	0	2008.0	2020.0
HIF1A	3091	Thyroid Neoplasm	C0040136	disease	Neoplasms; Endocrine System Diseases	Neoplastic Process	1164	135	0.34		1.0	5	1	2003.0	2019.0
JAK1	3716	Precursor Cell Lymphoblastic Leukemia Lymphoma	C1961102	disease	Neoplasms; Immune System Diseases; Hemic and Lymphatic Diseases	Neoplastic Process	879	168	0.34		1.0	4	1	2008.0	2017.0
JAK2	3717	Myocardial Infarction	C0027051	disease	Pathological Conditions, Signs and Symptoms; Cardiovascular Diseases	Disease or Syndrome	1800	680	0.34		1.0	5	0	2012.0	2019.0
JAK2	3717	Myocardial Ischemia	C0151744	disease	Cardiovascular Diseases	Disease or Syndrome	756	103	0.34		1.0	6	1	2005.0	2018.0
JUN	3725	Malignant neoplasm of liver	C0345904	disease	Digestive System Diseases; Neoplasms	Neoplastic Process	1649	88	0.34		1.0	6	0	2002.0	2017.0
SMAD4	4089	Invasive Ductal Breast Carcinoma	C1134719	disease	Neoplasms; Skin and Connective Tissue Diseases	Neoplastic Process	414	16	0.34		1.0	5	0	2004.0	2017.0
MRE11	4361	Malignant neoplasm of prostate	C0376358	disease	Neoplasms; Male Urogenital Diseases	Neoplastic Process	4502	1082	0.34		1.0	5	0	2012.0	2019.0
MUC1	4582	Stomach Neoplasms	C0038356	group	Digestive System Diseases; Neoplasms	Neoplastic Process	820	55	0.34		1.0	5	0	2005.0	2018.0
MYC	4609	African Burkitt's lymphoma	C0343640	disease	Neoplasms; Infections; Immune System Diseases; Hemic and Lymphatic Diseases	Neoplastic Process	36	5	0.34		1.0	4	0	1992.0	2015.0
MYOD1	4654	Malignant neoplasm of breast	C0006142	disease	Neoplasms; Skin and Connective Tissue Diseases	Neoplastic Process	6941	3417	0.34		1.0	4	2	1988.0	2017.0
NBN	4683	Breast Cancer, Familial	C0346153	disease	Neoplasms; Skin and Connective Tissue Diseases	Neoplastic Process	183	91	0.34	limited	0.75	8	0	2000.0	2018.0
NFKB1	4790	Liver diseases	C0023895	group	Digestive System Diseases	Disease or Syndrome	1019	100	0.34		1.0	5	0	2005.0	2018.0
NOS3	4846	Hyperinsulinism	C0020459	disease	Nutritional and Metabolic Diseases	Disease or Syndrome	620	64	0.34		1.0	4	0	2008.0	2019.0
NR4A2	4929	Bipolar Disorder	C0005586	disease	Mental Disorders	Mental or Behavioral Dysfunction	1183	839	0.34		1.0	4	0	2000.0	2006.0
NR4A2	4929	Colorectal Carcinoma	C0009402	disease	Digestive System Diseases; Neoplasms	Neoplastic Process	5473	1962	0.34		1.0	4	0	2006.0	2013.0
PIN1	5300	Mammary Neoplasms	C1458155	group	Neoplasms; Skin and Connective Tissue Diseases	Neoplastic Process	2780	385	0.34		1.0	6	0	2002.0	2012.0
PML	5371	Neoplasm Metastasis	C0027627	phenotype	Pathological Conditions, Signs and Symptoms; Neoplasms	Neoplastic Process	6385	327	0.34		1.0	5	0	2014.0	2019.0
PPARG	5468	Kidney Failure, Acute	C0022660	disease	Female Urogenital Diseases and Pregnancy Complications; Male Urogenital Diseases	Disease or Syndrome	826	32	0.34		1.0	7	0	2010.0	2019.0
PPARG	5468	Psoriasis	C0033860	disease	Skin and Connective Tissue Diseases	Disease or Syndrome	1308	705	0.34		1.0	4	0	2000.0	2020.0
PPARG	5468	Thyroid cancer, follicular	C2931367	disease	Neoplasms	Neoplastic Process	58	5	0.34		1.0	5	0	2005.0	2017.0
STAT3	6774	Depressive disorder	C0011581	disease	Mental Disorders	Mental or Behavioral Dysfunction	1719	297	0.34		1.0	5	0	2010.0	2019.0
STAT3	6774	Adult T-Cell Lymphoma/Leukemia	C0023493	disease	Neoplasms; Immune System Diseases; Hemic and Lymphatic Diseases	Neoplastic Process	540	11	0.34		1.0	4	0	2005.0	2019.0
STAT3	6774	Neutropenia	C0027947	disease	Hemic and Lymphatic Diseases	Disease or Syndrome	389	97	0.34		1.0	4	0	2012.0	2019.0
STAT3	6774	Cardiomyopathies	C0878544	group	Cardiovascular Diseases	Disease or Syndrome	925	294	0.34		1.0	6	0	2000.0	2019.0
HIRA	7290	Shprintzen syndrome	C0220704	disease	Congenital, Hereditary, and Neonatal Diseases and Abnormalities; Musculoskeletal Diseases; Endocrine System Diseases; Hemic and Lymphatic Diseases; Cardiovascular Diseases	Disease or Syndrome	46	3	0.34		1.0	5	0	1998.0	2018.0
SUMO1	7341	Cleft Lip with or without Cleft Palate	C0810364	disease		Congenital Abnormality	99	50	0.34	limited	0.75	4	0	2008.0	2012.0
XPO1	7514	Malignant neoplasm of prostate	C0376358	disease	Neoplasms; Male Urogenital Diseases	Neoplastic Process	4502	1082	0.34		1.0	5	0	2013.0	2019.0
NCOA1	8648	Mammary Neoplasms	C1458155	group	Neoplasms; Skin and Connective Tissue Diseases	Neoplastic Process	2780	385	0.34		0.8	5	0	2001.0	2015.0
RAD50	10111	Breast Cancer, Familial	C0346153	disease	Neoplasms; Skin and Connective Tissue Diseases	Neoplastic Process	183	91	0.34	limited	0.714	7	0	2003.0	2017.0
FBXW7	55294	Malignant neoplasm of endometrium	C0007103	disease	Neoplasms; Female Urogenital Diseases and Pregnancy Complications	Neoplastic Process	1235	197	0.34		1.0	4	0	2002.0	2019.0
FBXW7	55294	Squamous cell carcinoma of esophagus	C0279626	disease	Digestive System Diseases; Neoplasms	Neoplastic Process	2053	329	0.34		1.0	5	0	2012.0	2018.0
GATA5	140628	Colorectal Carcinoma	C0009402	disease	Digestive System Diseases; Neoplasms	Neoplastic Process	5473	1962	0.34		1.0	4	0	2009.0	2015.0
ABL1	25	Mammary Neoplasms	C1458155	group	Neoplasms; Skin and Connective Tissue Diseases	Neoplastic Process	2780	385	0.33		1.0	4	0	2005.0	2018.0
NR0B1	190	Complex Glycerol Kinase Deficiency	C0795887	disease	Endocrine System Diseases	Disease or Syndrome	3	0	0.33		1.0	5	0	1994.0	2018.0
ARNT	405	Colorectal Carcinoma	C0009402	disease	Digestive System Diseases; Neoplasms	Neoplastic Process	5473	1962	0.33		1.0	3	0	2011.0	2015.0
ARNT	405	Endometriosis	C0014175	disease	Female Urogenital Diseases and Pregnancy Complications	Disease or Syndrome	1188	274	0.33		0.75	4	1	2002.0	2015.0
ATF4	468	Fatty Liver	C0015695	disease	Digestive System Diseases	Disease or Syndrome	875	35	0.33		1.0	4	0	2016.0	2019.0
CCND1	595	Adenoid Cystic Carcinoma	C0010606	disease	Neoplasms	Neoplastic Process	325	30	0.33		1.0	4	0	2000.0	2006.0
CCND1	595	Papilloma	C0030354	disease	Neoplasms	Neoplastic Process	273	27	0.33		1.0	4	0	2002.0	2017.0
CCND1	595	Precancerous Conditions	C0032927	group	Neoplasms	Neoplastic Process	471	18	0.33		1.0	4	0	1999.0	2019.0
CCND1	595	Schizophrenia	C0036341	disease	Mental Disorders	Mental or Behavioral Dysfunction	2872	2897	0.33		1.0	3	0	1999.0	2016.0
CCND1	595	Malignant lymphoma - lymphocytic, intermediate differentiation	C0555202	disease		Neoplastic Process	5	0	0.33		1.0	3	0	1993.0	1994.0
CCND1	595	B-CELL MALIGNANCY, LOW-GRADE	C1868683	disease		Neoplastic Process	350	19	0.33		0.667	3	0	1993.0	1997.0
BCL6	604	Lymphoma, Small Noncleaved-Cell	C0079770	disease	Neoplasms; Immune System Diseases; Hemic and Lymphatic Diseases	Neoplastic Process	32	0	0.33		1.0	4	0	1994.0	2015.0
BNIP3	664	Multiple Myeloma	C0026764	disease	Neoplasms; Immune System Diseases; Hemic and Lymphatic Diseases; Cardiovascular Diseases	Neoplastic Process	1740	865	0.33		1.0	3	0	2005.0	2009.0
BRCA1	672	Leukemia, Myelocytic, Acute	C0023467	disease	Neoplasms	Neoplastic Process	3111	6892	0.33	strong	1.0	4	0	2002.0	2017.0
BRCA1	672	Breast adenocarcinoma	C0858252	disease	Neoplasms; Skin and Connective Tissue Diseases	Neoplastic Process	219	7	0.33		1.0	3	0	2004.0	2008.0
KLF5	688	Malignant neoplasm of pancreas	C0346647	disease	Digestive System Diseases; Neoplasms; Endocrine System Diseases	Neoplastic Process	2667	277	0.33		1.0	4	0	2009.0	2019.0
CAV1	857	ovarian neoplasm	C0919267	disease	Neoplasms; Female Urogenital Diseases and Pregnancy Complications; Endocrine System Diseases	Neoplastic Process	2542	757	0.33		1.0	4	0	2005.0	2019.0
RUNX1	861	Glioblastoma	C0017636	disease	Neoplasms	Neoplastic Process	3177	281	0.33		1.0	4	0	2012.0	2019.0
CEBPA	1050	Childhood Acute Myeloid Leukemia	C0220621	disease	Neoplasms	Neoplastic Process	215	6	0.33	moderate	1.0	4	0	2009.0	2014.0
CREB1	1385	Bipolar Disorder	C0005586	disease	Mental Disorders	Mental or Behavioral Dysfunction	1183	839	0.33		0.667	4	0	2008.0	2016.0
DAXX	1616	Glioblastoma	C0017636	disease	Neoplasms	Neoplastic Process	3177	281	0.33		1.0	3	0	2015.0	2018.0
EGFR	1956	Dermatitis	C0011603	disease	Skin and Connective Tissue Diseases	Disease or Syndrome	496	16	0.33		1.0	4	0	2013.0	2020.0
EGFR	1956	Adenocarcinoma, Tubular	C0205645	disease	Neoplasms	Neoplastic Process	133	3	0.33		1.0	8	3	1989.0	2018.0
EGFR	1956	Bile duct carcinoma	C0740277	disease	Digestive System Diseases; Neoplasms	Neoplastic Process	91	10	0.33		1.0	4	0	2006.0	2017.0
EGFR	1956	Endometrial adenocarcinoma	C1153706	disease	Neoplasms; Female Urogenital Diseases and Pregnancy Complications	Neoplastic Process	212	5	0.33		1.0	3	0	1995.0	2011.0
EGFR	1956	Major Depressive Disorder	C1269683	disease	Mental Disorders	Mental or Behavioral Dysfunction	1236	1451	0.33		1.0	3	0	2007.0	2017.0
EGFR	1956	Cardiomyopathy, Familial Idiopathic	C1449563	disease	Cardiovascular Diseases	Disease or Syndrome	773	243	0.33		1.0	4	1	2008.0	2019.0
EP300	2033	Precursor Cell Lymphoblastic Leukemia Lymphoma	C1961102	disease	Neoplasms; Immune System Diseases; Hemic and Lymphatic Diseases	Neoplastic Process	879	168	0.33		1.0	3	0	2004.0	2017.0
ERG	2078	Childhood Acute Lymphoblastic Leukemia	C0023452	disease	Neoplasms; Immune System Diseases; Hemic and Lymphatic Diseases	Neoplastic Process	1096	261	0.33		1.0	3	0	2010.0	2016.0
ESR1	2099	Bipolar Disorder	C0005586	disease	Mental Disorders	Mental or Behavioral Dysfunction	1183	839	0.33		1.0	5	0	2000.0	2012.0
ETV4	2118	Prostatic Neoplasms	C0033578	group	Neoplasms; Male Urogenital Diseases	Neoplastic Process	1722	31	0.33		1.0	5	0	2006.0	2016.0
FOXO1	2308	Keratoconus	C0022578	disease	Eye Diseases	Disease or Syndrome	269	83	0.33		1.0	3	0	2013.0	2015.0
FOS	2353	Malignant neoplasm of lung	C0242379	disease	Neoplasms; Respiratory Tract Diseases	Neoplastic Process	4173	1142	0.33		0.75	4	0	1998.0	2012.0
FOS	2353	Carcinoma, Ovarian Epithelial	C4721610	disease	Neoplasms; Female Urogenital Diseases and Pregnancy Complications; Endocrine System Diseases	Neoplastic Process	2841	327	0.33		1.0	4	0	2008.0	2017.0
GATA2	2624	Congenital neutropenia	C0340970	disease	Congenital, Hereditary, and Neonatal Diseases and Abnormalities; Hemic and Lymphatic Diseases	Congenital Abnormality	68	11	0.33	strong	1.0	4	0	2015.0	2018.0
GNAQ	2776	Congenital hemangioma	C0235753	disease	Congenital, Hereditary, and Neonatal Diseases and Abnormalities; Neoplasms; Female Urogenital Diseases and Pregnancy Complications; Cardiovascular Diseases	Neoplastic Process	5	0	0.33	moderate	0.667	3	0	2016.0	2019.0
HHEX	3087	Malignant neoplasm of breast	C0006142	disease	Neoplasms; Skin and Connective Tissue Diseases	Neoplastic Process	6941	3417	0.33		1.0	3	0	2006.0	2019.0
HHEX	3087	Breast Carcinoma	C0678222	disease	Neoplasms; Skin and Connective Tissue Diseases	Neoplastic Process	6776	2793	0.33		1.0	3	0	2006.0	2019.0
HIF1A	3091	Lung diseases	C0024115	group	Respiratory Tract Diseases	Disease or Syndrome	700	50	0.33		1.0	4	0	2009.0	2019.0
IRAK1	3654	Coronary Artery Disease	C1956346	disease	Cardiovascular Diseases	Disease or Syndrome	1708	1577	0.33		0.667	3	1	2010.0	2017.0
JAK2	3717	Non-alcoholic Fatty Liver Disease	C0400966	disease	Digestive System Diseases	Disease or Syndrome	1058	222	0.33		1.0	4	0	2017.0	2019.0
JAK2	3717	Adult Diffuse Large B-Cell Lymphoma	C1332201	disease	Neoplasms; Immune System Diseases; Hemic and Lymphatic Diseases	Neoplastic Process	504	46	0.33		0.667	3	0	2007.0	2016.0
JAK2	3717	cervical cancer	C4048328	disease	Neoplasms; Female Urogenital Diseases and Pregnancy Complications	Neoplastic Process	1817	268	0.33		1.0	4	2	2014.0	2019.0
JUN	3725	Schizophrenia	C0036341	disease	Mental Disorders	Mental or Behavioral Dysfunction	2872	2897	0.33		1.0	3	0	2003.0	2007.0
STMN1	3925	Carcinoma	C0007097	group	Neoplasms	Neoplastic Process	2462	103	0.33		1.0	4	0	2002.0	2019.0
SMAD2	4087	Loeys-Dietz Syndrome	C2697932	disease	Congenital, Hereditary, and Neonatal Diseases and Abnormalities; Musculoskeletal Diseases; Cardiovascular Diseases	Disease or Syndrome	20	35	0.33		1.0	3	0	2018.0	2019.0
SMAD3	4088	Fibroid Tumor	C0023267	disease	Neoplasms	Neoplastic Process	413	14	0.33		1.0	3	0	2003.0	2012.0
SMAD3	4088	Uterine Fibroids	C0042133	group	Neoplasms	Neoplastic Process	569	154	0.33		1.0	3	0	2003.0	2012.0
SMAD4	4089	Extrahepatic Cholangiocarcinoma	C3805278	disease	Neoplasms	Neoplastic Process	119	3	0.33		1.0	4	0	2012.0	2019.0
MDM2	4193	Prostatic Neoplasms	C0033578	group	Neoplasms; Male Urogenital Diseases	Neoplastic Process	1722	31	0.33		1.0	4	0	2003.0	2011.0
MUC1	4582	Mesothelioma	C0025500	disease	Neoplasms	Neoplastic Process	560	4	0.33		0.667	3	0	2008.0	2016.0
MUC1	4582	Precancerous Conditions	C0032927	group	Neoplasms	Neoplastic Process	471	18	0.33		1.0	4	0	2000.0	2018.0
MYC	4609	Endometrial Carcinoma	C0476089	disease	Neoplasms; Female Urogenital Diseases and Pregnancy Complications	Neoplastic Process	1597	326	0.33		1.0	3	0	1993.0	2016.0
NFKB1	4790	Malignant tumor of colon	C0007102	disease	Digestive System Diseases; Neoplasms	Neoplastic Process	2969	688	0.33		1.0	5	1	2009.0	2013.0
NFKB1	4790	Colonic Neoplasms	C0009375	group	Digestive System Diseases; Neoplasms	Neoplastic Process	947	45	0.33		1.0	5	0	2005.0	2011.0
NOS3	4846	Presenile dementia	C0011265	disease	Nervous System Diseases; Mental Disorders	Mental or Behavioral Dysfunction	718	159	0.33		1.0	5	1	1999.0	2019.0
NOS3	4846	Kidney Failure, Acute	C0022660	disease	Female Urogenital Diseases and Pregnancy Complications; Male Urogenital Diseases	Disease or Syndrome	826	32	0.33		1.0	4	1	1998.0	2019.0
NOS3	4846	Septicemia	C0036690	disease	Pathological Conditions, Signs and Symptoms; Infections	Disease or Syndrome	1285	141	0.33		0.5	4	1	2009.0	2018.0
NOS3	4846	Sepsis	C0243026	disease	Pathological Conditions, Signs and Symptoms; Infections	Disease or Syndrome	1453	144	0.33		0.5	4	1	2009.0	2018.0
NR4A2	4929	Alcoholic Intoxication, Chronic	C0001973	disease	Chemically-Induced Disorders; Mental Disorders	Mental or Behavioral Dysfunction	577	441	0.33		1.0	3	0	2002.0	2012.0
PML	5371	Glioblastoma	C0017636	disease	Neoplasms	Neoplastic Process	3177	281	0.33		1.0	4	0	2009.0	2017.0
PML	5371	Glioblastoma Multiforme	C1621958	disease	Neoplasms	Neoplastic Process	3197	186	0.33		1.0	4	0	2009.0	2017.0
PPARG	5468	Liver neoplasms	C0023903	group	Digestive System Diseases; Neoplasms	Neoplastic Process	1424	7	0.33		1.0	4	0	2001.0	2012.0
PPARG	5468	Pancreatic Neoplasm	C0030297	disease	Digestive System Diseases; Neoplasms; Endocrine System Diseases	Neoplastic Process	764	20	0.33		1.0	5	0	2000.0	2008.0
PPARG	5468	Polycystic Kidney, Autosomal Dominant	C0085413	disease	Congenital, Hereditary, and Neonatal Diseases and Abnormalities; Female Urogenital Diseases and Pregnancy Complications; Male Urogenital Diseases	Disease or Syndrome	280	35	0.33		1.0	4	0	2010.0	2018.0
RAF1	5894	Lung Neoplasms	C0024121	group	Neoplasms; Respiratory Tract Diseases	Neoplastic Process	1486	39	0.33		1.0	4	0	2002.0	2016.0
RAF1	5894	Malignant Glioma	C0555198	disease	Neoplasms	Neoplastic Process	724	22	0.33		1.0	4	0	2006.0	2013.0
RAF1	5894	Cardio-facio-cutaneous syndrome	C1275081	disease	Pathological Conditions, Signs and Symptoms; Congenital, Hereditary, and Neonatal Diseases and Abnormalities; Skin and Connective Tissue Diseases; Cardiovascular Diseases	Congenital Abnormality	28	82	0.33	disputed	1.0	4	1	2007.0	2016.0
RAF1	5894	Mammary Neoplasms	C1458155	group	Neoplasms; Skin and Connective Tissue Diseases	Neoplastic Process	2780	385	0.33		1.0	4	0	1989.0	2017.0
RAF1	5894	Carcinoma, Ovarian Epithelial	C4721610	disease	Neoplasms; Female Urogenital Diseases and Pregnancy Complications; Endocrine System Diseases	Neoplastic Process	2841	327	0.33		1.0	4	0	2000.0	2017.0
RARA	5914	Schizophrenia	C0036341	disease	Mental Disorders	Mental or Behavioral Dysfunction	2872	2897	0.33		0.667	3	0	2005.0	2013.0
RARA	5914	Fibroadenoma	C0206650	disease	Neoplasms	Neoplastic Process	151	1	0.33		1.0	3	0	2011.0	2019.0
SFPQ	6421	MiT family translocation renal cell carcinoma	C4518356	disease	Neoplasms; Female Urogenital Diseases and Pregnancy Complications; Male Urogenital Diseases	Neoplastic Process	33	0	0.33		1.0	5	0	1997.0	2017.0
SOX10	6663	Yemenite deaf-blind hypopigmentation syndrome	C1866425	disease	Pathological Conditions, Signs and Symptoms; Congenital, Hereditary, and Neonatal Diseases and Abnormalities; Eye Diseases; Skin and Connective Tissue Diseases; Nervous System Diseases; Otorhinolaryngologic Diseases	Disease or Syndrome	1	3	0.33	strong	1.0	4	3	1999.0	2012.0
SP1	6667	Hyperglycemia	C0020456	disease	Nutritional and Metabolic Diseases	Disease or Syndrome	1098	108	0.33		1.0	4	0	2001.0	2019.0
STAT1	6772	Influenza	C0021400	disease	Infections; Respiratory Tract Diseases	Disease or Syndrome	858	17	0.33		1.0	4	0	2013.0	2019.0
STAT1	6772	Fibrosis, Liver	C0239946	disease	Pathological Conditions, Signs and Symptoms; Digestive System Diseases	Disease or Syndrome	1179	64	0.33		1.0	4	0	2006.0	2019.0
STAT3	6774	Acute Promyelocytic Leukemia	C0023487	disease	Neoplasms	Neoplastic Process	651	21	0.33		1.0	4	0	2002.0	2018.0
STAT3	6774	Leukemia, T-Cell	C0023492	disease	Neoplasms; Immune System Diseases; Hemic and Lymphatic Diseases	Neoplastic Process	457	10	0.33		1.0	4	0	2004.0	2019.0
STAT3	6774	Lung diseases	C0024115	group	Respiratory Tract Diseases	Disease or Syndrome	700	50	0.33	limited	1.0	3	0	2007.0	2019.0
STAT3	6774	Lymphatic Metastasis	C0024232	disease	Pathological Conditions, Signs and Symptoms; Neoplasms	Neoplastic Process	463	10	0.33		1.0	4	0	2012.0	2019.0
STAT3	6774	Chronic Lymphoproliferative Disorder of NK-Cells	C1512709	disease	Pathological Conditions, Signs and Symptoms	Neoplastic Process	17	0	0.33		1.0	4	0	2015.0	2019.0
STAT6	6778	Diffuse Large B-Cell Lymphoma	C0079744	disease	Neoplasms; Immune System Diseases; Hemic and Lymphatic Diseases	Neoplastic Process	1043	127	0.33		1.0	3	0	2004.0	2007.0
TBP	6908	Schizophrenia	C0036341	disease	Mental Disorders	Mental or Behavioral Dysfunction	2872	2897	0.33		1.0	3	0	2005.0	2011.0
TCF20	6942	Intellectual Disability	C3714756	group	Pathological Conditions, Signs and Symptoms; Nervous System Diseases; Mental Disorders; Behavior and Behavior Mechanisms	Mental or Behavioral Dysfunction	2165	159	0.33	strong	1.0	4	0	2016.0	2019.0
VDR	7421	Schizophrenia	C0036341	disease	Mental Disorders	Mental or Behavioral Dysfunction	2872	2897	0.33		0.667	3	1	2005.0	2012.0
VHL	7428	Malignant neoplasm of pancreas	C0346647	disease	Digestive System Diseases; Neoplasms; Endocrine System Diseases	Neoplastic Process	2667	277	0.33	strong	1.0	4	0	2005.0	2019.0
NCOA3	8202	Non-Small Cell Lung Carcinoma	C0007131	disease	Neoplasms; Respiratory Tract Diseases	Neoplastic Process	3926	712	0.33		1.0	4	0	2010.0	2017.0
NR0B2	8431	Fatty Liver	C0015695	disease	Digestive System Diseases	Disease or Syndrome	875	35	0.33		0.75	4	0	2016.0	2020.0
NCOR1	9611	Mammary Neoplasms	C1458155	group	Neoplasms; Skin and Connective Tissue Diseases	Neoplastic Process	2780	385	0.33		1.0	4	0	2005.0	2018.0
HDAC4	9759	Malignant neoplasm of breast	C0006142	disease	Neoplasms; Skin and Connective Tissue Diseases	Neoplastic Process	6941	3417	0.33		1.0	3	0	2013.0	2015.0
HDAC4	9759	Schizophrenia	C0036341	disease	Mental Disorders	Mental or Behavioral Dysfunction	2872	2897	0.33		1.0	3	1	2008.0	2017.0
LZTS1	11178	Malignant neoplasm of prostate	C0376358	disease	Neoplasms; Male Urogenital Diseases	Neoplastic Process	4502	1082	0.33		1.0	3	0	2001.0	2014.0
FBXW7	55294	Acute lymphocytic leukemia	C0023449	disease	Neoplasms; Immune System Diseases; Hemic and Lymphatic Diseases	Neoplastic Process	1293	222	0.33	limited	1.0	3	0	2008.0	2016.0
NDRG2	57447	Malignant tumor of colon	C0007102	disease	Digestive System Diseases; Neoplasms	Neoplastic Process	2969	688	0.33		1.0	4	0	2004.0	2014.0
ABL1	25	Burkitt Lymphoma	C0006413	disease	Neoplasms; Infections; Immune System Diseases; Hemic and Lymphatic Diseases	Neoplastic Process	556	13	0.32		1.0	3	0	1993.0	2017.0
ACTN4	81	Carcinoma	C0007097	group	Neoplasms	Neoplastic Process	2462	103	0.32		1.0	3	0	2002.0	2019.0
PARP1	142	Anemia	C0002871	disease	Hemic and Lymphatic Diseases	Disease or Syndrome	847	94	0.32		0.5	2	0	2010.0	2017.0
PARP1	142	Hepatitis	C0019158	group	Digestive System Diseases	Disease or Syndrome	656	42	0.32		1.0	3	0	2010.0	2017.0
PARP1	142	Inflammation	C0021368	phenotype	Pathological Conditions, Signs and Symptoms	Pathologic Function	467	0	0.32		1.0	3	0	2004.0	2008.0
PARP1	142	Malignant mesothelioma	C0345967	disease	Neoplasms; Respiratory Tract Diseases	Neoplastic Process	420	12	0.32		1.0	2	0	2011.0	2011.0
ARRB1	408	Fibrosis, Liver	C0239946	disease	Pathological Conditions, Signs and Symptoms; Digestive System Diseases	Disease or Syndrome	1179	64	0.32		1.0	3	0	2016.0	2019.0
ARRB2	409	Schizophrenia	C0036341	disease	Mental Disorders	Mental or Behavioral Dysfunction	2872	2897	0.32		0.5	2	2	2007.0	2008.0
ATF3	467	Non-Small Cell Lung Carcinoma	C0007131	disease	Neoplasms; Respiratory Tract Diseases	Neoplastic Process	3926	712	0.32		1.0	3	0	2007.0	2016.0
ATF3	467	Cardiomyopathies	C0878544	group	Cardiovascular Diseases	Disease or Syndrome	925	294	0.32		1.0	3	0	2014.0	2018.0
ATF4	468	Schizophrenia	C0036341	disease	Mental Disorders	Mental or Behavioral Dysfunction	2872	2897	0.32		1.0	2	2	2008.0	2020.0
CCND1	595	Bowen's Disease	C0006079	disease	Neoplasms	Neoplastic Process	60	0	0.32		0.5	2	0	2011.0	2018.0
CCND1	595	Colonic Neoplasms	C0009375	group	Digestive System Diseases; Neoplasms	Neoplastic Process	947	45	0.32		1.0	6	0	1999.0	2011.0
CCND1	595	Hyperplasia	C0020507	phenotype	Pathological Conditions, Signs and Symptoms	Pathologic Function	131	0	0.32		1.0	4	0	2002.0	2011.0
BCL6	604	Reticulosarcoma	C0024302	disease	Neoplasms; Immune System Diseases; Hemic and Lymphatic Diseases	Neoplastic Process	80	2	0.32		1.0	3	0	1997.0	2015.0
BNIP3	664	Malignant neoplasm of prostate	C0376358	disease	Neoplasms; Male Urogenital Diseases	Neoplastic Process	4502	1082	0.32		1.0	2	0	2008.0	2013.0
BRCA1	672	Pancreatic carcinoma, familial	C2931038	disease	Digestive System Diseases; Neoplasms; Endocrine System Diseases	Neoplastic Process	43	9	0.32		1.0	3	0	2009.0	2015.0
CAV1	857	Lung Neoplasms	C0024121	group	Neoplasms; Respiratory Tract Diseases	Neoplastic Process	1486	39	0.32		1.0	2	0	2009.0	2018.0
RUNX2	860	Metaphyseal Dysplasia with Maxillary Hypoplasia and Brachydactyly	C1834969	disease	Pathological Conditions, Signs and Symptoms; Congenital, Hereditary, and Neonatal Diseases and Abnormalities; Musculoskeletal Diseases	Disease or Syndrome	1	0	0.32		1.0	2	0	2013.0	2015.0
CBR1	873	Liver carcinoma	C2239176	disease	Digestive System Diseases; Neoplasms	Neoplastic Process	5725	942	0.32		1.0	2	0	2011.0	2013.0
CDK5	1020	Tauopathies	C0949664	group	Nervous System Diseases	Disease or Syndrome	245	43	0.32		1.0	3	0	2013.0	2017.0
CEBPB	1051	Pulmonary Fibrosis	C0034069	disease	Respiratory Tract Diseases	Disease or Syndrome	924	25	0.32		1.0	3	0	2007.0	2019.0
CREB1	1385	Alcoholic Intoxication, Chronic	C0001973	disease	Chemically-Induced Disorders; Mental Disorders	Mental or Behavioral Dysfunction	577	441	0.32		1.0	4	1	2008.0	2014.0
CSK	1445	Lupus Erythematosus, Systemic	C0024141	disease	Skin and Connective Tissue Diseases; Immune System Diseases	Disease or Syndrome	1883	1172	0.32		1.0	2	1	2012.0	2015.0
DDIT3	1649	Myocardial Infarction	C0027051	disease	Pathological Conditions, Signs and Symptoms; Cardiovascular Diseases	Disease or Syndrome	1800	680	0.32		1.0	3	0	2015.0	2018.0
DDIT3	1649	Steatohepatitis	C2711227	disease	Digestive System Diseases	Disease or Syndrome	1143	75	0.32		1.0	3	0	2016.0	2019.0
EGFR	1956	Adenocarcinoma of prostate	C0007112	disease	Neoplasms; Male Urogenital Diseases	Neoplastic Process	342	108	0.32		1.0	2	0	1993.0	2008.0
EGFR	1956	Autosomal Recessive Polycystic Kidney Disease	C0085548	disease	Congenital, Hereditary, and Neonatal Diseases and Abnormalities; Female Urogenital Diseases and Pregnancy Complications; Male Urogenital Diseases	Disease or Syndrome	69	317	0.32		1.0	3	0	1998.0	2010.0
EGFR	1956	Alcohol abuse	C0085762	disease	Chemically-Induced Disorders; Mental Disorders	Mental or Behavioral Dysfunction	156	24	0.32		1.0	2	0	2013.0	2020.0
EGFR	1956	Undifferentiated carcinoma	C0205698	disease	Neoplasms	Neoplastic Process	283	8	0.32		1.0	3	0	2004.0	2011.0
EGFR	1956	Cancer of Nasopharynx	C0238301	disease	Neoplasms; Stomatognathic Diseases; Otorhinolaryngologic Diseases	Neoplastic Process	145	12	0.32		1.0	3	1	2008.0	2019.0
EGFR	1956	Endometrioma	C0269102	disease	Female Urogenital Diseases and Pregnancy Complications	Neoplastic Process	279	4	0.32		1.0	3	0	1994.0	2011.0
EGR1	1958	Cholestasis	C0008370	disease	Digestive System Diseases	Disease or Syndrome	420	15	0.32		1.0	3	0	2011.0	2019.0
EP300	2033	melanoma	C0025202	disease	Neoplasms	Neoplastic Process	3087	515	0.32		1.0	2	0	2013.0	2019.0
EPAS1	2034	Pulmonary arterial hypertension	C2973725	disease	Respiratory Tract Diseases; Cardiovascular Diseases	Disease or Syndrome	413	70	0.32	strong	1.0	3	0	2008.0	2018.0
EPAS1	2034	Idiopathic pulmonary arterial hypertension	C3203102	disease	Respiratory Tract Diseases	Disease or Syndrome	776	24	0.32	strong	1.0	3	0	2008.0	2018.0
ESR1	2099	Alzheimer Disease, Late Onset	C0494463	disease	Nervous System Diseases; Mental Disorders	Mental or Behavioral Dysfunction	385	243	0.32		1.0	3	3	2007.0	2016.0
ESR1	2099	Mammary Carcinoma, Human	C4704874	disease	Neoplasms; Skin and Connective Tissue Diseases	Neoplastic Process	545	0	0.32		1.0	16	0	1982.0	2016.0
FGFR3	2261	Epilepsy	C0014544	disease	Nervous System Diseases	Disease or Syndrome	1215	339	0.32	moderate	1.0	3	1	2007.0	2017.0
FOS	2353	Anxiety Disorders	C0003469	group	Mental Disorders	Mental or Behavioral Dysfunction	840	163	0.32		1.0	3	0	2006.0	2019.0
FOS	2353	Mental Depression	C0011570	disease	Behavior and Behavior Mechanisms	Mental or Behavioral Dysfunction	1478	271	0.32		0.667	2	0	2013.0	2019.0
FOS	2353	Depressive disorder	C0011581	disease	Mental Disorders	Mental or Behavioral Dysfunction	1719	297	0.32		0.667	2	0	2013.0	2019.0
FOS	2353	Endometriosis	C0014175	disease	Female Urogenital Diseases and Pregnancy Complications	Disease or Syndrome	1188	274	0.32		1.0	3	0	2008.0	2013.0
FOS	2353	Seizures	C0036572	phenotype	Pathological Conditions, Signs and Symptoms; Nervous System Diseases	Sign or Symptom	2152	553	0.32		1.0	6	0	1996.0	2019.0
FOSB	2354	Malignant neoplasm of lung	C0242379	disease	Neoplasms; Respiratory Tract Diseases	Neoplastic Process	4173	1142	0.32		1.0	3	0	1998.0	2017.0
GATA2	2624	Juvenile Myelomonocytic Leukemia	C0349639	disease	Neoplasms; Hemic and Lymphatic Diseases	Neoplastic Process	179	70	0.32		1.0	3	0	2015.0	2019.0
GNAQ	2776	Port-wine stain with oculocutaneous melanosis	C1274879	disease	Congenital, Hereditary, and Neonatal Diseases and Abnormalities; Skin and Connective Tissue Diseases; Nervous System Diseases	Congenital Abnormality	3	0	0.32		1.0	2	0	2016.0	2019.0
GRK5	2869	Cardiovascular Diseases	C0007222	group	Cardiovascular Diseases	Disease or Syndrome	1756	711	0.32		1.0	3	0	2015.0	2019.0
GSK3B	2932	Heart failure	C0018801	disease	Cardiovascular Diseases	Disease or Syndrome	1499	201	0.32		1.0	3	0	2007.0	2018.0
GSK3B	2932	Congestive heart failure	C0018802	disease	Cardiovascular Diseases	Disease or Syndrome	1760	165	0.32		1.0	3	0	2007.0	2018.0
GSK3B	2932	Kidney Failure, Acute	C0022660	disease	Female Urogenital Diseases and Pregnancy Complications; Male Urogenital Diseases	Disease or Syndrome	826	32	0.32		1.0	3	0	2012.0	2019.0
GSK3B	2932	Alzheimer Disease, Late Onset	C0494463	disease	Nervous System Diseases; Mental Disorders	Mental or Behavioral Dysfunction	385	243	0.32		1.0	4	1	2001.0	2013.0
GSK3B	2932	Tauopathies	C0949664	group	Nervous System Diseases	Disease or Syndrome	245	43	0.32		1.0	3	1	2010.0	2016.0
HDAC1	3065	Squamous cell carcinoma	C0007137	disease	Neoplasms	Neoplastic Process	2507	257	0.32		1.0	2	0	2003.0	2011.0
HIF1A	3091	Malignant neoplasm of skin	C0007114	disease	Neoplasms; Skin and Connective Tissue Diseases	Neoplastic Process	508	38	0.32		1.0	3	0	2009.0	2019.0
HIF1A	3091	Anaplastic astrocytoma	C0334579	disease	Neoplasms	Neoplastic Process	202	12	0.32		1.0	3	0	2002.0	2012.0
HIF1A	3091	Idiopathic Pulmonary Fibrosis	C1800706	disease	Respiratory Tract Diseases	Disease or Syndrome	803	63	0.32		1.0	3	0	2017.0	2017.0
HMGA1	3159	Metabolic Syndrome X	C0524620	disease	Nutritional and Metabolic Diseases	Disease or Syndrome	1125	591	0.32		1.0	2	1	2013.0	2018.0
JAK1	3716	Prostatic Neoplasms	C0033578	group	Neoplasms; Male Urogenital Diseases	Neoplastic Process	1722	31	0.32		1.0	3	0	2005.0	2018.0
JAK1	3716	Malignant neoplasm of prostate	C0376358	disease	Neoplasms; Male Urogenital Diseases	Neoplastic Process	4502	1082	0.32		1.0	3	0	2004.0	2018.0
JAK2	3717	Deep Vein Thrombosis	C0149871	disease	Cardiovascular Diseases	Disease or Syndrome	230	93	0.32		1.0	3	1	2009.0	2015.0
JAK2	3717	Miscarriage	C4552766	disease	Female Urogenital Diseases and Pregnancy Complications	Disease or Syndrome	426	56	0.32		1.0	3	0	2007.0	2013.0
JUN	3725	Liver neoplasms	C0023903	group	Digestive System Diseases; Neoplasms	Neoplastic Process	1424	7	0.32		1.0	4	0	2002.0	2017.0
JUN	3725	Stomach Neoplasms	C0038356	group	Digestive System Diseases; Neoplasms	Neoplastic Process	820	55	0.32		1.0	3	0	2007.0	2008.0
JUND	3727	Malignant neoplasm of lung	C0242379	disease	Neoplasms; Respiratory Tract Diseases	Neoplastic Process	4173	1142	0.32		1.0	3	0	1998.0	2017.0
STMN1	3925	Mental Depression	C0011570	disease	Behavior and Behavior Mechanisms	Mental or Behavioral Dysfunction	1478	271	0.32		1.0	4	0	2011.0	2019.0
STMN1	3925	Depressive disorder	C0011581	disease	Mental Disorders	Mental or Behavioral Dysfunction	1719	297	0.32		1.0	4	0	2011.0	2019.0
STMN1	3925	Prostatic Neoplasms	C0033578	group	Neoplasms; Male Urogenital Diseases	Neoplastic Process	1722	31	0.32		1.0	2	0	2007.0	2010.0
SMAD3	4088	Aortic Aneurysm	C0003486	disease	Cardiovascular Diseases	Disease or Syndrome	278	19	0.32		1.0	3	0	2011.0	2018.0
SMAD4	4089	Liver neoplasms	C0023903	group	Digestive System Diseases; Neoplasms	Neoplastic Process	1424	7	0.32		1.0	3	0	2008.0	2017.0
SMAD4	4089	Cholangiocarcinoma	C0206698	disease	Neoplasms	Neoplastic Process	877	43	0.32		0.667	3	1	2006.0	2018.0
SMAD4	4089	Adenocarcinoma Of Esophagus	C0279628	disease	Digestive System Diseases; Neoplasms	Neoplastic Process	468	81	0.32		0.75	4	0	1996.0	2014.0
MAF	4094	Congenital cataract	C0009691	disease	Pathological Conditions, Signs and Symptoms; Congenital, Hereditary, and Neonatal Diseases and Abnormalities; Female Urogenital Diseases and Pregnancy Complications; Eye Diseases; Nervous System Diseases	Congenital Abnormality	105	104	0.32		1.0	4	6	2002.0	2016.0
MRE11	4361	Breast Cancer, Familial	C0346153	disease	Neoplasms; Skin and Connective Tissue Diseases	Neoplastic Process	183	91	0.32	disputed	1.0	7	1	1998.0	2017.0
MRE11	4361	Malignant neoplasm of ovary	C1140680	disease	Neoplasms; Female Urogenital Diseases and Pregnancy Complications; Endocrine System Diseases	Neoplastic Process	2563	315	0.32		1.0	2	1	2014.0	2017.0
MSX2	4488	Craniofacial Abnormalities	C0376634	group	Congenital, Hereditary, and Neonatal Diseases and Abnormalities; Musculoskeletal Diseases	Congenital Abnormality	234	4	0.32		1.0	3	0	1995.0	2001.0
MYC	4609	Adenocarcinoma of prostate	C0007112	disease	Neoplasms; Male Urogenital Diseases	Neoplastic Process	342	108	0.32		1.0	2	0	2017.0	2018.0
MYC	4609	Stomach Neoplasms	C0038356	group	Digestive System Diseases; Neoplasms	Neoplastic Process	820	55	0.32		1.0	4	0	2006.0	2018.0
MYC	4609	Lymphoma, Small Noncleaved-Cell	C0079770	disease	Neoplasms; Immune System Diseases; Hemic and Lymphatic Diseases	Neoplastic Process	32	0	0.32		1.0	2	0	1993.0	1994.0
MYC	4609	Benign Neoplasm	C0086692	group	Neoplasms	Neoplastic Process	371	7	0.32		0.333	3	0	1993.0	2001.0
MYC	4609	Adenocarcinoma, Tubular	C0205645	disease	Neoplasms	Neoplastic Process	133	3	0.32		1.0	3	0	2010.0	2015.0
MYC	4609	Medullomyoblastoma	C0205833	disease	Neoplasms	Neoplastic Process	43	0	0.32		1.0	3	0	2007.0	2012.0
MYC	4609	Neuroectodermal Tumors	C0206093	disease	Neoplasms	Neoplastic Process	56	0	0.32		1.0	3	0	1985.0	1996.0
MYC	4609	Ductal Carcinoma	C1176475	disease	Neoplasms	Neoplastic Process	273	11	0.32		1.0	3	0	1992.0	2018.0
NBN	4683	Nicolaides Baraitser syndrome	C1303073	disease	Pathological Conditions, Signs and Symptoms; Congenital, Hereditary, and Neonatal Diseases and Abnormalities; Skin and Connective Tissue Diseases; Musculoskeletal Diseases; Nervous System Diseases; Mental Disorders; Behavior and Behavior Mechanisms	Disease or Syndrome	18	38	0.32	limited	1.0	3	0	1985.0	2019.0
NFKB1	4790	Acquired Hypogammaglobulinemia	C2936664	disease	Immune System Diseases	Disease or Syndrome	89	4	0.32		1.0	2	0	2015.0	2018.0
NFYA	4800	Malignant neoplasm of lung	C0242379	disease	Neoplasms; Respiratory Tract Diseases	Neoplastic Process	4173	1142	0.32		1.0	3	0	2005.0	2019.0
NOS3	4846	Anoxia	C0003130	phenotype	Pathological Conditions, Signs and Symptoms	Pathologic Function	287	0	0.32		1.0	3	0	2000.0	2008.0
NOS3	4846	Bipolar Disorder	C0005586	disease	Mental Disorders	Mental or Behavioral Dysfunction	1183	839	0.32		1.0	2	1	2006.0	2015.0
NOS3	4846	Malignant neoplasm of stomach	C0024623	disease	Digestive System Diseases; Neoplasms	Neoplastic Process	3806	615	0.32		1.0	3	2	2006.0	2018.0
NOS3	4846	Oligospermia	C0028960	disease	Male Urogenital Diseases	Disease or Syndrome	217	72	0.32		0.667	3	1	2013.0	2018.0
NOS3	4846	Necrotizing Enterocolitis	C0520459	disease	Digestive System Diseases	Disease or Syndrome	103	7	0.32		1.0	3	0	2013.0	2018.0
NTRK3	4916	Fibrosarcoma	C0016057	disease	Neoplasms	Neoplastic Process	413	9	0.32		1.0	2	0	2016.0	2019.0
NTRK3	4916	Hirschsprung Disease	C0019569	disease	Congenital, Hereditary, and Neonatal Diseases and Abnormalities; Digestive System Diseases	Disease or Syndrome	384	162	0.32	limited	1.0	2	1	2009.0	2009.0
NR4A2	4929	Arthritis, Psoriatic	C0003872	disease	Skin and Connective Tissue Diseases; Musculoskeletal Diseases	Disease or Syndrome	450	89	0.32		1.0	3	0	2001.0	2009.0
NR4A2	4929	PARKINSON DISEASE, LATE-ONSET	C3160718	disease		Disease or Syndrome	247	76	0.32		1.0	2	0	2009.0	2017.0
PLCG1	5335	Sezary Syndrome	C0036920	disease	Neoplasms; Immune System Diseases; Hemic and Lymphatic Diseases	Neoplastic Process	196	7	0.32		0.667	3	0	2015.0	2020.0
PPARG	5468	Presenile dementia	C0011265	disease	Nervous System Diseases; Mental Disorders	Mental or Behavioral Dysfunction	718	159	0.32		0.8	5	2	2005.0	2018.0
PPARG	5468	Lichen planus follicularis	C0023645	disease	Skin and Connective Tissue Diseases	Disease or Syndrome	13	0	0.32	limited	1.0	2	0	2009.0	2018.0
PPARG	5468	Pancreatitis	C0030305	disease	Digestive System Diseases	Disease or Syndrome	502	80	0.32		1.0	3	0	2008.0	2019.0
PPARG	5468	Kidney Failure	C0035078	disease	Female Urogenital Diseases and Pregnancy Complications; Male Urogenital Diseases	Disease or Syndrome	378	36	0.32		1.0	3	2	2015.0	2017.0
PPARG	5468	Stomach Neoplasms	C0038356	group	Digestive System Diseases; Neoplasms	Neoplastic Process	820	55	0.32		1.0	4	0	2003.0	2009.0
PPARG	5468	Familial generalized lipodystrophy	C0221032	disease	Congenital, Hereditary, and Neonatal Diseases and Abnormalities; Nutritional and Metabolic Diseases; Skin and Connective Tissue Diseases	Disease or Syndrome	49	15	0.32		1.0	2	0	2003.0	2014.0
PPARG	5468	Pituitary-dependent Cushing's disease	C0221406	disease	Nervous System Diseases; Endocrine System Diseases	Disease or Syndrome	115	8	0.32		1.0	3	0	2006.0	2018.0
PPARG	5468	Heart Failure, Right-Sided	C0235527	disease	Cardiovascular Diseases	Disease or Syndrome	154	0	0.32		1.0	3	0	2016.0	2018.0
PPARG	5468	Leukostasis	C0282548	disease	Hemic and Lymphatic Diseases	Disease or Syndrome	25	0	0.32		1.0	3	0	2002.0	2012.0
PPM1B	5495	Hypotonia-Cystinuria Syndrome	C1848030	disease	Pathological Conditions, Signs and Symptoms; Congenital, Hereditary, and Neonatal Diseases and Abnormalities; Nutritional and Metabolic Diseases; Female Urogenital Diseases and Pregnancy Complications; Musculoskeletal Diseases; Male Urogenital Diseases; Nervous System Diseases; Mental Disorders; Behavior and Behavior Mechanisms	Disease or Syndrome	6	0	0.32		1.0	3	0	2008.0	2018.0
PTMA	5757	Malignant neoplasm of lung	C0242379	disease	Neoplasms; Respiratory Tract Diseases	Neoplastic Process	4173	1142	0.32		0.667	3	0	2000.0	2019.0
RAC1	5879	Mental Depression	C0011570	disease	Behavior and Behavior Mechanisms	Mental or Behavioral Dysfunction	1478	271	0.32		1.0	3	0	2007.0	2018.0
RAC1	5879	Depressive disorder	C0011581	disease	Mental Disorders	Mental or Behavioral Dysfunction	1719	297	0.32		1.0	3	0	2007.0	2018.0
RAF1	5894	Malignant neoplasm of liver	C0345904	disease	Digestive System Diseases; Neoplasms	Neoplastic Process	1649	88	0.32		1.0	3	0	2008.0	2015.0
RAF1	5894	Costello syndrome (disorder)	C0587248	disease	Congenital, Hereditary, and Neonatal Diseases and Abnormalities; Musculoskeletal Diseases	Disease or Syndrome	50	24	0.32	disputed	1.0	3	0	2008.0	2011.0
SKI	6497	Chromosome 1p36 Deletion Syndrome	C1842870	disease	Pathological Conditions, Signs and Symptoms; Congenital, Hereditary, and Neonatal Diseases and Abnormalities	Disease or Syndrome	6	0	0.32		1.0	3	0	2002.0	2012.0
SPI1	6688	Myeloid Leukemia	C0023470	disease	Neoplasms	Neoplastic Process	385	7	0.32		1.0	3	0	2003.0	2011.0
SPI1	6688	Precursor T-Cell Lymphoblastic Leukemia-Lymphoma	C1961099	disease	Neoplasms; Immune System Diseases; Hemic and Lymphatic Diseases	Neoplastic Process	644	23	0.32		1.0	2	0	2012.0	2017.0
STAT1	6772	Cytomegalovirus Infections	C0010823	group	Infections	Disease or Syndrome	462	26	0.32		1.0	3	0	2006.0	2019.0
STAT3	6774	Precancerous Conditions	C0032927	group	Neoplasms	Neoplastic Process	471	18	0.32		1.0	3	0	2011.0	2019.0
STAT3	6774	Neonatal diabetes mellitus	C0158981	disease	Congenital, Hereditary, and Neonatal Diseases and Abnormalities; Nutritional and Metabolic Diseases; Endocrine System Diseases	Disease or Syndrome	42	33	0.32	strong	1.0	3	0	2015.0	2017.0
STAT3	6774	Congenital diaphragmatic hernia	C0235833	disease	Pathological Conditions, Signs and Symptoms; Congenital, Hereditary, and Neonatal Diseases and Abnormalities	Congenital Abnormality	239	31	0.32		1.0	3	0	2010.0	2018.0
STAT3	6774	Memory Loss	C0751295	phenotype	Pathological Conditions, Signs and Symptoms; Nervous System Diseases; Behavior and Behavior Mechanisms	Sign or Symptom	163	10	0.32		1.0	3	0	2008.0	2014.0
STAT6	6778	Pulmonary Fibrosis	C0034069	disease	Respiratory Tract Diseases	Disease or Syndrome	924	25	0.32		1.0	3	0	2016.0	2018.0
TGIF1	7050	Neoplasm Metastasis	C0027627	phenotype	Pathological Conditions, Signs and Symptoms; Neoplasms	Neoplastic Process	6385	327	0.32		1.0	3	0	2015.0	2019.0
TOP2A	7153	Adenocarcinoma of lung (disorder)	C0152013	disease	Neoplasms	Neoplastic Process	2438	563	0.32		1.0	3	0	2010.0	2017.0
TPM1	7168	Squamous cell carcinoma of esophagus	C0279626	disease	Digestive System Diseases; Neoplasms	Neoplastic Process	2053	329	0.32		1.0	3	0	2011.0	2018.0
TPM1	7168	Familial dilated cardiomyopathy	C0340427	disease	Cardiovascular Diseases	Disease or Syndrome	83	47	0.32		1.0	3	5	2001.0	2017.0
HIRA	7290	22q11 Deletion Syndrome	C2936346	disease	Congenital, Hereditary, and Neonatal Diseases and Abnormalities; Musculoskeletal Diseases; Endocrine System Diseases; Hemic and Lymphatic Diseases; Cardiovascular Diseases	Disease or Syndrome	31	2	0.32		1.0	3	0	2004.0	2016.0
SUMO1	7341	Cleft upper lip	C0008924	disease	Congenital, Hereditary, and Neonatal Diseases and Abnormalities; Stomatognathic Diseases	Congenital Abnormality	255	282	0.32		1.0	3	0	2006.0	2014.0
SUMO1	7341	Cleft Palate	C0008925	disease	Congenital, Hereditary, and Neonatal Diseases and Abnormalities; Musculoskeletal Diseases; Stomatognathic Diseases	Congenital Abnormality	611	158	0.32		1.0	3	0	2006.0	2011.0
NR1H2	7376	Liver carcinoma	C2239176	disease	Digestive System Diseases; Neoplasms	Neoplastic Process	5725	942	0.32		1.0	3	0	2005.0	2017.0
VDR	7421	Epilepsy, Temporal Lobe	C0014556	disease	Nervous System Diseases	Disease or Syndrome	354	33	0.32		1.0	2	0	2008.0	2015.0
XPO1	7514	Mediastinal (Thymic) Large B-Cell Lymphoma	C1292754	disease	Neoplasms; Respiratory Tract Diseases; Immune System Diseases; Hemic and Lymphatic Diseases	Neoplastic Process	66	1	0.32		1.0	3	0	2016.0	2019.0
NCOA3	8202	Astrocytoma	C0004114	disease	Neoplasms	Neoplastic Process	985	59	0.32		1.0	3	0	2010.0	2014.0
NCOA1	8648	Endometriosis	C0014175	disease	Female Urogenital Diseases and Pregnancy Complications	Disease or Syndrome	1188	274	0.32		1.0	3	0	2012.0	2018.0
NCOR1	9611	Malignant neoplasm of prostate	C0376358	disease	Neoplasms; Male Urogenital Diseases	Neoplastic Process	4502	1082	0.32		1.0	3	0	2010.0	2018.0
HDAC9	9734	Mental Depression	C0011570	disease	Behavior and Behavior Mechanisms	Mental or Behavioral Dysfunction	1478	271	0.32		1.0	3	0	2009.0	2017.0
HDAC9	9734	Depressive disorder	C0011581	disease	Mental Disorders	Mental or Behavioral Dysfunction	1719	297	0.32		1.0	2	0	2009.0	2017.0
HDAC9	9734	Schizophrenia	C0036341	disease	Mental Disorders	Mental or Behavioral Dysfunction	2872	2897	0.32		1.0	2	0	2010.0	2014.0
HDAC4	9759	Malignant neoplasm of urinary bladder	C0005684	disease	Neoplasms; Female Urogenital Diseases and Pregnancy Complications; Male Urogenital Diseases	Neoplastic Process	2113	316	0.32		1.0	2	0	2011.0	2019.0
HDAC4	9759	Bladder Neoplasm	C0005695	disease	Neoplasms; Female Urogenital Diseases and Pregnancy Complications; Male Urogenital Diseases	Neoplastic Process	2130	281	0.32		1.0	2	0	2011.0	2019.0
NCOA2	10499	Mammary Neoplasms	C1458155	group	Neoplasms; Skin and Connective Tissue Diseases	Neoplastic Process	2780	385	0.32		1.0	3	0	2007.0	2011.0
LZTS1	11178	Prostatic Neoplasms	C0033578	group	Neoplasms; Male Urogenital Diseases	Neoplastic Process	1722	31	0.32		1.0	2	0	2001.0	2002.0
NCOA6	23054	Malignant neoplasm of breast	C0006142	disease	Neoplasms; Skin and Connective Tissue Diseases	Neoplastic Process	6941	3417	0.32		1.0	2	0	1996.0	2019.0
UBR4	23352	Episodic Ataxia	C1720189	disease	Pathological Conditions, Signs and Symptoms; Nervous System Diseases	Disease or Syndrome	36	9	0.32	limited	1.0	2	0	2014.0	2017.0
NPTN	27020	Schizophrenia	C0036341	disease	Mental Disorders	Mental or Behavioral Dysfunction	2872	2897	0.32		1.0	2	3	2007.0	2017.0
UBR5	51366	Malignant neoplasm of stomach	C0024623	disease	Digestive System Diseases; Neoplasms	Neoplastic Process	3806	615	0.32		1.0	2	0	2006.0	2016.0
UBR5	51366	Stomach Carcinoma	C0699791	disease	Digestive System Diseases; Neoplasms	Neoplastic Process	3720	652	0.32		1.0	2	0	2006.0	2016.0
FBXW7	55294	Childhood Acute Lymphoblastic Leukemia	C0023452	disease	Neoplasms; Immune System Diseases; Hemic and Lymphatic Diseases	Neoplastic Process	1096	261	0.32	limited	1.0	2	0	2010.0	2016.0
VAC14	55697	Yunis Varon syndrome	C1857663	disease	Congenital, Hereditary, and Neonatal Diseases and Abnormalities; Skin and Connective Tissue Diseases; Musculoskeletal Diseases; Stomatognathic Diseases	Disease or Syndrome	3	5	0.32		1.0	2	0	2017.0	2019.0
KMT2C	58508	Squamous cell carcinoma of esophagus	C0279626	disease	Digestive System Diseases; Neoplasms	Neoplastic Process	2053	329	0.32		1.0	3	0	2014.0	2019.0
KMT2C	58508	Liver carcinoma	C2239176	disease	Digestive System Diseases; Neoplasms	Neoplastic Process	5725	942	0.32		1.0	3	0	2012.0	2018.0
ABL1	25	Bone Diseases, Developmental	C0005941	group	Musculoskeletal Diseases	Disease or Syndrome	82	2	0.31		1.0	2	0	2017.0	2018.0
ABL1	25	Esophageal Neoplasms	C0014859	group	Digestive System Diseases; Neoplasms	Neoplastic Process	1254	270	0.31		1.0	2	0	2011.0	2013.0
ABL1	25	Congenital Heart Defects	C0018798	group	Congenital, Hereditary, and Neonatal Diseases and Abnormalities; Cardiovascular Diseases	Congenital Abnormality	406	58	0.31		1.0	1	0	2017.0	2017.0
ABL1	25	melanoma	C0025202	disease	Neoplasms	Neoplastic Process	3087	515	0.31		1.0	1	0	2015.0	2015.0
ABL1	25	Precancerous Conditions	C0032927	group	Neoplasms	Neoplastic Process	471	18	0.31		1.0	2	0	2001.0	2009.0
ABL1	25	Malignant neoplasm of esophagus	C0546837	disease	Digestive System Diseases; Neoplasms	Neoplastic Process	1286	214	0.31		1.0	2	0	2011.0	2013.0
ACTN4	81	NEPHROTIC SYNDROME, STEROID-RESISTANT, AUTOSOMAL RECESSIVE	C1868672	disease	Female Urogenital Diseases and Pregnancy Complications; Male Urogenital Diseases	Disease or Syndrome	31	53	0.31		1.0	2	0	2000.0	2000.0
PARP1	142	Colorectal Neoplasms	C0009404	group	Digestive System Diseases; Neoplasms	Neoplastic Process	1296	609	0.31		1.0	2	0	2016.0	2018.0
PARP1	142	Dermatitis	C0011603	disease	Skin and Connective Tissue Diseases	Disease or Syndrome	496	16	0.31		1.0	2	0	2010.0	2015.0
PARP1	142	Kidney Diseases	C0022658	group	Female Urogenital Diseases and Pregnancy Complications; Male Urogenital Diseases	Disease or Syndrome	1180	140	0.31		1.0	3	0	2010.0	2017.0
PARP1	142	Kyphosis deformity of spine	C0022821	phenotype	Musculoskeletal Diseases	Anatomical Abnormality	305	10	0.31		1.0	1	0	2010.0	2010.0
PARP1	142	Obesity	C0028754	disease	Pathological Conditions, Signs and Symptoms; Nutritional and Metabolic Diseases	Disease or Syndrome	2821	1111	0.31		1.0	2	0	2010.0	2013.0
PARP1	142	Pulmonary Fibrosis	C0034069	disease	Respiratory Tract Diseases	Disease or Syndrome	924	25	0.31		1.0	2	0	2017.0	2019.0
PARP1	142	Cardiomyopathies	C0878544	group	Cardiovascular Diseases	Disease or Syndrome	925	294	0.31		1.0	2	0	2010.0	2018.0
NR0B1	190	46, XX Testicular Disorders of Sex Development	C2936419	disease	Congenital, Hereditary, and Neonatal Diseases and Abnormalities; Female Urogenital Diseases and Pregnancy Complications; Male Urogenital Diseases; Endocrine System Diseases	Congenital Abnormality	11	1	0.31		1.0	2	0	2013.0	2017.0
ARNT	405	Precursor Cell Lymphoblastic Leukemia Lymphoma	C1961102	disease	Neoplasms; Immune System Diseases; Hemic and Lymphatic Diseases	Neoplastic Process	879	168	0.31		1.0	2	0	2006.0	2012.0
ARNT	405	Miscarriage	C4552766	disease	Female Urogenital Diseases and Pregnancy Complications	Disease or Syndrome	426	56	0.31		1.0	2	0	2006.0	2008.0
ARRB1	408	Unipolar Depression	C0041696	disease	Mental Disorders	Mental or Behavioral Dysfunction	641	225	0.31		1.0	2	0	2013.0	2015.0
ARRB1	408	Major Depressive Disorder	C1269683	disease	Mental Disorders	Mental or Behavioral Dysfunction	1236	1451	0.31		1.0	2	0	2013.0	2015.0
ARRB2	409	Mood Disorders	C0525045	group	Mental Disorders	Mental or Behavioral Dysfunction	580	308	0.31		1.0	1	0	2007.0	2007.0
ARRB2	409	Cocaine Dependence	C0600427	disease	Chemically-Induced Disorders; Mental Disorders	Mental or Behavioral Dysfunction	199	39	0.31		0.0	1	0	2012.0	2012.0
ATF3	467	Mental Depression	C0011570	disease	Behavior and Behavior Mechanisms	Mental or Behavioral Dysfunction	1478	271	0.31		1.0	2	0	2008.0	2018.0
ATF3	467	Depressive disorder	C0011581	disease	Mental Disorders	Mental or Behavioral Dysfunction	1719	297	0.31		1.0	2	0	2008.0	2018.0
ATF3	467	Influenza	C0021400	disease	Infections; Respiratory Tract Diseases	Disease or Syndrome	858	17	0.31		1.0	2	0	2007.0	2013.0
ATF3	467	Prostatic Neoplasms	C0033578	group	Neoplasms; Male Urogenital Diseases	Neoplastic Process	1722	31	0.31		1.0	2	0	2006.0	2008.0
ATF3	467	Malignant neoplasm of liver	C0345904	disease	Digestive System Diseases; Neoplasms	Neoplastic Process	1649	88	0.31		1.0	2	0	2010.0	2019.0
ATF3	467	Middle Cerebral Artery Occlusion	C0740391	disease	Pathological Conditions, Signs and Symptoms; Nervous System Diseases; Cardiovascular Diseases	Acquired Abnormality	626	0	0.31		1.0	2	0	2002.0	2010.0
ATF4	468	Bipolar Disorder	C0005586	disease	Mental Disorders	Mental or Behavioral Dysfunction	1183	839	0.31		1.0	2	0	2007.0	2008.0
KIF1A	547	Diabetes Mellitus	C0011849	group	Nutritional and Metabolic Diseases; Endocrine System Diseases	Disease or Syndrome	2803	824	0.31		1.0	2	0	2013.0	2018.0
CCND1	595	Intestinal Polyps	C0021846	phenotype	Pathological Conditions, Signs and Symptoms	Anatomical Abnormality	48	1	0.31		1.0	2	0	2003.0	2009.0
CCND1	595	Unipolar Depression	C0041696	disease	Mental Disorders	Mental or Behavioral Dysfunction	641	225	0.31		1.0	1	0	2008.0	2008.0
CCND1	595	Malignant neoplasm of kidney	C0740457	disease	Neoplasms; Female Urogenital Diseases and Pregnancy Complications; Male Urogenital Diseases	Neoplastic Process	664	22	0.31		1.0	2	0	2011.0	2017.0
CCND1	595	Brain Tumor, Primary	C0750974	disease	Neoplasms; Nervous System Diseases	Neoplastic Process	122	8	0.31		1.0	3	0	2011.0	2017.0
CCND1	595	Major Depressive Disorder	C1269683	disease	Mental Disorders	Mental or Behavioral Dysfunction	1236	1451	0.31		1.0	1	0	2008.0	2008.0
BCL3	602	Atherosclerosis	C0004153	disease	Cardiovascular Diseases	Disease or Syndrome	2044	281	0.31		1.0	1	0	2015.0	2015.0
BCL3	602	Dyslipidemias	C0242339	group	Nutritional and Metabolic Diseases	Disease or Syndrome	471	184	0.31		1.0	1	0	2018.0	2018.0
BCL6	604	Angioendotheliomatosis	C0334660	disease	Neoplasms; Immune System Diseases; Hemic and Lymphatic Diseases	Neoplastic Process	19	0	0.31		1.0	1	0	2001.0	2001.0
BCL6	604	Mediastinal (Thymic) Large B-Cell Lymphoma	C1292754	disease	Neoplasms; Respiratory Tract Diseases; Immune System Diseases; Hemic and Lymphatic Diseases	Neoplastic Process	66	1	0.31		1.0	2	0	2006.0	2016.0
BCL6	604	Lymphoma, Diffuse	C3714542	disease	Neoplasms; Immune System Diseases; Hemic and Lymphatic Diseases	Neoplastic Process	49	0	0.31		1.0	2	0	1997.0	2015.0
BLM	641	Carcinoma	C0007097	group	Neoplasms	Neoplastic Process	2462	103	0.31	strong	1.0	2	0	2017.0	2018.0
BNIP3	664	Malignant neoplasm of stomach	C0024623	disease	Digestive System Diseases; Neoplasms	Neoplastic Process	3806	615	0.31		1.0	2	0	2005.0	2006.0
BNIP3	664	Prostatic Neoplasms	C0033578	group	Neoplasms; Male Urogenital Diseases	Neoplastic Process	1722	31	0.31		1.0	1	0	2008.0	2008.0
BRCA1	672	Adenoid Cystic Carcinoma	C0010606	disease	Neoplasms	Neoplastic Process	325	30	0.31		1.0	2	0	2012.0	2013.0
BRCA1	672	Schizophrenia	C0036341	disease	Mental Disorders	Mental or Behavioral Dysfunction	2872	2897	0.31		1.0	1	0	2013.0	2013.0
BRCA1	672	Benign Neoplasm	C0086692	group	Neoplasms	Neoplastic Process	371	7	0.31		1.0	2	0	2004.0	2004.0
BRCA1	672	Carcinoma, Spindle-Cell	C0205697	disease	Neoplasms	Neoplastic Process	218	5	0.31		1.0	2	0	2002.0	2017.0
BRCA1	672	Undifferentiated carcinoma	C0205698	disease	Neoplasms	Neoplastic Process	283	8	0.31		1.0	2	0	2002.0	2008.0
KLF5	688	Squamous cell carcinoma	C0007137	disease	Neoplasms	Neoplastic Process	2507	257	0.31		1.0	2	0	2011.0	2016.0
KLF5	688	Chronic Obstructive Airway Disease	C0024117	disease	Respiratory Tract Diseases	Disease or Syndrome	1428	852	0.31		1.0	1	0	2019.0	2019.0
KLF5	688	Schizophrenia	C0036341	disease	Mental Disorders	Mental or Behavioral Dysfunction	2872	2897	0.31		1.0	1	0	2008.0	2008.0
KLF5	688	Adenocarcinoma of lung (disorder)	C0152013	disease	Neoplasms	Neoplastic Process	2438	563	0.31		1.0	2	0	2016.0	2018.0
CASP9	842	Prostatic Neoplasms	C0033578	group	Neoplasms; Male Urogenital Diseases	Neoplastic Process	1722	31	0.31		1.0	2	0	2006.0	2007.0
CAV1	857	Schizophrenia	C0036341	disease	Mental Disorders	Mental or Behavioral Dysfunction	2872	2897	0.31		1.0	2	0	2011.0	2017.0
CAV1	857	Stomach Neoplasms	C0038356	group	Digestive System Diseases; Neoplasms	Neoplastic Process	820	55	0.31		1.0	2	0	2006.0	2017.0
CAV1	857	Familial partial lipodystrophy	C0271694	disease	Nutritional and Metabolic Diseases; Skin and Connective Tissue Diseases	Disease or Syndrome	28	16	0.31		1.0	2	0	2009.0	2009.0
RUNX2	860	Arthritis, Psoriatic	C0003872	disease	Skin and Connective Tissue Diseases; Musculoskeletal Diseases	Disease or Syndrome	450	89	0.31		1.0	2	0	2010.0	2016.0
RUNX2	860	Uremia	C0041948	disease	Female Urogenital Diseases and Pregnancy Complications; Male Urogenital Diseases	Disease or Syndrome	110	2	0.31		1.0	2	0	2003.0	2009.0
RUNX2	860	Craniofacial Abnormalities	C0376634	group	Congenital, Hereditary, and Neonatal Diseases and Abnormalities; Musculoskeletal Diseases	Congenital Abnormality	234	4	0.31		1.0	2	0	2004.0	2011.0
RUNX1	861	Burkitt Lymphoma	C0006413	disease	Neoplasms; Infections; Immune System Diseases; Hemic and Lymphatic Diseases	Neoplastic Process	556	13	0.31		1.0	2	0	2013.0	2016.0
CBR1	873	Colonic Neoplasms	C0009375	group	Digestive System Diseases; Neoplasms	Neoplastic Process	947	45	0.31		1.0	2	0	2009.0	2011.0
CBR1	873	Malignant neoplasm of prostate	C0376358	disease	Neoplasms; Male Urogenital Diseases	Neoplastic Process	4502	1082	0.31		1.0	2	0	2007.0	2017.0
CBR1	873	Cardiomyopathies	C0878544	group	Cardiovascular Diseases	Disease or Syndrome	925	294	0.31		1.0	2	0	2000.0	2012.0
CDK5	1020	Schizophrenia	C0036341	disease	Mental Disorders	Mental or Behavioral Dysfunction	2872	2897	0.31		1.0	1	0	2011.0	2011.0
CDK5	1020	Cocaine Dependence	C0600427	disease	Chemically-Induced Disorders; Mental Disorders	Mental or Behavioral Dysfunction	199	39	0.31		1.0	3	0	2001.0	2019.0
CEBPA	1050	Malignant neoplasm of skin	C0007114	disease	Neoplasms; Skin and Connective Tissue Diseases	Neoplastic Process	508	38	0.31		1.0	2	0	2011.0	2012.0
CEBPA	1050	Squamous cell carcinoma	C0007137	disease	Neoplasms	Neoplastic Process	2507	257	0.31		1.0	3	0	2007.0	2011.0
CEBPA	1050	Acute Myeloid Leukemia, M1	C0026998	disease	Neoplasms	Neoplastic Process	138	0	0.31		1.0	4	0	2002.0	2019.0
CEBPA	1050	Obesity	C0028754	disease	Pathological Conditions, Signs and Symptoms; Nutritional and Metabolic Diseases	Disease or Syndrome	2821	1111	0.31		1.0	2	0	2010.0	2017.0
CEBPB	1051	Steatohepatitis	C2711227	disease	Digestive System Diseases	Disease or Syndrome	1143	75	0.31		1.0	2	0	2014.0	2014.0
CEBPE	1053	Acute Promyelocytic Leukemia	C0023487	disease	Neoplasms	Neoplastic Process	651	21	0.31		0.5	2	0	2006.0	2017.0
CHD3	1107	Intellectual Disability	C3714756	group	Pathological Conditions, Signs and Symptoms; Nervous System Diseases; Mental Disorders; Behavior and Behavior Mechanisms	Mental or Behavioral Dysfunction	2165	159	0.31	strong	1.0	2	0	2018.0	2019.0
CREB1	1385	Withdrawal Symptoms	C0087169	phenotype	Chemically-Induced Disorders; Mental Disorders	Sign or Symptom	126	10	0.31		1.0	2	0	2009.0	2019.0
CREB1	1385	Cutaneous Melanoma	C0151779	disease	Neoplasms; Skin and Connective Tissue Diseases	Neoplastic Process	507	248	0.31		1.0	2	0	2010.0	2018.0
DAXX	1616	Pancreatic Neoplasm	C0030297	disease	Digestive System Diseases; Neoplasms; Endocrine System Diseases	Neoplastic Process	764	20	0.31		1.0	2	0	2011.0	2014.0
DAXX	1616	Malignant neoplasm of pancreas	C0346647	disease	Digestive System Diseases; Neoplasms; Endocrine System Diseases	Neoplastic Process	2667	277	0.31		1.0	2	0	2011.0	2015.0
DDIT3	1649	Colorectal Carcinoma	C0009402	disease	Digestive System Diseases; Neoplasms	Neoplastic Process	5473	1962	0.31		1.0	1	0	2014.0	2014.0
DDIT3	1649	Obesity	C0028754	disease	Pathological Conditions, Signs and Symptoms; Nutritional and Metabolic Diseases	Disease or Syndrome	2821	1111	0.31		1.0	2	0	2016.0	2020.0
DDIT3	1649	Mammary Neoplasms	C1458155	group	Neoplasms; Skin and Connective Tissue Diseases	Neoplastic Process	2780	385	0.31		1.0	2	0	1999.0	2004.0
DDIT3	1649	Mammary Carcinoma, Human	C4704874	disease	Neoplasms; Skin and Connective Tissue Diseases	Neoplastic Process	545	0	0.31		1.0	2	0	2001.0	2004.0
EGFR	1956	Uterine Cervical Neoplasm	C0007873	disease	Neoplasms; Female Urogenital Diseases and Pregnancy Complications	Neoplastic Process	140	72	0.31		1.0	4	1	2004.0	2011.0
EGFR	1956	Marijuana Abuse	C0024809	disease	Chemically-Induced Disorders; Mental Disorders	Mental or Behavioral Dysfunction	156	23	0.31		1.0	1	0	2015.0	2015.0
EGFR	1956	Unipolar Depression	C0041696	disease	Mental Disorders	Mental or Behavioral Dysfunction	641	225	0.31		1.0	1	0	2011.0	2011.0
EGFR	1956	Anaplastic carcinoma	C0205696	disease	Neoplasms	Neoplastic Process	232	3	0.31		1.0	2	0	2004.0	2008.0
EGFR	1956	Carcinomatosis	C0205699	phenotype	Neoplasms	Neoplastic Process	186	2	0.31		1.0	2	0	2004.0	2013.0
EGFR	1956	Papillomatosis	C0205875	disease	Neoplasms	Neoplastic Process	18	0	0.31		1.0	2	0	1995.0	2017.0
EGFR	1956	gliosarcoma	C0206726	disease	Neoplasms	Neoplastic Process	80	5	0.31		1.0	3	0	2008.0	2013.0
EGFR	1956	Hereditary Diffuse Gastric Cancer	C1708349	disease	Digestive System Diseases; Neoplasms	Neoplastic Process	312	119	0.31		1.0	4	0	2005.0	2012.0
EGFR	1956	Mammary Carcinoma, Human	C4704874	disease	Neoplasms; Skin and Connective Tissue Diseases	Neoplastic Process	545	0	0.31		1.0	7	0	2001.0	2013.0
EGR1	1958	Anoxia	C0003130	phenotype	Pathological Conditions, Signs and Symptoms	Pathologic Function	287	0	0.31		1.0	2	0	2002.0	2002.0
EGR1	1958	Autoimmune Diseases	C0004364	group	Immune System Diseases	Disease or Syndrome	1758	428	0.31		1.0	2	0	2013.0	2014.0
EGR1	1958	Lung Neoplasms	C0024121	group	Neoplasms; Respiratory Tract Diseases	Neoplastic Process	1486	39	0.31		1.0	2	0	2010.0	2017.0
EGR1	1958	Mesothelioma	C0025500	disease	Neoplasms	Neoplastic Process	560	4	0.31		1.0	1	0	2005.0	2005.0
EGR1	1958	Pneumonia	C0032285	disease	Infections; Respiratory Tract Diseases	Disease or Syndrome	1032	33	0.31		1.0	1	0	2018.0	2018.0
EGR1	1958	Bipolar I disorder	C0853193	disease	Mental Disorders	Mental or Behavioral Dysfunction	83	46	0.31		0.0	1	0	2012.0	2012.0
EGR1	1958	Pneumonitis	C3714636	disease	Infections; Respiratory Tract Diseases	Disease or Syndrome	697	13	0.31		1.0	1	0	2018.0	2018.0
EP300	2033	Malignant neoplasm of urinary bladder	C0005684	disease	Neoplasms; Female Urogenital Diseases and Pregnancy Complications; Male Urogenital Diseases	Neoplastic Process	2113	316	0.31		1.0	2	0	2011.0	2012.0
EP300	2033	Bladder Neoplasm	C0005695	disease	Neoplasms; Female Urogenital Diseases and Pregnancy Complications; Male Urogenital Diseases	Neoplastic Process	2130	281	0.31		1.0	2	0	2011.0	2012.0
EP300	2033	Squamous cell carcinoma	C0007137	disease	Neoplasms	Neoplastic Process	2507	257	0.31		1.0	2	0	2016.0	2017.0
EP300	2033	Endometrial Neoplasms	C0014170	group	Neoplasms; Female Urogenital Diseases and Pregnancy Complications	Neoplastic Process	261	32	0.31		1.0	2	0	2005.0	2012.0
EP300	2033	Adenocarcinoma of lung (disorder)	C0152013	disease	Neoplasms	Neoplastic Process	2438	563	0.31		1.0	2	0	2016.0	2017.0
EP300	2033	Endometrial Carcinoma	C0476089	disease	Neoplasms; Female Urogenital Diseases and Pregnancy Complications	Neoplastic Process	1597	326	0.31		1.0	2	0	2012.0	2012.0
EP300	2033	Mammary Neoplasms	C1458155	group	Neoplasms; Skin and Connective Tissue Diseases	Neoplastic Process	2780	385	0.31		1.0	2	0	2006.0	2015.0
EPHB4	2050	Vein of Galen aneurysm	C0431420	disease	Congenital, Hereditary, and Neonatal Diseases and Abnormalities; Nervous System Diseases; Cardiovascular Diseases	Disease or Syndrome	6	0	0.31		1.0	1	0	2018.0	2018.0
EPHB4	2050	Mammary Neoplasms	C1458155	group	Neoplasms; Skin and Connective Tissue Diseases	Neoplastic Process	2780	385	0.31		1.0	2	0	2006.0	2013.0
ERG	2078	Extra-osseous Ewing's sarcoma	C0279980	disease	Neoplasms	Neoplastic Process	10	0	0.31		1.0	2	0	1996.0	2002.0
ESR1	2099	Bone Diseases	C0005940	group	Musculoskeletal Diseases	Disease or Syndrome	317	10	0.31		1.0	2	0	2006.0	2017.0
ESR1	2099	Mesothelioma	C0025500	disease	Neoplasms	Neoplastic Process	560	4	0.31		1.0	3	0	2005.0	2017.0
ESR1	2099	Shared Paranoid Disorder	C0036939	disease	Mental Disorders	Mental or Behavioral Dysfunction	27	10	0.31		1.0	1	1	2009.0	2009.0
ESR1	2099	Adenocarcinoma, Tubular	C0205645	disease	Neoplasms	Neoplastic Process	133	3	0.31		0.667	3	0	2005.0	2014.0
ESR1	2099	Familial Alzheimer Disease (FAD)	C0276496	disease	Nervous System Diseases; Mental Disorders	Disease or Syndrome	260	95	0.31		1.0	2	0	2000.0	2007.0
ESR1	2099	Anaplastic astrocytoma	C0334579	disease	Neoplasms	Neoplastic Process	202	12	0.31		1.0	2	0	2001.0	2014.0
ESR1	2099	Malignant neoplasm of liver	C0345904	disease	Digestive System Diseases; Neoplasms	Neoplastic Process	1649	88	0.31		1.0	2	0	2006.0	2019.0
ESR1	2099	Idiopathic Pulmonary Fibrosis	C1800706	disease	Respiratory Tract Diseases	Disease or Syndrome	803	63	0.31		1.0	2	0	2018.0	2019.0
ESR1	2099	Usual Interstitial Pneumonia	C4721509	disease	Respiratory Tract Diseases	Disease or Syndrome	64	2	0.31		0.5	2	0	2017.0	2018.0
FGFR3	2261	Epilepsies, Partial	C0014547	disease	Nervous System Diseases	Disease or Syndrome	73	23	0.31	moderate	1.0	2	1	2007.0	2014.0
FOS	2353	Epilepsy	C0014544	disease	Nervous System Diseases	Disease or Syndrome	1215	339	0.31		1.0	2	0	2005.0	2018.0
FOS	2353	Familial generalized lipodystrophy	C0221032	disease	Congenital, Hereditary, and Neonatal Diseases and Abnormalities; Nutritional and Metabolic Diseases; Skin and Connective Tissue Diseases	Disease or Syndrome	49	15	0.31		1.0	1	0	2013.0	2013.0
FOS	2353	Generalized seizures	C0234533	disease	Pathological Conditions, Signs and Symptoms; Nervous System Diseases	Disease or Syndrome	210	13	0.31		1.0	5	0	1996.0	2019.0
FOS	2353	Amphetamine Addiction	C0236804	disease	Chemically-Induced Disorders; Mental Disorders	Mental or Behavioral Dysfunction	81	2	0.31		1.0	2	0	2009.0	2019.0
FOS	2353	Major Depressive Disorder	C1269683	disease	Mental Disorders	Mental or Behavioral Dysfunction	1236	1451	0.31		0.5	1	0	2013.0	2015.0
FOSB	2354	Cocaine Abuse	C0009171	disease	Chemically-Induced Disorders; Mental Disorders	Mental or Behavioral Dysfunction	144	3	0.31		1.0	5	0	2003.0	2016.0
FOSB	2354	Epilepsy	C0014544	disease	Nervous System Diseases	Disease or Syndrome	1215	339	0.31		1.0	2	0	2005.0	2018.0
FOSB	2354	Liver neoplasms	C0023903	group	Digestive System Diseases; Neoplasms	Neoplastic Process	1424	7	0.31		1.0	2	0	2015.0	2017.0
FOSB	2354	Malignant neoplasm of liver	C0345904	disease	Digestive System Diseases; Neoplasms	Neoplastic Process	1649	88	0.31		1.0	2	0	2008.0	2015.0
FOSL2	2355	Glioblastoma	C0017636	disease	Neoplasms	Neoplastic Process	3177	281	0.31		1.0	2	0	2012.0	2013.0
FOSL2	2355	Glioblastoma Multiforme	C1621958	disease	Neoplasms	Neoplastic Process	3197	186	0.31		1.0	2	0	2012.0	2013.0
GATA2	2624	Acute Myeloid Leukemia, M1	C0026998	disease	Neoplasms	Neoplastic Process	138	0	0.31		1.0	3	0	2011.0	2015.0
GRK5	2869	Major Depressive Disorder	C1269683	disease	Mental Disorders	Mental or Behavioral Dysfunction	1236	1451	0.31		0.0	1	0	2010.0	2010.0
GSK3B	2932	Depression, Bipolar	C0005587	disease	Mental Disorders	Mental or Behavioral Dysfunction	116	2	0.31		1.0	2	0	2010.0	2014.0
GSK3B	2932	Familial Alzheimer Disease (FAD)	C0276496	disease	Nervous System Diseases; Mental Disorders	Disease or Syndrome	260	95	0.31		1.0	3	0	2007.0	2013.0
GSK3B	2932	Malignant lymphoma, lymphocytic, intermediate differentiation, diffuse	C0334634	disease	Neoplasms; Immune System Diseases; Hemic and Lymphatic Diseases	Neoplastic Process	296	9	0.31		1.0	1	0	2008.0	2008.0
HCFC1	3054	Liver neoplasms	C0023903	group	Digestive System Diseases; Neoplasms	Neoplastic Process	1424	7	0.31		1.0	1	0	2009.0	2009.0
HCFC1	3054	Malignant neoplasm of liver	C0345904	disease	Digestive System Diseases; Neoplasms	Neoplastic Process	1649	88	0.31		1.0	1	0	2009.0	2009.0
HCFC1	3054	Mental Retardation, X-Linked 1	C2931498	disease	Congenital, Hereditary, and Neonatal Diseases and Abnormalities; Nervous System Diseases	Disease or Syndrome	45	29	0.31		1.0	2	0	1992.0	2012.0
HDAC1	3065	Endometriosis	C0014175	disease	Female Urogenital Diseases and Pregnancy Complications	Disease or Syndrome	1188	274	0.31		1.0	2	0	2012.0	2012.0
HDAC1	3065	Endometrioma	C0269102	disease	Female Urogenital Diseases and Pregnancy Complications	Neoplastic Process	279	4	0.31		1.0	2	0	2012.0	2013.0
HDAC1	3065	MYELODYSPLASTIC SYNDROME	C3463824	group	Hemic and Lymphatic Diseases	Neoplastic Process	1033	95	0.31		1.0	1	0	2017.0	2017.0
HHEX	3087	Mammary Neoplasms	C1458155	group	Neoplasms; Skin and Connective Tissue Diseases	Neoplastic Process	2780	385	0.31		1.0	2	0	2006.0	2017.0
HIF1A	3091	Primary biliary cirrhosis	C0008312	disease	Pathological Conditions, Signs and Symptoms; Digestive System Diseases	Disease or Syndrome	478	667	0.31		1.0	1	0	2012.0	2012.0
HIF1A	3091	Mental Depression	C0011570	disease	Behavior and Behavior Mechanisms	Mental or Behavioral Dysfunction	1478	271	0.31		1.0	1	0	2013.0	2013.0
HIF1A	3091	Congenital Heart Defects	C0018798	group	Congenital, Hereditary, and Neonatal Diseases and Abnormalities; Cardiovascular Diseases	Congenital Abnormality	406	58	0.31		1.0	2	0	2007.0	2015.0
HIF1A	3091	Hyperplasia	C0020507	phenotype	Pathological Conditions, Signs and Symptoms	Pathologic Function	131	0	0.31		1.0	2	0	2008.0	2010.0
HIF1A	3091	Neoplasms, Experimental	C0027659	phenotype	Neoplasms	Neoplastic Process; Experimental Model of Disease	95	0	0.31		1.0	2	0	2015.0	2017.0
HIF1A	3091	Subependymal Giant Cell Astrocytoma	C0205768	disease	Neoplasms	Neoplastic Process	44	2	0.31		1.0	2	0	2004.0	2011.0
HIF1A	3091	Pilocytic Astrocytoma	C0334583	disease	Neoplasms	Neoplastic Process	163	14	0.31		1.0	2	0	2004.0	2011.0
HIF1A	3091	Mood Disorders	C0525045	group	Mental Disorders	Mental or Behavioral Dysfunction	580	308	0.31		1.0	1	0	2013.0	2013.0
HIF1A	3091	Primary sclerosing cholangitis	C0566602	disease	Digestive System Diseases	Disease or Syndrome	264	58	0.31		1.0	1	0	2012.0	2012.0
HIF1A	3091	Hypoxic-Ischemic Encephalopathy	C0752304	disease	Nervous System Diseases; Cardiovascular Diseases	Disease or Syndrome	182	12	0.31		1.0	2	0	2014.0	2014.0
HIF1A	3091	Major Depressive Disorder	C1269683	disease	Mental Disorders	Mental or Behavioral Dysfunction	1236	1451	0.31		1.0	1	0	2013.0	2013.0
HIF1A	3091	Erythrocytosis familial, 1	C4551637	disease	Hemic and Lymphatic Diseases	Disease or Syndrome	29	14	0.31		1.0	2	0	2008.0	2012.0
HLF	3131	Major Depressive Disorder	C1269683	disease	Mental Disorders	Mental or Behavioral Dysfunction	1236	1451	0.31		1.0	1	0	2015.0	2015.0
HMGA1	3159	leiomyosarcoma	C0023269	disease	Neoplasms	Neoplastic Process	213	5	0.31		1.0	2	0	2007.0	2008.0
HMGA1	3159	Schizophrenia	C0036341	disease	Mental Disorders	Mental or Behavioral Dysfunction	2872	2897	0.31		1.0	1	0	2010.0	2010.0
NR4A1	3164	Endometriosis	C0014175	disease	Female Urogenital Diseases and Pregnancy Complications	Disease or Syndrome	1188	274	0.31		1.0	2	0	2012.0	2018.0
NR4A1	3164	Endometrioma	C0269102	disease	Female Urogenital Diseases and Pregnancy Complications	Neoplastic Process	279	4	0.31		1.0	2	0	2012.0	2015.0
IRAK1	3654	Lubs X-linked mental retardation syndrome	C1846058	disease	Congenital, Hereditary, and Neonatal Diseases and Abnormalities; Nervous System Diseases	Mental or Behavioral Dysfunction	11	8	0.31	limited	1.0	2	0	2017.0	2018.0
JAK2	3717	Transient Ischemic Attack	C0007787	disease	Nervous System Diseases; Cardiovascular Diseases	Disease or Syndrome	344	16	0.31		1.0	2	0	2013.0	2017.0
JAK2	3717	Pregnancy Complications	C0032962	group	Female Urogenital Diseases and Pregnancy Complications	Pathologic Function	13	0	0.31		1.0	2	0	2007.0	2009.0
JAK2	3717	Familial thrombocytosis	C4303761	disease	Hemic and Lymphatic Diseases	Disease or Syndrome	7	5	0.31		1.0	2	1	2009.0	2012.0
JUN	3725	Colonic Neoplasms	C0009375	group	Digestive System Diseases; Neoplasms	Neoplastic Process	947	45	0.31		1.0	3	0	2003.0	2008.0
JUN	3725	Lung Neoplasms	C0024121	group	Neoplasms; Respiratory Tract Diseases	Neoplastic Process	1486	39	0.31		1.0	2	0	2008.0	2010.0
JUN	3725	Sarcoma	C1261473	group	Neoplasms	Neoplastic Process	853	42	0.31		1.0	1	0	2007.0	2007.0
JUND	3727	Glomerulonephritis	C0017658	disease	Female Urogenital Diseases and Pregnancy Complications; Male Urogenital Diseases	Disease or Syndrome	391	7	0.31		1.0	1	0	2008.0	2008.0
STMN1	3925	Malignant Glioma	C0555198	disease	Neoplasms	Neoplastic Process	724	22	0.31		1.0	1	0	2007.0	2007.0
STMN1	3925	Mammary Neoplasms	C1458155	group	Neoplasms; Skin and Connective Tissue Diseases	Neoplastic Process	2780	385	0.31		1.0	2	0	1998.0	2008.0
SMAD2	4087	Congenital heart disease	C0152021	group	Congenital, Hereditary, and Neonatal Diseases and Abnormalities; Cardiovascular Diseases	Congenital Abnormality	267	80	0.31	limited	1.0	2	0	2009.0	2013.0
SMAD2	4087	Geleophysic dysplasia	C3489726	disease	Congenital, Hereditary, and Neonatal Diseases and Abnormalities; Musculoskeletal Diseases	Congenital Abnormality	10	7	0.31		1.0	1	0	2008.0	2008.0
SMAD4	4089	Myopathy	C0026848	group	Musculoskeletal Diseases; Nervous System Diseases	Disease or Syndrome	634	166	0.31		1.0	2	0	2011.0	2017.0
SMAD4	4089	Stomach Neoplasms	C0038356	group	Digestive System Diseases; Neoplasms	Neoplastic Process	820	55	0.31		1.0	2	0	2004.0	2010.0
SMAD4	4089	Pancreatic carcinoma, familial	C2931038	disease	Digestive System Diseases; Neoplasms; Endocrine System Diseases	Neoplastic Process	43	9	0.31		1.0	2	0	1997.0	2015.0
SMAD4	4089	Bmpr1a-Related Juvenile Polyposis	C3714239	disease	Congenital, Hereditary, and Neonatal Diseases and Abnormalities; Digestive System Diseases; Neoplasms	Disease or Syndrome	2	0	0.31		1.0	1	0	2005.0	2005.0
MAF	4094	Colorectal Neoplasms	C0009404	group	Digestive System Diseases; Neoplasms	Neoplastic Process	1296	609	0.31		1.0	2	0	2008.0	2019.0
MAF	4094	Cataract, Pulverulent	C1833118	disease	Congenital, Hereditary, and Neonatal Diseases and Abnormalities; Eye Diseases	Disease or Syndrome	12	4	0.31		1.0	2	3	2002.0	2003.0
MAX	4149	Malignant neoplasm of endometrium	C0007103	disease	Neoplasms; Female Urogenital Diseases and Pregnancy Complications	Neoplastic Process	1235	197	0.31		1.0	1	1	2018.0	2018.0
MAX	4149	Endometrial Carcinoma	C0476089	disease	Neoplasms; Female Urogenital Diseases and Pregnancy Complications	Neoplastic Process	1597	326	0.31		1.0	1	1	2018.0	2018.0
MAX	4149	Colon Carcinoma	C0699790	disease	Digestive System Diseases; Neoplasms	Neoplastic Process	2832	275	0.31		1.0	1	0	1996.0	1996.0
MDM2	4193	HIV Infections	C0019693	group	Infections; Immune System Diseases	Disease or Syndrome	807	142	0.31		1.0	2	1	2003.0	2014.0
MDM2	4193	Male infertility	C0021364	phenotype	Male Urogenital Diseases	Disease or Syndrome	516	146	0.31		1.0	1	1	2012.0	2012.0
MDM2	4193	Precancerous Conditions	C0032927	group	Neoplasms	Neoplastic Process	471	18	0.31		1.0	2	0	2004.0	2017.0
MDM2	4193	Synovitis, Acne, Pustulosis, Hyperostosis, and Osteitis Syndrome	C0263859	disease	Musculoskeletal Diseases	Disease or Syndrome	15	5	0.31		1.0	1	0	2010.0	2010.0
MDM2	4193	Adenocarcinoma of large intestine	C1319315	disease	Digestive System Diseases; Neoplasms	Neoplastic Process	543	432	0.31		1.0	1	0	1999.0	1999.0
MRE11	4361	ATAXIA, EARLY-ONSET, WITH OCULOMOTOR APRAXIA AND HYPOALBUMINEMIA	C1859598	disease	Pathological Conditions, Signs and Symptoms; Nervous System Diseases; Hemic and Lymphatic Diseases; Behavior and Behavior Mechanisms	Disease or Syndrome	20	19	0.31		0.5	2	0	1999.0	2008.0
MUC1	4582	Malignant mesothelioma	C0345967	disease	Neoplasms; Respiratory Tract Diseases	Neoplastic Process	420	12	0.31		1.0	2	0	2008.0	2013.0
MYC	4609	Uterine Cervical Neoplasm	C0007873	disease	Neoplasms; Female Urogenital Diseases and Pregnancy Complications	Neoplastic Process	140	72	0.31		1.0	2	0	2004.0	2015.0
MYC	4609	Endometrial Neoplasms	C0014170	group	Neoplasms; Female Urogenital Diseases and Pregnancy Complications	Neoplastic Process	261	32	0.31		1.0	2	0	2004.0	2016.0
MYC	4609	Acute Myeloid Leukemia, M1	C0026998	disease	Neoplasms	Neoplastic Process	138	0	0.31		1.0	2	0	2008.0	2015.0
MYC	4609	Pancreatic Neoplasm	C0030297	disease	Digestive System Diseases; Neoplasms; Endocrine System Diseases	Neoplastic Process	764	20	0.31		1.0	2	0	2006.0	2016.0
MYC	4609	Hereditary Diffuse Gastric Cancer	C1708349	disease	Digestive System Diseases; Neoplasms	Neoplastic Process	312	119	0.31		1.0	3	0	2006.0	2017.0
NBN	4683	Stomatitis	C0038362	disease	Stomatognathic Diseases	Disease or Syndrome	109	22	0.31		1.0	1	0	2014.0	2014.0
NBN	4683	Oral Mucositis	C1568868	disease	Stomatognathic Diseases	Disease or Syndrome	59	16	0.31		1.0	1	0	2014.0	2014.0
NBN	4683	Prostate cancer, familial	C2931456	disease	Neoplasms; Male Urogenital Diseases	Neoplastic Process	116	25	0.31		1.0	2	0	2004.0	2012.0
NEDD4	4734	Bipolar Disorder	C0005586	disease	Mental Disorders	Mental or Behavioral Dysfunction	1183	839	0.31		1.0	1	0	2001.0	2001.0
NFKB1	4790	Kidney Failure, Chronic	C0022661	disease	Female Urogenital Diseases and Pregnancy Complications; Male Urogenital Diseases	Disease or Syndrome	827	425	0.31		1.0	2	1	2009.0	2016.0
NOS3	4846	Abruptio Placentae	C0000832	phenotype	Female Urogenital Diseases and Pregnancy Complications	Pathologic Function	12	0	0.31		1.0	2	0	2001.0	2005.0
NOS3	4846	Primary biliary cirrhosis	C0008312	disease	Pathological Conditions, Signs and Symptoms; Digestive System Diseases	Disease or Syndrome	478	667	0.31		0.5	2	0	2003.0	2018.0
NOS3	4846	Nodular glomerulosclerosis	C0017667	disease	Female Urogenital Diseases and Pregnancy Complications; Male Urogenital Diseases; Endocrine System Diseases	Disease or Syndrome	59	0	0.31		1.0	2	0	2010.0	2014.0
NOS3	4846	Hypertension, Renovascular	C0020545	disease	Female Urogenital Diseases and Pregnancy Complications; Male Urogenital Diseases; Cardiovascular Diseases	Disease or Syndrome	78	8	0.31		1.0	2	1	2004.0	2008.0
NOS3	4846	Ischemia	C0022116	phenotype	Pathological Conditions, Signs and Symptoms	Pathologic Function	103	0	0.31		1.0	2	0	2004.0	2007.0
NOS3	4846	Left-Sided Heart Failure	C0023212	disease	Cardiovascular Diseases	Disease or Syndrome	123	5	0.31		1.0	3	1	2009.0	2019.0
NOS3	4846	Microangiopathy, Diabetic	C0025945	disease	Endocrine System Diseases; Cardiovascular Diseases	Disease or Syndrome	29	4	0.31		0.5	2	0	2002.0	2009.0
NOS3	4846	Reperfusion Injury	C0035126	disease	Pathological Conditions, Signs and Symptoms; Cardiovascular Diseases	Injury or Poisoning	300	0	0.31		1.0	2	0	2004.0	2011.0
NOS3	4846	Uremia	C0041948	disease	Female Urogenital Diseases and Pregnancy Complications; Male Urogenital Diseases	Disease or Syndrome	110	2	0.31		1.0	2	0	2009.0	2015.0
NOS3	4846	Severe Sepsis	C1719672	disease	Pathological Conditions, Signs and Symptoms; Infections	Disease or Syndrome	181	29	0.31		1.0	2	1	2010.0	2011.0
NTRK3	4916	Glioma	C0017638	disease	Neoplasms	Neoplastic Process	3097	353	0.31		1.0	2	0	2014.0	2014.0
NTRK3	4916	Unipolar Depression	C0041696	disease	Mental Disorders	Mental or Behavioral Dysfunction	641	225	0.31		1.0	2	2	2008.0	2008.0
NTRK3	4916	Adenocarcinoma of lung (disorder)	C0152013	disease	Neoplasms	Neoplastic Process	2438	563	0.31		1.0	1	1	2016.0	2016.0
NTRK3	4916	Mood Disorders	C0525045	group	Mental Disorders	Mental or Behavioral Dysfunction	580	308	0.31		1.0	1	0	2008.0	2008.0
NTRK3	4916	Malignant Glioma	C0555198	disease	Neoplasms	Neoplastic Process	724	22	0.31		1.0	1	0	2014.0	2014.0
NTRK3	4916	Carcinoma of lung	C0684249	disease	Neoplasms; Respiratory Tract Diseases	Neoplastic Process	4081	1204	0.31		1.0	1	0	2017.0	2017.0
NTRK3	4916	Major Depressive Disorder	C1269683	disease	Mental Disorders	Mental or Behavioral Dysfunction	1236	1451	0.31		1.0	2	2	2008.0	2008.0
NR4A2	4929	Cocaine Abuse	C0009171	disease	Chemically-Induced Disorders; Mental Disorders	Mental or Behavioral Dysfunction	144	3	0.31		1.0	1	0	2004.0	2004.0
NR4A2	4929	Colorectal Neoplasms	C0009404	group	Digestive System Diseases; Neoplasms	Neoplastic Process	1296	609	0.31		1.0	1	0	2006.0	2006.0
NR4A2	4929	Language Disorders	C0023015	group	Pathological Conditions, Signs and Symptoms; Nervous System Diseases	Mental or Behavioral Dysfunction	94	25	0.31	moderate	1.0	2	0	1979.0	2017.0
NR4A2	4929	Unipolar Depression	C0041696	disease	Mental Disorders	Mental or Behavioral Dysfunction	641	225	0.31		1.0	1	0	2006.0	2006.0
NR4A2	4929	Abnormal behavior	C0233514	phenotype	Behavior and Behavior Mechanisms	Mental or Behavioral Dysfunction	910	121	0.31	moderate	1.0	2	0	1979.0	2000.0
NR4A2	4929	Major Depressive Disorder	C1269683	disease	Mental Disorders	Mental or Behavioral Dysfunction	1236	1451	0.31		1.0	1	0	2006.0	2006.0
NR4A2	4929	Intellectual Disability	C3714756	group	Pathological Conditions, Signs and Symptoms; Nervous System Diseases; Mental Disorders; Behavior and Behavior Mechanisms	Mental or Behavioral Dysfunction	2165	159	0.31	moderate	1.0	2	0	1979.0	2018.0
PLCG1	5335	Bipolar Disorder	C0005586	disease	Mental Disorders	Mental or Behavioral Dysfunction	1183	839	0.31		1.0	1	0	2001.0	2001.0
PLCG1	5335	Adult T-Cell Lymphoma/Leukemia	C0023493	disease	Neoplasms; Immune System Diseases; Hemic and Lymphatic Diseases	Neoplastic Process	540	11	0.31		1.0	2	0	2015.0	2018.0
PML	5371	Prostatic Neoplasms	C0033578	group	Neoplasms; Male Urogenital Diseases	Neoplastic Process	1722	31	0.31		1.0	2	0	2004.0	2018.0
PPARG	5468	Barrett Esophagus	C0004763	disease	Digestive System Diseases; Neoplasms	Disease or Syndrome	478	60	0.31		1.0	2	0	2004.0	2011.0
PPARG	5468	Lipoatrophic Diabetes Mellitus	C0011859	disease	Nutritional and Metabolic Diseases; Endocrine System Diseases	Disease or Syndrome	11	0	0.31		1.0	2	0	2012.0	2014.0
PPARG	5468	Ischemia	C0022116	phenotype	Pathological Conditions, Signs and Symptoms	Pathologic Function	103	0	0.31		1.0	3	0	2002.0	2014.0
PPARG	5468	Reperfusion Injury	C0035126	disease	Pathological Conditions, Signs and Symptoms; Cardiovascular Diseases	Injury or Poisoning	300	0	0.31		1.0	4	0	2002.0	2014.0
PPARG	5468	Schizophrenia	C0036341	disease	Mental Disorders	Mental or Behavioral Dysfunction	2872	2897	0.31		0.0	1	2	2009.0	2009.0
PPARG	5468	Pseudopelade	C0086873	disease	Pathological Conditions, Signs and Symptoms; Skin and Connective Tissue Diseases	Disease or Syndrome	23	0	0.31	limited	1.0	1	0	2009.0	2009.0
PPARG	5468	Adenocarcinoma, Oxyphilic	C0205642	disease	Neoplasms	Neoplastic Process	135	0	0.31		1.0	2	0	2000.0	2010.0
PPARG	5468	Scarring alopecia	C2936846	disease	Pathological Conditions, Signs and Symptoms; Skin and Connective Tissue Diseases; Endocrine System Diseases	Disease or Syndrome	8	0	0.31	limited	1.0	1	0	2009.0	2009.0
MED1	5469	Liver carcinoma	C2239176	disease	Digestive System Diseases; Neoplasms	Neoplastic Process	5725	942	0.31		1.0	2	0	2010.0	2019.0
PRKDC	5591	Adenocarcinoma of lung (disorder)	C0152013	disease	Neoplasms	Neoplastic Process	2438	563	0.31		1.0	1	1	2015.0	2015.0
PTMA	5757	Rhabdomyosarcoma	C0035412	disease	Neoplasms	Neoplastic Process	565	20	0.31		1.0	1	0	2006.0	2006.0
RAC1	5879	Solid Neoplasm	C0280100	phenotype	Neoplasms	Neoplastic Process	1145	24	0.31		1.0	1	0	2019.0	2019.0
RAC1	5879	Developmental delay (disorder)	C0424605	phenotype	Mental Disorders	Mental or Behavioral Dysfunction	584	68	0.31	strong	1.0	1	0	2017.0	2017.0
RAF1	5894	Hyperalgesia	C0020429	phenotype	Pathological Conditions, Signs and Symptoms; Nervous System Diseases	Sign or Symptom	451	4	0.31		1.0	2	0	2008.0	2014.0
RAF1	5894	Liver neoplasms	C0023903	group	Digestive System Diseases; Neoplasms	Neoplastic Process	1424	7	0.31		1.0	2	0	2003.0	2010.0
RAF1	5894	Cardiomyopathies	C0878544	group	Cardiovascular Diseases	Disease or Syndrome	925	294	0.31		1.0	1	0	2019.0	2019.0
RAF1	5894	Cardiomyopathy, Familial Idiopathic	C1449563	disease	Cardiovascular Diseases	Disease or Syndrome	773	243	0.31		1.0	1	0	2014.0	2014.0
RARA	5914	Bipolar Disorder	C0005586	disease	Mental Disorders	Mental or Behavioral Dysfunction	1183	839	0.31		0.0	1	0	2005.0	2005.0
RARA	5914	Congenital ocular coloboma (disorder)	C0009363	disease	Congenital, Hereditary, and Neonatal Diseases and Abnormalities; Eye Diseases	Congenital Abnormality	129	21	0.31		1.0	1	1	2019.0	2019.0
RARA	5914	Phyllodes Tumor	C0010701	disease	Neoplasms	Neoplastic Process	100	1	0.31		1.0	1	0	2015.0	2015.0
RARA	5914	Mood Disorders	C0525045	group	Mental Disorders	Mental or Behavioral Dysfunction	580	308	0.31		1.0	1	0	2009.0	2009.0
RXRA	6256	Malignant neoplasm of prostate	C0376358	disease	Neoplasms; Male Urogenital Diseases	Neoplastic Process	4502	1082	0.31		1.0	2	0	2004.0	2004.0
RXRA	6256	Thyroid carcinoma	C0549473	disease	Neoplasms; Endocrine System Diseases	Neoplastic Process	1175	145	0.31		1.0	2	0	2013.0	2014.0
RXRB	6257	Malignant neoplasm of breast	C0006142	disease	Neoplasms; Skin and Connective Tissue Diseases	Neoplastic Process	6941	3417	0.31		1.0	2	0	2003.0	2012.0
RXRB	6257	Breast Carcinoma	C0678222	disease	Neoplasms; Skin and Connective Tissue Diseases	Neoplastic Process	6776	2793	0.31		1.0	2	0	2003.0	2012.0
SKI	6497	Aortic Aneurysm	C0003486	disease	Cardiovascular Diseases	Disease or Syndrome	278	19	0.31		1.0	1	0	2012.0	2012.0
SOX10	6663	Early onset schizophrenia	C1656427	disease		Mental or Behavioral Dysfunction	15	3	0.31		1.0	1	0	2012.0	2012.0
SP1	6667	Malignant neoplasm of skin	C0007114	disease	Neoplasms; Skin and Connective Tissue Diseases	Neoplastic Process	508	38	0.31		1.0	2	0	2011.0	2017.0
SP1	6667	Chronic schizophrenia	C0221765	disease	Mental Disorders	Mental or Behavioral Dysfunction	48	7	0.31		1.0	1	0	2014.0	2014.0
STAT1	6772	Liver Cirrhosis	C0023890	disease	Pathological Conditions, Signs and Symptoms; Digestive System Diseases	Disease or Syndrome	1182	189	0.31		1.0	2	0	2004.0	2006.0
STAT1	6772	Precursor T-Cell Lymphoblastic Leukemia-Lymphoma	C1961099	disease	Neoplasms; Immune System Diseases; Hemic and Lymphatic Diseases	Neoplastic Process	644	23	0.31		1.0	1	0	2013.0	2013.0
STAT3	6774	Brain Ischemia	C0007786	disease	Nervous System Diseases; Cardiovascular Diseases	Disease or Syndrome	358	5	0.31		1.0	2	0	2008.0	2018.0
STAT3	6774	Uterine Cervical Neoplasm	C0007873	disease	Neoplasms; Female Urogenital Diseases and Pregnancy Complications	Neoplastic Process	140	72	0.31		1.0	2	0	2014.0	2015.0
STAT3	6774	Fibrosis	C0016059	phenotype	Pathological Conditions, Signs and Symptoms	Pathologic Function	184	0	0.31		1.0	2	0	2003.0	2014.0
STAT3	6774	Hepatitis, Chronic	C0019189	disease	Digestive System Diseases	Disease or Syndrome	224	10	0.31		1.0	2	0	2003.0	2012.0
STAT3	6774	Anaplastic carcinoma	C0205696	disease	Neoplasms	Neoplastic Process	232	3	0.31		1.0	2	0	2005.0	2008.0
STAT3	6774	Undifferentiated carcinoma	C0205698	disease	Neoplasms	Neoplastic Process	283	8	0.31		1.0	2	0	2005.0	2008.0
STAT3	6774	Carcinomatosis	C0205699	phenotype	Neoplasms	Neoplastic Process	186	2	0.31		1.0	2	0	2004.0	2005.0
STAT3	6774	Memory impairment	C0233794	phenotype	Pathological Conditions, Signs and Symptoms; Nervous System Diseases; Behavior and Behavior Mechanisms	Mental or Behavioral Dysfunction	763	48	0.31		1.0	2	0	2008.0	2018.0
STAT3	6774	Usual Interstitial Pneumonia	C4721509	disease	Respiratory Tract Diseases	Disease or Syndrome	64	2	0.31		1.0	2	0	2016.0	2018.0
SYT1	6857	Intellectual Disability	C3714756	group	Pathological Conditions, Signs and Symptoms; Nervous System Diseases; Mental Disorders; Behavior and Behavior Mechanisms	Mental or Behavioral Dysfunction	2165	159	0.31		1.0	3	0	2009.0	2018.0
TCF20	6942	Developmental delay (disorder)	C0424605	phenotype	Mental Disorders	Mental or Behavioral Dysfunction	584	68	0.31	strong	1.0	2	0	2016.0	2019.0
TOP1	7150	Benign Neoplasm	C0086692	group	Neoplasms	Neoplastic Process	371	7	0.31		1.0	2	0	1991.0	2001.0
TOP1	7150	Malignant neoplasm of liver	C0345904	disease	Digestive System Diseases; Neoplasms	Neoplastic Process	1649	88	0.31		1.0	1	0	2018.0	2018.0
TOP2A	7153	Adrenocortical carcinoma	C0206686	disease	Neoplasms; Endocrine System Diseases	Neoplastic Process	281	46	0.31		1.0	1	0	2013.0	2013.0
TPM1	7168	Esophageal Neoplasms	C0014859	group	Digestive System Diseases; Neoplasms	Neoplastic Process	1254	270	0.31		1.0	2	0	2005.0	2017.0
TPM1	7168	Malignant neoplasm of esophagus	C0546837	disease	Digestive System Diseases; Neoplasms	Neoplastic Process	1286	214	0.31		1.0	2	0	2005.0	2017.0
TPM1	7168	Left ventricular noncompaction	C1960469	disease	Cardiovascular Diseases	Disease or Syndrome	35	26	0.31		1.0	2	0	2011.0	2011.0
TPM2	7169	Multiple pterygium syndrome	C0265261	disease	Pathological Conditions, Signs and Symptoms; Congenital, Hereditary, and Neonatal Diseases and Abnormalities; Skin and Connective Tissue Diseases	Congenital Abnormality	9	11	0.31	strong	1.0	2	0	2009.0	2013.0
VDR	7421	Bipolar Disorder	C0005586	disease	Mental Disorders	Mental or Behavioral Dysfunction	1183	839	0.31		1.0	1	1	2012.0	2012.0
VDR	7421	Cerebral Infarction	C0007785	disease	Pathological Conditions, Signs and Symptoms; Nervous System Diseases; Cardiovascular Diseases	Disease or Syndrome	687	123	0.31		1.0	2	0	2009.0	2015.0
VDR	7421	Lead Poisoning	C0023176	disease	Chemically-Induced Disorders	Injury or Poisoning	9	0	0.31		1.0	3	0	2003.0	2013.0
VDR	7421	Depressive Symptoms	C0086132	phenotype	Behavior and Behavior Mechanisms	Sign or Symptom	421	120	0.31		1.0	1	0	2009.0	2009.0
VHL	7428	Lung Neoplasms	C0024121	group	Neoplasms; Respiratory Tract Diseases	Neoplastic Process	1486	39	0.31		1.0	2	0	2003.0	2005.0
VHL	7428	Thrombosis	C0040053	phenotype	Cardiovascular Diseases	Pathologic Function	98	0	0.31	strong	1.0	2	0	2004.0	2011.0
VHL	7428	Adenoma, Microcystic	C0205648	disease	Neoplasms	Neoplastic Process	45	0	0.31		1.0	2	0	2003.0	2005.0
VHL	7428	Chromophobe Renal Cell Carcinoma	C1266042	disease	Neoplasms; Female Urogenital Diseases and Pregnancy Complications; Male Urogenital Diseases	Neoplastic Process	185	2	0.31		1.0	10	0	1997.0	2014.0
VHL	7428	Collecting Duct Carcinoma of the Kidney	C1266044	disease	Neoplasms; Female Urogenital Diseases and Pregnancy Complications; Male Urogenital Diseases	Neoplastic Process	162	0	0.31		1.0	10	0	1997.0	2014.0
XRCC5	7520	Alcoholic Intoxication, Chronic	C0001973	disease	Chemically-Induced Disorders; Mental Disorders	Mental or Behavioral Dysfunction	577	441	0.31		1.0	1	0	2015.0	2015.0
TCL1A	8115	Precursor T-Cell Lymphoblastic Leukemia-Lymphoma	C1961099	disease	Neoplasms; Immune System Diseases; Hemic and Lymphatic Diseases	Neoplastic Process	644	23	0.31		1.0	1	0	2014.0	2014.0
NCOA3	8202	Squamous cell carcinoma	C0007137	disease	Neoplasms	Neoplastic Process	2507	257	0.31		1.0	2	0	2007.0	2010.0
NCOA3	8202	Prostatic Neoplasms	C0033578	group	Neoplasms; Male Urogenital Diseases	Neoplastic Process	1722	31	0.31		1.0	3	0	2002.0	2008.0
NRIP1	8204	Heart failure	C0018801	disease	Cardiovascular Diseases	Disease or Syndrome	1499	201	0.31		1.0	2	0	2012.0	2017.0
NRIP1	8204	Congestive heart failure	C0018802	disease	Cardiovascular Diseases	Disease or Syndrome	1760	165	0.31		1.0	2	0	2012.0	2017.0
NRIP1	8204	Myocardial Infarction	C0027051	disease	Pathological Conditions, Signs and Symptoms; Cardiovascular Diseases	Disease or Syndrome	1800	680	0.31		1.0	2	0	2012.0	2017.0
NRIP1	8204	Endometrial Carcinoma	C0476089	disease	Neoplasms; Female Urogenital Diseases and Pregnancy Complications	Neoplastic Process	1597	326	0.31		1.0	2	0	2014.0	2016.0
NRIP1	8204	Mammary Neoplasms	C1458155	group	Neoplasms; Skin and Connective Tissue Diseases	Neoplastic Process	2780	385	0.31		1.0	2	0	2005.0	2012.0
NR0B2	8431	Drug-Induced Liver Disease	C0860207	phenotype	Digestive System Diseases; Chemically-Induced Disorders	Disease or Syndrome	537	29	0.31		1.0	2	0	2018.0	2018.0
NCOA1	8648	Prostatic Neoplasms	C0033578	group	Neoplasms; Male Urogenital Diseases	Neoplastic Process	1722	31	0.31		1.0	2	0	2002.0	2006.0
MTA1	9112	Endometriosis	C0014175	disease	Female Urogenital Diseases and Pregnancy Complications	Disease or Syndrome	1188	274	0.31		1.0	2	0	2012.0	2018.0
MTA1	9112	Parkinson Disease	C0030567	disease	Nervous System Diseases	Disease or Syndrome	2078	990	0.31		1.0	1	0	2016.0	2016.0
AKAP5	9495	Schizophrenia	C0036341	disease	Mental Disorders	Mental or Behavioral Dysfunction	2872	2897	0.31		0.0	1	0	2007.0	2007.0
NCOR2	9612	Bipolar Disorder	C0005586	disease	Mental Disorders	Mental or Behavioral Dysfunction	1183	839	0.31		0.0	1	0	2005.0	2005.0
HDAC4	9759	Mental Depression	C0011570	disease	Behavior and Behavior Mechanisms	Mental or Behavioral Dysfunction	1478	271	0.31		1.0	1	0	2010.0	2010.0
NCOA2	10499	Prostatic Neoplasms	C0033578	group	Neoplasms; Male Urogenital Diseases	Neoplastic Process	1722	31	0.31		1.0	2	0	2002.0	2004.0
KDM4C	23081	Alcohol withdrawal syndrome	C0236663	disease	Chemically-Induced Disorders; Mental Disorders	Disease or Syndrome	67	6	0.31		1.0	1	0	2012.0	2012.0
KDM4C	23081	Desmoplastic Medulloblastoma	C0751291	disease	Neoplasms	Neoplastic Process	54	1	0.31		1.0	2	0	2006.0	2009.0
GRIP1	23426	Schizophrenia	C0036341	disease	Mental Disorders	Mental or Behavioral Dysfunction	2872	2897	0.31		0.0	1	2	2007.0	2007.0
MACF1	23499	Malignant neoplasm of breast	C0006142	disease	Neoplasms; Skin and Connective Tissue Diseases	Neoplastic Process	6941	3417	0.31		1.0	1	0	2017.0	2017.0
MACF1	23499	Brainstem dysplasia	C1855677	phenotype		Congenital Abnormality	5	2	0.31	strong	1.0	2	0	2006.0	2018.0
SOX8	30812	Peripheral Nervous System Diseases	C4721453	group	Nervous System Diseases	Disease or Syndrome	549	69	0.31		1.0	1	0	2010.0	2010.0
SPG21	51324	Alcoholic Intoxication, Chronic	C0001973	disease	Chemically-Induced Disorders; Mental Disorders	Mental or Behavioral Dysfunction	577	441	0.31		1.0	2	0	2000.0	2018.0
UBR5	51366	Malignant lymphoma, lymphocytic, intermediate differentiation, diffuse	C0334634	disease	Neoplasms; Immune System Diseases; Hemic and Lymphatic Diseases	Neoplastic Process	296	9	0.31		1.0	1	0	2013.0	2013.0
ROBO4	54538	Autistic Disorder	C0004352	disease	Mental Disorders	Mental or Behavioral Dysfunction	1112	395	0.31		1.0	1	1	2008.0	2008.0
FBXW7	55294	Adult Acute Lymphocytic Leukemia	C0751606	disease		Neoplastic Process	860	154	0.31	limited	1.0	1	0	2016.0	2016.0
FBXW7	55294	Adenocarcinoma of large intestine	C1319315	disease	Digestive System Diseases; Neoplasms	Neoplastic Process	543	432	0.31		1.0	1	0	2017.0	2017.0
BATF3	55509	Leprosy	C0023343	disease	Infections	Disease or Syndrome	190	120	0.31		1.0	1	1	2015.0	2015.0
BATF2	116071	melanoma	C0025202	disease	Neoplasms	Neoplastic Process	3087	515	0.31		1.0	2	0	2012.0	2014.0
JDP2	122953	Liver carcinoma	C2239176	disease	Digestive System Diseases; Neoplasms	Neoplastic Process	5725	942	0.31		1.0	2	0	2010.0	2019.0
GATA5	140628	Colorectal Neoplasms	C0009404	group	Digestive System Diseases; Neoplasms	Neoplastic Process	1296	609	0.31		1.0	2	0	2003.0	2009.0
JAZF1	221895	Endometrial Carcinoma	C0476089	disease	Neoplasms; Female Urogenital Diseases and Pregnancy Complications	Neoplastic Process	1597	326	0.31		1.0	1	0	2008.0	2008.0
ABL1	25	Adenocarcinoma	C0001418	group	Neoplasms	Neoplastic Process	2235	168	0.3		1.0	1	0	2011.0	2011.0
ABL1	25	Arachnodactyly	C0003706	disease	Congenital, Hereditary, and Neonatal Diseases and Abnormalities; Musculoskeletal Diseases	Congenital Abnormality	102	25	0.3	moderate	1.0	1	0	2017.0	2017.0
ABL1	25	L2 Acute Lymphoblastic Leukemia	C0023453	disease	Neoplasms; Immune System Diseases; Hemic and Lymphatic Diseases	Neoplastic Process	53	0	0.3		1.0	2	0	2002.0	2012.0
ABL1	25	Liver neoplasms	C0023903	group	Digestive System Diseases; Neoplasms	Neoplastic Process	1424	7	0.3		1.0	1	0	2009.0	2009.0
ABL1	25	Neoplasms, Experimental	C0027659	phenotype	Neoplasms	Neoplastic Process; Experimental Model of Disease	95	0	0.3		1.0	1	0	2009.0	2009.0
ABL1	25	Syndactyly	C0039075	disease	Congenital, Hereditary, and Neonatal Diseases and Abnormalities; Musculoskeletal Diseases	Congenital Abnormality	127	26	0.3	moderate	1.0	1	0	2017.0	2017.0
ABL1	25	Congenital musculoskeletal anomalies	C0151491	group	Congenital, Hereditary, and Neonatal Diseases and Abnormalities; Musculoskeletal Diseases	Congenital Abnormality	14	0	0.3		1.0	1	0	2017.0	2017.0
ABL1	25	Adenocarcinoma, Basal Cell	C0205641	disease	Neoplasms	Neoplastic Process	123	0	0.3		1.0	1	0	2011.0	2011.0
ABL1	25	Adenocarcinoma, Oxyphilic	C0205642	disease	Neoplasms	Neoplastic Process	135	0	0.3		1.0	1	0	2011.0	2011.0
ABL1	25	Carcinoma, Cribriform	C0205643	disease	Neoplasms	Neoplastic Process	117	0	0.3		1.0	1	0	2011.0	2011.0
ABL1	25	Carcinoma, Granular Cell	C0205644	disease	Neoplasms	Neoplastic Process	116	0	0.3		1.0	1	0	2011.0	2011.0
ABL1	25	Adenocarcinoma, Tubular	C0205645	disease	Neoplasms	Neoplastic Process	133	3	0.3		1.0	1	0	2011.0	2011.0
ABL1	25	Condition, Preneoplastic	C0282313	disease	Neoplasms	Neoplastic Process	122	0	0.3		1.0	1	0	2009.0	2009.0
ABL1	25	Malignant neoplasm of liver	C0345904	disease	Digestive System Diseases; Neoplasms	Neoplastic Process	1649	88	0.3		1.0	1	0	2009.0	2009.0
ABL1	25	Large cell carcinoma of lung	C0345958	disease	Neoplasms; Respiratory Tract Diseases	Neoplastic Process	67	7	0.3			0	0
ABL1	25	Mammary Neoplasms, Human	C1257931	disease	Neoplasms; Skin and Connective Tissue Diseases	Neoplastic Process	527	0	0.3		1.0	1	0	2010.0	2010.0
ABL1	25	Clinodactyly	C4551485	disease		Congenital Abnormality	148	18	0.3	moderate	1.0	1	0	2017.0	2017.0
ABL1	25	Mammary Carcinoma, Human	C4704874	disease	Neoplasms; Skin and Connective Tissue Diseases	Neoplastic Process	545	0	0.3		1.0	1	0	2010.0	2010.0
ACTN4	81	Hepatitis, Toxic	C0019193	disease	Digestive System Diseases; Chemically-Induced Disorders	Injury or Poisoning	412	0	0.3		1.0	1	0	2015.0	2015.0
ACTN4	81	Animal Mammary Neoplasms	C0024667	phenotype	Neoplasms; Animal Diseases	Neoplastic Process	147	0	0.3		1.0	1	0	2002.0	2002.0
ACTN4	81	Mammary Neoplasms, Experimental	C0024668	phenotype	Neoplasms	Neoplastic Process; Experimental Model of Disease	218	0	0.3		1.0	1	0	2002.0	2002.0
ACTN4	81	Hyalinosis, Segmental Glomerular	C0086432	disease	Female Urogenital Diseases and Pregnancy Complications; Male Urogenital Diseases	Disease or Syndrome	28	0	0.3			0	0
ACTN4	81	Anaplastic carcinoma	C0205696	disease	Neoplasms	Neoplastic Process	232	3	0.3		1.0	1	0	2002.0	2002.0
ACTN4	81	Carcinoma, Spindle-Cell	C0205697	disease	Neoplasms	Neoplastic Process	218	5	0.3		1.0	1	0	2002.0	2002.0
ACTN4	81	Undifferentiated carcinoma	C0205698	disease	Neoplasms	Neoplastic Process	283	8	0.3		1.0	1	0	2002.0	2002.0
ACTN4	81	Carcinomatosis	C0205699	phenotype	Neoplasms	Neoplastic Process	186	2	0.3		1.0	1	0	2002.0	2002.0
ACTN4	81	Drug-Induced Liver Disease	C0860207	phenotype	Digestive System Diseases; Chemically-Induced Disorders	Disease or Syndrome	537	29	0.3		1.0	1	0	2015.0	2015.0
ACTN4	81	Mammary Carcinoma, Animal	C1257925	disease	Neoplasms; Animal Diseases	Neoplastic Process	144	0	0.3		1.0	1	0	2002.0	2002.0
ACTN4	81	Hepatitis, Drug-Induced	C1262760	disease	Digestive System Diseases; Chemically-Induced Disorders	Disease or Syndrome	418	0	0.3		1.0	1	0	2015.0	2015.0
ACTN4	81	Drug-Induced Acute Liver Injury	C3658290	disease	Digestive System Diseases; Chemically-Induced Disorders	Disease or Syndrome	413	0	0.3		1.0	1	0	2015.0	2015.0
ACTN4	81	Chemical and Drug Induced Liver Injury	C4277682	disease	Digestive System Diseases; Chemically-Induced Disorders	Disease or Syndrome	461	38	0.3		1.0	1	0	2015.0	2015.0
ACTN4	81	Chemically-Induced Liver Toxicity	C4279912	disease	Digestive System Diseases; Chemically-Induced Disorders	Disease or Syndrome	412	0	0.3		1.0	1	0	2015.0	2015.0
PARP1	142	Alopecia	C0002170	disease	Pathological Conditions, Signs and Symptoms; Skin and Connective Tissue Diseases	Disease or Syndrome	491	375	0.3		1.0	1	0	2010.0	2010.0
PARP1	142	Brain Ischemia	C0007786	disease	Nervous System Diseases; Cardiovascular Diseases	Disease or Syndrome	358	5	0.3		1.0	1	0	2007.0	2007.0
PARP1	142	Toxic Epidermal Necrolysis	C0014518	disease	Skin and Connective Tissue Diseases; Immune System Diseases; Chemically-Induced Disorders; Stomatognathic Diseases	Disease or Syndrome	143	29	0.3		1.0	1	0	2015.0	2015.0
PARP1	142	Arterial Fatty Streak	C0015697	phenotype	Pathological Conditions, Signs and Symptoms	Acquired Abnormality	5	0	0.3		1.0	1	0	2009.0	2009.0
PARP1	142	Profound Mental Retardation	C0020796	disease	Pathological Conditions, Signs and Symptoms; Nervous System Diseases; Mental Disorders; Behavior and Behavior Mechanisms	Mental or Behavioral Dysfunction	160	3	0.3		1.0	1	0	2011.0	2011.0
PARP1	142	Mental Retardation, Psychosocial	C0025363	phenotype	Pathological Conditions, Signs and Symptoms; Nervous System Diseases; Mental Disorders; Behavior and Behavior Mechanisms	Mental or Behavioral Dysfunction	142	2	0.3		1.0	1	0	2011.0	2011.0
PARP1	142	Lobar Pneumonia	C0032300	disease	Infections; Respiratory Tract Diseases	Disease or Syndrome	140	2	0.3		1.0	1	0	2010.0	2010.0
PARP1	142	Cardiomyopathies, Primary	C0033141	group	Cardiovascular Diseases	Disease or Syndrome	108	1	0.3		1.0	1	0	2010.0	2010.0
PARP1	142	Myocardial Diseases, Secondary	C0036529	group	Cardiovascular Diseases	Disease or Syndrome	101	0	0.3		1.0	1	0	2010.0	2010.0
PARP1	142	Stevens-Johnson Syndrome	C0038325	disease	Skin and Connective Tissue Diseases; Immune System Diseases; Chemically-Induced Disorders; Stomatognathic Diseases	Disease or Syndrome	67	16	0.3		1.0	1	0	2015.0	2015.0
PARP1	142	Vitamin A Deficiency	C0042842	disease	Nutritional and Metabolic Diseases	Disease or Syndrome	51	1	0.3		1.0	1	0	2008.0	2008.0
PARP1	142	Pseudopelade	C0086873	disease	Pathological Conditions, Signs and Symptoms; Skin and Connective Tissue Diseases	Disease or Syndrome	23	0	0.3		1.0	1	0	2010.0	2010.0
PARP1	142	Androgenetic Alopecia	C0162311	disease	Pathological Conditions, Signs and Symptoms; Skin and Connective Tissue Diseases	Disease or Syndrome	112	107	0.3		1.0	1	0	2010.0	2010.0
PARP1	142	Parkinsonian Disorders	C0242422	group	Nervous System Diseases	Disease or Syndrome	373	95	0.3		1.0	1	0	2007.0	2007.0
PARP1	142	Ramsay Hunt Paralysis Syndrome	C0242423	disease	Nervous System Diseases	Disease or Syndrome	28	0	0.3		1.0	1	0	2007.0	2007.0
PARP1	142	Female pattern alopecia (disorder)	C0263477	phenotype	Pathological Conditions, Signs and Symptoms; Skin and Connective Tissue Diseases	Disease or Syndrome	15	0	0.3		1.0	1	0	2010.0	2010.0
PARP1	142	Atheroma	C0264956	phenotype	Pathological Conditions, Signs and Symptoms	Pathologic Function	5	0	0.3		1.0	1	0	2009.0	2009.0
PARP1	142	Autosomal Dominant Juvenile Parkinson Disease	C0752097	disease	Nervous System Diseases	Disease or Syndrome	28	0	0.3		1.0	1	0	2007.0	2007.0
PARP1	142	Autosomal Dominant Parkinsonism	C0752098	disease	Nervous System Diseases	Disease or Syndrome	34	3	0.3		1.0	1	0	2007.0	2007.0
PARP1	142	Autosomal Recessive Parkinsonism	C0752100	disease	Nervous System Diseases	Disease or Syndrome	33	1	0.3		1.0	1	0	2007.0	2007.0
PARP1	142	Parkinsonism, Experimental	C0752101	disease	Nervous System Diseases	Experimental Model of Disease	28	0	0.3		1.0	1	0	2007.0	2007.0
PARP1	142	Familial Juvenile Parkinsonism	C0752104	disease	Nervous System Diseases	Disease or Syndrome	28	0	0.3		1.0	1	0	2007.0	2007.0
PARP1	142	Parkinsonism, Juvenile	C0752105	disease	Nervous System Diseases	Disease or Syndrome	40	2	0.3		1.0	1	0	2007.0	2007.0
PARP1	142	Experimental Lung Inflammation	C0887898	disease	Infections; Respiratory Tract Diseases	Experimental Model of Disease	54	0	0.3		1.0	1	0	2010.0	2010.0
PARP1	142	Cerebral Ischemia	C0917798	disease	Nervous System Diseases; Cardiovascular Diseases	Pathologic Function	120	2	0.3		1.0	1	0	2007.0	2007.0
PARP1	142	Mental deficiency	C0917816	disease	Pathological Conditions, Signs and Symptoms; Nervous System Diseases; Mental Disorders; Behavior and Behavior Mechanisms	Mental or Behavioral Dysfunction	148	0	0.3		1.0	1	0	2011.0	2011.0
PARP1	142	Mammary Neoplasms, Human	C1257931	disease	Neoplasms; Skin and Connective Tissue Diseases	Neoplastic Process	527	0	0.3		1.0	1	0	2011.0	2011.0
PARP1	142	Drug-Induced Stevens Johnson Syndrome	C1274933	disease	Skin and Connective Tissue Diseases; Immune System Diseases; Chemically-Induced Disorders; Stomatognathic Diseases	Disease or Syndrome	31	0	0.3		1.0	1	0	2015.0	2015.0
PARP1	142	Atherogenesis	C1563937	phenotype	Cardiovascular Diseases	Pathologic Function	59	0	0.3		1.0	1	0	2009.0	2009.0
PARP1	142	PARKINSON DISEASE 2, AUTOSOMAL RECESSIVE JUVENILE	C1868675	disease	Nervous System Diseases	Disease or Syndrome	67	37	0.3		1.0	1	0	2007.0	2007.0
PARP1	142	Ceroid lipofuscinosis, neuronal 1, infantile	C2931673	disease	Congenital, Hereditary, and Neonatal Diseases and Abnormalities; Nutritional and Metabolic Diseases; Nervous System Diseases	Disease or Syndrome	14	1	0.3		1.0	1	0	2011.0	2011.0
PARP1	142	Plaque, Atherosclerotic	C2936350	phenotype	Pathological Conditions, Signs and Symptoms	Body Substance	5	0	0.3		1.0	1	0	2009.0	2009.0
PARP1	142	Fibroatheroma	C2936351	disease	Pathological Conditions, Signs and Symptoms	Acquired Abnormality	8	0	0.3		1.0	1	0	2009.0	2009.0
PARP1	142	Mycoplasma-Induced Stevens-Johnson Syndrome	C3658301	disease	Skin and Connective Tissue Diseases; Immune System Diseases; Chemically-Induced Disorders; Stomatognathic Diseases	Disease or Syndrome	30	0	0.3		1.0	1	0	2015.0	2015.0
PARP1	142	Stevens-Johnson Syndrome Toxic Epidermal Necrolysis Spectrum	C3658302	disease	Skin and Connective Tissue Diseases; Immune System Diseases; Chemically-Induced Disorders; Stomatognathic Diseases	Disease or Syndrome	50	1	0.3		1.0	1	0	2015.0	2015.0
PARP1	142	Intellectual Disability	C3714756	group	Pathological Conditions, Signs and Symptoms; Nervous System Diseases; Mental Disorders; Behavior and Behavior Mechanisms	Mental or Behavioral Dysfunction	2165	159	0.3		1.0	1	0	2011.0	2011.0
PARP1	142	Alopecia, Male Pattern	C4083212	disease	Pathological Conditions, Signs and Symptoms; Skin and Connective Tissue Diseases	Disease or Syndrome	91	743	0.3		1.0	1	0	2010.0	2010.0
PARP1	142	Mammary Carcinoma, Human	C4704874	disease	Neoplasms; Skin and Connective Tissue Diseases	Neoplastic Process	545	0	0.3		1.0	1	0	2011.0	2011.0
PARP1	142	Alveolitis, Fibrosing	C4721507	disease	Respiratory Tract Diseases	Disease or Syndrome	91	4	0.3		1.0	1	0	2017.0	2017.0
NR0B1	190	XX males	C0432475	disease	Congenital, Hereditary, and Neonatal Diseases and Abnormalities	Disease or Syndrome	32	0	0.3		1.0	1	0	2017.0	2017.0
NR0B1	190	Hypoadrenocorticism, familial	C1868690	disease	Endocrine System Diseases	Disease or Syndrome	2	1	0.3		1.0	2	0	1994.0	2003.0
NR0B1	190	Hypogonadism, Isolated Hypogonadotropic	C3489396	disease	Endocrine System Diseases	Disease or Syndrome	42	8	0.3		1.0	1	0	1994.0	1994.0
NR0B1	190	Xp21 Contiguous Gene Deletion Syndrome	C4505291	disease	Endocrine System Diseases	Disease or Syndrome	1	0	0.3		1.0	2	0	1994.0	2003.0
NR0B1	190	46,XY partial gonadal dysgenesis	C4510744	disease		Disease or Syndrome	11	0	0.3		1.0	1	0	2008.0	2008.0
APLP2	334	Nerve Degeneration	C0027746	phenotype	Pathological Conditions, Signs and Symptoms	Cell or Molecular Dysfunction	165	17	0.3		1.0	1	0	2002.0	2002.0
APLP2	334	Myocardial Ischemia	C0151744	disease	Cardiovascular Diseases	Disease or Syndrome	756	103	0.3		1.0	1	0	2005.0	2005.0
ARNT	405	Spontaneous abortion	C0000786	phenotype	Female Urogenital Diseases and Pregnancy Complications	Pathologic Function	188	0	0.3		1.0	1	0	2008.0	2008.0
ARNT	405	Abortion, Tubal	C0000822	phenotype	Female Urogenital Diseases and Pregnancy Complications	Pathologic Function	109	0	0.3		1.0	1	0	2008.0	2008.0
ARNT	405	Colorectal Neoplasms	C0009404	group	Digestive System Diseases; Neoplasms	Neoplastic Process	1296	609	0.3		1.0	1	0	2011.0	2011.0
ARNT	405	Hepatitis, Toxic	C0019193	disease	Digestive System Diseases; Chemically-Induced Disorders	Injury or Poisoning	412	0	0.3		1.0	1	0	2010.0	2010.0
ARNT	405	Childhood Acute Lymphoblastic Leukemia	C0023452	disease	Neoplasms; Immune System Diseases; Hemic and Lymphatic Diseases	Neoplastic Process	1096	261	0.3		1.0	1	0	2012.0	2012.0
ARNT	405	L2 Acute Lymphoblastic Leukemia	C0023453	disease	Neoplasms; Immune System Diseases; Hemic and Lymphatic Diseases	Neoplastic Process	53	0	0.3		1.0	1	0	2012.0	2012.0
ARNT	405	Liver Cirrhosis	C0023890	disease	Pathological Conditions, Signs and Symptoms; Digestive System Diseases	Disease or Syndrome	1182	189	0.3		1.0	1	0	2012.0	2012.0
ARNT	405	Neoplasms, Experimental	C0027659	phenotype	Neoplasms	Neoplastic Process; Experimental Model of Disease	95	0	0.3		1.0	1	0	1998.0	1998.0
ARNT	405	Fibrosis, Liver	C0239946	disease	Pathological Conditions, Signs and Symptoms; Digestive System Diseases	Disease or Syndrome	1179	64	0.3		1.0	1	0	2012.0	2012.0
ARNT	405	Endometrioma	C0269102	disease	Female Urogenital Diseases and Pregnancy Complications	Neoplastic Process	279	4	0.3		1.0	1	0	2012.0	2012.0
ARNT	405	Drug-Induced Liver Disease	C0860207	phenotype	Digestive System Diseases; Chemically-Induced Disorders	Disease or Syndrome	537	29	0.3		1.0	1	0	2010.0	2010.0
ARNT	405	Hepatitis, Drug-Induced	C1262760	disease	Digestive System Diseases; Chemically-Induced Disorders	Disease or Syndrome	418	0	0.3		1.0	1	0	2010.0	2010.0
ARNT	405	Drug-Induced Acute Liver Injury	C3658290	disease	Digestive System Diseases; Chemically-Induced Disorders	Disease or Syndrome	413	0	0.3		1.0	1	0	2010.0	2010.0
ARNT	405	Early Pregnancy Loss	C3830362	phenotype	Female Urogenital Diseases and Pregnancy Complications	Finding	109	0	0.3		1.0	1	0	2008.0	2008.0
ARNT	405	Chemical and Drug Induced Liver Injury	C4277682	disease	Digestive System Diseases; Chemically-Induced Disorders	Disease or Syndrome	461	38	0.3		1.0	1	0	2010.0	2010.0
ARNT	405	Chemically-Induced Liver Toxicity	C4279912	disease	Digestive System Diseases; Chemically-Induced Disorders	Disease or Syndrome	412	0	0.3		1.0	1	0	2010.0	2010.0
ARRB1	408	Liver Cirrhosis	C0023890	disease	Pathological Conditions, Signs and Symptoms; Digestive System Diseases	Disease or Syndrome	1182	189	0.3		1.0	1	0	2016.0	2016.0
ARRB1	408	Social Anhedonia	C3178803	disease	Pathological Conditions, Signs and Symptoms; Nervous System Diseases; Behavior and Behavior Mechanisms	Mental or Behavioral Dysfunction	6	4	0.3		1.0	1	0	2013.0	2013.0
ARRB2	409	Bipolar Disorder	C0005586	disease	Mental Disorders	Mental or Behavioral Dysfunction	1183	839	0.3		1.0	1	0	2008.0	2008.0
ARRB2	409	Mental Depression	C0011570	disease	Behavior and Behavior Mechanisms	Mental or Behavioral Dysfunction	1478	271	0.3		1.0	1	0	2008.0	2008.0
ARRB2	409	Depressive disorder	C0011581	disease	Mental Disorders	Mental or Behavioral Dysfunction	1719	297	0.3		1.0	1	0	2008.0	2008.0
ARRB2	409	Liver Cirrhosis, Experimental	C0023893	disease	Pathological Conditions, Signs and Symptoms; Digestive System Diseases	Experimental Model of Disease	870	0	0.3		1.0	1	0	2014.0	2014.0
ARRB2	409	Amphetamine-Related Disorders	C0236733	group	Chemically-Induced Disorders; Mental Disorders	Mental or Behavioral Dysfunction	78	3	0.3		1.0	1	0	2007.0	2007.0
ARRB2	409	Amphetamine Addiction	C0236804	disease	Chemically-Induced Disorders; Mental Disorders	Mental or Behavioral Dysfunction	81	2	0.3		1.0	1	0	2007.0	2007.0
ARRB2	409	Amphetamine Abuse	C0236807	disease	Chemically-Induced Disorders; Mental Disorders	Mental or Behavioral Dysfunction	75	0	0.3		1.0	1	0	2007.0	2007.0
ATF1	466	Polycystic Ovary Syndrome	C0032460	disease	Neoplasms; Female Urogenital Diseases and Pregnancy Complications; Endocrine System Diseases	Disease or Syndrome	988	363	0.3		1.0	1	0	2011.0	2011.0
ATF1	466	Sclerocystic Ovaries	C1136382	disease	Neoplasms; Female Urogenital Diseases and Pregnancy Complications; Endocrine System Diseases	Disease or Syndrome	144	0	0.3		1.0	1	0	2011.0	2011.0
ATF3	467	Alloxan Diabetes	C0002152	disease	Nutritional and Metabolic Diseases; Endocrine System Diseases	Experimental Model of Disease	112	0	0.3		1.0	1	0	2005.0	2005.0
ATF3	467	Diabetes Mellitus, Experimental	C0011853	disease	Nutritional and Metabolic Diseases; Endocrine System Diseases	Experimental Model of Disease	522	0	0.3		1.0	1	0	2005.0	2005.0
ATF3	467	Liver Cirrhosis, Experimental	C0023893	disease	Pathological Conditions, Signs and Symptoms; Digestive System Diseases	Experimental Model of Disease	870	0	0.3		1.0	1	0	2014.0	2014.0
ATF3	467	Liver neoplasms	C0023903	group	Digestive System Diseases; Neoplasms	Neoplastic Process	1424	7	0.3		1.0	1	0	2010.0	2010.0
ATF3	467	nervous system disorder	C0027765	group	Nervous System Diseases	Disease or Syndrome	977	39	0.3		1.0	2	0	2008.0	2008.0
ATF3	467	Cardiomyopathies, Primary	C0033141	group	Cardiovascular Diseases	Disease or Syndrome	108	1	0.3		1.0	1	0	2014.0	2014.0
ATF3	467	Myocardial Diseases, Secondary	C0036529	group	Cardiovascular Diseases	Disease or Syndrome	101	0	0.3		1.0	1	0	2014.0	2014.0
ATF3	467	Streptozotocin Diabetes	C0038433	disease	Nutritional and Metabolic Diseases; Endocrine System Diseases	Experimental Model of Disease	112	0	0.3		1.0	1	0	2005.0	2005.0
ATF3	467	Middle Cerebral Artery Syndrome	C0238281	phenotype	Pathological Conditions, Signs and Symptoms; Nervous System Diseases; Cardiovascular Diseases	Disease or Syndrome	35	0	0.3		1.0	1	0	2002.0	2002.0
ATF3	467	Middle Cerebral Artery Thrombosis	C0740376	disease	Pathological Conditions, Signs and Symptoms; Nervous System Diseases; Cardiovascular Diseases	Disease or Syndrome	35	0	0.3		1.0	1	0	2002.0	2002.0
ATF3	467	Infarction, Middle Cerebral Artery	C0740392	disease	Pathological Conditions, Signs and Symptoms; Nervous System Diseases; Cardiovascular Diseases	Disease or Syndrome	145	0	0.3		1.0	1	0	2002.0	2002.0
ATF3	467	Middle Cerebral Artery Embolus	C0751845	phenotype	Pathological Conditions, Signs and Symptoms; Nervous System Diseases; Cardiovascular Diseases	Disease or Syndrome	35	0	0.3		1.0	1	0	2002.0	2002.0
ATF3	467	Left Middle Cerebral Artery Infarction	C0751846	phenotype	Pathological Conditions, Signs and Symptoms; Nervous System Diseases; Cardiovascular Diseases	Disease or Syndrome	35	0	0.3		1.0	1	0	2002.0	2002.0
ATF3	467	Embolic Infarction, Middle Cerebral Artery	C0751847	phenotype	Pathological Conditions, Signs and Symptoms; Nervous System Diseases; Cardiovascular Diseases	Disease or Syndrome	35	0	0.3		1.0	1	0	2002.0	2002.0
ATF3	467	Thrombotic Infarction, Middle Cerebral Artery	C0751848	phenotype	Pathological Conditions, Signs and Symptoms; Nervous System Diseases; Cardiovascular Diseases	Disease or Syndrome	35	0	0.3		1.0	1	0	2002.0	2002.0
ATF3	467	Right Middle Cerebral Artery Infarction	C0751849	phenotype	Pathological Conditions, Signs and Symptoms; Nervous System Diseases; Cardiovascular Diseases	Disease or Syndrome	35	0	0.3		1.0	1	0	2002.0	2002.0
ATF3	467	ovarian neoplasm	C0919267	disease	Neoplasms; Female Urogenital Diseases and Pregnancy Complications; Endocrine System Diseases	Neoplastic Process	2542	757	0.3		1.0	1	0	2005.0	2005.0
ATF3	467	Malignant neoplasm of ovary	C1140680	disease	Neoplasms; Female Urogenital Diseases and Pregnancy Complications; Endocrine System Diseases	Neoplastic Process	2563	315	0.3		1.0	1	0	2005.0	2005.0
ATF3	467	Peripheral Nervous System Diseases	C4721453	group	Nervous System Diseases	Disease or Syndrome	549	69	0.3		1.0	1	0	2007.0	2007.0
ATF4	468	Anoxemia	C0003129	phenotype	Pathological Conditions, Signs and Symptoms	Sign or Symptom	33	0	0.3		1.0	1	0	2004.0	2004.0
ATF4	468	Anoxia	C0003130	phenotype	Pathological Conditions, Signs and Symptoms	Pathologic Function	287	0	0.3		1.0	1	0	2004.0	2004.0
ATF4	468	Mental Depression	C0011570	disease	Behavior and Behavior Mechanisms	Mental or Behavioral Dysfunction	1478	271	0.3		1.0	1	0	2008.0	2008.0
ATF4	468	Depressive disorder	C0011581	disease	Mental Disorders	Mental or Behavioral Dysfunction	1719	297	0.3		1.0	1	0	2008.0	2008.0
ATF4	468	Mammary Ductal Carcinoma	C0021367	disease	Neoplasms; Skin and Connective Tissue Diseases	Neoplastic Process	16	0	0.3		1.0	1	0	2004.0	2004.0
ATF4	468	Necrosis	C0027540	phenotype	Pathological Conditions, Signs and Symptoms	Organ or Tissue Function	60	0	0.3		1.0	1	0	2004.0	2004.0
ATF4	468	Hypoxia	C0242184	phenotype	Pathological Conditions, Signs and Symptoms	Pathologic Function	59	0	0.3		1.0	1	0	2004.0	2004.0
ATF4	468	Hypoxemia	C0700292	phenotype	Pathological Conditions, Signs and Symptoms	Finding	52	7	0.3		1.0	1	0	2004.0	2004.0
ATF4	468	Invasive Ductal Breast Carcinoma	C1134719	disease	Neoplasms; Skin and Connective Tissue Diseases	Neoplastic Process	414	16	0.3		1.0	1	0	2004.0	2004.0
KIF1A	547	Autistic Disorder	C0004352	disease	Mental Disorders	Mental or Behavioral Dysfunction	1112	395	0.3		1.0	1	0	2019.0	2019.0
KIF1A	547	Developmental Disabilities	C0008073	group	Mental Disorders	Mental or Behavioral Dysfunction	355	19	0.3		1.0	1	0	2019.0	2019.0
KIF1A	547	Child Development Deviations	C0085996	disease	Mental Disorders	Mental or Behavioral Dysfunction	29	0	0.3		1.0	1	0	2019.0	2019.0
KIF1A	547	Child Development Disorders, Specific	C0085997	disease	Mental Disorders	Mental or Behavioral Dysfunction	30	0	0.3		1.0	1	0	2019.0	2019.0
KIF1A	547	Hereditary Motor and Sensory-Neuropathy Type II	C0270914	disease	Congenital, Hereditary, and Neonatal Diseases and Abnormalities; Nervous System Diseases	Disease or Syndrome	48	144	0.3		1.0	2	0	2011.0	2015.0
CCND1	595	Cecal Neoplasms	C0007528	group	Digestive System Diseases; Neoplasms	Neoplastic Process	5	0	0.3		1.0	1	0	2004.0	2004.0
CCND1	595	Neoplastic Cell Transformation	C0007621	phenotype	Pathological Conditions, Signs and Symptoms; Neoplasms	Neoplastic Process	143	0	0.3		1.0	2	0	2011.0	2014.0
CCND1	595	Uterine Cervical Neoplasm	C0007873	disease	Neoplasms; Female Urogenital Diseases and Pregnancy Complications	Neoplastic Process	140	72	0.3		1.0	1	0	2015.0	2015.0
CCND1	595	Hemangiosarcoma	C0018923	disease	Neoplasms	Neoplastic Process	162	7	0.3		1.0	1	0	2007.0	2007.0
CCND1	595	Hepatoma, Morris	C0019207	disease	Digestive System Diseases; Neoplasms	Neoplastic Process; Experimental Model of Disease	124	0	0.3		1.0	1	0	2017.0	2017.0
CCND1	595	Hepatoma, Novikoff	C0019208	disease	Digestive System Diseases; Neoplasms	Neoplastic Process; Experimental Model of Disease	125	0	0.3		1.0	1	0	2017.0	2017.0
CCND1	595	Kidney Neoplasm	C0022665	disease	Neoplasms; Female Urogenital Diseases and Pregnancy Complications; Male Urogenital Diseases	Neoplastic Process	295	11	0.3		1.0	1	0	2011.0	2011.0
CCND1	595	Animal Mammary Neoplasms	C0024667	phenotype	Neoplasms; Animal Diseases	Neoplastic Process	147	0	0.3		1.0	4	0	2002.0	2007.0
CCND1	595	Neoplasms, Experimental	C0027659	phenotype	Neoplasms	Neoplastic Process; Experimental Model of Disease	95	0	0.3		1.0	1	0	2011.0	2011.0
CCND1	595	Salivary Gland Neoplasms	C0036095	group	Neoplasms; Stomatognathic Diseases	Neoplastic Process	116	3	0.3		1.0	1	0	2006.0	2006.0
CCND1	595	Urologic Neoplasms	C0042076	group	Neoplasms; Female Urogenital Diseases and Pregnancy Complications; Male Urogenital Diseases	Neoplastic Process	28	4	0.3		1.0	1	0	2011.0	2011.0
CCND1	595	Experimental Hepatoma	C0086404	disease	Digestive System Diseases; Neoplasms	Neoplastic Process; Experimental Model of Disease	117	0	0.3		1.0	1	0	2017.0	2017.0
CCND1	595	Thyroid Gland Follicular Adenoma	C0151468	disease	Neoplasms; Endocrine System Diseases	Neoplastic Process	202	14	0.3		1.0	1	0	2014.0	2014.0
CCND1	595	Myocardial Ischemia	C0151744	disease	Cardiovascular Diseases	Disease or Syndrome	756	103	0.3		1.0	1	0	2005.0	2005.0
CCND1	595	Malignant neoplasm of cecum	C0153437	disease	Digestive System Diseases; Neoplasms	Neoplastic Process	5	0	0.3		1.0	1	0	2004.0	2004.0
CCND1	595	Malignant neoplasm of brain	C0153633	disease	Neoplasms; Nervous System Diseases	Neoplastic Process	294	16	0.3		1.0	2	0	2011.0	2017.0
CCND1	595	Adenocarcinoma, Basal Cell	C0205641	disease	Neoplasms	Neoplastic Process	123	0	0.3		1.0	1	0	2015.0	2015.0
CCND1	595	Adenocarcinoma, Oxyphilic	C0205642	disease	Neoplasms	Neoplastic Process	135	0	0.3		1.0	1	0	2015.0	2015.0
CCND1	595	Carcinoma, Cribriform	C0205643	disease	Neoplasms	Neoplastic Process	117	0	0.3		1.0	1	0	2015.0	2015.0
CCND1	595	Carcinoma, Granular Cell	C0205644	disease	Neoplasms	Neoplastic Process	116	0	0.3		1.0	1	0	2015.0	2015.0
CCND1	595	Adenocarcinoma, Tubular	C0205645	disease	Neoplasms	Neoplastic Process	133	3	0.3		1.0	1	0	2015.0	2015.0
CCND1	595	Anaplastic carcinoma	C0205696	disease	Neoplasms	Neoplastic Process	232	3	0.3		1.0	4	0	2002.0	2007.0
CCND1	595	Carcinoma, Spindle-Cell	C0205697	disease	Neoplasms	Neoplastic Process	218	5	0.3		1.0	4	0	2002.0	2007.0
CCND1	595	Undifferentiated carcinoma	C0205698	disease	Neoplasms	Neoplastic Process	283	8	0.3		1.0	4	0	2002.0	2007.0
CCND1	595	Carcinomatosis	C0205699	phenotype	Neoplasms	Neoplastic Process	186	2	0.3		1.0	4	0	2002.0	2007.0
CCND1	595	Papilloma, Squamous Cell	C0205874	disease	Neoplasms	Neoplastic Process	16	0	0.3		1.0	1	0	2002.0	2002.0
CCND1	595	Papillomatosis	C0205875	disease	Neoplasms	Neoplastic Process	18	0	0.3		1.0	1	0	2002.0	2002.0
CCND1	595	Malignant neoplasm of salivary gland	C0220636	disease	Neoplasms; Stomatognathic Diseases	Neoplastic Process	91	0	0.3		1.0	1	0	2006.0	2006.0
CCND1	595	Disease Exacerbation	C0235874	phenotype	Pathological Conditions, Signs and Symptoms	Finding	166	0	0.3		1.0	1	0	2018.0	2018.0
CCND1	595	Condition, Preneoplastic	C0282313	disease	Neoplasms	Neoplastic Process	122	0	0.3		1.0	1	0	2002.0	2002.0
CCND1	595	Benign neoplasm of brain, unspecified	C0496899	disease	Neoplasms; Nervous System Diseases	Neoplastic Process	41	0	0.3		1.0	2	0	2011.0	2017.0
CCND1	595	Recurrent Brain Neoplasm	C0750977	disease	Neoplasms; Nervous System Diseases	Neoplastic Process	39	0	0.3		1.0	2	0	2011.0	2017.0
CCND1	595	Primary malignant neoplasm of brain	C0750979	disease	Neoplasms; Nervous System Diseases	Neoplastic Process	41	0	0.3		1.0	2	0	2011.0	2017.0
CCND1	595	Cancer of Urinary Tract	C0751571	disease	Neoplasms; Female Urogenital Diseases and Pregnancy Complications; Male Urogenital Diseases	Neoplastic Process	65	11	0.3		1.0	1	0	2011.0	2011.0
CCND1	595	Lymphoma, Lymphocytic, Intermediate	C0751958	disease	Neoplasms; Immune System Diseases; Hemic and Lymphatic Diseases	Disease or Syndrome	11	0	0.3		1.0	2	0	2012.0	2016.0
CCND1	595	Genomic Instability	C0919532	phenotype	Pathological Conditions, Signs and Symptoms	Cell or Molecular Dysfunction	5	0	0.3		1.0	1	0	1996.0	1996.0
CCND1	595	Mammary Carcinoma, Animal	C1257925	disease	Neoplasms; Animal Diseases	Neoplastic Process	144	0	0.3		1.0	4	0	2002.0	2007.0
CCND1	595	Mammary Neoplasms, Human	C1257931	disease	Neoplasms; Skin and Connective Tissue Diseases	Neoplastic Process	527	0	0.3		1.0	6	0	2003.0	2014.0
CCND1	595	Neoplasms, Intracranial	C1527390	group	Neoplasms; Nervous System Diseases	Neoplastic Process	157	4	0.3		1.0	2	0	2011.0	2017.0
CCND1	595	Hereditary Diffuse Gastric Cancer	C1708349	disease	Digestive System Diseases; Neoplasms	Neoplastic Process	312	119	0.3		1.0	1	0	2011.0	2011.0
CCND1	595	Mammary Carcinoma, Human	C4704874	disease	Neoplasms; Skin and Connective Tissue Diseases	Neoplastic Process	545	0	0.3		1.0	6	0	2003.0	2014.0
BCL3	602	Dyslipoproteinemias	C0598784	phenotype	Nutritional and Metabolic Diseases	Pathologic Function	24	0	0.3		1.0	1	0	2018.0	2018.0
BCL3	602	Atherogenesis	C1563937	phenotype	Cardiovascular Diseases	Pathologic Function	59	0	0.3		1.0	1	0	2015.0	2015.0
BCL6	604	Lymphoma, Mixed-Cell	C0024304	disease	Neoplasms; Immune System Diseases; Hemic and Lymphatic Diseases	Neoplastic Process	21	0	0.3		1.0	1	0	2015.0	2015.0
BCL6	604	Lymphoma, Undifferentiated	C0024306	disease	Neoplasms; Immune System Diseases; Hemic and Lymphatic Diseases	Neoplastic Process	25	0	0.3		1.0	1	0	2015.0	2015.0
BCL6	604	High Grade Lymphoma (neoplasm)	C0079740	disease	Neoplasms; Immune System Diseases; Hemic and Lymphatic Diseases	Neoplastic Process	62	0	0.3		1.0	1	0	2015.0	2015.0
BCL6	604	Lymphoma, Intermediate-Grade	C0079741	disease	Neoplasms; Immune System Diseases; Hemic and Lymphatic Diseases	Neoplastic Process	24	2	0.3		1.0	1	0	2015.0	2015.0
BCL6	604	Low Grade Lymphoma (neoplasm)	C0079747	disease	Neoplasms; Immune System Diseases; Hemic and Lymphatic Diseases	Neoplastic Process	39	0	0.3		1.0	1	0	2015.0	2015.0
BCL6	604	Diffuse Mixed-Cell Lymphoma	C0079757	disease	Neoplasms; Immune System Diseases; Hemic and Lymphatic Diseases	Neoplastic Process	21	0	0.3		1.0	1	0	2015.0	2015.0
BLM	641	Immunologic Deficiency Syndromes	C0021051	group	Immune System Diseases	Disease or Syndrome	973	31	0.3	strong	1.0	1	0	2007.0	2007.0
BLM	641	Acute lymphocytic leukemia	C0023449	disease	Neoplasms; Immune System Diseases; Hemic and Lymphatic Diseases	Neoplastic Process	1293	222	0.3	strong	1.0	1	0	2017.0	2017.0
BLM	641	Acute monocytic leukemia	C0023465	disease	Neoplasms	Neoplastic Process	633	22	0.3	strong	1.0	1	0	2017.0	2017.0
BLM	641	Leukemia, Myelocytic, Acute	C0023467	disease	Neoplasms	Neoplastic Process	3111	6892	0.3	strong	1.0	1	0	2017.0	2017.0
BLM	641	Miller Dieker syndrome	C0265219	disease	Congenital, Hereditary, and Neonatal Diseases and Abnormalities; Nervous System Diseases	Disease or Syndrome	182	9	0.3	strong	1.0	1	0	2017.0	2017.0
BLM	641	Precursor Cell Lymphoblastic Leukemia Lymphoma	C1961102	disease	Neoplasms; Immune System Diseases; Hemic and Lymphatic Diseases	Neoplastic Process	879	168	0.3	strong	1.0	1	0	2017.0	2017.0
BLM	641	MYELODYSPLASTIC SYNDROME	C3463824	group	Hemic and Lymphatic Diseases	Neoplastic Process	1033	95	0.3	strong	1.0	1	0	2017.0	2017.0
BNIP3	664	Stomach Neoplasms	C0038356	group	Digestive System Diseases; Neoplasms	Neoplastic Process	820	55	0.3		1.0	1	0	2006.0	2006.0
BNIP3	664	Manganese Poisoning	C0677050	disease	Nervous System Diseases; Chemically-Induced Disorders	Injury or Poisoning	16	0	0.3		1.0	1	0	2009.0	2009.0
BNIP3	664	Hereditary Diffuse Gastric Cancer	C1708349	disease	Digestive System Diseases; Neoplasms	Neoplastic Process	312	119	0.3		1.0	1	0	2006.0	2006.0
BRCA1	672	Adenocarcinoma of prostate	C0007112	disease	Neoplasms; Male Urogenital Diseases	Neoplastic Process	342	108	0.3			0	1
BRCA1	672	Neoplastic Cell Transformation	C0007621	phenotype	Pathological Conditions, Signs and Symptoms; Neoplasms	Neoplastic Process	143	0	0.3		1.0	1	0	2012.0	2012.0
BRCA1	672	Acute monocytic leukemia	C0023465	disease	Neoplasms	Neoplastic Process	633	22	0.3	strong	1.0	1	0	2017.0	2017.0
BRCA1	672	Animal Mammary Neoplasms	C0024667	phenotype	Neoplasms; Animal Diseases	Neoplastic Process	147	0	0.3		1.0	1	0	2002.0	2002.0
BRCA1	672	Mouth Diseases	C0026636	group	Stomatognathic Diseases	Disease or Syndrome	17	0	0.3		1.0	1	0	2007.0	2007.0
BRCA1	672	Anaplastic carcinoma	C0205696	disease	Neoplasms	Neoplastic Process	232	3	0.3		1.0	1	0	2002.0	2002.0
BRCA1	672	Carcinomatosis	C0205699	phenotype	Neoplasms	Neoplastic Process	186	2	0.3		1.0	1	0	2002.0	2002.0
BRCA1	672	Miller Dieker syndrome	C0265219	disease	Congenital, Hereditary, and Neonatal Diseases and Abnormalities; Nervous System Diseases	Disease or Syndrome	182	9	0.3	strong	1.0	1	0	2017.0	2017.0
BRCA1	672	Chromosome Breaks	C0333704	phenotype	Pathological Conditions, Signs and Symptoms	Cell or Molecular Dysfunction	14	0	0.3		1.0	1	0	2005.0	2005.0
BRCA1	672	Benign tumor of pancreas	C0347284	disease	Digestive System Diseases; Neoplasms; Endocrine System Diseases	Neoplastic Process	13	0	0.3			0	0
BRCA1	672	Neoplasm of uncertain or unknown behavior of ovary	C0496920	disease	Neoplasms; Female Urogenital Diseases and Pregnancy Complications; Endocrine System Diseases	Neoplastic Process	29	0	0.3			0	0
BRCA1	672	Neoplasm of uncertain or unknown behavior of breast	C0496956	disease	Neoplasms; Skin and Connective Tissue Diseases	Neoplastic Process	41	0	0.3			0	0
BRCA1	672	Mammary Carcinoma, Animal	C1257925	disease	Neoplasms; Animal Diseases	Neoplastic Process	144	0	0.3		1.0	1	0	2002.0	2002.0
BRCA1	672	Mammary Neoplasms, Human	C1257931	disease	Neoplasms; Skin and Connective Tissue Diseases	Neoplastic Process	527	0	0.3		1.0	12	0	1994.0	2017.0
BRCA1	672	BREAST CANCER, FAMILIAL, SUSCEPTIBILITY TO, 1	C2676677	phenotype		Finding	1	0	0.3	definitive	1.0	10	0	1994.0	2005.0
BRCA1	672	OVARIAN CANCER, FAMILIAL, SUSCEPTIBILITY TO, 1	C2676678	phenotype		Finding	1	0	0.3	definitive	1.0	10	0	1994.0	2005.0
BRCA1	672	Adult only	C3842001	phenotype		Finding	6	0	0.3	strong		0	0
BRCA1	672	MENTAL RETARDATION, AUTOSOMAL DOMINANT 40	C4225275	disease		Disease or Syndrome	9	6	0.3	strong	1.0	1	0	2003.0	2003.0
BRCA1	672	Mammary Carcinoma, Human	C4704874	disease	Neoplasms; Skin and Connective Tissue Diseases	Neoplastic Process	545	0	0.3		1.0	12	0	1994.0	2017.0
BRCA1	672	Hereditary site-specific ovarian cancer syndrome	C4749652	disease		Disease or Syndrome	2	0	0.3		1.0	1	0	2005.0	2005.0
KLF5	688	Pancreatic Neoplasm	C0030297	disease	Digestive System Diseases; Neoplasms; Endocrine System Diseases	Neoplastic Process	764	20	0.3		1.0	1	0	2015.0	2015.0
KLF5	688	Chronic Airflow Obstruction	C1527303	disease	Respiratory Tract Diseases	Disease or Syndrome	35	0	0.3		1.0	1	0	2019.0	2019.0
KLF5	688	Neointima Formation	C2936381	phenotype	Pathological Conditions, Signs and Symptoms	Pathologic Function	6	0	0.3		1.0	1	0	2005.0	2005.0
CASP9	842	Brain Ischemia	C0007786	disease	Nervous System Diseases; Cardiovascular Diseases	Disease or Syndrome	358	5	0.3		1.0	1	0	2002.0	2002.0
CASP9	842	Edema	C0013604	phenotype	Pathological Conditions, Signs and Symptoms	Pathologic Function	126	1	0.3		1.0	1	0	2010.0	2010.0
CASP9	842	nervous system disorder	C0027765	group	Nervous System Diseases	Disease or Syndrome	977	39	0.3		1.0	1	0	2001.0	2001.0
CASP9	842	Retinal Detachment	C0035305	disease	Eye Diseases	Disease or Syndrome	148	10	0.3		1.0	1	0	2008.0	2008.0
CASP9	842	Anasarca	C0151603	phenotype	Pathological Conditions, Signs and Symptoms	Pathologic Function	41	0	0.3		1.0	1	0	2010.0	2010.0
CASP9	842	Retinal Pigment Epithelial Detachment	C0339546	disease	Eye Diseases	Disease or Syndrome	17	3	0.3		1.0	1	0	2008.0	2008.0
CASP9	842	Posterior Circulation Transient Ischemic Attack	C0472381	disease	Nervous System Diseases; Cardiovascular Diseases	Disease or Syndrome	10	0	0.3		1.0	1	0	2001.0	2001.0
CASP9	842	Carotid Circulation Transient Ischemic Attack	C0751019	disease	Nervous System Diseases; Cardiovascular Diseases	Disease or Syndrome	10	0	0.3		1.0	1	0	2001.0	2001.0
CASP9	842	Transient Ischemic Attack, Vertebrobasilar Circulation	C0751020	disease	Nervous System Diseases; Cardiovascular Diseases	Disease or Syndrome	10	0	0.3		1.0	1	0	2001.0	2001.0
CASP9	842	Crescendo Transient Ischemic Attacks	C0751021	disease	Nervous System Diseases; Cardiovascular Diseases	Disease or Syndrome	10	0	0.3		1.0	1	0	2001.0	2001.0
CASP9	842	Brain Stem Ischemia, Transient	C0751022	disease	Nervous System Diseases; Cardiovascular Diseases	Disease or Syndrome	10	0	0.3		1.0	1	0	2001.0	2001.0
CASP9	842	Cerebral Ischemia	C0917798	disease	Nervous System Diseases; Cardiovascular Diseases	Pathologic Function	120	2	0.3		1.0	1	0	2002.0	2002.0
CASP9	842	Transient Cerebral Ischemia	C0917805	disease	Nervous System Diseases; Cardiovascular Diseases	Disease or Syndrome	98	9	0.3		1.0	1	0	2001.0	2001.0
CASP9	842	Transient Ischemic Attack, Anterior Circulation	C1527335	disease	Nervous System Diseases; Cardiovascular Diseases	Disease or Syndrome	10	0	0.3		1.0	1	0	2001.0	2001.0
CASP9	842	Peripheral Nervous System Diseases	C4721453	group	Nervous System Diseases	Disease or Syndrome	549	69	0.3		1.0	1	0	2010.0	2010.0
CAV1	857	Alloxan Diabetes	C0002152	disease	Nutritional and Metabolic Diseases; Endocrine System Diseases	Experimental Model of Disease	112	0	0.3		1.0	1	0	2008.0	2008.0
CAV1	857	Hypertrophic Cardiomyopathy	C0007194	disease	Cardiovascular Diseases	Disease or Syndrome	560	635	0.3			0	0
CAV1	857	Lipoatrophic Diabetes Mellitus	C0011859	disease	Nutritional and Metabolic Diseases; Endocrine System Diseases	Disease or Syndrome	11	0	0.3		1.0	1	0	2008.0	2008.0
CAV1	857	Toxic Epidermal Necrolysis	C0014518	disease	Skin and Connective Tissue Diseases; Immune System Diseases; Chemically-Induced Disorders; Stomatognathic Diseases	Disease or Syndrome	143	29	0.3		1.0	1	0	2015.0	2015.0
CAV1	857	Glaucoma, Open-Angle	C0017612	disease	Eye Diseases	Disease or Syndrome	130	236	0.3		1.0	1	0	2010.0	2010.0
CAV1	857	Liver Cirrhosis, Experimental	C0023893	disease	Pathological Conditions, Signs and Symptoms; Digestive System Diseases	Experimental Model of Disease	870	0	0.3		1.0	1	0	2014.0	2014.0
CAV1	857	Stevens-Johnson Syndrome	C0038325	disease	Skin and Connective Tissue Diseases; Immune System Diseases; Chemically-Induced Disorders; Stomatognathic Diseases	Disease or Syndrome	67	16	0.3		1.0	1	0	2015.0	2015.0
CAV1	857	Streptozotocin Diabetes	C0038433	disease	Nutritional and Metabolic Diseases; Endocrine System Diseases	Experimental Model of Disease	112	0	0.3		1.0	1	0	2008.0	2008.0
CAV1	857	Weight Gain	C0043094	phenotype	Pathological Conditions, Signs and Symptoms	Finding	124	12	0.3		1.0	1	0	2008.0	2008.0
CAV1	857	CREST Syndrome	C0206138	disease	Digestive System Diseases; Nutritional and Metabolic Diseases; Skin and Connective Tissue Diseases; Cardiovascular Diseases	Disease or Syndrome	59	6	0.3		1.0	1	0	2012.0	2012.0
CAV1	857	Paroxysmal atrial fibrillation	C0235480	disease	Pathological Conditions, Signs and Symptoms; Cardiovascular Diseases	Disease or Syndrome	226	8	0.3		1.0	3	0	2010.0	2018.0
CAV1	857	Secondary Open Angle Glaucoma	C0271148	disease	Eye Diseases	Disease or Syndrome	13	0	0.3		1.0	1	0	2010.0	2010.0
CAV1	857	Scleroderma, Limited	C0748540	disease	Skin and Connective Tissue Diseases	Disease or Syndrome	17	10	0.3		1.0	1	0	2012.0	2012.0
CAV1	857	2-oxo-hept-3-ene-1,7-dioate hydratase activity	C1150929	phenotype		Molecular Function	14	0	0.3	moderate	1.0	1	0	2018.0	2018.0
CAV1	857	Mammary Neoplasms, Human	C1257931	disease	Neoplasms; Skin and Connective Tissue Diseases	Neoplastic Process	527	0	0.3		1.0	4	0	2009.0	2011.0
CAV1	857	Diffuse Scleroderma	C1258104	disease	Skin and Connective Tissue Diseases	Disease or Syndrome	56	5	0.3		1.0	1	0	2012.0	2012.0
CAV1	857	Drug-Induced Stevens Johnson Syndrome	C1274933	disease	Skin and Connective Tissue Diseases; Immune System Diseases; Chemically-Induced Disorders; Stomatognathic Diseases	Disease or Syndrome	31	0	0.3		1.0	1	0	2015.0	2015.0
CAV1	857	Cardiac Hypertrophy	C1383860	phenotype	Pathological Conditions, Signs and Symptoms; Cardiovascular Diseases	Pathologic Function	88	11	0.3		1.0	1	0	2006.0	2006.0
CAV1	857	Familial pulmonary arterial hypertension	C1701939	disease		Disease or Syndrome	12	1	0.3		1.0	1	0	2012.0	2012.0
CAV1	857	Hereditary Diffuse Gastric Cancer	C1708349	disease	Digestive System Diseases; Neoplasms	Neoplastic Process	312	119	0.3		1.0	1	0	2006.0	2006.0
CAV1	857	Familial Partial Lipodystrophy, Type 1	C1720859	disease	Nutritional and Metabolic Diseases; Skin and Connective Tissue Diseases	Disease or Syndrome	9	0	0.3		1.0	1	0	2009.0	2009.0
CAV1	857	Familial Partial Lipodystrophy, Type 2	C1720860	disease	Nutritional and Metabolic Diseases; Skin and Connective Tissue Diseases	Disease or Syndrome	16	23	0.3		1.0	1	0	2009.0	2009.0
CAV1	857	Familial Partial Lipodystrophy, Type 3	C1720861	disease	Nutritional and Metabolic Diseases; Skin and Connective Tissue Diseases	Disease or Syndrome	10	14	0.3		1.0	1	0	2009.0	2009.0
CAV1	857	PULMONARY HYPERTENSION, PRIMARY, DEXFENFLURAMINE-ASSOCIATED	C1969342	disease	Respiratory Tract Diseases	Disease or Syndrome	7	3	0.3			0	0
CAV1	857	Pulmonary Hypertension, Primary, Fenfluramine-Associated	C1969343	disease	Respiratory Tract Diseases	Disease or Syndrome	7	0	0.3			0	0
CAV1	857	Persistent atrial fibrillation	C2585653	phenotype	Pathological Conditions, Signs and Symptoms; Cardiovascular Diseases	Pathologic Function	156	0	0.3		1.0	3	0	2010.0	2018.0
CAV1	857	familial atrial fibrillation	C3468561	phenotype	Pathological Conditions, Signs and Symptoms; Cardiovascular Diseases	Pathologic Function	157	1	0.3		1.0	3	0	2010.0	2018.0
CAV1	857	Mycoplasma-Induced Stevens-Johnson Syndrome	C3658301	disease	Skin and Connective Tissue Diseases; Immune System Diseases; Chemically-Induced Disorders; Stomatognathic Diseases	Disease or Syndrome	30	0	0.3		1.0	1	0	2015.0	2015.0
CAV1	857	Stevens-Johnson Syndrome Toxic Epidermal Necrolysis Spectrum	C3658302	disease	Skin and Connective Tissue Diseases; Immune System Diseases; Chemically-Induced Disorders; Stomatognathic Diseases	Disease or Syndrome	50	1	0.3		1.0	1	0	2015.0	2015.0
CAV1	857	Pulmonary Hypertension, Primary, 1, With Hereditary Hemorrhagic Telangiectasia	C3714844	disease	Respiratory Tract Diseases	Disease or Syndrome	7	1	0.3			0	0
CAV1	857	Pulmonary Hypertension, Primary, 1	C4552070	disease	Respiratory Tract Diseases	Disease or Syndrome	9	323	0.3			0	0
CAV1	857	Mammary Carcinoma, Human	C4704874	disease	Neoplasms; Skin and Connective Tissue Diseases	Neoplastic Process	545	0	0.3		1.0	4	0	2009.0	2011.0
RUNX2	860	Rheumatoid Arthritis	C0003873	disease	Skin and Connective Tissue Diseases; Musculoskeletal Diseases; Immune System Diseases	Disease or Syndrome	2723	2387	0.3		1.0	1	0	2010.0	2010.0
RUNX2	860	Cocaine Abuse	C0009171	disease	Chemically-Induced Disorders; Mental Disorders	Mental or Behavioral Dysfunction	144	3	0.3		1.0	1	0	2018.0	2018.0
RUNX2	860	Substance Withdrawal Syndrome	C0038587	disease	Chemically-Induced Disorders; Mental Disorders	Mental or Behavioral Dysfunction	80	5	0.3		1.0	1	0	2018.0	2018.0
RUNX2	860	Tooth Abnormalities	C0040427	group	Congenital, Hereditary, and Neonatal Diseases and Abnormalities; Stomatognathic Diseases	Anatomical Abnormality	54	2	0.3		1.0	1	0	2004.0	2004.0
RUNX2	860	Drug Withdrawal Symptoms	C0086189	phenotype	Chemically-Induced Disorders; Mental Disorders	Sign or Symptom	58	0	0.3		1.0	1	0	2018.0	2018.0
RUNX2	860	Osteoarthrosis Deformans	C0086743	disease	Musculoskeletal Diseases	Disease or Syndrome	96	1	0.3		1.0	1	0	2010.0	2010.0
RUNX2	860	Withdrawal Symptoms	C0087169	phenotype	Chemically-Induced Disorders; Mental Disorders	Sign or Symptom	126	10	0.3		1.0	1	0	2018.0	2018.0
RUNX2	860	Cocaine-Related Disorders	C0236736	group	Chemically-Induced Disorders; Mental Disorders	Mental or Behavioral Dysfunction	121	0	0.3		1.0	1	0	2018.0	2018.0
RUNX2	860	Stomatognathic System Abnormalities	C0243057	group	Congenital, Hereditary, and Neonatal Diseases and Abnormalities; Stomatognathic Diseases	Congenital Abnormality	1	0	0.3		1.0	1	0	2010.0	2010.0
RUNX2	860	Odontome	C0524730	disease	Congenital, Hereditary, and Neonatal Diseases and Abnormalities; Stomatognathic Diseases	Congenital Abnormality	10	0	0.3		1.0	1	0	2004.0	2004.0
RUNX2	860	Cocaine Dependence	C0600427	disease	Chemically-Induced Disorders; Mental Disorders	Mental or Behavioral Dysfunction	199	39	0.3		1.0	1	0	2018.0	2018.0
RUNX2	860	Disproportionate short stature	C0878659	phenotype	Congenital, Hereditary, and Neonatal Diseases and Abnormalities; Musculoskeletal Diseases; Endocrine System Diseases	Finding	86	6	0.3			0	0
RUNX2	860	Spondylarthritis	C0949690	disease	Musculoskeletal Diseases	Disease or Syndrome	158	23	0.3		1.0	1	0	2010.0	2010.0
RUNX1	861	L2 Acute Lymphoblastic Leukemia	C0023453	disease	Neoplasms; Immune System Diseases; Hemic and Lymphatic Diseases	Neoplastic Process	53	0	0.3		1.0	1	0	2007.0	2007.0
RUNX1	861	Acute Myeloid Leukemia, M1	C0026998	disease	Neoplasms	Neoplastic Process	138	0	0.3		1.0	3	0	2008.0	2019.0
RUNX1	861	Prostatic Neoplasms	C0033578	group	Neoplasms; Male Urogenital Diseases	Neoplastic Process	1722	31	0.3		1.0	1	0	2007.0	2007.0
RUNX1	861	Giant Cell Glioblastoma	C0334588	disease	Neoplasms	Neoplastic Process	95	3	0.3		1.0	1	0	2013.0	2013.0
RUNX1	861	Hematopoetic Myelodysplasia	C2713368	phenotype	Hemic and Lymphatic Diseases	Pathologic Function	38	0	0.3		1.0	1	0	2017.0	2017.0
CBR1	873	Cardiomyopathies, Primary	C0033141	group	Cardiovascular Diseases	Disease or Syndrome	108	1	0.3		1.0	1	0	2000.0	2000.0
CBR1	873	Prostatic Neoplasms	C0033578	group	Neoplasms; Male Urogenital Diseases	Neoplastic Process	1722	31	0.3		1.0	1	0	2007.0	2007.0
CBR1	873	Myocardial Diseases, Secondary	C0036529	group	Cardiovascular Diseases	Disease or Syndrome	101	0	0.3		1.0	1	0	2000.0	2000.0
CBR1	873	Dermatitis, Irritant	C0162823	disease	Skin and Connective Tissue Diseases	Disease or Syndrome	29	0	0.3		1.0	1	0	2015.0	2015.0
CDK5	1020	Alzheimer's Disease	C0002395	disease	Nervous System Diseases; Mental Disorders	Disease or Syndrome	3397	1843	0.3		1.0	77	1	2000.0	2020.0
CEBPA	1050	Pathological accumulation of air in tissues	C0013990	phenotype	Pathological Conditions, Signs and Symptoms	Pathologic Function	69	6	0.3		1.0	1	0	2017.0	2017.0
CEBPA	1050	Head and Neck Neoplasms	C0018671	group	Neoplasms	Neoplastic Process	124	11	0.3		1.0	1	0	2007.0	2007.0
CEBPA	1050	Head Neoplasms	C0018675	group	Neoplasms	Neoplastic Process	24	0	0.3		1.0	1	0	2007.0	2007.0
CEBPA	1050	Female infertility	C0021361	phenotype	Female Urogenital Diseases and Pregnancy Complications	Pathologic Function	37	2	0.3		1.0	1	0	2011.0	2011.0
CEBPA	1050	Neck Neoplasms	C0027533	group	Neoplasms	Neoplastic Process	132	1	0.3		1.0	1	0	2007.0	2007.0
CEBPA	1050	Neoplasms, Radiation-Induced	C0027666	phenotype	Neoplasms; Wounds and Injuries	Neoplastic Process	11	0	0.3		1.0	1	0	2011.0	2011.0
CEBPA	1050	Precancerous Conditions	C0032927	group	Neoplasms	Neoplastic Process	471	18	0.3		1.0	1	0	2011.0	2011.0
CEBPA	1050	Pulmonary Fibrosis	C0034069	disease	Respiratory Tract Diseases	Disease or Syndrome	924	25	0.3		1.0	1	0	2017.0	2017.0
CEBPA	1050	Skin Neoplasms	C0037286	group	Neoplasms; Skin and Connective Tissue Diseases	Neoplastic Process	363	9	0.3		1.0	1	0	2011.0	2011.0
CEBPA	1050	Sterility, Postpartum	C0038279	phenotype	Female Urogenital Diseases and Pregnancy Complications	Pathologic Function	28	0	0.3		1.0	1	0	2011.0	2011.0
CEBPA	1050	Malignant Head and Neck Neoplasm	C0278996	disease	Neoplasms	Neoplastic Process	767	118	0.3		1.0	1	0	2007.0	2007.0
CEBPA	1050	Condition, Preneoplastic	C0282313	disease	Neoplasms	Neoplastic Process	122	0	0.3		1.0	1	0	2011.0	2011.0
CEBPA	1050	Subfertility, Female	C0341869	disease	Female Urogenital Diseases and Pregnancy Complications	Disease or Syndrome	33	1	0.3		1.0	1	0	2011.0	2011.0
CEBPA	1050	Cancer of Neck	C0746787	disease	Neoplasms	Neoplastic Process	25	0	0.3		1.0	1	0	2007.0	2007.0
CEBPA	1050	Cancer of Head	C0751177	disease	Neoplasms	Neoplastic Process	35	0	0.3		1.0	1	0	2007.0	2007.0
CEBPA	1050	Radiation-Induced Cancer	C0751366	disease	Neoplasms; Wounds and Injuries	Neoplastic Process	8	0	0.3		1.0	1	0	2011.0	2011.0
CEBPA	1050	Upper Aerodigestive Tract Neoplasms	C0887900	group	Neoplasms	Neoplastic Process	24	0	0.3		1.0	1	0	2007.0	2007.0
CEBPA	1050	Female sterility	C0917730	phenotype	Female Urogenital Diseases and Pregnancy Complications	Finding	28	0	0.3		1.0	1	0	2011.0	2011.0
CEBPA	1050	Acute Myeloid Leukemia (AML-M2)	C1879321	disease	Neoplasms	Neoplastic Process	143	5	0.3		1.0	3	0	2009.0	2019.0
CEBPA	1050	Acute myeloid leukemia with CEBPA somatic mutations	C4707178	disease		Neoplastic Process	1	0	0.3		1.0	2	0	2009.0	2012.0
CEBPA	1050	Inherited acute myeloid leukemia	C4707228	disease	Neoplasms	Neoplastic Process	4	0	0.3		1.0	1	0	2012.0	2012.0
CEBPA	1050	Alveolitis, Fibrosing	C4721507	disease	Respiratory Tract Diseases	Disease or Syndrome	91	4	0.3		1.0	1	0	2017.0	2017.0
CEBPB	1051	Brain Ischemia	C0007786	disease	Nervous System Diseases; Cardiovascular Diseases	Disease or Syndrome	358	5	0.3		1.0	1	0	2007.0	2007.0
CEBPB	1051	Fatty Liver	C0015695	disease	Digestive System Diseases	Disease or Syndrome	875	35	0.3		1.0	1	0	2014.0	2014.0
CEBPB	1051	Female infertility	C0021361	phenotype	Female Urogenital Diseases and Pregnancy Complications	Pathologic Function	37	2	0.3		1.0	1	0	2011.0	2011.0
CEBPB	1051	Sterility, Postpartum	C0038279	phenotype	Female Urogenital Diseases and Pregnancy Complications	Pathologic Function	28	0	0.3		1.0	1	0	2011.0	2011.0
CEBPB	1051	Subfertility, Female	C0341869	disease	Female Urogenital Diseases and Pregnancy Complications	Disease or Syndrome	33	1	0.3		1.0	1	0	2011.0	2011.0
CEBPB	1051	Female sterility	C0917730	phenotype	Female Urogenital Diseases and Pregnancy Complications	Finding	28	0	0.3		1.0	1	0	2011.0	2011.0
CEBPB	1051	Cerebral Ischemia	C0917798	disease	Nervous System Diseases; Cardiovascular Diseases	Pathologic Function	120	2	0.3		1.0	1	0	2007.0	2007.0
CEBPB	1051	Alveolitis, Fibrosing	C4721507	disease	Respiratory Tract Diseases	Disease or Syndrome	91	4	0.3		1.0	1	0	2007.0	2007.0
CEBPE	1053	L2 Acute Lymphoblastic Leukemia	C0023453	disease	Neoplasms; Immune System Diseases; Hemic and Lymphatic Diseases	Neoplastic Process	53	0	0.3		1.0	1	0	2009.0	2009.0
CEBPE	1053	SPECIFIC GRANULE DEFICIENCY 2	C4479548	disease		Disease or Syndrome	2	3	0.3		1.0	1	0	1999.0	1999.0
[truncated: 43,730 more rows]

## Sheet: AGTR1
Gene	Gene_id	Disease	Disease_id	Type	Disease_Class	Semantic_Type	N_genes_d	N_SNPs_d	Score_gda	EL_gda	EI_gda	N_PMIDs	N_SNPs_gda	First_Ref	Last_Ref
JAK2	3717	Primary Myelofibrosis	C0001815	disease	Hemic and Lymphatic Diseases	Neoplastic Process	282	29	1.0		0.968	346	5	2005.0	2020.0
JAK2	3717	Polycythemia Vera	C0032463	disease	Neoplasms; Hemic and Lymphatic Diseases	Neoplastic Process	291	38	1.0		0.975	447	9	2005.0	2020.0
RAF1	5894	Noonan Syndrome	C0028326	disease	Congenital, Hereditary, and Neonatal Diseases and Abnormalities; Skin and Connective Tissue Diseases; Musculoskeletal Diseases; Cardiovascular Diseases	Disease or Syndrome	85	187	1.0	definitive	1.0	59	19	1992.0	2019.0
RAF1	5894	Noonan Syndrome 5	C1969057	disease	Congenital, Hereditary, and Neonatal Diseases and Abnormalities; Skin and Connective Tissue Diseases; Musculoskeletal Diseases; Cardiovascular Diseases	Disease or Syndrome	1	12	0.91	strong	1.0	7	12	2007.0	2016.0
GNAQ	2776	Sturge-Weber Syndrome	C0038505	disease	Neoplasms; Nervous System Diseases; Cardiovascular Diseases	Disease or Syndrome	25	2	0.8		1.0	19	1	2013.0	2019.0
GNAQ	2776	Uveal melanoma	C0220633	disease	Neoplasms; Eye Diseases	Neoplastic Process	376	22	0.8		0.984	62	2	2008.0	2019.0
JAK2	3717	Leukemia, Myelocytic, Acute	C0023467	disease	Neoplasms	Neoplastic Process	3111	6892	0.8		0.945	55	10	2005.0	2019.0
JAK2	3717	Thrombocythemia, Essential	C0040028	disease	Hemic and Lymphatic Diseases	Disease or Syndrome	220	37	0.8		0.984	370	8	2005.0	2020.0
RAF1	5894	LEOPARD Syndrome	C0175704	disease	Congenital, Hereditary, and Neonatal Diseases and Abnormalities; Skin and Connective Tissue Diseases; Musculoskeletal Diseases; Cardiovascular Diseases	Disease or Syndrome	47	27	0.77	limited	1.0	16	4	2007.0	2019.0
SPG21	51324	MAST SYNDROME	C1855346	disease	Congenital, Hereditary, and Neonatal Diseases and Abnormalities; Nervous System Diseases; Mental Disorders	Disease or Syndrome	2	3	0.74		1.0	6	3	2003.0	2017.0
EGFR	1956	Non-Small Cell Lung Carcinoma	C0007131	disease	Neoplasms; Respiratory Tract Diseases	Neoplastic Process	3926	712	0.7		0.976	4060	54	1989.0	2020.0
EGFR	1956	Glioblastoma	C0017636	disease	Neoplasms	Neoplastic Process	3177	281	0.7		0.975	607	12	1988.0	2020.0
EGFR	1956	Adenocarcinoma of lung (disorder)	C0152013	disease	Neoplasms	Neoplastic Process	2438	563	0.7		0.978	1148	33	1990.0	2020.0
EGFR	1956	Squamous cell carcinoma of esophagus	C0279626	disease	Digestive System Diseases; Neoplasms	Neoplastic Process	2053	329	0.7		1.0	72	6	1994.0	2020.0
EGFR	1956	INFLAMMATORY SKIN AND BOWEL DISEASE, NEONATAL, 2	C4015130	disease		Disease or Syndrome	1	1	0.7	strong	1.0	2	1	2014.0	2015.0
GNAQ	2776	melanoma	C0025202	disease	Neoplasms	Neoplastic Process	3087	515	0.7		0.967	30	2	1989.0	2019.0
JAK2	3717	Budd-Chiari Syndrome	C0856761	disease	Digestive System Diseases; Cardiovascular Diseases	Disease or Syndrome	24	4	0.7		0.944	18	1	2006.0	2017.0
NOS3	4846	Hypertensive disease	C0020538	group	Cardiovascular Diseases	Disease or Syndrome	2322	1085	0.7		0.942	156	11	1996.0	2019.0
RAF1	5894	LEOPARD SYNDROME 2	C1969056	disease	Congenital, Hereditary, and Neonatal Diseases and Abnormalities; Skin and Connective Tissue Diseases; Musculoskeletal Diseases; Cardiovascular Diseases	Disease or Syndrome	1	6	0.7	strong	1.0	3	6	2007.0	2013.0
GPAA1	8733	GLYCOSYLPHOSPHATIDYLINOSITOL BIOSYNTHESIS DEFECT 15	C4540520	disease		Disease or Syndrome	1	8	0.7		1.0	2	8	2014.0	2017.0
VAC14	55697	STRIATONIGRAL DEGENERATION, CHILDHOOD-ONSET	C4310743	disease		Disease or Syndrome	2	4	0.7		1.0	2	4	2008.0	2016.0
NOS3	4846	Fetal Growth Retardation	C0015934	phenotype	Pathological Conditions, Signs and Symptoms; Congenital, Hereditary, and Neonatal Diseases and Abnormalities; Female Urogenital Diseases and Pregnancy Complications	Disease or Syndrome	1037	21	0.69		0.917	12	1	2009.0	2019.0
NOS3	4846	Pre-Eclampsia	C0032914	phenotype	Female Urogenital Diseases and Pregnancy Complications	Pathologic Function	166	14	0.68		1.0	9	0	2001.0	2017.0
GNAQ	2776	Port-Wine Stain	C0235752	disease	Congenital, Hereditary, and Neonatal Diseases and Abnormalities; Skin and Connective Tissue Diseases	Congenital Abnormality	46	10	0.66		1.0	6	1	2013.0	2020.0
GNAQ	2776	Capillary malformation (disorder)	C0340803	disease	Congenital, Hereditary, and Neonatal Diseases and Abnormalities; Cardiovascular Diseases	Congenital Abnormality	40	13	0.66	limited	0.833	6	1	2016.0	2020.0
EGFR	1956	Head and Neck Neoplasms	C0018671	group	Neoplasms	Neoplastic Process	124	11	0.63		0.889	9	3	2003.0	2017.0
EGFR	1956	Esophageal Neoplasms	C0014859	group	Digestive System Diseases; Neoplasms	Neoplastic Process	1254	270	0.6		1.0	33	0	1988.0	2019.0
EGFR	1956	Lung Neoplasms	C0024121	group	Neoplasms; Respiratory Tract Diseases	Neoplastic Process	1486	39	0.6		0.984	192	4	1994.0	2019.0
EGFR	1956	Malignant neoplasm of lung	C0242379	disease	Neoplasms; Respiratory Tract Diseases	Neoplastic Process	4173	1142	0.6		0.983	1494	32	1988.0	2020.0
EGFR	1956	Malignant Head and Neck Neoplasm	C0278996	disease	Neoplasms	Neoplastic Process	767	118	0.6		0.965	86	0	1989.0	2019.0
EGFR	1956	Malignant neoplasm of esophagus	C0546837	disease	Digestive System Diseases; Neoplasms	Neoplastic Process	1286	214	0.6		1.0	40	0	1988.0	2020.0
JAK2	3717	Hepatic Vein Thrombosis	C0019154	disease	Digestive System Diseases; Cardiovascular Diseases	Disease or Syndrome	23	4	0.6		0.938	16	1	2006.0	2017.0
JAK2	3717	Myelofibrosis	C0026987	disease	Pathological Conditions, Signs and Symptoms; Neoplasms; Hemic and Lymphatic Diseases	Neoplastic Process	163	7	0.6		0.955	157	1	2005.0	2020.0
NOS3	4846	Diabetes Mellitus, Non-Insulin-Dependent	C0011860	disease	Nutritional and Metabolic Diseases; Endocrine System Diseases	Disease or Syndrome	3134	2672	0.6		0.9	60	5	1999.0	2019.0
NOS3	4846	Diabetic Nephropathy	C0011881	disease	Female Urogenital Diseases and Pregnancy Complications; Male Urogenital Diseases; Endocrine System Diseases	Disease or Syndrome	1189	238	0.6		0.941	34	7	2000.0	2019.0
NOS3	4846	Heart failure	C0018801	disease	Cardiovascular Diseases	Disease or Syndrome	1499	201	0.6		0.9	20	3	2004.0	2018.0
NOS3	4846	Congestive heart failure	C0018802	disease	Cardiovascular Diseases	Disease or Syndrome	1760	165	0.6		0.926	27	3	2003.0	2019.0
NOS3	4846	Myocardial Infarction	C0027051	disease	Pathological Conditions, Signs and Symptoms; Cardiovascular Diseases	Disease or Syndrome	1800	680	0.6		0.915	59	3	1998.0	2019.0
NOS3	4846	Essential Hypertension	C0085580	disease	Cardiovascular Diseases	Disease or Syndrome	445	293	0.6		0.917	48	6	1995.0	2018.0
NOS3	4846	Erectile dysfunction	C0242350	disease	Male Urogenital Diseases; Mental Disorders	Disease or Syndrome	256	44	0.6		1.0	34	2	1999.0	2019.0
NOS3	4846	Metabolic Syndrome X	C0524620	disease	Nutritional and Metabolic Diseases	Disease or Syndrome	1125	591	0.6		1.0	28	4	2003.0	2019.0
RAF1	5894	CARDIOMYOPATHY, DILATED, 1NN	C4014656	disease		Disease or Syndrome	1	9	0.6		1.0	1	9	2014.0	2014.0
PLCG1	5335	Hemangiosarcoma	C0018923	disease	Neoplasms	Neoplastic Process	162	7	0.55		1.0	5	0	2014.0	2017.0
NOS3	4846	Hyperlipidemia	C0020473	disease	Nutritional and Metabolic Diseases	Disease or Syndrome	472	83	0.53		1.0	5	0	2001.0	2018.0
NOS3	4846	Diabetic Angiopathies	C0011875	disease	Endocrine System Diseases; Cardiovascular Diseases	Disease or Syndrome	106	7	0.52		1.0	5	0	2002.0	2017.0
NOS3	4846	Cardiomegaly	C0018800	phenotype	Pathological Conditions, Signs and Symptoms; Cardiovascular Diseases	Finding	267	11	0.51		1.0	6	0	2001.0	2018.0
NOS3	4846	Portal Hypertension	C0020541	disease	Digestive System Diseases	Disease or Syndrome	167	9	0.51		1.0	5	0	2000.0	2017.0
NOS3	4846	Pulmonary Edema	C0034063	phenotype	Respiratory Tract Diseases	Pathologic Function	26	0	0.51		1.0	3	0	2002.0	2006.0
LZTS1	11178	Esophageal Neoplasms	C0014859	group	Digestive System Diseases; Neoplasms	Neoplastic Process	1254	270	0.51		1.0	1	0	2002.0	2002.0
CBR1	873	Kidney Failure, Chronic	C0022661	disease	Female Urogenital Diseases and Pregnancy Complications; Male Urogenital Diseases	Disease or Syndrome	827	425	0.5		1.0	2	0	2015.0	2015.0
EGFR	1956	Brain Neoplasms	C0006118	group	Neoplasms; Nervous System Diseases	Neoplastic Process	1018	204	0.5		0.981	53	8	1988.0	2019.0
EGFR	1956	Squamous cell carcinoma	C0007137	disease	Neoplasms	Neoplastic Process	2507	257	0.5		0.979	288	10	1984.0	2020.0
EGFR	1956	Cardiomyopathy, Dilated	C0007193	group	Cardiovascular Diseases	Disease or Syndrome	512	509	0.5		1.0	2	0	2008.0	2012.0
EGFR	1956	Colorectal Neoplasms	C0009404	group	Digestive System Diseases; Neoplasms	Neoplastic Process	1296	609	0.5		0.976	42	2	2003.0	2019.0
EGFR	1956	Glioma	C0017638	disease	Neoplasms	Neoplastic Process	3097	353	0.5		0.991	215	12	1988.0	2020.0
EGFR	1956	Prostatic Neoplasms	C0033578	group	Neoplasms; Male Urogenital Diseases	Neoplastic Process	1722	31	0.5		1.0	23	1	1994.0	2018.0
EGFR	1956	Squamous cell carcinoma of lung	C0149782	disease	Neoplasms; Respiratory Tract Diseases	Neoplastic Process	670	283	0.5		0.98	51	8	2007.0	2019.0
EGFR	1956	Esophageal carcinoma	C0152018	disease	Digestive System Diseases; Neoplasms	Neoplastic Process	1287	272	0.5		1.0	43	1	1988.0	2019.0
EGFR	1956	Giant Cell Glioblastoma	C0334588	disease	Neoplasms	Neoplastic Process	95	3	0.5		1.0	5	0	2009.0	2015.0
EGFR	1956	Carcinoma of lung	C0684249	disease	Neoplasms; Respiratory Tract Diseases	Neoplastic Process	4081	1204	0.5		0.985	1300	33	1988.0	2020.0
EGFR	1956	Squamous cell carcinoma of the head and neck	C1168401	disease	Neoplasms	Neoplastic Process	1543	348	0.5		0.982	277	18	1992.0	2020.0
EGFR	1956	Glioblastoma Multiforme	C1621958	disease	Neoplasms	Neoplastic Process	3197	186	0.5		0.973	562	6	1988.0	2020.0
EGFR	1956	Acute kidney injury	C2609414	disease	Female Urogenital Diseases and Pregnancy Complications; Male Urogenital Diseases	Injury or Poisoning	185	3	0.5		1.0	2	0	2001.0	2003.0
JAK2	3717	Crohn Disease	C0010346	disease	Digestive System Diseases	Disease or Syndrome	1382	1147	0.5		1.0	12	3	2008.0	2018.0
JAK2	3717	Myeloid Leukemia, Chronic	C0023473	disease	Neoplasms; Hemic and Lymphatic Diseases	Neoplastic Process	1172	115	0.5		0.976	42	2	1997.0	2019.0
JAK2	3717	Liver Cirrhosis, Experimental	C0023893	disease	Pathological Conditions, Signs and Symptoms; Digestive System Diseases	Experimental Model of Disease	870	0	0.5		1.0	2	0	2014.0	2014.0
JAK2	3717	Myeloproliferative disease	C0027022	group	Hemic and Lymphatic Diseases	Neoplastic Process	365	43	0.5		0.975	555	10	2005.0	2020.0
JAK2	3717	Polycythemia	C0032461	disease	Hemic and Lymphatic Diseases	Disease or Syndrome	82	22	0.5		0.947	19	2	2005.0	2019.0
JAK2	3717	Hematologic Neoplasms	C0376545	group	Neoplasms; Hemic and Lymphatic Diseases	Neoplastic Process	827	60	0.5		0.969	32	1	2005.0	2019.0
JAK2	3717	Thrombocytosis	C0836924	disease	Hemic and Lymphatic Diseases	Disease or Syndrome	93	12	0.5		1.0	45	2	2006.0	2019.0
NOS3	4846	Alzheimer's Disease	C0002395	disease	Nervous System Diseases; Mental Disorders	Disease or Syndrome	3397	1843	0.5		0.9	20	1	1999.0	2018.0
NOS3	4846	Cardiovascular Diseases	C0007222	group	Cardiovascular Diseases	Disease or Syndrome	1756	711	0.5		0.974	76	5	1997.0	2020.0
NOS3	4846	Diabetes Mellitus, Experimental	C0011853	disease	Nutritional and Metabolic Diseases; Endocrine System Diseases	Experimental Model of Disease	522	0	0.5		1.0	11	0	2001.0	2017.0
NOS3	4846	Diaphragmatic Hernia	C0019284	phenotype	Pathological Conditions, Signs and Symptoms	Disease or Syndrome	78	3	0.5		1.0	3	0	1995.0	2018.0
NOS3	4846	Pulmonary Hypertension	C0020542	phenotype	Respiratory Tract Diseases	Pathologic Function	156	0	0.5		1.0	5	0	2006.0	2018.0
NOS3	4846	Insulin Resistance	C0021655	phenotype	Nutritional and Metabolic Diseases	Pathologic Function	162	53	0.5		1.0	6	0	2001.0	2017.0
NOS3	4846	Liver Cirrhosis, Experimental	C0023893	disease	Pathological Conditions, Signs and Symptoms; Digestive System Diseases	Experimental Model of Disease	870	0	0.5		1.0	3	0	2007.0	2008.0
NOS3	4846	Myocardial Reperfusion Injury	C0027055	phenotype	Pathological Conditions, Signs and Symptoms; Cardiovascular Diseases	Pathologic Function	226	0	0.5		1.0	5	0	2002.0	2018.0
NOS3	4846	Gastric ulcer	C0038358	disease	Digestive System Diseases	Disease or Syndrome	136	7	0.5		1.0	2	0	2009.0	2017.0
NOS3	4846	Coronary Artery Disease	C1956346	disease	Cardiovascular Diseases	Disease or Syndrome	1708	1577	0.5		0.918	122	15	1996.0	2020.0
NOS3	4846	Acute kidney injury	C2609414	disease	Female Urogenital Diseases and Pregnancy Complications; Male Urogenital Diseases	Injury or Poisoning	185	3	0.5		1.0	2	0	1998.0	2017.0
RAF1	5894	Hypertrophic Cardiomyopathy	C0007194	disease	Cardiovascular Diseases	Disease or Syndrome	560	635	0.5		1.0	15	1	2007.0	2019.0
RAF1	5894	melanoma	C0025202	disease	Neoplasms	Neoplastic Process	3087	515	0.5		1.0	77	5	2002.0	2019.0
RAF1	5894	Leopard Syndrome 1	C4551484	disease	Congenital, Hereditary, and Neonatal Diseases and Abnormalities; Skin and Connective Tissue Diseases; Musculoskeletal Diseases; Cardiovascular Diseases	Disease or Syndrome	6	26	0.5	strong	1.0	1	0	2007.0	2007.0
LZTS1	11178	Malignant neoplasm of esophagus	C0546837	disease	Digestive System Diseases; Neoplasms	Neoplastic Process	1286	214	0.5			0	0
JAK1	3716	Polycythemia Vera	C0032463	disease	Neoplasms; Hemic and Lymphatic Diseases	Neoplastic Process	291	38	0.49		1.0	9	1	2005.0	2020.0
JAK2	3717	Venous Thrombosis	C0042487	phenotype	Cardiovascular Diseases	Pathologic Function	117	218	0.46		1.0	7	0	2007.0	2010.0
JAK2	3717	Erythrocytosis familial, 1	C4551637	disease	Hemic and Lymphatic Diseases	Disease or Syndrome	29	14	0.46		0.833	6	4	1999.0	2016.0
RAF1	5894	Cutaneous Melanoma	C0151779	disease	Neoplasms; Skin and Connective Tissue Diseases	Neoplastic Process	507	248	0.44		1.0	5	1	2005.0	2016.0
JAK1	3716	Leukemia, Myelocytic, Acute	C0023467	disease	Neoplasms	Neoplastic Process	3111	6892	0.43		1.0	6	6	2008.0	2018.0
RAF1	5894	Adenocarcinoma of lung (disorder)	C0152013	disease	Neoplasms	Neoplastic Process	2438	563	0.43		1.0	4	1	2014.0	2016.0
GNA12	2768	Ulcerative Colitis	C0009324	disease	Digestive System Diseases	Disease or Syndrome	1458	827	0.41		1.0	6	2	2011.0	2017.0
GNAQ	2776	Malignant melanoma of iris	C0346373	disease	Neoplasms; Eye Diseases	Neoplastic Process	10	1	0.41		1.0	3	0	2010.0	2017.0
JAK2	3717	Thromboembolism	C0040038	phenotype	Cardiovascular Diseases	Pathologic Function	25	3	0.41		1.0	2	0	2009.0	2009.0
NUP88	4927	Pena-Shokeir syndrome type I	C1276035	disease	Congenital, Hereditary, and Neonatal Diseases and Abnormalities; Musculoskeletal Diseases	Disease or Syndrome	40	21	0.41		1.0	1	0	2018.0	2018.0
RAF1	5894	Cardiomyopathy, Dilated	C0007193	group	Cardiovascular Diseases	Disease or Syndrome	512	509	0.41		1.0	1	1	2014.0	2014.0
EGFR	1956	Adenocarcinoma	C0001418	group	Neoplasms	Neoplastic Process	2235	168	0.4		0.971	731	13	1988.0	2020.0
EGFR	1956	Malignant neoplasm of urinary bladder	C0005684	disease	Neoplasms; Female Urogenital Diseases and Pregnancy Complications; Male Urogenital Diseases	Neoplastic Process	2113	316	0.4		1.0	64	1	1991.0	2020.0
EGFR	1956	Bladder Neoplasm	C0005695	disease	Neoplasms; Female Urogenital Diseases and Pregnancy Complications; Male Urogenital Diseases	Neoplastic Process	2130	281	0.4		1.0	65	1	1991.0	2020.0
EGFR	1956	Malignant neoplasm of breast	C0006142	disease	Neoplasms; Skin and Connective Tissue Diseases	Neoplastic Process	6941	3417	0.4		0.97	571	8	1987.0	2020.0
EGFR	1956	Malignant Neoplasms	C0006826	group	Neoplasms	Neoplastic Process	8621	1641	0.4		0.977	1148	18	1987.0	2020.0
EGFR	1956	Carcinoma	C0007097	group	Neoplasms	Neoplastic Process	2462	103	0.4		0.976	206	3	1988.0	2020.0
EGFR	1956	Malignant tumor of colon	C0007102	disease	Digestive System Diseases; Neoplasms	Neoplastic Process	2969	688	0.4		0.979	97	6	1989.0	2019.0
EGFR	1956	Malignant neoplasm of endometrium	C0007103	disease	Neoplasms; Female Urogenital Diseases and Pregnancy Complications	Neoplastic Process	1235	197	0.4		0.944	18	2	1995.0	2018.0
EGFR	1956	Rectal Carcinoma	C0007113	disease	Digestive System Diseases; Neoplasms	Neoplastic Process	472	112	0.4		1.0	22	2	2005.0	2019.0
EGFR	1956	Bronchioloalveolar Adenocarcinoma	C0007120	disease	Neoplasms	Neoplastic Process	136	5	0.4		0.93	43	3	2003.0	2018.0
EGFR	1956	Colonic Neoplasms	C0009375	group	Digestive System Diseases; Neoplasms	Neoplastic Process	947	45	0.4		1.0	18	4	1991.0	2018.0
EGFR	1956	Colorectal Carcinoma	C0009402	disease	Digestive System Diseases; Neoplasms	Neoplastic Process	5473	1962	0.4		0.991	568	12	1992.0	2020.0
EGFR	1956	Malignant neoplasm of stomach	C0024623	disease	Digestive System Diseases; Neoplasms	Neoplastic Process	3806	615	0.4		0.989	94	6	1986.0	2019.0
EGFR	1956	Mesothelioma	C0025500	disease	Neoplasms	Neoplastic Process	560	4	0.4		0.833	12	0	1994.0	2019.0
EGFR	1956	Neoplasm Metastasis	C0027627	phenotype	Pathological Conditions, Signs and Symptoms; Neoplasms	Neoplastic Process	6385	327	0.4		0.973	520	10	1988.0	2020.0
EGFR	1956	Osteosarcoma	C0029463	disease	Neoplasms	Neoplastic Process	2283	178	0.4		0.976	42	0	1997.0	2019.0
EGFR	1956	Pancreatic Neoplasm	C0030297	disease	Digestive System Diseases; Neoplasms; Endocrine System Diseases	Neoplastic Process	764	20	0.4		1.0	11	1	2003.0	2019.0
EGFR	1956	Papilloma	C0030354	disease	Neoplasms	Neoplastic Process	273	27	0.4		1.0	13	0	1995.0	2019.0
EGFR	1956	Small cell carcinoma of lung	C0149925	disease	Neoplasms; Respiratory Tract Diseases	Neoplastic Process	972	125	0.4		0.985	68	7	1990.0	2019.0
EGFR	1956	Malignant neoplasm of brain	C0153633	disease	Neoplasms; Nervous System Diseases	Neoplastic Process	294	16	0.4		1.0	10	0	2004.0	2019.0
EGFR	1956	Cholangiocarcinoma	C0206698	disease	Neoplasms	Neoplastic Process	877	43	0.4		1.0	29	0	2002.0	2019.0
EGFR	1956	Intrahepatic Cholangiocarcinoma	C0345905	disease	Neoplasms	Neoplastic Process	470	19	0.4		1.0	11	0	2007.0	2018.0
EGFR	1956	Malignant neoplasm of pancreas	C0346647	disease	Digestive System Diseases; Neoplasms; Endocrine System Diseases	Neoplastic Process	2667	277	0.4		0.991	112	0	1986.0	2019.0
EGFR	1956	Malignant neoplasm of prostate	C0376358	disease	Neoplasms; Male Urogenital Diseases	Neoplastic Process	4502	1082	0.4		0.972	106	3	1994.0	2019.0
EGFR	1956	Endometrial Carcinoma	C0476089	disease	Neoplasms; Female Urogenital Diseases and Pregnancy Complications	Neoplastic Process	1597	326	0.4		0.967	30	2	1991.0	2018.0
EGFR	1956	Breast Carcinoma	C0678222	disease	Neoplasms; Skin and Connective Tissue Diseases	Neoplastic Process	6776	2793	0.4		0.974	570	13	1987.0	2020.0
EGFR	1956	ovarian neoplasm	C0919267	disease	Neoplasms; Female Urogenital Diseases and Pregnancy Complications; Endocrine System Diseases	Neoplastic Process	2542	757	0.4		1.0	63	3	1995.0	2019.0
EGFR	1956	Malignant neoplasm of ovary	C1140680	disease	Neoplasms; Female Urogenital Diseases and Pregnancy Complications; Endocrine System Diseases	Neoplastic Process	2563	315	0.4		0.982	57	3	1990.0	2019.0
EGFR	1956	Adenocarcinoma of large intestine	C1319315	disease	Digestive System Diseases; Neoplasms	Neoplastic Process	543	432	0.4		0.923	13	1	1993.0	2018.0
EGFR	1956	Mammary Neoplasms	C1458155	group	Neoplasms; Skin and Connective Tissue Diseases	Neoplastic Process	2780	385	0.4		0.988	85	1	1990.0	2019.0
EGFR	1956	Liver carcinoma	C2239176	disease	Digestive System Diseases; Neoplasms	Neoplastic Process	5725	942	0.4		0.985	131	0	1985.0	2020.0
EGFR	1956	Head and Neck Carcinoma	C3887461	disease	Neoplasms	Neoplastic Process	786	118	0.4		0.954	87	0	1989.0	2019.0
EGFR	1956	cervical cancer	C4048328	disease	Neoplasms; Female Urogenital Diseases and Pregnancy Complications	Neoplastic Process	1817	268	0.4		1.0	40	4	2000.0	2019.0
GNAQ	2776	Malignant melanoma of choroid	C0346388	disease	Neoplasms; Eye Diseases	Neoplastic Process	27	5	0.4		1.0	2	0	2010.0	2013.0
JAK2	3717	Spontaneous abortion	C0000786	phenotype	Female Urogenital Diseases and Pregnancy Complications	Pathologic Function	188	0	0.4		1.0	1	0	2007.0	2007.0
JAK2	3717	leukemia	C0023418	disease	Neoplasms	Neoplastic Process	2111	144	0.4		0.947	38	2	1997.0	2019.0
JAK2	3717	Precursor Cell Lymphoblastic Leukemia Lymphoma	C1961102	disease	Neoplasms; Immune System Diseases; Hemic and Lymphatic Diseases	Neoplastic Process	879	168	0.4		1.0	15	2	1997.0	2019.0
JAK2	3717	THROMBOCYTHEMIA 3	C3281125	disease		Disease or Syndrome	1	1	0.4		1.0	2	1	2005.0	2012.0
NOS3	4846	Arteriosclerosis	C0003850	disease	Cardiovascular Diseases	Disease or Syndrome	2006	267	0.4		0.984	64	2	1999.0	2019.0
NOS3	4846	Atherosclerosis	C0004153	disease	Cardiovascular Diseases	Disease or Syndrome	2044	281	0.4		0.985	66	2	1999.0	2019.0
NOS3	4846	Malignant neoplasm of breast	C0006142	disease	Neoplasms; Skin and Connective Tissue Diseases	Neoplastic Process	6941	3417	0.4		0.909	22	3	2003.0	2018.0
NOS3	4846	Malignant Neoplasms	C0006826	group	Neoplasms	Neoplastic Process	8621	1641	0.4		0.917	12	3	2008.0	2019.0
NOS3	4846	Coronary Arteriosclerosis	C0010054	disease	Cardiovascular Diseases	Disease or Syndrome	1282	440	0.4		0.929	99	4	1996.0	2020.0
NOS3	4846	Coronary Artery Vasospasm	C0010073	disease	Cardiovascular Diseases	Disease or Syndrome	30	9	0.4		1.0	18	1	1998.0	2015.0
NOS3	4846	Diabetes Mellitus, Insulin-Dependent	C0011854	disease	Nutritional and Metabolic Diseases; Immune System Diseases; Endocrine System Diseases	Disease or Syndrome	1675	954	0.4		1.0	13	2	2000.0	2017.0
NOS3	4846	Hyperglycemia	C0020456	disease	Nutritional and Metabolic Diseases	Disease or Syndrome	1098	108	0.4		1.0	13	1	2001.0	2020.0
NOS3	4846	Neoplasms	C0027651	group	Neoplasms	Neoplastic Process	10161	1644	0.4		0.917	24	1	1997.0	2019.0
NOS3	4846	Cerebrovascular accident	C0038454	group	Nervous System Diseases; Cardiovascular Diseases	Disease or Syndrome	1658	591	0.4		0.933	30	3	1998.0	2019.0
NOS3	4846	Malignant neoplasm of prostate	C0376358	disease	Neoplasms; Male Urogenital Diseases	Neoplastic Process	4502	1082	0.4		0.905	21	2	2002.0	2018.0
NOS3	4846	Breast Carcinoma	C0678222	disease	Neoplasms; Skin and Connective Tissue Diseases	Neoplastic Process	6776	2793	0.4		0.909	22	3	2003.0	2018.0
NOS3	4846	Pregnancy associated hypertension	C0852036	phenotype	Female Urogenital Diseases and Pregnancy Complications; Cardiovascular Diseases	Disease or Syndrome	186	43	0.4		0.846	13	3	1997.0	2017.0
RAF1	5894	Malignant neoplasm of breast	C0006142	disease	Neoplasms; Skin and Connective Tissue Diseases	Neoplastic Process	6941	3417	0.4		1.0	23	0	1995.0	2019.0
RAF1	5894	Non-Small Cell Lung Carcinoma	C0007131	disease	Neoplasms; Respiratory Tract Diseases	Neoplastic Process	3926	712	0.4		1.0	13	1	2002.0	2019.0
RAF1	5894	Malignant neoplasm of lung	C0242379	disease	Neoplasms; Respiratory Tract Diseases	Neoplastic Process	4173	1142	0.4		1.0	13	0	1989.0	2019.0
RAF1	5894	Breast Carcinoma	C0678222	disease	Neoplasms; Skin and Connective Tissue Diseases	Neoplastic Process	6776	2793	0.4		1.0	22	0	1995.0	2019.0
RAF1	5894	Noonan Syndrome 1	C4551602	disease	Congenital, Hereditary, and Neonatal Diseases and Abnormalities; Skin and Connective Tissue Diseases; Musculoskeletal Diseases; Cardiovascular Diseases	Disease or Syndrome	23	83	0.4		1.0	2	1	2007.0	2007.0
GPAA1	8733	Global developmental delay	C0557874	disease		Mental or Behavioral Dysfunction	1825	553	0.4	strong	1.0	1	0	2014.0	2014.0
BAALC	79870	Leukemia, Myelocytic, Acute	C0023467	disease	Neoplasms	Neoplastic Process	3111	6892	0.4		1.0	29	0	2003.0	2018.0
EGFR	1956	Stomach Neoplasms	C0038356	group	Digestive System Diseases; Neoplasms	Neoplastic Process	820	55	0.39		1.0	12	0	1995.0	2017.0
JAK2	3717	Ulcerative Colitis	C0009324	disease	Digestive System Diseases	Disease or Syndrome	1458	827	0.39		1.0	11	1	2009.0	2018.0
JAK2	3717	Malignant neoplasm of prostate	C0376358	disease	Neoplasms; Male Urogenital Diseases	Neoplastic Process	4502	1082	0.39		1.0	10	1	2004.0	2018.0
RAF1	5894	Hypertrophic obstructive cardiomyopathy	C4551472	disease	Cardiovascular Diseases	Disease or Syndrome	233	90	0.39		1.0	10	1	2007.0	2019.0
EGFR	1956	Endometriosis	C0014175	disease	Female Urogenital Diseases and Pregnancy Complications	Disease or Syndrome	1188	274	0.38		0.889	9	2	1994.0	2019.0
EGFR	1956	Neck Neoplasms	C0027533	group	Neoplasms	Neoplastic Process	132	1	0.38		1.0	11	0	1987.0	2018.0
EGFR	1956	Squamous cell carcinoma of tongue	C0349566	disease	Neoplasms; Stomatognathic Diseases	Neoplastic Process	462	2	0.38		1.0	8	0	2007.0	2017.0
JAK2	3717	Diffuse Large B-Cell Lymphoma	C0079744	disease	Neoplasms; Immune System Diseases; Hemic and Lymphatic Diseases	Neoplastic Process	1043	127	0.38		0.875	8	0	2004.0	2019.0
NOS3	4846	Chronic Obstructive Airway Disease	C0024117	disease	Respiratory Tract Diseases	Disease or Syndrome	1428	852	0.38		1.0	8	1	2003.0	2015.0
NOS3	4846	Myocardial Ischemia	C0151744	disease	Cardiovascular Diseases	Disease or Syndrome	756	103	0.38		1.0	9	1	2002.0	2015.0
EGFR	1956	Diabetes Mellitus, Non-Insulin-Dependent	C0011860	disease	Nutritional and Metabolic Diseases; Endocrine System Diseases	Disease or Syndrome	3134	2672	0.37		1.0	8	0	2010.0	2018.0
EGFR	1956	Adenomatous Polyposis Coli	C0032580	disease	Congenital, Hereditary, and Neonatal Diseases and Abnormalities; Digestive System Diseases; Neoplasms	Neoplastic Process	609	237	0.37		1.0	8	0	1993.0	2019.0
EGFR	1956	Malignant mesothelioma	C0345967	disease	Neoplasms; Respiratory Tract Diseases	Neoplastic Process	420	12	0.37		1.0	8	0	2005.0	2019.0
NOS3	4846	Atrial Fibrillation	C0004238	disease	Pathological Conditions, Signs and Symptoms; Cardiovascular Diseases	Disease or Syndrome	939	584	0.37		1.0	8	2	2001.0	2019.0
NOS3	4846	Male infertility	C0021364	phenotype	Male Urogenital Diseases	Disease or Syndrome	516	146	0.37		0.857	7	1	2008.0	2018.0
RAF1	5894	Glioma	C0017638	disease	Neoplasms	Neoplastic Process	3097	353	0.37		1.0	8	0	2006.0	2019.0
EGFR	1956	Hypertensive disease	C0020538	group	Cardiovascular Diseases	Disease or Syndrome	2322	1085	0.36		1.0	7	0	2005.0	2020.0
EGFR	1956	Malignant neoplasm of gallbladder	C0153452	disease	Digestive System Diseases; Neoplasms	Neoplastic Process	425	81	0.36		1.0	7	1	2010.0	2019.0
EGFR	1956	Extrahepatic Cholangiocarcinoma	C3805278	disease	Neoplasms	Neoplastic Process	119	3	0.36		1.0	7	0	2007.0	2018.0
JAK2	3717	Cerebrovascular accident	C0038454	group	Nervous System Diseases; Cardiovascular Diseases	Disease or Syndrome	1658	591	0.36		1.0	7	1	2007.0	2019.0
NOS3	4846	Cerebral Infarction	C0007785	disease	Pathological Conditions, Signs and Symptoms; Nervous System Diseases; Cardiovascular Diseases	Disease or Syndrome	687	123	0.36		1.0	6	1	2002.0	2019.0
NOS3	4846	Mammary Neoplasms	C1458155	group	Neoplasms; Skin and Connective Tissue Diseases	Neoplastic Process	2780	385	0.36		1.0	8	0	2004.0	2009.0
CBR1	873	Malignant tumor of colon	C0007102	disease	Digestive System Diseases; Neoplasms	Neoplastic Process	2969	688	0.35		1.0	5	0	2011.0	2019.0
NOS3	4846	Mental Depression	C0011570	disease	Behavior and Behavior Mechanisms	Mental or Behavioral Dysfunction	1478	271	0.35		0.5	6	2	2003.0	2019.0
NOS3	4846	Depressive disorder	C0011581	disease	Mental Disorders	Mental or Behavioral Dysfunction	1719	297	0.35		0.5	6	2	2003.0	2019.0
NOS3	4846	Prostatic Neoplasms	C0033578	group	Neoplasms; Male Urogenital Diseases	Neoplastic Process	1722	31	0.35		1.0	6	0	2002.0	2011.0
NOS3	4846	Alzheimer Disease, Late Onset	C0494463	disease	Nervous System Diseases; Mental Disorders	Mental or Behavioral Dysfunction	385	243	0.35		1.0	7	1	1999.0	2010.0
PLCG1	5335	Lymphoma, T-Cell, Cutaneous	C0079773	disease	Neoplasms; Immune System Diseases; Hemic and Lymphatic Diseases	Neoplastic Process	367	5	0.35		1.0	6	0	2014.0	2020.0
ABI3	51225	Alzheimer's Disease	C0002395	disease	Nervous System Diseases; Mental Disorders	Disease or Syndrome	3397	1843	0.35		1.0	5	2	2017.0	2019.0
EGFR	1956	Kidney Failure, Acute	C0022660	disease	Female Urogenital Diseases and Pregnancy Complications; Male Urogenital Diseases	Disease or Syndrome	826	32	0.34		1.0	5	0	2003.0	2019.0
EGFR	1956	Rectal Neoplasms	C0034885	group	Digestive System Diseases; Neoplasms	Neoplastic Process	93	21	0.34		1.0	5	0	2005.0	2018.0
EGFR	1956	Carcinoma, Spindle-Cell	C0205697	disease	Neoplasms	Neoplastic Process	218	5	0.34		1.0	5	1	2004.0	2019.0
EGFR	1956	Adrenocortical carcinoma	C0206686	disease	Neoplasms; Endocrine System Diseases	Neoplastic Process	281	46	0.34		1.0	4	0	2009.0	2013.0
JAK1	3716	Precursor Cell Lymphoblastic Leukemia Lymphoma	C1961102	disease	Neoplasms; Immune System Diseases; Hemic and Lymphatic Diseases	Neoplastic Process	879	168	0.34		1.0	4	1	2008.0	2017.0
JAK2	3717	Myocardial Infarction	C0027051	disease	Pathological Conditions, Signs and Symptoms; Cardiovascular Diseases	Disease or Syndrome	1800	680	0.34		1.0	5	0	2012.0	2019.0
JAK2	3717	Myocardial Ischemia	C0151744	disease	Cardiovascular Diseases	Disease or Syndrome	756	103	0.34		1.0	6	1	2005.0	2018.0
NOS3	4846	Hyperinsulinism	C0020459	disease	Nutritional and Metabolic Diseases	Disease or Syndrome	620	64	0.34		1.0	4	0	2008.0	2019.0
BNIP3	664	Multiple Myeloma	C0026764	disease	Neoplasms; Immune System Diseases; Hemic and Lymphatic Diseases; Cardiovascular Diseases	Neoplastic Process	1740	865	0.33		1.0	3	0	2005.0	2009.0
EGFR	1956	Dermatitis	C0011603	disease	Skin and Connective Tissue Diseases	Disease or Syndrome	496	16	0.33		1.0	4	0	2013.0	2020.0
EGFR	1956	Adenocarcinoma, Tubular	C0205645	disease	Neoplasms	Neoplastic Process	133	3	0.33		1.0	8	3	1989.0	2018.0
EGFR	1956	Bile duct carcinoma	C0740277	disease	Digestive System Diseases; Neoplasms	Neoplastic Process	91	10	0.33		1.0	4	0	2006.0	2017.0
EGFR	1956	Endometrial adenocarcinoma	C1153706	disease	Neoplasms; Female Urogenital Diseases and Pregnancy Complications	Neoplastic Process	212	5	0.33		1.0	3	0	1995.0	2011.0
EGFR	1956	Major Depressive Disorder	C1269683	disease	Mental Disorders	Mental or Behavioral Dysfunction	1236	1451	0.33		1.0	3	0	2007.0	2017.0
EGFR	1956	Cardiomyopathy, Familial Idiopathic	C1449563	disease	Cardiovascular Diseases	Disease or Syndrome	773	243	0.33		1.0	4	1	2008.0	2019.0
GNAQ	2776	Congenital hemangioma	C0235753	disease	Congenital, Hereditary, and Neonatal Diseases and Abnormalities; Neoplasms; Female Urogenital Diseases and Pregnancy Complications; Cardiovascular Diseases	Neoplastic Process	5	0	0.33	moderate	0.667	3	0	2016.0	2019.0
JAK2	3717	Non-alcoholic Fatty Liver Disease	C0400966	disease	Digestive System Diseases	Disease or Syndrome	1058	222	0.33		1.0	4	0	2017.0	2019.0
JAK2	3717	Adult Diffuse Large B-Cell Lymphoma	C1332201	disease	Neoplasms; Immune System Diseases; Hemic and Lymphatic Diseases	Neoplastic Process	504	46	0.33		0.667	3	0	2007.0	2016.0
JAK2	3717	cervical cancer	C4048328	disease	Neoplasms; Female Urogenital Diseases and Pregnancy Complications	Neoplastic Process	1817	268	0.33		1.0	4	2	2014.0	2019.0
NOS3	4846	Presenile dementia	C0011265	disease	Nervous System Diseases; Mental Disorders	Mental or Behavioral Dysfunction	718	159	0.33		1.0	5	1	1999.0	2019.0
NOS3	4846	Kidney Failure, Acute	C0022660	disease	Female Urogenital Diseases and Pregnancy Complications; Male Urogenital Diseases	Disease or Syndrome	826	32	0.33		1.0	4	1	1998.0	2019.0
NOS3	4846	Septicemia	C0036690	disease	Pathological Conditions, Signs and Symptoms; Infections	Disease or Syndrome	1285	141	0.33		0.5	4	1	2009.0	2018.0
NOS3	4846	Sepsis	C0243026	disease	Pathological Conditions, Signs and Symptoms; Infections	Disease or Syndrome	1453	144	0.33		0.5	4	1	2009.0	2018.0
RAF1	5894	Lung Neoplasms	C0024121	group	Neoplasms; Respiratory Tract Diseases	Neoplastic Process	1486	39	0.33		1.0	4	0	2002.0	2016.0
RAF1	5894	Malignant Glioma	C0555198	disease	Neoplasms	Neoplastic Process	724	22	0.33		1.0	4	0	2006.0	2013.0
RAF1	5894	Cardio-facio-cutaneous syndrome	C1275081	disease	Pathological Conditions, Signs and Symptoms; Congenital, Hereditary, and Neonatal Diseases and Abnormalities; Skin and Connective Tissue Diseases; Cardiovascular Diseases	Congenital Abnormality	28	82	0.33	disputed	1.0	4	1	2007.0	2016.0
RAF1	5894	Mammary Neoplasms	C1458155	group	Neoplasms; Skin and Connective Tissue Diseases	Neoplastic Process	2780	385	0.33		1.0	4	0	1989.0	2017.0
RAF1	5894	Carcinoma, Ovarian Epithelial	C4721610	disease	Neoplasms; Female Urogenital Diseases and Pregnancy Complications; Endocrine System Diseases	Neoplastic Process	2841	327	0.33		1.0	4	0	2000.0	2017.0
LZTS1	11178	Malignant neoplasm of prostate	C0376358	disease	Neoplasms; Male Urogenital Diseases	Neoplastic Process	4502	1082	0.33		1.0	3	0	2001.0	2014.0
NDRG2	57447	Malignant tumor of colon	C0007102	disease	Digestive System Diseases; Neoplasms	Neoplastic Process	2969	688	0.33		1.0	4	0	2004.0	2014.0
ARRB1	408	Fibrosis, Liver	C0239946	disease	Pathological Conditions, Signs and Symptoms; Digestive System Diseases	Disease or Syndrome	1179	64	0.32		1.0	3	0	2016.0	2019.0
ARRB2	409	Schizophrenia	C0036341	disease	Mental Disorders	Mental or Behavioral Dysfunction	2872	2897	0.32		0.5	2	2	2007.0	2008.0
BNIP3	664	Malignant neoplasm of prostate	C0376358	disease	Neoplasms; Male Urogenital Diseases	Neoplastic Process	4502	1082	0.32		1.0	2	0	2008.0	2013.0
CBR1	873	Liver carcinoma	C2239176	disease	Digestive System Diseases; Neoplasms	Neoplastic Process	5725	942	0.32		1.0	2	0	2011.0	2013.0
EGFR	1956	Adenocarcinoma of prostate	C0007112	disease	Neoplasms; Male Urogenital Diseases	Neoplastic Process	342	108	0.32		1.0	2	0	1993.0	2008.0
EGFR	1956	Autosomal Recessive Polycystic Kidney Disease	C0085548	disease	Congenital, Hereditary, and Neonatal Diseases and Abnormalities; Female Urogenital Diseases and Pregnancy Complications; Male Urogenital Diseases	Disease or Syndrome	69	317	0.32		1.0	3	0	1998.0	2010.0
EGFR	1956	Alcohol abuse	C0085762	disease	Chemically-Induced Disorders; Mental Disorders	Mental or Behavioral Dysfunction	156	24	0.32		1.0	2	0	2013.0	2020.0
EGFR	1956	Undifferentiated carcinoma	C0205698	disease	Neoplasms	Neoplastic Process	283	8	0.32		1.0	3	0	2004.0	2011.0
EGFR	1956	Cancer of Nasopharynx	C0238301	disease	Neoplasms; Stomatognathic Diseases; Otorhinolaryngologic Diseases	Neoplastic Process	145	12	0.32		1.0	3	1	2008.0	2019.0
EGFR	1956	Endometrioma	C0269102	disease	Female Urogenital Diseases and Pregnancy Complications	Neoplastic Process	279	4	0.32		1.0	3	0	1994.0	2011.0
GNAQ	2776	Port-wine stain with oculocutaneous melanosis	C1274879	disease	Congenital, Hereditary, and Neonatal Diseases and Abnormalities; Skin and Connective Tissue Diseases; Nervous System Diseases	Congenital Abnormality	3	0	0.32		1.0	2	0	2016.0	2019.0
GRK5	2869	Cardiovascular Diseases	C0007222	group	Cardiovascular Diseases	Disease or Syndrome	1756	711	0.32		1.0	3	0	2015.0	2019.0
JAK1	3716	Prostatic Neoplasms	C0033578	group	Neoplasms; Male Urogenital Diseases	Neoplastic Process	1722	31	0.32		1.0	3	0	2005.0	2018.0
JAK1	3716	Malignant neoplasm of prostate	C0376358	disease	Neoplasms; Male Urogenital Diseases	Neoplastic Process	4502	1082	0.32		1.0	3	0	2004.0	2018.0
JAK2	3717	Deep Vein Thrombosis	C0149871	disease	Cardiovascular Diseases	Disease or Syndrome	230	93	0.32		1.0	3	1	2009.0	2015.0
JAK2	3717	Miscarriage	C4552766	disease	Female Urogenital Diseases and Pregnancy Complications	Disease or Syndrome	426	56	0.32		1.0	3	0	2007.0	2013.0
NOS3	4846	Anoxia	C0003130	phenotype	Pathological Conditions, Signs and Symptoms	Pathologic Function	287	0	0.32		1.0	3	0	2000.0	2008.0
NOS3	4846	Bipolar Disorder	C0005586	disease	Mental Disorders	Mental or Behavioral Dysfunction	1183	839	0.32		1.0	2	1	2006.0	2015.0
NOS3	4846	Malignant neoplasm of stomach	C0024623	disease	Digestive System Diseases; Neoplasms	Neoplastic Process	3806	615	0.32		1.0	3	2	2006.0	2018.0
NOS3	4846	Oligospermia	C0028960	disease	Male Urogenital Diseases	Disease or Syndrome	217	72	0.32		0.667	3	1	2013.0	2018.0
NOS3	4846	Necrotizing Enterocolitis	C0520459	disease	Digestive System Diseases	Disease or Syndrome	103	7	0.32		1.0	3	0	2013.0	2018.0
PLCG1	5335	Sezary Syndrome	C0036920	disease	Neoplasms; Immune System Diseases; Hemic and Lymphatic Diseases	Neoplastic Process	196	7	0.32		0.667	3	0	2015.0	2020.0
RAF1	5894	Malignant neoplasm of liver	C0345904	disease	Digestive System Diseases; Neoplasms	Neoplastic Process	1649	88	0.32		1.0	3	0	2008.0	2015.0
RAF1	5894	Costello syndrome (disorder)	C0587248	disease	Congenital, Hereditary, and Neonatal Diseases and Abnormalities; Musculoskeletal Diseases	Disease or Syndrome	50	24	0.32	disputed	1.0	3	0	2008.0	2011.0
LZTS1	11178	Prostatic Neoplasms	C0033578	group	Neoplasms; Male Urogenital Diseases	Neoplastic Process	1722	31	0.32		1.0	2	0	2001.0	2002.0
UBR4	23352	Episodic Ataxia	C1720189	disease	Pathological Conditions, Signs and Symptoms; Nervous System Diseases	Disease or Syndrome	36	9	0.32	limited	1.0	2	0	2014.0	2017.0
NPTN	27020	Schizophrenia	C0036341	disease	Mental Disorders	Mental or Behavioral Dysfunction	2872	2897	0.32		1.0	2	3	2007.0	2017.0
VAC14	55697	Yunis Varon syndrome	C1857663	disease	Congenital, Hereditary, and Neonatal Diseases and Abnormalities; Skin and Connective Tissue Diseases; Musculoskeletal Diseases; Stomatognathic Diseases	Disease or Syndrome	3	5	0.32		1.0	2	0	2017.0	2019.0
ARRB1	408	Unipolar Depression	C0041696	disease	Mental Disorders	Mental or Behavioral Dysfunction	641	225	0.31		1.0	2	0	2013.0	2015.0
ARRB1	408	Major Depressive Disorder	C1269683	disease	Mental Disorders	Mental or Behavioral Dysfunction	1236	1451	0.31		1.0	2	0	2013.0	2015.0
ARRB2	409	Mood Disorders	C0525045	group	Mental Disorders	Mental or Behavioral Dysfunction	580	308	0.31		1.0	1	0	2007.0	2007.0
ARRB2	409	Cocaine Dependence	C0600427	disease	Chemically-Induced Disorders; Mental Disorders	Mental or Behavioral Dysfunction	199	39	0.31		0.0	1	0	2012.0	2012.0
BNIP3	664	Malignant neoplasm of stomach	C0024623	disease	Digestive System Diseases; Neoplasms	Neoplastic Process	3806	615	0.31		1.0	2	0	2005.0	2006.0
BNIP3	664	Prostatic Neoplasms	C0033578	group	Neoplasms; Male Urogenital Diseases	Neoplastic Process	1722	31	0.31		1.0	1	0	2008.0	2008.0
CBR1	873	Colonic Neoplasms	C0009375	group	Digestive System Diseases; Neoplasms	Neoplastic Process	947	45	0.31		1.0	2	0	2009.0	2011.0
CBR1	873	Malignant neoplasm of prostate	C0376358	disease	Neoplasms; Male Urogenital Diseases	Neoplastic Process	4502	1082	0.31		1.0	2	0	2007.0	2017.0
CBR1	873	Cardiomyopathies	C0878544	group	Cardiovascular Diseases	Disease or Syndrome	925	294	0.31		1.0	2	0	2000.0	2012.0
EGFR	1956	Uterine Cervical Neoplasm	C0007873	disease	Neoplasms; Female Urogenital Diseases and Pregnancy Complications	Neoplastic Process	140	72	0.31		1.0	4	1	2004.0	2011.0
EGFR	1956	Marijuana Abuse	C0024809	disease	Chemically-Induced Disorders; Mental Disorders	Mental or Behavioral Dysfunction	156	23	0.31		1.0	1	0	2015.0	2015.0
EGFR	1956	Unipolar Depression	C0041696	disease	Mental Disorders	Mental or Behavioral Dysfunction	641	225	0.31		1.0	1	0	2011.0	2011.0
EGFR	1956	Anaplastic carcinoma	C0205696	disease	Neoplasms	Neoplastic Process	232	3	0.31		1.0	2	0	2004.0	2008.0
EGFR	1956	Carcinomatosis	C0205699	phenotype	Neoplasms	Neoplastic Process	186	2	0.31		1.0	2	0	2004.0	2013.0
EGFR	1956	Papillomatosis	C0205875	disease	Neoplasms	Neoplastic Process	18	0	0.31		1.0	2	0	1995.0	2017.0
EGFR	1956	gliosarcoma	C0206726	disease	Neoplasms	Neoplastic Process	80	5	0.31		1.0	3	0	2008.0	2013.0
EGFR	1956	Hereditary Diffuse Gastric Cancer	C1708349	disease	Digestive System Diseases; Neoplasms	Neoplastic Process	312	119	0.31		1.0	4	0	2005.0	2012.0
EGFR	1956	Mammary Carcinoma, Human	C4704874	disease	Neoplasms; Skin and Connective Tissue Diseases	Neoplastic Process	545	0	0.31		1.0	7	0	2001.0	2013.0
GRK5	2869	Major Depressive Disorder	C1269683	disease	Mental Disorders	Mental or Behavioral Dysfunction	1236	1451	0.31		0.0	1	0	2010.0	2010.0
JAK2	3717	Transient Ischemic Attack	C0007787	disease	Nervous System Diseases; Cardiovascular Diseases	Disease or Syndrome	344	16	0.31		1.0	2	0	2013.0	2017.0
JAK2	3717	Pregnancy Complications	C0032962	group	Female Urogenital Diseases and Pregnancy Complications	Pathologic Function	13	0	0.31		1.0	2	0	2007.0	2009.0
JAK2	3717	Familial thrombocytosis	C4303761	disease	Hemic and Lymphatic Diseases	Disease or Syndrome	7	5	0.31		1.0	2	1	2009.0	2012.0
NOS3	4846	Abruptio Placentae	C0000832	phenotype	Female Urogenital Diseases and Pregnancy Complications	Pathologic Function	12	0	0.31		1.0	2	0	2001.0	2005.0
NOS3	4846	Primary biliary cirrhosis	C0008312	disease	Pathological Conditions, Signs and Symptoms; Digestive System Diseases	Disease or Syndrome	478	667	0.31		0.5	2	0	2003.0	2018.0
NOS3	4846	Nodular glomerulosclerosis	C0017667	disease	Female Urogenital Diseases and Pregnancy Complications; Male Urogenital Diseases; Endocrine System Diseases	Disease or Syndrome	59	0	0.31		1.0	2	0	2010.0	2014.0
NOS3	4846	Hypertension, Renovascular	C0020545	disease	Female Urogenital Diseases and Pregnancy Complications; Male Urogenital Diseases; Cardiovascular Diseases	Disease or Syndrome	78	8	0.31		1.0	2	1	2004.0	2008.0
NOS3	4846	Ischemia	C0022116	phenotype	Pathological Conditions, Signs and Symptoms	Pathologic Function	103	0	0.31		1.0	2	0	2004.0	2007.0
NOS3	4846	Left-Sided Heart Failure	C0023212	disease	Cardiovascular Diseases	Disease or Syndrome	123	5	0.31		1.0	3	1	2009.0	2019.0
NOS3	4846	Microangiopathy, Diabetic	C0025945	disease	Endocrine System Diseases; Cardiovascular Diseases	Disease or Syndrome	29	4	0.31		0.5	2	0	2002.0	2009.0
NOS3	4846	Reperfusion Injury	C0035126	disease	Pathological Conditions, Signs and Symptoms; Cardiovascular Diseases	Injury or Poisoning	300	0	0.31		1.0	2	0	2004.0	2011.0
NOS3	4846	Uremia	C0041948	disease	Female Urogenital Diseases and Pregnancy Complications; Male Urogenital Diseases	Disease or Syndrome	110	2	0.31		1.0	2	0	2009.0	2015.0
NOS3	4846	Severe Sepsis	C1719672	disease	Pathological Conditions, Signs and Symptoms; Infections	Disease or Syndrome	181	29	0.31		1.0	2	1	2010.0	2011.0
PLCG1	5335	Bipolar Disorder	C0005586	disease	Mental Disorders	Mental or Behavioral Dysfunction	1183	839	0.31		1.0	1	0	2001.0	2001.0
PLCG1	5335	Adult T-Cell Lymphoma/Leukemia	C0023493	disease	Neoplasms; Immune System Diseases; Hemic and Lymphatic Diseases	Neoplastic Process	540	11	0.31		1.0	2	0	2015.0	2018.0
RAF1	5894	Hyperalgesia	C0020429	phenotype	Pathological Conditions, Signs and Symptoms; Nervous System Diseases	Sign or Symptom	451	4	0.31		1.0	2	0	2008.0	2014.0
RAF1	5894	Liver neoplasms	C0023903	group	Digestive System Diseases; Neoplasms	Neoplastic Process	1424	7	0.31		1.0	2	0	2003.0	2010.0
RAF1	5894	Cardiomyopathies	C0878544	group	Cardiovascular Diseases	Disease or Syndrome	925	294	0.31		1.0	1	0	2019.0	2019.0
RAF1	5894	Cardiomyopathy, Familial Idiopathic	C1449563	disease	Cardiovascular Diseases	Disease or Syndrome	773	243	0.31		1.0	1	0	2014.0	2014.0
SPG21	51324	Alcoholic Intoxication, Chronic	C0001973	disease	Chemically-Induced Disorders; Mental Disorders	Mental or Behavioral Dysfunction	577	441	0.31		1.0	2	0	2000.0	2018.0
ARRB1	408	Liver Cirrhosis	C0023890	disease	Pathological Conditions, Signs and Symptoms; Digestive System Diseases	Disease or Syndrome	1182	189	0.3		1.0	1	0	2016.0	2016.0
ARRB1	408	Social Anhedonia	C3178803	disease	Pathological Conditions, Signs and Symptoms; Nervous System Diseases; Behavior and Behavior Mechanisms	Mental or Behavioral Dysfunction	6	4	0.3		1.0	1	0	2013.0	2013.0
ARRB2	409	Bipolar Disorder	C0005586	disease	Mental Disorders	Mental or Behavioral Dysfunction	1183	839	0.3		1.0	1	0	2008.0	2008.0
ARRB2	409	Mental Depression	C0011570	disease	Behavior and Behavior Mechanisms	Mental or Behavioral Dysfunction	1478	271	0.3		1.0	1	0	2008.0	2008.0
ARRB2	409	Depressive disorder	C0011581	disease	Mental Disorders	Mental or Behavioral Dysfunction	1719	297	0.3		1.0	1	0	2008.0	2008.0
ARRB2	409	Liver Cirrhosis, Experimental	C0023893	disease	Pathological Conditions, Signs and Symptoms; Digestive System Diseases	Experimental Model of Disease	870	0	0.3		1.0	1	0	2014.0	2014.0
ARRB2	409	Amphetamine-Related Disorders	C0236733	group	Chemically-Induced Disorders; Mental Disorders	Mental or Behavioral Dysfunction	78	3	0.3		1.0	1	0	2007.0	2007.0
ARRB2	409	Amphetamine Addiction	C0236804	disease	Chemically-Induced Disorders; Mental Disorders	Mental or Behavioral Dysfunction	81	2	0.3		1.0	1	0	2007.0	2007.0
ARRB2	409	Amphetamine Abuse	C0236807	disease	Chemically-Induced Disorders; Mental Disorders	Mental or Behavioral Dysfunction	75	0	0.3		1.0	1	0	2007.0	2007.0
BNIP3	664	Stomach Neoplasms	C0038356	group	Digestive System Diseases; Neoplasms	Neoplastic Process	820	55	0.3		1.0	1	0	2006.0	2006.0
BNIP3	664	Manganese Poisoning	C0677050	disease	Nervous System Diseases; Chemically-Induced Disorders	Injury or Poisoning	16	0	0.3		1.0	1	0	2009.0	2009.0
BNIP3	664	Hereditary Diffuse Gastric Cancer	C1708349	disease	Digestive System Diseases; Neoplasms	Neoplastic Process	312	119	0.3		1.0	1	0	2006.0	2006.0
CBR1	873	Cardiomyopathies, Primary	C0033141	group	Cardiovascular Diseases	Disease or Syndrome	108	1	0.3		1.0	1	0	2000.0	2000.0
CBR1	873	Prostatic Neoplasms	C0033578	group	Neoplasms; Male Urogenital Diseases	Neoplastic Process	1722	31	0.3		1.0	1	0	2007.0	2007.0
CBR1	873	Myocardial Diseases, Secondary	C0036529	group	Cardiovascular Diseases	Disease or Syndrome	101	0	0.3		1.0	1	0	2000.0	2000.0
CBR1	873	Dermatitis, Irritant	C0162823	disease	Skin and Connective Tissue Diseases	Disease or Syndrome	29	0	0.3		1.0	1	0	2015.0	2015.0
AP2M1	1173	Ataxia	C0004134	phenotype	Pathological Conditions, Signs and Symptoms; Nervous System Diseases	Sign or Symptom	868	68	0.3	strong	1.0	1	0	2019.0	2019.0
AP2M1	1173	Seizures	C0036572	phenotype	Pathological Conditions, Signs and Symptoms; Nervous System Diseases	Sign or Symptom	2152	553	0.3	strong	1.0	1	0	2019.0	2019.0
AP2M1	1173	Myoclonic Astatic Epilepsy	C0393702	disease	Nervous System Diseases	Disease or Syndrome	16	0	0.3		1.0	1	0	2019.0	2019.0
AP2M1	1173	Global developmental delay	C0557874	disease		Mental or Behavioral Dysfunction	1825	553	0.3	strong	1.0	1	0	2019.0	2019.0
AP2M1	1173	Autistic behavior	C0856975	disease	Behavior and Behavior Mechanisms	Mental or Behavioral Dysfunction	261	78	0.3	strong	1.0	1	0	2019.0	2019.0
AP2M1	1173	Generalized hypotonia	C1858120	phenotype	Pathological Conditions, Signs and Symptoms; Nervous System Diseases	Finding	955	164	0.3	strong	1.0	1	0	2019.0	2019.0
AP2M1	1173	Intellectual Disability	C3714756	group	Pathological Conditions, Signs and Symptoms; Nervous System Diseases; Mental Disorders; Behavior and Behavior Mechanisms	Mental or Behavioral Dysfunction	2165	159	0.3	strong	1.0	1	0	2019.0	2019.0
EGFR	1956	Alcoholic Intoxication, Chronic	C0001973	disease	Chemically-Induced Disorders; Mental Disorders	Mental or Behavioral Dysfunction	577	441	0.3		1.0	1	0	2007.0	2007.0
EGFR	1956	Arthritis, Adjuvant-Induced	C0003865	disease	Musculoskeletal Diseases	Experimental Model of Disease	43	0	0.3		1.0	1	0	1995.0	1995.0
EGFR	1956	Asthma	C0004096	disease	Respiratory Tract Diseases; Immune System Diseases	Disease or Syndrome	2096	1536	0.3		1.0	13	0	2001.0	2019.0
EGFR	1956	Bile Duct Neoplasms	C0005396	group	Digestive System Diseases; Neoplasms	Neoplastic Process	11	0	0.3		1.0	1	0	2007.0	2007.0
EGFR	1956	gallbladder neoplasm	C0016978	disease	Digestive System Diseases; Neoplasms	Neoplastic Process	51	6	0.3		1.0	1	0	2014.0	2014.0
EGFR	1956	Head Neoplasms	C0018675	group	Neoplasms	Neoplastic Process	24	0	0.3		1.0	3	0	2003.0	2013.0
EGFR	1956	Insulin Resistance	C0021655	phenotype	Nutritional and Metabolic Diseases	Pathologic Function	162	53	0.3		1.0	1	0	2012.0	2012.0
EGFR	1956	Animal Mammary Neoplasms	C0024667	phenotype	Neoplasms; Animal Diseases	Neoplastic Process	147	0	0.3		1.0	1	0	1995.0	1995.0
EGFR	1956	Mammary Neoplasms, Experimental	C0024668	phenotype	Neoplasms	Neoplastic Process; Experimental Model of Disease	218	0	0.3		1.0	2	0	1989.0	1995.0
EGFR	1956	Nasopharyngeal Neoplasms	C0027439	group	Neoplasms; Stomatognathic Diseases; Otorhinolaryngologic Diseases	Neoplastic Process	40	36	0.3		1.0	1	0	2012.0	2012.0
EGFR	1956	Neoplasm Invasiveness	C0027626	phenotype	Pathological Conditions, Signs and Symptoms; Neoplasms	Pathologic Function	193	0	0.3		1.0	2	0	2009.0	2013.0
EGFR	1956	Neoplasm Recurrence, Local	C0027643	phenotype	Pathological Conditions, Signs and Symptoms; Neoplasms	Neoplastic Process	39	0	0.3		1.0	2	0	2012.0	2012.0
EGFR	1956	Benign neoplasm of esophagus	C0153942	disease	Digestive System Diseases; Neoplasms	Neoplastic Process	6	0	0.3			0	0
EGFR	1956	Carcinoma in situ of esophagus	C0154059	disease	Digestive System Diseases; Neoplasms	Neoplastic Process	6	0	0.3			0	0
EGFR	1956	Adenocarcinoma, Basal Cell	C0205641	disease	Neoplasms	Neoplastic Process	123	0	0.3		1.0	5	0	1989.0	2016.0
EGFR	1956	Adenocarcinoma, Oxyphilic	C0205642	disease	Neoplasms	Neoplastic Process	135	0	0.3		1.0	5	0	1989.0	2016.0
EGFR	1956	Carcinoma, Cribriform	C0205643	disease	Neoplasms	Neoplastic Process	117	0	0.3		1.0	5	0	1989.0	2016.0
EGFR	1956	Carcinoma, Granular Cell	C0205644	disease	Neoplasms	Neoplastic Process	116	0	0.3		1.0	5	0	1989.0	2016.0
EGFR	1956	Papilloma, Squamous Cell	C0205874	disease	Neoplasms	Neoplastic Process	16	0	0.3		1.0	1	0	1995.0	1995.0
EGFR	1956	Disease Exacerbation	C0235874	phenotype	Pathological Conditions, Signs and Symptoms	Finding	166	0	0.3		1.0	1	0	2011.0	2011.0
EGFR	1956	Chloracne	C0263454	disease	Skin and Connective Tissue Diseases	Disease or Syndrome	38	0	0.3		1.0	1	0	2011.0	2011.0
EGFR	1956	Carcinoma in situ of endometrium	C0346191	disease	Neoplasms; Female Urogenital Diseases and Pregnancy Complications	Neoplastic Process	18	0	0.3			0	0
EGFR	1956	Craniofacial Abnormalities	C0376634	group	Congenital, Hereditary, and Neonatal Diseases and Abnormalities; Musculoskeletal Diseases	Congenital Abnormality	234	4	0.3		1.0	1	0	1999.0	1999.0
EGFR	1956	Cancer of Neck	C0746787	disease	Neoplasms	Neoplastic Process	25	0	0.3		1.0	3	0	2003.0	2013.0
EGFR	1956	Cancer of Head	C0751177	disease	Neoplasms	Neoplastic Process	35	0	0.3		1.0	3	0	2003.0	2013.0
EGFR	1956	Upper Aerodigestive Tract Neoplasms	C0887900	group	Neoplasms	Neoplastic Process	24	0	0.3		1.0	3	0	2003.0	2013.0
EGFR	1956	Insulin Sensitivity	C0920563	phenotype	Nutritional and Metabolic Diseases	Pathologic Function	62	0	0.3		1.0	1	0	2012.0	2012.0
EGFR	1956	Arthritis, Collagen-Induced	C0971858	disease	Musculoskeletal Diseases	Experimental Model of Disease	43	0	0.3		1.0	1	0	1995.0	1995.0
EGFR	1956	Arthritis, Experimental	C0993582	disease	Musculoskeletal Diseases	Experimental Model of Disease	43	0	0.3		1.0	1	0	1995.0	1995.0
EGFR	1956	Mammary Carcinoma, Animal	C1257925	disease	Neoplasms; Animal Diseases	Neoplastic Process	144	0	0.3		1.0	1	0	1995.0	1995.0
EGFR	1956	Mammary Neoplasms, Human	C1257931	disease	Neoplasms; Skin and Connective Tissue Diseases	Neoplastic Process	527	0	0.3		1.0	6	0	2006.0	2013.0
EGFR	1956	Acute Kidney Insufficiency	C1565662	disease	Female Urogenital Diseases and Pregnancy Complications; Male Urogenital Diseases	Disease or Syndrome	104	0	0.3		1.0	1	0	2003.0	2003.0
EGFR	1956	Polyposis, Adenomatous Intestinal	C2713442	disease	Congenital, Hereditary, and Neonatal Diseases and Abnormalities; Digestive System Diseases; Neoplasms	Disease or Syndrome	16	332	0.3		1.0	1	0	2014.0	2014.0
EGFR	1956	Familial Intestinal Polyposis	C2713443	disease	Congenital, Hereditary, and Neonatal Diseases and Abnormalities; Digestive System Diseases; Neoplasms	Disease or Syndrome	16	0	0.3		1.0	1	0	2014.0	2014.0
EGFR	1956	Neonatal inflammatory skin and bowel disease	C4751120	disease	Digestive System Diseases	Disease or Syndrome	2	0	0.3		1.0	1	0	2014.0	2014.0
GNA12	2768	Psychotic Disorders	C0033975	group	Mental Disorders	Mental or Behavioral Dysfunction	560	179	0.3		1.0	1	0	2014.0	2014.0
GNA12	2768	Myocardial Ischemia	C0151744	disease	Cardiovascular Diseases	Disease or Syndrome	756	103	0.3		1.0	1	0	2005.0	2005.0
GNA12	2768	Nonorganic psychosis	C0349204	disease	Mental Disorders	Mental or Behavioral Dysfunction	376	98	0.3		1.0	1	0	2014.0	2014.0
GNAQ	2776	Albuminuria	C0001925	phenotype	Pathological Conditions, Signs and Symptoms; Female Urogenital Diseases and Pregnancy Complications; Male Urogenital Diseases	Finding	76	59	0.3		1.0	1	0	2005.0	2005.0
GNAQ	2776	Blood Coagulation Disorders	C0005779	group	Hemic and Lymphatic Diseases	Disease or Syndrome	267	31	0.3		1.0	1	0	1997.0	1997.0
GNAQ	2776	Focal glomerulosclerosis	C0017668	disease	Female Urogenital Diseases and Pregnancy Complications; Male Urogenital Diseases	Disease or Syndrome	281	50	0.3		1.0	1	0	2005.0	2005.0
GNAQ	2776	Congenital Heart Defects	C0018798	group	Congenital, Hereditary, and Neonatal Diseases and Abnormalities; Cardiovascular Diseases	Congenital Abnormality	406	58	0.3		1.0	1	0	1998.0	1998.0
GNAQ	2776	Hyalinosis, Segmental Glomerular	C0086432	disease	Female Urogenital Diseases and Pregnancy Complications; Male Urogenital Diseases	Disease or Syndrome	28	0	0.3		1.0	1	0	2005.0	2005.0
GNAQ	2776	Cutaneous Melanoma	C0151779	disease	Neoplasms; Skin and Connective Tissue Diseases	Neoplastic Process	507	248	0.3			0	0
GNAQ	2776	Craniofacial Abnormalities	C0376634	group	Congenital, Hereditary, and Neonatal Diseases and Abnormalities; Musculoskeletal Diseases	Congenital Abnormality	234	4	0.3		1.0	1	0	1998.0	1998.0
GNAQ	2776	Nevi flammei, familial multiple	C2931029	disease	Congenital, Hereditary, and Neonatal Diseases and Abnormalities; Skin and Connective Tissue Diseases	Disease or Syndrome	1	0	0.3		1.0	1	0	2013.0	2013.0
GNAQ	2776	Phakomatosis cesioflammea	C3838883	disease	Congenital, Hereditary, and Neonatal Diseases and Abnormalities; Skin and Connective Tissue Diseases; Nervous System Diseases	Congenital Abnormality	2	0	0.3		1.0	1	0	2016.0	2016.0
GRK5	2869	Liver diseases	C0023895	group	Digestive System Diseases	Disease or Syndrome	1019	100	0.3		1.0	1	0	2010.0	2010.0
GRK5	2869	Liver Dysfunction	C0086565	phenotype	Digestive System Diseases	Finding	73	0	0.3		1.0	1	0	2010.0	2010.0
JAK1	3716	Hypereosinophilic syndrome	C1540912	disease	Hemic and Lymphatic Diseases	Disease or Syndrome	19	2	0.3	limited	1.0	1	0	2017.0	2017.0
JAK2	3717	Abortion, Tubal	C0000822	phenotype	Female Urogenital Diseases and Pregnancy Complications	Pathologic Function	109	0	0.3		1.0	1	0	2007.0	2007.0
JAK2	3717	Calcinosis	C0006663	phenotype	Nutritional and Metabolic Diseases	Pathologic Function	52	0	0.3		1.0	1	0	2011.0	2011.0
JAK2	3717	Uterine Cervical Neoplasm	C0007873	disease	Neoplasms; Female Urogenital Diseases and Pregnancy Complications	Neoplastic Process	140	72	0.3		1.0	1	0	2016.0	2016.0
JAK2	3717	Heart valve disease	C0018824	group	Cardiovascular Diseases	Disease or Syndrome	79	5	0.3		1.0	1	0	2011.0	2011.0
JAK2	3717	Hepatoma, Morris	C0019207	disease	Digestive System Diseases; Neoplasms	Neoplastic Process; Experimental Model of Disease	124	0	0.3		1.0	1	0	2017.0	2017.0
JAK2	3717	Hepatoma, Novikoff	C0019208	disease	Digestive System Diseases; Neoplasms	Neoplastic Process; Experimental Model of Disease	125	0	0.3		1.0	1	0	2017.0	2017.0
JAK2	3717	Inflammation	C0021368	phenotype	Pathological Conditions, Signs and Symptoms	Pathologic Function	467	0	0.3		1.0	1	0	2011.0	2011.0
JAK2	3717	Liver Neoplasms, Experimental	C0023904	phenotype	Digestive System Diseases; Neoplasms	Neoplastic Process; Experimental Model of Disease	152	0	0.3		1.0	1	0	2017.0	2017.0
JAK2	3717	Mesenteric Vascular Occlusion	C0025472	disease	Digestive System Diseases; Cardiovascular Diseases	Disease or Syndrome	3	0	0.3		1.0	1	0	2010.0	2010.0
JAK2	3717	Acute Myeloid Leukemia, M1	C0026998	disease	Neoplasms	Neoplastic Process	138	0	0.3		1.0	1	0	2006.0	2006.0
JAK2	3717	Prostatic Neoplasms	C0033578	group	Neoplasms; Male Urogenital Diseases	Neoplastic Process	1722	31	0.3		1.0	1	0	2007.0	2007.0
JAK2	3717	Experimental Hepatoma	C0086404	disease	Digestive System Diseases; Neoplasms	Neoplastic Process; Experimental Model of Disease	117	0	0.3		1.0	1	0	2017.0	2017.0
JAK2	3717	Tumoral calcinosis	C0263628	disease	Nutritional and Metabolic Diseases	Disease or Syndrome	45	3	0.3		1.0	1	0	2011.0	2011.0
JAK2	3717	Microcalcification	C0521174	phenotype	Nutritional and Metabolic Diseases	Pathologic Function	42	0	0.3		1.0	1	0	2011.0	2011.0
JAK2	3717	Chronic myeloproliferative disorder	C1292778	disease	Neoplasms; Hemic and Lymphatic Diseases	Neoplastic Process	366	47	0.3		0.979	516	12	2005.0	2020.0
JAK2	3717	Ovarian Serous Adenocarcinoma	C1335177	disease	Neoplasms	Neoplastic Process	143	65	0.3			0	0
JAK2	3717	Erythrocytosis	C1527405	phenotype	Hemic and Lymphatic Diseases	Finding	9	1	0.3		1.0	1	0	2007.0	2007.0
JAK2	3717	Acute Myeloid Leukemia (AML-M2)	C1879321	disease	Neoplasms	Neoplastic Process	143	5	0.3		1.0	1	0	2006.0	2006.0
JAK2	3717	Nonalcoholic Steatohepatitis	C3241937	disease	Digestive System Diseases	Disease or Syndrome	434	17	0.3		1.0	1	0	2017.0	2017.0
JAK2	3717	Thrombocytosis, Autosomal Dominant	C3489628	disease	Hemic and Lymphatic Diseases	Disease or Syndrome	9	0	0.3		1.0	8	0	2005.0	2011.0
JAK2	3717	Anorectal Malformations	C3495676	group	Congenital, Hereditary, and Neonatal Diseases and Abnormalities; Digestive System Diseases	Anatomical Abnormality	112	6	0.3		1.0	1	0	2013.0	2013.0
JAK2	3717	Early Pregnancy Loss	C3830362	phenotype	Female Urogenital Diseases and Pregnancy Complications	Finding	109	0	0.3		1.0	1	0	2007.0	2007.0
NOS3	4846	Adenocarcinoma	C0001418	group	Neoplasms	Neoplastic Process	2235	168	0.3		1.0	1	0	2011.0	2011.0
NOS3	4846	Alloxan Diabetes	C0002152	disease	Nutritional and Metabolic Diseases; Endocrine System Diseases	Experimental Model of Disease	112	0	0.3		1.0	8	0	2001.0	2012.0
NOS3	4846	Anoxemia	C0003129	phenotype	Pathological Conditions, Signs and Symptoms	Sign or Symptom	33	0	0.3		1.0	1	0	2000.0	2000.0
NOS3	4846	Cholestasis, Extrahepatic	C0005398	disease	Digestive System Diseases	Disease or Syndrome	87	0	0.3		1.0	1	0	2018.0	2018.0
NOS3	4846	Intracranial Aneurysm	C0007766	disease	Nervous System Diseases; Cardiovascular Diseases	Disease or Syndrome	311	150	0.3		0.833	12	1	2003.0	2019.0
NOS3	4846	Cleft upper lip	C0008924	disease	Congenital, Hereditary, and Neonatal Diseases and Abnormalities; Stomatognathic Diseases	Congenital Abnormality	255	282	0.3		1.0	1	0	2011.0	2011.0
NOS3	4846	Cleft Palate	C0008925	disease	Congenital, Hereditary, and Neonatal Diseases and Abnormalities; Musculoskeletal Diseases; Stomatognathic Diseases	Congenital Abnormality	611	158	0.3		1.0	1	0	2011.0	2011.0
NOS3	4846	Cruveilhier-Baumgarten Syndrome	C0010398	disease	Digestive System Diseases	Disease or Syndrome	4	0	0.3		1.0	1	0	2008.0	2008.0
NOS3	4846	Diabetic Retinopathy	C0011884	disease	Eye Diseases; Endocrine System Diseases; Cardiovascular Diseases	Disease or Syndrome	645	213	0.3		0.75	20	4	1999.0	2018.0
NOS3	4846	Esophageal Neoplasms	C0014859	group	Digestive System Diseases; Neoplasms	Neoplastic Process	1254	270	0.3		1.0	1	0	2011.0	2011.0
NOS3	4846	Hypertension, Goldblatt	C0018036	disease	Female Urogenital Diseases and Pregnancy Complications; Male Urogenital Diseases; Cardiovascular Diseases	Disease or Syndrome	4	0	0.3		1.0	1	0	2008.0	2008.0
NOS3	4846	Hepatomegaly	C0019209	phenotype	Pathological Conditions, Signs and Symptoms; Digestive System Diseases	Finding	523	30	0.3		1.0	1	0	2018.0	2018.0
NOS3	4846	Intestinal Perforation	C0021845	disease	Digestive System Diseases	Disease or Syndrome	16	3	0.3		1.0	1	0	2007.0	2007.0
NOS3	4846	Kidney Failure, Chronic	C0022661	disease	Female Urogenital Diseases and Pregnancy Complications; Male Urogenital Diseases	Disease or Syndrome	827	425	0.3		0.879	33	2	1999.0	2019.0
NOS3	4846	Biliary cirrhosis	C0023892	disease	Pathological Conditions, Signs and Symptoms; Digestive System Diseases	Disease or Syndrome	132	36	0.3		1.0	1	0	2018.0	2018.0
NOS3	4846	Obesity	C0028754	disease	Pathological Conditions, Signs and Symptoms; Nutritional and Metabolic Diseases	Disease or Syndrome	2821	1111	0.3		0.882	17	1	2004.0	2020.0
NOS3	4846	Pyemia	C0034189	phenotype	Pathological Conditions, Signs and Symptoms; Infections	Pathologic Function	24	0	0.3		1.0	1	0	2010.0	2010.0
NOS3	4846	Stomach Neoplasms	C0038356	group	Digestive System Diseases; Neoplasms	Neoplastic Process	820	55	0.3		1.0	1	0	2006.0	2006.0
NOS3	4846	Streptozotocin Diabetes	C0038433	disease	Nutritional and Metabolic Diseases; Endocrine System Diseases	Experimental Model of Disease	112	0	0.3		1.0	8	0	2001.0	2012.0
NOS3	4846	Subarachnoid Hemorrhage	C0038525	disease	Pathological Conditions, Signs and Symptoms; Nervous System Diseases; Cardiovascular Diseases	Disease or Syndrome	501	26	0.3		1.0	18	1	2001.0	2020.0
NOS3	4846	Ureteral obstruction	C0041956	phenotype	Female Urogenital Diseases and Pregnancy Complications; Male Urogenital Diseases	Disease or Syndrome	359	0	0.3		1.0	1	0	2015.0	2015.0
NOS3	4846	Tachycardia, Ventricular	C0042514	disease	Pathological Conditions, Signs and Symptoms; Cardiovascular Diseases	Disease or Syndrome	104	31	0.3		1.0	1	0	2001.0	2001.0
NOS3	4846	Vestibular Diseases	C0042594	group	Otorhinolaryngologic Diseases	Disease or Syndrome	10	0	0.3		1.0	1	0	2008.0	2008.0
NOS3	4846	Benign Neoplasm	C0086692	group	Neoplasms	Neoplastic Process	371	7	0.3		1.0	1	0	2008.0	2008.0
NOS3	4846	Premature ventricular contractions	C0151636	phenotype	Pathological Conditions, Signs and Symptoms; Cardiovascular Diseases	Disease or Syndrome	56	13	0.3		1.0	1	0	2001.0	2001.0
NOS3	4846	Adenocarcinoma, Basal Cell	C0205641	disease	Neoplasms	Neoplastic Process	123	0	0.3		1.0	1	0	2011.0	2011.0
NOS3	4846	Adenocarcinoma, Oxyphilic	C0205642	disease	Neoplasms	Neoplastic Process	135	0	0.3		1.0	1	0	2011.0	2011.0
NOS3	4846	Carcinoma, Cribriform	C0205643	disease	Neoplasms	Neoplastic Process	117	0	0.3		1.0	1	0	2011.0	2011.0
NOS3	4846	Carcinoma, Granular Cell	C0205644	disease	Neoplasms	Neoplastic Process	116	0	0.3		1.0	1	0	2011.0	2011.0
NOS3	4846	Adenocarcinoma, Tubular	C0205645	disease	Neoplasms	Neoplastic Process	133	3	0.3		1.0	1	0	2011.0	2011.0
NOS3	4846	Diabetes, Autoimmune	C0205734	disease	Nutritional and Metabolic Diseases; Immune System Diseases; Endocrine System Diseases	Disease or Syndrome	172	4	0.3		1.0	1	0	2011.0	2011.0
NOS3	4846	Paroxysmal atrial fibrillation	C0235480	disease	Pathological Conditions, Signs and Symptoms; Cardiovascular Diseases	Disease or Syndrome	226	8	0.3		1.0	1	0	2001.0	2001.0
NOS3	4846	Heart Failure, Right-Sided	C0235527	disease	Cardiovascular Diseases	Disease or Syndrome	154	0	0.3		1.0	2	0	2009.0	2010.0
NOS3	4846	Secondary Biliary Cholangitis	C0238065	disease	Pathological Conditions, Signs and Symptoms; Digestive System Diseases	Disease or Syndrome	42	0	0.3		1.0	1	0	2018.0	2018.0
NOS3	4846	Hypoxia	C0242184	phenotype	Pathological Conditions, Signs and Symptoms	Pathologic Function	59	0	0.3		1.0	1	0	2000.0	2000.0
NOS3	4846	Familial Alzheimer Disease (FAD)	C0276496	disease	Nervous System Diseases; Mental Disorders	Disease or Syndrome	260	95	0.3		1.0	2	0	1999.0	2006.0
NOS3	4846	Transient hypertension of pregnancy	C0341934	phenotype	Female Urogenital Diseases and Pregnancy Complications; Cardiovascular Diseases	Pathologic Function	2	0	0.3		1.0	1	0	2001.0	2001.0
NOS3	4846	Brittle diabetes	C0342302	disease	Nutritional and Metabolic Diseases; Immune System Diseases; Endocrine System Diseases	Disease or Syndrome	44	0	0.3		1.0	1	0	2011.0	2011.0
NOS3	4846	Teratozoospermia	C0403824	disease	Male Urogenital Diseases	Disease or Syndrome	53	1	0.3		1.0	1	0	2018.0	2018.0
NOS3	4846	Globozoospermia	C0403825	phenotype	Male Urogenital Diseases	Finding	6	1	0.3		1.0	1	0	2018.0	2018.0
NOS3	4846	Acute Confusional Senile Dementia	C0546126	disease	Nervous System Diseases; Mental Disorders	Mental or Behavioral Dysfunction	99	0	0.3		1.0	2	0	1999.0	2006.0
NOS3	4846	Malignant neoplasm of esophagus	C0546837	disease	Digestive System Diseases; Neoplasms	Neoplastic Process	1286	214	0.3		1.0	1	0	2011.0	2011.0
NOS3	4846	Hypoxemia	C0700292	phenotype	Pathological Conditions, Signs and Symptoms	Finding	52	7	0.3		1.0	1	0	2000.0	2000.0
NOS3	4846	Alzheimer's Disease, Focal Onset	C0750900	disease	Nervous System Diseases; Mental Disorders	Mental or Behavioral Dysfunction	99	0	0.3		1.0	2	0	1999.0	2006.0
NOS3	4846	Alzheimer Disease, Early Onset	C0750901	disease	Nervous System Diseases; Mental Disorders	Disease or Syndrome	174	96	0.3		1.0	2	0	1999.0	2006.0
NOS3	4846	Cerebral Infarction, Left Hemisphere	C0751010	phenotype	Pathological Conditions, Signs and Symptoms; Nervous System Diseases; Cardiovascular Diseases	Disease or Syndrome	11	0	0.3			0	0
NOS3	4846	Cerebral Infarction, Right Hemisphere	C0751011	phenotype	Pathological Conditions, Signs and Symptoms; Nervous System Diseases; Cardiovascular Diseases	Disease or Syndrome	11	0	0.3			0	0
NOS3	4846	Anterior Choroidal Artery Infarction	C0751012	phenotype	Pathological Conditions, Signs and Symptoms; Nervous System Diseases; Cardiovascular Diseases	Disease or Syndrome	11	0	0.3			0	0
NOS3	4846	Subcortical Infarction	C0751014	disease	Pathological Conditions, Signs and Symptoms; Nervous System Diseases; Cardiovascular Diseases	Disease or Syndrome	13	0	0.3			0	0
NOS3	4846	Subfertility, Male	C0848676	phenotype	Male Urogenital Diseases	Sign or Symptom	70	2	0.3		1.0	1	0	2014.0	2014.0
NOS3	4846	Posterior Choroidal Artery Infarction	C0887799	phenotype	Pathological Conditions, Signs and Symptoms; Nervous System Diseases; Cardiovascular Diseases	Disease or Syndrome	11	0	0.3			0	0
NOS3	4846	Male sterility	C0917731	phenotype	Male Urogenital Diseases	Finding	48	0	0.3		1.0	1	0	2014.0	2014.0
NOS3	4846	Insulin Sensitivity	C0920563	phenotype	Nutritional and Metabolic Diseases	Pathologic Function	62	0	0.3		1.0	4	0	2001.0	2009.0
NOS3	4846	Mammary Neoplasms, Human	C1257931	disease	Neoplasms; Skin and Connective Tissue Diseases	Neoplastic Process	527	0	0.3		1.0	2	0	2004.0	2009.0
NOS3	4846	Endogenous Hyperinsulinism	C1257963	disease	Nutritional and Metabolic Diseases	Disease or Syndrome	26	0	0.3		1.0	1	0	2009.0	2009.0
NOS3	4846	Exogenous Hyperinsulinism	C1257964	disease	Nutritional and Metabolic Diseases	Disease or Syndrome	26	0	0.3		1.0	1	0	2009.0	2009.0
NOS3	4846	Compensatory Hyperinsulinemia	C1257965	disease	Nutritional and Metabolic Diseases	Disease or Syndrome	30	2	0.3		1.0	1	0	2009.0	2009.0
NOS3	4846	Hepatic Insufficiency	C1306571	phenotype	Digestive System Diseases	Pathologic Function	13	0	0.3		1.0	1	0	2018.0	2018.0
NOS3	4846	Cardiac Hypertrophy	C1383860	phenotype	Pathological Conditions, Signs and Symptoms; Cardiovascular Diseases	Pathologic Function	88	11	0.3		1.0	4	0	2001.0	2006.0
NOS3	4846	Chronic Airflow Obstruction	C1527303	disease	Respiratory Tract Diseases	Disease or Syndrome	35	0	0.3		1.0	1	0	2012.0	2012.0
NOS3	4846	Atherogenesis	C1563937	phenotype	Cardiovascular Diseases	Pathologic Function	59	0	0.3		1.0	2	0	2002.0	2010.0
NOS3	4846	Acute Kidney Insufficiency	C1565662	disease	Female Urogenital Diseases and Pregnancy Complications; Male Urogenital Diseases	Disease or Syndrome	104	0	0.3		1.0	1	0	1998.0	1998.0
NOS3	4846	Lipidemias	C1706412	phenotype	Nutritional and Metabolic Diseases	Finding	18	0	0.3		1.0	1	0	2001.0	2001.0
NOS3	4846	Hereditary Diffuse Gastric Cancer	C1708349	disease	Digestive System Diseases; Neoplasms	Neoplastic Process	312	119	0.3		1.0	1	0	2006.0	2006.0
NOS3	4846	Cleft palate, isolated	C1837218	disease	Congenital, Hereditary, and Neonatal Diseases and Abnormalities; Musculoskeletal Diseases; Stomatognathic Diseases	Congenital Abnormality	295	70	0.3		1.0	1	0	2011.0	2011.0
NOS3	4846	Hyperglycemia, Postprandial	C1855520	phenotype	Nutritional and Metabolic Diseases	Finding	37	0	0.3		1.0	1	0	2001.0	2001.0
NOS3	4846	Myocardial Failure	C1959583	disease	Cardiovascular Diseases	Disease or Syndrome	119	0	0.3		1.0	2	0	2009.0	2010.0
NOS3	4846	Heart Decompensation	C1961112	phenotype	Cardiovascular Diseases	Pathologic Function	113	0	0.3		1.0	2	0	2009.0	2010.0
NOS3	4846	Chronic kidney disease stage 5	C2316810	disease	Female Urogenital Diseases and Pregnancy Complications; Male Urogenital Diseases	Disease or Syndrome	666	194	0.3		0.893	28	2	1999.0	2014.0
NOS3	4846	Persistent atrial fibrillation	C2585653	phenotype	Pathological Conditions, Signs and Symptoms; Cardiovascular Diseases	Pathologic Function	156	0	0.3		1.0	1	0	2001.0	2001.0
NOS3	4846	familial atrial fibrillation	C3468561	phenotype	Pathological Conditions, Signs and Symptoms; Cardiovascular Diseases	Pathologic Function	157	1	0.3		1.0	1	0	2001.0	2001.0
NOS3	4846	Diabetes Mellitus, Ketosis-Prone	C3837958	disease	Nutritional and Metabolic Diseases; Immune System Diseases; Endocrine System Diseases	Disease or Syndrome	57	4	0.3		1.0	1	0	2011.0	2011.0
NOS3	4846	Biliary Cirrhosis, Primary, 1	C4551595	disease	Pathological Conditions, Signs and Symptoms; Digestive System Diseases	Disease or Syndrome	42	0	0.3		1.0	1	0	2018.0	2018.0
NOS3	4846	Diabetes Mellitus, Sudden-Onset	C4554117	disease	Nutritional and Metabolic Diseases; Immune System Diseases; Endocrine System Diseases	Disease or Syndrome	44	0	0.3		1.0	1	0	2011.0	2011.0
NOS3	4846	Mammary Carcinoma, Human	C4704874	disease	Neoplasms; Skin and Connective Tissue Diseases	Neoplastic Process	545	0	0.3		1.0	2	0	2004.0	2009.0
NUP88	4927	HIV Infections	C0019693	group	Infections; Immune System Diseases	Disease or Syndrome	807	142	0.3		1.0	1	0	2004.0	2004.0
NUP88	4927	HIV Coinfection	C4505456	disease	Infections; Immune System Diseases	Disease or Syndrome	129	3	0.3		1.0	1	0	2004.0	2004.0
PLCG1	5335	Granulomatous Slack Skin	C0376407	disease	Neoplasms; Immune System Diseases; Hemic and Lymphatic Diseases	Neoplastic Process	22	0	0.3		1.0	1	0	2015.0	2015.0
RAB5A	5868	Myocardial Ischemia	C0151744	disease	Cardiovascular Diseases	Disease or Syndrome	756	103	0.3		1.0	1	0	2005.0	2005.0
RAF1	5894	Kidney Neoplasm	C0022665	disease	Neoplasms; Female Urogenital Diseases and Pregnancy Complications; Male Urogenital Diseases	Neoplastic Process	295	11	0.3		1.0	1	0	2011.0	2011.0
RAF1	5894	Turner Syndrome, Male	C0041409	disease	Congenital, Hereditary, and Neonatal Diseases and Abnormalities; Skin and Connective Tissue Diseases; Musculoskeletal Diseases; Cardiovascular Diseases	Disease or Syndrome	11	0	0.3		1.0	2	0	2007.0	2007.0
RAF1	5894	mixed gliomas	C0259783	disease	Neoplasms	Neoplastic Process	76	0	0.3		1.0	1	0	2013.0	2013.0
RAF1	5894	Familial dilated cardiomyopathy	C0340427	disease	Cardiovascular Diseases	Disease or Syndrome	83	47	0.3		1.0	1	0	2014.0	2014.0
RAF1	5894	Malignant mesothelioma	C0345967	disease	Neoplasms; Respiratory Tract Diseases	Neoplastic Process	420	12	0.3		1.0	1	0	2015.0	2015.0
RAF1	5894	Allodynia	C0458247	phenotype	Pathological Conditions, Signs and Symptoms; Nervous System Diseases	Finding	84	0	0.3		1.0	1	0	2008.0	2008.0
RAF1	5894	Malignant neoplasm of kidney	C0740457	disease	Neoplasms; Female Urogenital Diseases and Pregnancy Complications; Male Urogenital Diseases	Neoplastic Process	664	22	0.3		1.0	1	0	2011.0	2011.0
RAF1	5894	Hyperalgesia, Primary	C0751211	phenotype	Pathological Conditions, Signs and Symptoms; Nervous System Diseases	Sign or Symptom	84	0	0.3		1.0	1	0	2008.0	2008.0
RAF1	5894	Hyperalgesia, Secondary	C0751212	phenotype	Pathological Conditions, Signs and Symptoms; Nervous System Diseases	Sign or Symptom	88	0	0.3		1.0	1	0	2008.0	2008.0
RAF1	5894	Tactile Allodynia	C0751213	phenotype	Pathological Conditions, Signs and Symptoms; Nervous System Diseases	Sign or Symptom	114	0	0.3		1.0	1	0	2008.0	2008.0
RAF1	5894	Hyperalgesia, Thermal	C0751214	phenotype	Pathological Conditions, Signs and Symptoms; Nervous System Diseases	Sign or Symptom	154	0	0.3		1.0	1	0	2008.0	2008.0
RAF1	5894	Mammary Neoplasms, Human	C1257931	disease	Neoplasms; Skin and Connective Tissue Diseases	Neoplastic Process	527	0	0.3		1.0	1	0	2003.0	2003.0
RAF1	5894	Ovarian Serous Adenocarcinoma	C1335177	disease	Neoplasms	Neoplastic Process	143	65	0.3			0	0
RAF1	5894	Pilomyxoid astrocytoma	C1519086	disease	Neoplasms	Neoplastic Process	15	2	0.3		1.0	2	0	2009.0	2012.0
RAF1	5894	Female Pseudo-Turner Syndrome	C1527404	disease	Congenital, Hereditary, and Neonatal Diseases and Abnormalities; Skin and Connective Tissue Diseases; Musculoskeletal Diseases; Cardiovascular Diseases	Congenital Abnormality	11	0	0.3		1.0	2	0	2007.0	2007.0
RAF1	5894	Noonan syndrome-like disorder with loose anagen hair	C1843181	disease	Pathological Conditions, Signs and Symptoms; Skin and Connective Tissue Diseases	Disease or Syndrome	19	3	0.3	no reported evidence		0	0
RAF1	5894	Mechanical Allodynia	C2936719	phenotype	Pathological Conditions, Signs and Symptoms; Nervous System Diseases	Sign or Symptom	408	4	0.3		1.0	1	0	2008.0	2008.0
RAF1	5894	Noonan-Like Syndrome With Loose Anagen Hair	C3501846	disease	Pathological Conditions, Signs and Symptoms; Congenital, Hereditary, and Neonatal Diseases and Abnormalities; Skin and Connective Tissue Diseases; Musculoskeletal Diseases; Cardiovascular Diseases	Disease or Syndrome	22	4	0.3	no reported evidence		0	0
RAF1	5894	Mammary Carcinoma, Human	C4704874	disease	Neoplasms; Skin and Connective Tissue Diseases	Neoplastic Process	545	0	0.3		1.0	1	0	2003.0	2003.0
RACK1	10399	Alcoholic Intoxication, Chronic	C0001973	disease	Chemically-Induced Disorders; Mental Disorders	Mental or Behavioral Dysfunction	577	441	0.3		1.0	1	0	2004.0	2004.0
RACK1	10399	Bipolar Disorder	C0005586	disease	Mental Disorders	Mental or Behavioral Dysfunction	1183	839	0.3		1.0	1	0	2011.0	2011.0
RACK1	10399	Squamous cell carcinoma	C0007137	disease	Neoplasms	Neoplastic Process	2507	257	0.3		1.0	1	0	2004.0	2004.0
RACK1	10399	Mouth Neoplasms	C0026640	group	Neoplasms; Stomatognathic Diseases	Neoplastic Process	140	0	0.3		1.0	1	0	2004.0	2004.0
RACK1	10399	Malignant neoplasm of mouth	C0153381	group	Neoplasms; Stomatognathic Diseases	Neoplastic Process	756	184	0.3		1.0	1	0	2004.0	2004.0
BASP1	10409	Carcinoma	C0007097	group	Neoplasms	Neoplastic Process	2462	103	0.3		1.0	1	0	2002.0	2002.0
BASP1	10409	Animal Mammary Neoplasms	C0024667	phenotype	Neoplasms; Animal Diseases	Neoplastic Process	147	0	0.3		1.0	1	0	2002.0	2002.0
BASP1	10409	Mammary Neoplasms, Experimental	C0024668	phenotype	Neoplasms	Neoplastic Process; Experimental Model of Disease	218	0	0.3		1.0	1	0	2002.0	2002.0
BASP1	10409	Anaplastic carcinoma	C0205696	disease	Neoplasms	Neoplastic Process	232	3	0.3		1.0	1	0	2002.0	2002.0
BASP1	10409	Carcinoma, Spindle-Cell	C0205697	disease	Neoplasms	Neoplastic Process	218	5	0.3		1.0	1	0	2002.0	2002.0
BASP1	10409	Undifferentiated carcinoma	C0205698	disease	Neoplasms	Neoplastic Process	283	8	0.3		1.0	1	0	2002.0	2002.0
BASP1	10409	Carcinomatosis	C0205699	phenotype	Neoplasms	Neoplastic Process	186	2	0.3		1.0	1	0	2002.0	2002.0
BASP1	10409	Mammary Carcinoma, Animal	C1257925	disease	Neoplasms; Animal Diseases	Neoplastic Process	144	0	0.3		1.0	1	0	2002.0	2002.0
BRD8	10902	Endometriosis	C0014175	disease	Female Urogenital Diseases and Pregnancy Complications	Disease or Syndrome	1188	274	0.3		1.0	1	0	2012.0	2012.0
BRD8	10902	Endometrioma	C0269102	disease	Female Urogenital Diseases and Pregnancy Complications	Neoplastic Process	279	4	0.3		1.0	1	0	2012.0	2012.0
LZTS1	11178	Esophageal carcinoma	C0152018	disease	Digestive System Diseases; Neoplasms	Neoplastic Process	1287	272	0.3			0	0
LZTS1	11178	Benign neoplasm of esophagus	C0153942	disease	Digestive System Diseases; Neoplasms	Neoplastic Process	6	0	0.3			0	0
LZTS1	11178	Carcinoma in situ of esophagus	C0154059	disease	Digestive System Diseases; Neoplasms	Neoplastic Process	6	0	0.3			0	0
FNBP1	23048	Anorectal Malformations	C3495676	group	Congenital, Hereditary, and Neonatal Diseases and Abnormalities; Digestive System Diseases	Anatomical Abnormality	112	6	0.3		1.0	1	0	2013.0	2013.0
UBR4	23352	Malignant neoplasm of breast	C0006142	disease	Neoplasms; Skin and Connective Tissue Diseases	Neoplastic Process	6941	3417	0.3			0	1
UBR4	23352	melanoma	C0025202	disease	Neoplasms	Neoplastic Process	3087	515	0.3			0	0
UBR4	23352	Episodic ataxia with slurred speech	C4015108	phenotype	Pathological Conditions, Signs and Symptoms; Nervous System Diseases	Disease or Syndrome	1	0	0.3	limited	1.0	1	0	2014.0	2014.0
NPTN	27020	Hypertensive disease	C0020538	group	Cardiovascular Diseases	Disease or Syndrome	2322	1085	0.3		1.0	1	0	2012.0	2012.0
NPTN	27020	Myocardial Ischemia	C0151744	disease	Cardiovascular Diseases	Disease or Syndrome	756	103	0.3		1.0	1	0	2005.0	2005.0
ABI3	51225	Presenile dementia	C0011265	disease	Nervous System Diseases; Mental Disorders	Mental or Behavioral Dysfunction	718	159	0.3		1.0	1	0	2017.0	2017.0
ABI3	51225	Familial Alzheimer Disease (FAD)	C0276496	disease	Nervous System Diseases; Mental Disorders	Disease or Syndrome	260	95	0.3		1.0	1	0	2017.0	2017.0
ABI3	51225	Alzheimer Disease, Late Onset	C0494463	disease	Nervous System Diseases; Mental Disorders	Mental or Behavioral Dysfunction	385	243	0.3		1.0	1	0	2017.0	2017.0
ABI3	51225	Acute Confusional Senile Dementia	C0546126	disease	Nervous System Diseases; Mental Disorders	Mental or Behavioral Dysfunction	99	0	0.3		1.0	1	0	2017.0	2017.0
ABI3	51225	Alzheimer's Disease, Focal Onset	C0750900	disease	Nervous System Diseases; Mental Disorders	Mental or Behavioral Dysfunction	99	0	0.3		1.0	1	0	2017.0	2017.0
ABI3	51225	Alzheimer Disease, Early Onset	C0750901	disease	Nervous System Diseases; Mental Disorders	Disease or Syndrome	174	96	0.3		1.0	1	0	2017.0	2017.0
SPG21	51324	Inherited neuropathies	C0598589	disease	Nervous System Diseases	Disease or Syndrome	104	4	0.3			0	0
NDRG2	57447	Transient Ischemic Attack	C0007787	disease	Nervous System Diseases; Cardiovascular Diseases	Disease or Syndrome	344	16	0.3		1.0	1	0	2013.0	2013.0
NDRG2	57447	Colonic Neoplasms	C0009375	group	Digestive System Diseases; Neoplasms	Neoplastic Process	947	45	0.3		1.0	1	0	2004.0	2004.0
NDRG2	57447	Liver Cirrhosis, Experimental	C0023893	disease	Pathological Conditions, Signs and Symptoms; Digestive System Diseases	Experimental Model of Disease	870	0	0.3		1.0	1	0	2014.0	2014.0
NDRG2	57447	Cataract	C0086543	disease	Eye Diseases	Acquired Abnormality	878	124	0.3		1.0	1	0	2011.0	2011.0
NDRG2	57447	Posterior Circulation Transient Ischemic Attack	C0472381	disease	Nervous System Diseases; Cardiovascular Diseases	Disease or Syndrome	10	0	0.3		1.0	1	0	2013.0	2013.0
NDRG2	57447	Pseudoaphakia	C0524524	disease	Eye Diseases	Disease or Syndrome	28	0	0.3		1.0	1	0	2011.0	2011.0
NDRG2	57447	Carotid Circulation Transient Ischemic Attack	C0751019	disease	Nervous System Diseases; Cardiovascular Diseases	Disease or Syndrome	10	0	0.3		1.0	1	0	2013.0	2013.0
NDRG2	57447	Transient Ischemic Attack, Vertebrobasilar Circulation	C0751020	disease	Nervous System Diseases; Cardiovascular Diseases	Disease or Syndrome	10	0	0.3		1.0	1	0	2013.0	2013.0
NDRG2	57447	Crescendo Transient Ischemic Attacks	C0751021	disease	Nervous System Diseases; Cardiovascular Diseases	Disease or Syndrome	10	0	0.3		1.0	1	0	2013.0	2013.0
NDRG2	57447	Brain Stem Ischemia, Transient	C0751022	disease	Nervous System Diseases; Cardiovascular Diseases	Disease or Syndrome	10	0	0.3		1.0	1	0	2013.0	2013.0
NDRG2	57447	Transient Cerebral Ischemia	C0917805	disease	Nervous System Diseases; Cardiovascular Diseases	Disease or Syndrome	98	9	0.3		1.0	1	0	2013.0	2013.0
NDRG2	57447	Lens Opacities	C1510497	phenotype	Eye Diseases	Finding	24	0	0.3		1.0	1	0	2011.0	2011.0
NDRG2	57447	Transient Ischemic Attack, Anterior Circulation	C1527335	disease	Nervous System Diseases; Cardiovascular Diseases	Disease or Syndrome	10	0	0.3		1.0	1	0	2013.0	2013.0
BAALC	79870	Acute Myeloid Leukemia, M1	C0026998	disease	Neoplasms	Neoplastic Process	138	0	0.3		1.0	1	0	2010.0	2010.0
BAALC	79870	Acute Myeloid Leukemia (AML-M2)	C1879321	disease	Neoplasms	Neoplastic Process	143	5	0.3		1.0	1	0	2010.0	2010.0
CERS6	253782	Drug abuse	C0013146	group	Chemically-Induced Disorders; Mental Disorders	Mental or Behavioral Dysfunction	405	39	0.3		1.0	1	0	2010.0	2010.0
CERS6	253782	Drug habituation	C0013170	phenotype	Chemically-Induced Disorders; Mental Disorders	Mental or Behavioral Dysfunction	196	19	0.3		1.0	1	0	2010.0	2010.0
CERS6	253782	Drug Use Disorders	C0013222	group	Chemically-Induced Disorders; Mental Disorders	Mental or Behavioral Dysfunction	121	0	0.3		1.0	1	0	2010.0	2010.0
CERS6	253782	Organic Mental Disorders, Substance-Induced	C0029231	disease	Chemically-Induced Disorders; Mental Disorders	Mental or Behavioral Dysfunction	115	0	0.3		1.0	1	0	2010.0	2010.0
CERS6	253782	Substance Dependence	C0038580	disease	Chemically-Induced Disorders; Mental Disorders	Mental or Behavioral Dysfunction	156	19	0.3		1.0	1	0	2010.0	2010.0
CERS6	253782	Substance Use Disorders	C0038586	group	Chemically-Induced Disorders; Mental Disorders	Mental or Behavioral Dysfunction	218	16	0.3		1.0	1	0	2010.0	2010.0
CERS6	253782	Substance-Related Disorders	C0236969	group	Chemically-Induced Disorders; Mental Disorders	Mental or Behavioral Dysfunction	128	20	0.3		1.0	1	0	2010.0	2010.0
CERS6	253782	Substance abuse problem	C0740858	disease	Chemically-Induced Disorders; Mental Disorders	Mental or Behavioral Dysfunction	185	20	0.3		1.0	1	0	2010.0	2010.0
CERS6	253782	Drug Dependence	C1510472	group	Chemically-Induced Disorders; Mental Disorders	Mental or Behavioral Dysfunction	248	31	0.3		1.0	1	0	2010.0	2010.0
CERS6	253782	Prescription Drug Abuse	C4316881	phenotype	Chemically-Induced Disorders; Mental Disorders	Finding	115	0	0.3		1.0	1	0	2010.0	2010.0
EGFR	1956	Lung diseases	C0024115	group	Respiratory Tract Diseases	Disease or Syndrome	700	50	0.29		0.9	10	0	1998.0	2019.0
EGFR	1956	Pulmonary Fibrosis	C0034069	disease	Respiratory Tract Diseases	Disease or Syndrome	924	25	0.29		1.0	10	0	1994.0	2019.0
EGFR	1956	Hyperplasia	C0020507	phenotype	Pathological Conditions, Signs and Symptoms	Pathologic Function	131	0	0.28		1.0	9	0	2002.0	2011.0
EGFR	1956	Chronic Obstructive Airway Disease	C0024117	disease	Respiratory Tract Diseases	Disease or Syndrome	1428	852	0.28		0.889	9	0	2012.0	2019.0
NOS3	4846	Left Ventricular Hypertrophy	C0149721	disease	Pathological Conditions, Signs and Symptoms; Cardiovascular Diseases	Disease or Syndrome	403	67	0.27		1.0	8	1	1997.0	2018.0
JAK2	3717	Diabetic Nephropathy	C0011881	disease	Female Urogenital Diseases and Pregnancy Complications; Male Urogenital Diseases; Endocrine System Diseases	Disease or Syndrome	1189	238	0.25		1.0	6	0	2009.0	2019.0
JAK1	3716	Lupus Erythematosus, Systemic	C0024141	disease	Skin and Connective Tissue Diseases; Immune System Diseases	Disease or Syndrome	1883	1172	0.24		1.0	5	0	2013.0	2019.0
RAF1	5894	Pancreatic carcinoma	C0235974	disease	Digestive System Diseases; Neoplasms; Endocrine System Diseases	Neoplastic Process	2689	322	0.24		1.0	5	1	1990.0	2018.0
BNIP3	664	Heart failure	C0018801	disease	Cardiovascular Diseases	Disease or Syndrome	1499	201	0.23		1.0	4	0	2008.0	2019.0
BNIP3	664	Congestive heart failure	C0018802	disease	Cardiovascular Diseases	Disease or Syndrome	1760	165	0.23		1.0	4	0	2008.0	2019.0
GNAQ	2776	Heart failure	C0018801	disease	Cardiovascular Diseases	Disease or Syndrome	1499	201	0.23		1.0	3	0	2007.0	2018.0
GNAQ	2776	Congestive heart failure	C0018802	disease	Cardiovascular Diseases	Disease or Syndrome	1760	165	0.23		1.0	3	0	2007.0	2018.0
GRK5	2869	Parkinson Disease	C0030567	disease	Nervous System Diseases	Disease or Syndrome	2078	990	0.23		1.0	4	2	2008.0	2015.0
JAK2	3717	Obesity	C0028754	disease	Pathological Conditions, Signs and Symptoms; Nutritional and Metabolic Diseases	Disease or Syndrome	2821	1111	0.23		1.0	4	0	2014.0	2018.0
JAK2	3717	Sepsis	C0243026	disease	Pathological Conditions, Signs and Symptoms; Infections	Disease or Syndrome	1453	144	0.23		1.0	4	1	2013.0	2019.0
ARRB2	409	Diabetes Mellitus, Non-Insulin-Dependent	C0011860	disease	Nutritional and Metabolic Diseases; Endocrine System Diseases	Disease or Syndrome	3134	2672	0.22		1.0	3	0	2009.0	2017.0
EGFR	1956	Diabetes Mellitus, Insulin-Dependent	C0011854	disease	Nutritional and Metabolic Diseases; Immune System Diseases; Endocrine System Diseases	Disease or Syndrome	1675	954	0.22		1.0	3	0	1988.0	2019.0
NOS3	4846	Arteriovenous fistula	C0003855	phenotype	Pathological Conditions, Signs and Symptoms; Congenital, Hereditary, and Neonatal Diseases and Abnormalities; Cardiovascular Diseases	Anatomical Abnormality	93	8	0.22		1.0	3	0	2007.0	2019.0
NOS3	4846	Hypertriglyceridemia	C0020557	phenotype	Nutritional and Metabolic Diseases	Disease or Syndrome	340	169	0.22		1.0	3	1	2007.0	2007.0
NOS3	4846	Liver Cirrhosis	C0023890	disease	Pathological Conditions, Signs and Symptoms; Digestive System Diseases	Disease or Syndrome	1182	189	0.22		1.0	4	1	1999.0	2004.0
NOS3	4846	Liver Failure, Acute	C0162557	disease	Digestive System Diseases	Disease or Syndrome	282	21	0.22		1.0	3	0	2002.0	2014.0
NOS3	4846	Right Ventricular Hypertrophy	C0162770	disease	Pathological Conditions, Signs and Symptoms; Cardiovascular Diseases	Disease or Syndrome	160	6	0.22		1.0	3	0	2001.0	2018.0
NOS3	4846	Limb ischemia	C2945695	disease		Disease or Syndrome	171	3	0.22		1.0	4	0	2006.0	2018.0
ARRB1	408	Colitis	C0009319	disease	Digestive System Diseases	Disease or Syndrome	1135	15	0.21		1.0	2	0	2010.0	2017.0
ARRB1	408	Heart failure	C0018801	disease	Cardiovascular Diseases	Disease or Syndrome	1499	201	0.21		1.0	2	0	1994.0	2011.0
ARRB1	408	Congestive heart failure	C0018802	disease	Cardiovascular Diseases	Disease or Syndrome	1760	165	0.21		1.0	2	0	1994.0	2011.0
BNIP3	664	Chronic Obstructive Airway Disease	C0024117	disease	Respiratory Tract Diseases	Disease or Syndrome	1428	852	0.21		1.0	2	0	2015.0	2018.0
BNIP3	664	Myocardial Infarction	C0027051	disease	Pathological Conditions, Signs and Symptoms; Cardiovascular Diseases	Disease or Syndrome	1800	680	0.21		1.0	2	0	2014.0	2019.0
BNIP3	664	Retinal Detachment	C0035305	disease	Eye Diseases	Disease or Syndrome	148	10	0.21		1.0	2	0	2015.0	2019.0
GRK5	2869	Hypertensive disease	C0020538	group	Cardiovascular Diseases	Disease or Syndrome	2322	1085	0.21		1.0	2	0	2011.0	2015.0
JAK2	3717	Heart Diseases	C0018799	group	Cardiovascular Diseases	Disease or Syndrome	537	45	0.21		1.0	2	0	2013.0	2018.0
JAK2	3717	Hyperuricemia	C0740394	disease	Pathological Conditions, Signs and Symptoms	Disease or Syndrome	196	76	0.21		1.0	1	0	2012.0	2012.0
NOS3	4846	Colitis	C0009319	disease	Digestive System Diseases	Disease or Syndrome	1135	15	0.21		1.0	2	0	2007.0	2015.0
NOS3	4846	Hypothyroidism	C0020676	disease	Endocrine System Diseases	Disease or Syndrome	613	283	0.21		1.0	2	0	1997.0	2018.0
[truncated: 5,147 more rows]

## Sheet: NR1I2
Gene	Gene_id	Disease	Disease_id	Type	Disease_Class	Semantic_Type	N_genes_d	N_SNPs_d	Score_gda	EL_gda	EI_gda	N_PMIDs	N_SNPs_gda	First_Ref	Last_Ref
[truncated: 2,888 more rows]

[truncated: 1 more sheets: ACE2]
