# Supplementary material for: Network-Based Prediction of Side Effects of Repurposed Antihypertensive Sartans against COVID-19 via Proteome and Drug-Target Interactomes
Source: Proteomes. 2023 Jun 8;11(2):21. doi: 10.3390/proteomes11020021 (PMC10305495; doi:10.3390/proteomes11020021)
Supplement: Supplementary file 1 [file proteomes-11-00021-s001.zip › Gene_Disease_Targets_Sartans_Paxlovid.xlsx]

## Sheet: AGTR1
Gene	Gene_id	Disease	Disease_id	Type	Disease_Class	Semantic_Type	N_genes_d	N_SNPs_d	Score_gda	EL_gda	EI_gda	N_PMIDs	N_SNPs_gda	First_Ref	Last_Ref
AGTR1	185	Allanson Pantzar McLeod syndrome	C0266313	disease	Congenital, Hereditary, and Neonatal Diseases and Abnormalities; Female Urogenital Diseases and Pregnancy Complications; Male Urogenital Diseases	Disease or Syndrome	8	23	0.7		1	3	3	2005	2015
AGTR1	185	Kidney Diseases	C0022658	group	Female Urogenital Diseases and Pregnancy Complications; Male Urogenital Diseases	Disease or Syndrome	1180	140	0.6		0.95	20	1	1997	2018
AGTR1	185	Congestive heart failure	C0018802	disease	Cardiovascular Diseases	Disease or Syndrome	1760	165	0.6		0.971	34	1	1997	2019
AGTR1	185	Heart failure	C0018801	disease	Cardiovascular Diseases	Disease or Syndrome	1499	201	0.6		0.963	27	1	1997	2019
AGTR1	185	Hypertensive disease	C0020538	group	Cardiovascular Diseases	Disease or Syndrome	2322	1085	0.6		0.944	198	7	1993	2020
AGTR1	185	Essential Hypertension	C0085580	disease	Cardiovascular Diseases	Disease or Syndrome	445	293	0.6		0.941	51	7	1994	2019
AGTR1	185	Proteinuria	C0033687	phenotype	Pathological Conditions, Signs and Symptoms; Female Urogenital Diseases and Pregnancy Complications; Male Urogenital Diseases	Finding	239	20	0.5		1	2	0	2006	2010
AGTR1	185	Aortic Aneurysm, Abdominal	C0162871	disease	Cardiovascular Diseases	Disease or Syndrome	586	90	0.39		1	10	2	2005	2019
AGTR1	185	Patent ductus arteriosus	C0013274	disease	Congenital, Hereditary, and Neonatal Diseases and Abnormalities; Cardiovascular Diseases	Congenital Abnormality	510	56	0.35		1	5	0	2003	2016
AGTR1	185	Neoplasm Metastasis	C0027627	phenotype	Pathological Conditions, Signs and Symptoms; Neoplasms	Neoplastic Process	6385	327	0.33		1	4	0	2007	2019
AGTR1	185	Diabetic Retinopathy	C0011884	disease	Eye Diseases; Endocrine System Diseases; Cardiovascular Diseases	Disease or Syndrome	645	213	0.32		1	3	0	2002	2006
AGTR1	185	Heart Failure, Right-Sided	C0235527	disease	Cardiovascular Diseases	Disease or Syndrome	154	0	0.31		1	4	0	2007	2018
AGTR1	185	Spontaneous abortion	C0000786	phenotype	Female Urogenital Diseases and Pregnancy Complications	Pathologic Function	188	0	0.31		1	2	0	2004	2008
AGTR1	185	Myocardial Infarction	C0027051	disease	Pathological Conditions, Signs and Symptoms; Cardiovascular Diseases	Disease or Syndrome	1800	680	0.3		0.882	34	2	1994	2019
AGTR1	185	Early Pregnancy Loss	C3830362	phenotype	Female Urogenital Diseases and Pregnancy Complications	Finding	109	0	0.3		1	1	0	2008	2008
AGTR1	185	Heart Decompensation	C1961112	phenotype	Cardiovascular Diseases	Pathologic Function	113	0	0.3		1	3	0	2007	2008
AGTR1	185	Diabetic Nephropathy	C0011881	disease	Female Urogenital Diseases and Pregnancy Complications; Male Urogenital Diseases; Endocrine System Diseases	Disease or Syndrome	1189	238	0.3		0.867	30	1	1996	2019
AGTR1	185	Pituitary carcinoma	C0346300	disease	Neoplasms; Nervous System Diseases; Endocrine System Diseases	Neoplastic Process	13	1	0.3		1	1	0	2006	2006
AGTR1	185	Renal Tubular Dysgenesis With Choanal Atresia And Athelia	C2678367	disease	Congenital, Hereditary, and Neonatal Diseases and Abnormalities; Respiratory Tract Diseases; Otorhinolaryngologic Diseases	Disease or Syndrome	4	0	0.3		1	2	0	2005	2012
AGTR1	185	Pituitary Neoplasms	C0032019	group	Neoplasms; Nervous System Diseases; Endocrine System Diseases	Neoplastic Process	131	1	0.3		1	1	0	2006	2006
AGTR1	185	Myocardial Failure	C1959583	disease	Cardiovascular Diseases	Disease or Syndrome	119	0	0.3		1	3	0	2007	2008
AGTR1	185	Pituitary Adenoma	C0032000	disease	Neoplasms; Nervous System Diseases; Endocrine System Diseases	Neoplastic Process	170	11	0.3		1	1	0	2006	2006
AGTR1	185	Patent Ductus Arteriosus Familial	C2936170	disease	Congenital, Hereditary, and Neonatal Diseases and Abnormalities; Cardiovascular Diseases	Congenital Abnormality	6	0	0.3		1	2	0	2003	2009
AGTR1	185	Kidney Failure, Chronic	C0022661	disease	Female Urogenital Diseases and Pregnancy Complications; Male Urogenital Diseases	Disease or Syndrome	827	425	0.3		0.889	18	1	1999	2019
AGTR1	185	Carcinoma, Pancreatic Ductal	C0887833	disease	Digestive System Diseases; Neoplasms; Endocrine System Diseases	Neoplastic Process	82	0	0.3		1	1	0	2007	2007
AGTR1	185	Left-Sided Heart Failure	C0023212	disease	Cardiovascular Diseases	Disease or Syndrome	123	5	0.3		1	3	0	2007	2008
AGTR1	185	Miscarriage	C4552766	disease	Female Urogenital Diseases and Pregnancy Complications	Disease or Syndrome	426	56	0.3		1	1	0	2008	2008
AGTR1	185	Abortion, Tubal	C0000822	phenotype	Female Urogenital Diseases and Pregnancy Complications	Pathologic Function	109	0	0.3		1	1	0	2008	2008
AGTR1	185	Fetal Growth Retardation	C0015934	phenotype	Pathological Conditions, Signs and Symptoms; Congenital, Hereditary, and Neonatal Diseases and Abnormalities; Female Urogenital Diseases and Pregnancy Complications	Disease or Syndrome	1037	21	0.25		1	6	0	1998	2019
AGTR1	185	Hypertension, Renovascular	C0020545	disease	Female Urogenital Diseases and Pregnancy Complications; Male Urogenital Diseases; Cardiovascular Diseases	Disease or Syndrome	78	8	0.25		1	8	0	1994	2018
AGTR1	185	Cirrhosis	C1623038	disease	Pathological Conditions, Signs and Symptoms	Disease or Syndrome	919	110	0.23		1	4	0	1997	2010
AGTR1	185	Cardiomegaly	C0018800	phenotype	Pathological Conditions, Signs and Symptoms; Cardiovascular Diseases	Finding	267	11	0.23		1	6	0	1998	2011
AGTR1	185	Cardiomyopathy, Dilated	C0007193	group	Cardiovascular Diseases	Disease or Syndrome	512	509	0.22		1	4	0	1997	2017
AGTR1	185	Hyperinsulinism	C0020459	disease	Nutritional and Metabolic Diseases	Disease or Syndrome	620	64	0.22		1	3	0	2006	2018
AGTR1	185	Glomerulonephritis	C0017658	disease	Female Urogenital Diseases and Pregnancy Complications; Male Urogenital Diseases	Disease or Syndrome	391	7	0.22		1	3	0	1999	2004
AGTR1	185	Focal glomerulosclerosis	C0017668	disease	Female Urogenital Diseases and Pregnancy Complications; Male Urogenital Diseases	Disease or Syndrome	281	50	0.22		0.667	3	0	1998	2011
AGTR1	185	Asthma	C0004096	disease	Respiratory Tract Diseases; Immune System Diseases	Disease or Syndrome	2096	1536	0.21		0.5	2	0	2001	2008
AGTR1	185	Fibrosis	C0016059	phenotype	Pathological Conditions, Signs and Symptoms	Pathologic Function	184	0	0.21		1	3	0	1997	2011
AGTR1	185	Glomerulosclerosis (disorder)	C0178664	disease	Female Urogenital Diseases and Pregnancy Complications; Male Urogenital Diseases; Cardiovascular Diseases	Disease or Syndrome	221	3	0.21		1	2	0	2002	2004
AGTR1	185	Impaired glucose tolerance	C0271650	phenotype	Nutritional and Metabolic Diseases	Disease or Syndrome	596	81	0.21		1	2	0	2001	2019
AGTR1	185	hypertensive nephropathy	C0848548	disease	Female Urogenital Diseases and Pregnancy Complications; Male Urogenital Diseases; Cardiovascular Diseases	Disease or Syndrome	55	8	0.2		1	1	0	2011	2011
AGTR1	185	Postoperative cognitive dysfunction	C4721773	phenotype		Mental or Behavioral Dysfunction	93	0	0.2		1	1	0	2014	2014
AGTR1	185	Nephritis	C0027697	disease	Female Urogenital Diseases and Pregnancy Complications; Male Urogenital Diseases	Disease or Syndrome	296	40	0.2		1	1	0	2002	2002
AGTR1	185	Mammary Neoplasms, Experimental	C0024668	phenotype	Neoplasms	Neoplastic Process; Experimental Model of Disease	218	0	0.2		1	2	0	1993	2008
AGTR1	185	Myocardial Reperfusion Injury	C0027055	phenotype	Pathological Conditions, Signs and Symptoms; Cardiovascular Diseases	Pathologic Function	226	0	0.2		1	1	0	2010	2010
AGTR1	185	Ductal Carcinoma	C1176475	disease	Neoplasms	Neoplastic Process	273	11	0.2		1	1	0	1993	1993
AGTR1	185	Anti-Basement Membrane Glomerulonephritis	C1332309	disease	Female Urogenital Diseases and Pregnancy Complications; Male Urogenital Diseases	Disease or Syndrome	39	0	0.2		1	1	0	2011	2011
AGTR1	185	Liver Cirrhosis, Experimental	C0023893	disease	Pathological Conditions, Signs and Symptoms; Digestive System Diseases	Experimental Model of Disease	870	0	0.2		1	2	0	2003	2014
AGTR1	185	Diaphragmatic Hernia	C0019284	phenotype	Pathological Conditions, Signs and Symptoms	Disease or Syndrome	78	3	0.2		1	1	0	2006	2006
AGTR1	185	Cardiac Hypertrophy	C1383860	phenotype	Pathological Conditions, Signs and Symptoms; Cardiovascular Diseases	Pathologic Function	88	11	0.2		1	1	0	2007	2007
AGTR1	185	Placental Insufficiency	C0032051	disease	Female Urogenital Diseases and Pregnancy Complications	Disease or Syndrome	45	0	0.2		1	1	0	2010	2010
AGTR1	185	Renal hypertension	C0020544	disease	Female Urogenital Diseases and Pregnancy Complications; Male Urogenital Diseases; Cardiovascular Diseases	Disease or Syndrome	36	3	0.2		1	1	0	1995	1995
AGTR1	185	Carcinoma, Lobular	C0206692	disease	Neoplasms; Skin and Connective Tissue Diseases	Neoplastic Process	66	1	0.2		1	1	0	1993	1993
AGTR1	185	Ventricular Remodeling	C0600519	phenotype	Pathological Conditions, Signs and Symptoms	Organ or Tissue Function	24	0	0.2		1	1	0	2008	2008
AGTR1	185	IGA Glomerulonephritis	C0017661	disease	Female Urogenital Diseases and Pregnancy Complications; Male Urogenital Diseases; Immune System Diseases	Disease or Syndrome	456	130	0.1		0.833	12	1	1997	2019
AGTR1	185	Anuria	C0003460	phenotype	Female Urogenital Diseases and Pregnancy Complications; Male Urogenital Diseases	Disease or Syndrome	18	0	0.1			0	0
AGTR1	185	Congenital hypoplasia of lung	C0265783	disease	Congenital, Hereditary, and Neonatal Diseases and Abnormalities; Respiratory Tract Diseases	Congenital Abnormality	175	6	0.1			0	0
AGTR1	185	Hypotension	C0020649	phenotype	Cardiovascular Diseases	Finding	125	2	0.1			0	0
AGTR1	185	Potter's facies	C0266619	disease		Congenital Abnormality	9	0	0.1			0	0
AGTR1	185	Ischemic stroke	C0948008	disease	Nervous System Diseases; Cardiovascular Diseases	Disease or Syndrome	1159	704	0.1		0.917	12	3	2004	2020
AGTR1	185	Microcephaly	C0025958	disease	Congenital, Hereditary, and Neonatal Diseases and Abnormalities; Musculoskeletal Diseases; Nervous System Diseases	Congenital Abnormality	1064	27	0.1			0	0
AGTR1	185	Chronic kidney disease stage 5	C2316810	disease	Female Urogenital Diseases and Pregnancy Complications; Male Urogenital Diseases	Disease or Syndrome	666	194	0.1		0.867	15	1	2000	2019
AGTR1	185	Diabetes Mellitus, Non-Insulin-Dependent	C0011860	disease	Nutritional and Metabolic Diseases; Endocrine System Diseases	Disease or Syndrome	3134	2672	0.1		0.882	17	1	1997	2020
AGTR1	185	Diabetes Mellitus, Insulin-Dependent	C0011854	disease	Nutritional and Metabolic Diseases; Immune System Diseases; Endocrine System Diseases	Disease or Syndrome	1675	954	0.1		0.727	11	0	1996	2011
AGTR1	185	Elevated mean arterial pressure	C1840376	phenotype	Cardiovascular Diseases	Finding	10	1	0.1			0	0
AGTR1	185	Serum total cholesterol measurement	C1445957	phenotype		Laboratory Procedure	486	1243	0.1		1	1	2	2012	2012
AGTR1	185	Atherosclerosis	C0004153	disease	Cardiovascular Diseases	Disease or Syndrome	2044	281	0.1		0.95	20	1	2001	2019
AGTR1	185	Elevated diastolic blood pressure	C1840375	phenotype	Cardiovascular Diseases	Finding	14	1	0.1			0	0
AGTR1	185	Elevated systolic blood pressure	C1840374	phenotype	Cardiovascular Diseases	Finding	14	1	0.1			0	0
AGTR1	185	SCOLIOSIS, ISOLATED, SUSCEPTIBILITY TO, 3	C1837461	disease		Finding	578	1158	0.1		1	1	1	2018	2018
AGTR1	185	Arteriosclerosis	C0003850	disease	Cardiovascular Diseases	Disease or Syndrome	2006	267	0.1		0.941	17	1	2001	2019
AGTR1	185	Respiratory Insufficiency	C0035229	phenotype	Respiratory Tract Diseases	Pathologic Function	315	15	0.1			0	0
AGTR1	185	Acute myocardial infarction	C0155626	disease	Pathological Conditions, Signs and Symptoms; Cardiovascular Diseases	Disease or Syndrome	766	118	0.1		1	10	0	2004	2018
AGTR1	185	Adolescent idiopathic scoliosis	C0410702	disease	Musculoskeletal Diseases	Anatomical Abnormality	656	1178	0.1		1	1	1	2018	2018
AGTR1	185	Serum LDL cholesterol measurement	C0428474	phenotype		Laboratory Procedure	269	555	0.1		1	1	3	2012	2012
AGTR1	185	Cerebrovascular accident	C0038454	group	Nervous System Diseases; Cardiovascular Diseases	Disease or Syndrome	1658	591	0.1		0.917	12	3	2006	2019
AGTR1	185	Chronic Kidney Diseases	C1561643	group	Female Urogenital Diseases and Pregnancy Complications; Male Urogenital Diseases	Disease or Syndrome	1074	306	0.1		0.947	19	3	1999	2019
AGTR1	185	Left Ventricular Hypertrophy	C0149721	disease	Pathological Conditions, Signs and Symptoms; Cardiovascular Diseases	Disease or Syndrome	403	67	0.1		0.952	21	1	1996	2010
AGTR1	185	Oligohydramnios	C0079924	phenotype	Female Urogenital Diseases and Pregnancy Complications	Pathologic Function	129	21	0.1			0	0
AGTR1	185	Widely patent fontanelles and sutures	C1849300	phenotype		Finding	17	0	0.1			0	0
AGTR1	185	Primary malignant neoplasm	C1306459	group	Neoplasms	Neoplastic Process	8221	1374	0.1		0.941	17	0	1998	2019
AGTR1	185	Malignant neoplasm of breast	C0006142	disease	Neoplasms; Skin and Connective Tissue Diseases	Neoplastic Process	6941	3417	0.1		0.885	26	1	2001	2019
AGTR1	185	Diabetes Mellitus	C0011849	group	Nutritional and Metabolic Diseases; Endocrine System Diseases	Disease or Syndrome	2803	824	0.1		0.96	25	1	1997	2019
AGTR1	185	Diabetes	C0011847	disease	Endocrine System Diseases	Disease or Syndrome	2359	710	0.1		1	17	1	1997	2019
AGTR1	185	Narcolepsy	C0027404	disease	Nervous System Diseases; Mental Disorders	Disease or Syndrome	308	454	0.1		1	1	1	2009	2009
AGTR1	185	Neoplasms	C0027651	group	Neoplasms	Neoplastic Process	10161	1644	0.1		0.958	24	0	1996	2019
AGTR1	185	Coronary heart disease	C0010068	disease	Cardiovascular Diseases	Disease or Syndrome	1576	1178	0.1		0.867	30	5	1996	2020
AGTR1	185	Coronary Arteriosclerosis	C0010054	disease	Cardiovascular Diseases	Disease or Syndrome	1282	440	0.1		0.852	27	5	1996	2020
AGTR1	185	Coronary Artery Disease	C1956346	disease	Cardiovascular Diseases	Disease or Syndrome	1708	1577	0.1		0.829	35	5	1996	2020
AGTR1	185	Breast Carcinoma	C0678222	disease	Neoplasms; Skin and Connective Tissue Diseases	Neoplastic Process	6776	2793	0.1		0.885	26	1	2001	2019
AGTR1	185	Tumor Cell Invasion	C1269955	phenotype		Neoplastic Process	6626	169	0.1		1	16	0	2005	2019
AGTR1	185	Abnormality of the urinary system	C4021821	disease	Congenital, Hereditary, and Neonatal Diseases and Abnormalities; Female Urogenital Diseases and Pregnancy Complications; Male Urogenital Diseases	Disease or Syndrome	50	0	0.1			0	0
AGTR1	185	Cardiovascular Diseases	C0007222	group	Cardiovascular Diseases	Disease or Syndrome	1756	711	0.1		0.943	35	2	1998	2020
AGTR1	185	Triglycerides measurement	C0202236	phenotype		Laboratory Procedure	563	1418	0.1		1	1	2	2012	2012
AGTR1	185	Low density lipoprotein cholesterol measurement	C0202117	phenotype		Laboratory Procedure	483	1142	0.1		1	1	3	2012	2012
AGTR1	185	Malignant Neoplasms	C0006826	group	Neoplasms	Neoplastic Process	8621	1641	0.1		0.947	19	0	1998	2019
AGTR1	185	Metabolic Syndrome X	C0524620	disease	Nutritional and Metabolic Diseases	Disease or Syndrome	1125	591	0.1		1	16	1	2001	2019
AGTR1	185	Marfan Syndrome	C0024796	disease	Congenital, Hereditary, and Neonatal Diseases and Abnormalities; Skin and Connective Tissue Diseases; Musculoskeletal Diseases; Cardiovascular Diseases	Disease or Syndrome	130	1012	0.08		0.875	8	0	2008	2019
AGTR1	185	Conn Syndrome	C1384514	disease	Endocrine System Diseases	Disease or Syndrome	82	25	0.08		1	8	1	1994	2019
AGTR1	185	Aortic Stiffness	C3178782	phenotype		Disease or Syndrome	61	11	0.08		1	8	0	1995	2007
AGTR1	185	Hypertrophic Cardiomyopathy	C0007194	disease	Cardiovascular Diseases	Disease or Syndrome	560	635	0.08		1	8	1	1998	2017
AGTR1	185	Conn Adenoma	C0009777	disease	Neoplasms; Endocrine System Diseases	Neoplastic Process	107	5	0.08		1	8	0	1995	2019
AGTR1	185	Alzheimer's Disease	C0002395	disease	Nervous System Diseases; Mental Disorders	Disease or Syndrome	3397	1843	0.08		1	8	0	2014	2020
AGTR1	185	Renal Insufficiency	C1565489	disease	Female Urogenital Diseases and Pregnancy Complications; Male Urogenital Diseases	Disease or Syndrome	615	42	0.07		0.857	7	0	2003	2019
AGTR1	185	Obesity	C0028754	disease	Pathological Conditions, Signs and Symptoms; Nutritional and Metabolic Diseases	Disease or Syndrome	2821	1111	0.07		0.857	7	0	2002	2017
AGTR1	185	Myocardial Ischemia	C0151744	disease	Cardiovascular Diseases	Disease or Syndrome	756	103	0.07		0.857	7	0	1998	2013
AGTR1	185	Endothelial dysfunction	C0856169	phenotype		Disease or Syndrome	716	25	0.07		1	7	0	2005	2019
AGTR1	185	Pregnancy associated hypertension	C0852036	phenotype	Female Urogenital Diseases and Pregnancy Complications; Cardiovascular Diseases	Disease or Syndrome	186	43	0.07		1	7	0	2001	2019
AGTR1	185	Non-alcoholic Fatty Liver Disease	C0400966	disease	Digestive System Diseases	Disease or Syndrome	1058	222	0.07		1	7	9	2009	2019
AGTR1	185	Carcinogenesis	C0596263	phenotype	Pathological Conditions, Signs and Symptoms; Neoplasms	Neoplastic Process	6243	355	0.07		0.857	7	0	1998	2017
AGTR1	185	Tumor Progression	C0178874	phenotype	Pathological Conditions, Signs and Symptoms	Neoplastic Process	3865	72	0.07		0.857	7	0	2005	2019
AGTR1	185	Malignant neoplasm of prostate	C0376358	disease	Neoplasms; Male Urogenital Diseases	Neoplastic Process	4502	1082	0.06		1	6	0	2003	2019
AGTR1	185	Liver carcinoma	C2239176	disease	Digestive System Diseases; Neoplasms	Neoplastic Process	5725	942	0.06		1	6	0	1995	2020
AGTR1	185	Metabolic Diseases	C0025517	group	Nutritional and Metabolic Diseases	Disease or Syndrome	945	50	0.06		1	6	0	2014	2018
AGTR1	185	Prostate carcinoma	C0600139	disease	Neoplasms; Male Urogenital Diseases	Neoplastic Process	4388	1168	0.06		1	6	0	2003	2019
AGTR1	185	Atrial Fibrillation	C0004238	disease	Pathological Conditions, Signs and Symptoms; Cardiovascular Diseases	Disease or Syndrome	939	584	0.06		0.833	6	4	2000	2019
AGTR1	185	Pre-Eclampsia	C0032914	phenotype	Female Urogenital Diseases and Pregnancy Complications	Pathologic Function	166	14	0.06		1	6	0	2003	2009
AGTR1	185	Depressive disorder	C0011581	disease	Mental Disorders	Mental or Behavioral Dysfunction	1719	297	0.05		1	5	1	2005	2017
AGTR1	185	Depressed mood	C0344315	phenotype	Behavior and Behavior Mechanisms	Mental or Behavioral Dysfunction	1461	269	0.05		1	5	1	2005	2017
AGTR1	185	Impaired cognition	C0338656	disease	Mental Disorders	Mental or Behavioral Dysfunction	1630	348	0.05		1	5	0	2014	2019
AGTR1	185	Mental Depression	C0011570	disease	Behavior and Behavior Mechanisms	Mental or Behavioral Dysfunction	1478	271	0.05		1	5	1	2005	2017
AGTR1	185	Vesicoureteral Reflux 1	C4551858	disease	Female Urogenital Diseases and Pregnancy Complications; Male Urogenital Diseases	Disease or Syndrome	47	10	0.05		1	5	0	1999	2015
AGTR1	185	Hyperglycemia	C0020456	disease	Nutritional and Metabolic Diseases	Disease or Syndrome	1098	108	0.05		1	5	0	1997	2018
AGTR1	185	Hypercholesterolemia	C0020443	disease	Nutritional and Metabolic Diseases	Disease or Syndrome	489	123	0.05		0.8	5	0	2000	2013
AGTR1	185	Kidney Failure, Acute	C0022660	disease	Female Urogenital Diseases and Pregnancy Complications; Male Urogenital Diseases	Disease or Syndrome	826	32	0.05		0.8	5	0	2001	2019
AGTR1	185	Fibrosis, Liver	C0239946	disease	Pathological Conditions, Signs and Symptoms; Digestive System Diseases	Disease or Syndrome	1179	64	0.05		1	5	0	2009	2017
AGTR1	185	Malignant neoplasm of endometrium	C0007103	disease	Neoplasms; Female Urogenital Diseases and Pregnancy Complications	Neoplastic Process	1235	197	0.04		1	4	0	2012	2018
AGTR1	185	Hypertrophic obstructive cardiomyopathy	C4551472	disease	Cardiovascular Diseases	Disease or Syndrome	233	90	0.04		1	4	1	1998	2010
AGTR1	185	Kidney Failure	C0035078	disease	Female Urogenital Diseases and Pregnancy Complications; Male Urogenital Diseases	Disease or Syndrome	378	36	0.04		1	4	0	1999	2005
AGTR1	185	Respiratory Distress Syndrome, Adult	C0035222	disease	Respiratory Tract Diseases	Disease or Syndrome	434	60	0.04		1	4	0	2010	2019
AGTR1	185	Hypernatremia	C0020488	phenotype	Nutritional and Metabolic Diseases	Disease or Syndrome	59	3	0.04		1	4	0	2017	2020
AGTR1	185	Mitral Valve Prolapse Syndrome	C0026267	disease	Cardiovascular Diseases	Disease or Syndrome	111	29	0.04		1	4	0	2000	2008
AGTR1	185	Adrenal Gland Neoplasms	C0001624	group	Neoplasms; Endocrine System Diseases	Neoplastic Process	94	0	0.04		1	4	0	1994	2008
AGTR1	185	Renal vascular disorder	C0268790	group	Female Urogenital Diseases and Pregnancy Complications; Male Urogenital Diseases; Cardiovascular Diseases	Disease or Syndrome	22	6	0.04		1	4	0	1998	2018
AGTR1	185	ST segment elevation myocardial infarction	C1536220	disease	Pathological Conditions, Signs and Symptoms; Cardiovascular Diseases	Disease or Syndrome	264	16	0.04		1	4	0	2011	2020
AGTR1	185	Endometrial Carcinoma	C0476089	disease	Neoplasms; Female Urogenital Diseases and Pregnancy Complications	Neoplastic Process	1597	326	0.04		1	4	0	2012	2018
AGTR1	185	Ventricular arrhythmia	C0085612	disease	Pathological Conditions, Signs and Symptoms; Cardiovascular Diseases	Disease or Syndrome	176	37	0.03		1	3	0	1999	2012
AGTR1	185	Tumor Angiogenesis	C1519670	phenotype	Pathological Conditions, Signs and Symptoms	Neoplastic Process	822	5	0.03		1	3	0	2008	2017
AGTR1	185	Carotid Atherosclerosis	C0577631	disease	Nervous System Diseases; Cardiovascular Diseases	Disease or Syndrome	219	79	0.03		1	3	1	2006	2016
AGTR1	185	Malignant neoplasm of pancreas	C0346647	disease	Digestive System Diseases; Neoplasms; Endocrine System Diseases	Neoplastic Process	2667	277	0.03		1	3	0	2001	2015
AGTR1	185	Vascular Diseases	C0042373	group	Cardiovascular Diseases	Disease or Syndrome	688	40	0.03		1	3	0	2007	2018
AGTR1	185	Carcinoma, Ovarian Epithelial	C4721610	disease	Neoplasms; Female Urogenital Diseases and Pregnancy Complications; Endocrine System Diseases	Neoplastic Process	2841	327	0.03		1	3	0	2005	2019
AGTR1	185	Ureteral obstruction	C0041956	phenotype	Female Urogenital Diseases and Pregnancy Complications; Male Urogenital Diseases	Disease or Syndrome	359	0	0.03		1	3	0	2017	2019
AGTR1	185	Cardiac Arrhythmia	C0003811	phenotype	Pathological Conditions, Signs and Symptoms; Cardiovascular Diseases	Disease or Syndrome	559	111	0.03		0.667	3	0	2002	2019
AGTR1	185	Subarachnoid Hemorrhage	C0038525	disease	Pathological Conditions, Signs and Symptoms; Nervous System Diseases; Cardiovascular Diseases	Disease or Syndrome	501	26	0.03		1	3	0	2014	2018
AGTR1	185	Systemic Scleroderma	C0036421	disease	Skin and Connective Tissue Diseases	Disease or Syndrome	979	287	0.03		1	3	2	2004	2016
AGTR1	185	Renal fibrosis	C0151650	disease	Pathological Conditions, Signs and Symptoms; Female Urogenital Diseases and Pregnancy Complications; Male Urogenital Diseases	Disease or Syndrome	570	1	0.03		1	3	0	2014	2019
AGTR1	185	Aortic Aneurysm	C0003486	disease	Cardiovascular Diseases	Disease or Syndrome	278	19	0.03		1	3	0	2008	2018
AGTR1	185	Hyperactive behavior	C0424295	phenotype	Pathological Conditions, Signs and Symptoms; Nervous System Diseases	Mental or Behavioral Dysfunction	1263	112	0.03		1	3	0	2015	2019
AGTR1	185	Parkinson Disease	C0030567	disease	Nervous System Diseases	Disease or Syndrome	2078	990	0.03		1	3	0	2017	2018
AGTR1	185	Heart Failure, Diastolic	C1135196	disease	Cardiovascular Diseases	Disease or Syndrome	55	9	0.03		1	3	3	2008	2009
AGTR1	185	Glomerulitis (disorder)	C0017657	disease	Pathological Conditions, Signs and Symptoms; Female Urogenital Diseases and Pregnancy Complications; Male Urogenital Diseases	Disease or Syndrome	8	1	0.03		1	3	0	2017	2018
AGTR1	185	Liver Cirrhosis	C0023890	disease	Pathological Conditions, Signs and Symptoms; Digestive System Diseases	Disease or Syndrome	1182	189	0.03		1	3	0	2005	2010
AGTR1	185	Liver neoplasms	C0023903	group	Digestive System Diseases; Neoplasms	Neoplastic Process	1424	7	0.03		1	3	0	1995	2020
AGTR1	185	Idiopathic pulmonary arterial hypertension	C3203102	disease	Respiratory Tract Diseases	Disease or Syndrome	776	24	0.03		1	3	0	2009	2019
AGTR1	185	melanoma	C0025202	disease	Neoplasms	Neoplastic Process	3087	515	0.03		1	3	0	2010	2019
AGTR1	185	Multiple Sclerosis	C0026769	disease	Immune System Diseases; Nervous System Diseases	Disease or Syndrome	1800	1022	0.03		1	3	0	2009	2019
AGTR1	185	Endometriosis	C0014175	disease	Female Urogenital Diseases and Pregnancy Complications	Disease or Syndrome	1188	274	0.03		0.667	3	0	2010	2014
AGTR1	185	Chronic heart failure	C0264716	disease	Cardiovascular Diseases	Disease or Syndrome	223	11	0.03		1	3	0	2012	2017
AGTR1	185	Malignant Hypertension	C0020540	disease	Cardiovascular Diseases	Disease or Syndrome	23	2	0.03		1	3	0	2007	2017
AGTR1	185	Eclampsia	C0013537	disease	Female Urogenital Diseases and Pregnancy Complications	Disease or Syndrome	241	38	0.03		0.667	3	0	1997	2011
AGTR1	185	Malignant neoplasm of ovary	C1140680	disease	Neoplasms; Female Urogenital Diseases and Pregnancy Complications; Endocrine System Diseases	Neoplastic Process	2563	315	0.03		1	3	0	2005	2019
AGTR1	185	Pancreatic carcinoma	C0235974	disease	Digestive System Diseases; Neoplasms; Endocrine System Diseases	Neoplastic Process	2689	322	0.03		1	3	0	2001	2015
AGTR1	185	Memory impairment	C0233794	phenotype	Pathological Conditions, Signs and Symptoms; Nervous System Diseases; Behavior and Behavior Mechanisms	Mental or Behavioral Dysfunction	763	48	0.02		1	2	0	2018	2019
AGTR1	185	Dyslipidemias	C0242339	group	Nutritional and Metabolic Diseases	Disease or Syndrome	471	184	0.02		1	2	1	2010	2012
AGTR1	185	Dementia	C0497327	disease	Nervous System Diseases; Mental Disorders	Mental or Behavioral Dysfunction	816	176	0.02		1	2	1	2017	2017
AGTR1	185	ovarian neoplasm	C0919267	disease	Neoplasms; Female Urogenital Diseases and Pregnancy Complications; Endocrine System Diseases	Neoplastic Process	2542	757	0.02		1	2	0	2006	2019
AGTR1	185	Neurodegenerative Disorders	C0524851	group	Nervous System Diseases	Disease or Syndrome	1515	85	0.02		1	2	0	2017	2019
AGTR1	185	Cardiac fibrosis	C1397307	disease		Disease or Syndrome	297	3	0.02		1	2	0	2019	2019
AGTR1	185	Parkinsonian Disorders	C0242422	group	Nervous System Diseases	Disease or Syndrome	373	95	0.02		1	2	0	2017	2018
AGTR1	185	Coronary Stenosis	C0242231	disease	Cardiovascular Diseases	Disease or Syndrome	111	20	0.02		1	2	0	1996	2004
AGTR1	185	Vascular inflammations	C0947751	phenotype	Cardiovascular Diseases	Disease or Syndrome	305	3	0.02		1	2	0	2017	2018
AGTR1	185	Cerebral Vasospasm	C0265110	disease	Nervous System Diseases; Cardiovascular Diseases	Disease or Syndrome	48	3	0.02		1	2	0	2018	2018
AGTR1	185	Malignant neoplasm of lung	C0242379	disease	Neoplasms; Respiratory Tract Diseases	Neoplastic Process	4173	1142	0.02		1	2	0	2009	2017
AGTR1	185	Hypertensive heart disease	C0152105	disease	Cardiovascular Diseases	Disease or Syndrome	32	0	0.02		1	2	0	2002	2003
AGTR1	185	High altitude pulmonary edema	C0340100	disease	Respiratory Tract Diseases	Disease or Syndrome	56	45	0.02		1	2	0	2004	2016
AGTR1	185	Carcinoma of lung	C0684249	disease	Neoplasms; Respiratory Tract Diseases	Neoplastic Process	4081	1204	0.02		1	2	0	2009	2017
AGTR1	185	Postural Orthostatic Tachycardia Syndrome	C1299624	disease	Nervous System Diseases	Disease or Syndrome	25	1	0.02		1	2	0	2008	2018
AGTR1	185	Osteosarcoma of bone	C0585442	disease	Neoplasms	Neoplastic Process	2247	151	0.02		1	2	0	2017	2018
AGTR1	185	Secondary malignant neoplasm of lymph node	C0686619	disease	Pathological Conditions, Signs and Symptoms; Neoplasms	Neoplastic Process	2825	188	0.02		1	2	0	2007	2019
AGTR1	185	Primary malignant neoplasm of lung	C1306460	disease	Neoplasms; Respiratory Tract Diseases	Neoplastic Process	3894	981	0.02		1	2	0	2009	2017
AGTR1	185	Stomach Carcinoma	C0699791	disease	Digestive System Diseases; Neoplasms	Neoplastic Process	3720	652	0.02		1	2	0	2007	2008
AGTR1	185	Chronic Kidney Insufficiency	C0403447	disease	Female Urogenital Diseases and Pregnancy Complications; Male Urogenital Diseases	Disease or Syndrome	52	12	0.02		1	2	0	2003	2006
AGTR1	185	Maternal hypertension	C0565599	disease	Female Urogenital Diseases and Pregnancy Complications; Cardiovascular Diseases	Disease or Syndrome	52	22	0.02		1	2	0	2004	2018
AGTR1	185	Acute Coronary Syndrome	C0948089	disease	Cardiovascular Diseases	Disease or Syndrome	440	139	0.02		1	2	0	2014	2020
AGTR1	185	Forgetful	C0542476	phenotype	Pathological Conditions, Signs and Symptoms; Nervous System Diseases; Mental Disorders; Behavior and Behavior Mechanisms	Sign or Symptom	429	18	0.02		1	2	0	2018	2019
AGTR1	185	Carcinoma of bladder	C0699885	disease	Neoplasms; Female Urogenital Diseases and Pregnancy Complications; Male Urogenital Diseases	Neoplastic Process	2104	309	0.02		1	2	0	2010	2017
AGTR1	185	Very Low Birth Weight	C0282666	phenotype		Sign or Symptom	42	2	0.02		1	2	0	2001	2003
AGTR1	185	Childhood Osteosarcoma	C1332986	disease	Neoplasms	Neoplastic Process	2208	151	0.02		1	2	0	2017	2018
AGTR1	185	Brain Infarction	C0751955	disease	Pathological Conditions, Signs and Symptoms; Nervous System Diseases; Cardiovascular Diseases	Disease or Syndrome	114	11	0.02		0.5	2	0	2005	2007
AGTR1	185	Secondary malignant neoplasm of lung	C0153676	disease	Neoplasms; Respiratory Tract Diseases	Neoplastic Process	1370	20	0.02		1	2	0	2018	2019
AGTR1	185	Intraocular pressure disorder	C0595921	disease	Eye Diseases	Disease or Syndrome	304	56	0.02		1	2	0	2005	2018
AGTR1	185	Pulmonary arterial hypertension	C2973725	disease	Respiratory Tract Diseases; Cardiovascular Diseases	Disease or Syndrome	413	70	0.02		1	2	0	2009	2015
AGTR1	185	Cognition Disorders	C0009241	group	Mental Disorders	Mental or Behavioral Dysfunction	607	47	0.02		1	2	0	2014	2017
AGTR1	185	Peptic Ulcer	C0030920	disease	Digestive System Diseases	Disease or Syndrome	150	25	0.02		1	2	0	2011	2012
AGTR1	185	Hyperthyroidism	C0020550	disease	Endocrine System Diseases	Disease or Syndrome	279	27	0.02		1	2	0	2017	2018
AGTR1	185	Cerebrovascular Disorders	C0007820	group	Nervous System Diseases; Cardiovascular Diseases	Disease or Syndrome	233	56	0.02		1	2	1	2007	2013
AGTR1	185	Brain Ischemia	C0007786	disease	Nervous System Diseases; Cardiovascular Diseases	Disease or Syndrome	358	5	0.02		1	2	0	2007	2014
AGTR1	185	End stage cardiac failure	C1868938	disease		Disease or Syndrome	76	2	0.02		1	2	0	1996	1997
AGTR1	185	Cerebral Infarction	C0007785	disease	Pathological Conditions, Signs and Symptoms; Nervous System Diseases; Cardiovascular Diseases	Disease or Syndrome	687	123	0.02		1	2	0	2011	2011
AGTR1	185	Hyperaldosteronism	C0020428	disease	Endocrine System Diseases	Disease or Syndrome	84	6	0.02		1	2	0	2001	2018
AGTR1	185	Nephrotic Syndrome	C0027726	group	Female Urogenital Diseases and Pregnancy Complications; Male Urogenital Diseases	Disease or Syndrome	384	45	0.02		0.5	2	0	2005	2019
AGTR1	185	Osteosarcoma	C0029463	disease	Neoplasms	Neoplastic Process	2283	178	0.02		1	2	0	2017	2018
AGTR1	185	Colitis	C0009319	disease	Digestive System Diseases	Disease or Syndrome	1135	15	0.02		1	2	0	2018	2019
AGTR1	185	BESTROPHINOPATHY, AUTOSOMAL RECESSIVE	C3888198	disease	Congenital, Hereditary, and Neonatal Diseases and Abnormalities; Eye Diseases	Disease or Syndrome	17	32	0.02		1	2	0	2018	2018
AGTR1	185	Obesity, Visceral	C2936179	phenotype	Nutritional and Metabolic Diseases	Sign or Symptom	55	3	0.02		1	2	0	2014	2017
AGTR1	185	Presenile dementia	C0011265	disease	Nervous System Diseases; Mental Disorders	Mental or Behavioral Dysfunction	718	159	0.02		1	2	1	2017	2017
AGTR1	185	Steatohepatitis	C2711227	disease	Digestive System Diseases	Disease or Syndrome	1143	75	0.02		1	2	0	2009	2017
AGTR1	185	Lupus Erythematosus, Systemic	C0024141	disease	Skin and Connective Tissue Diseases; Immune System Diseases	Disease or Syndrome	1883	1172	0.02		0.5	2	1	2017	2018
AGTR1	185	Malignant neoplasm of stomach	C0024623	disease	Digestive System Diseases; Neoplasms	Neoplastic Process	3806	615	0.02		1	2	0	2007	2008
AGTR1	185	Colorectal Carcinoma	C0009402	disease	Digestive System Diseases; Neoplasms	Neoplastic Process	5473	1962	0.02		1	2	0	2018	2019
AGTR1	185	Degenerative polyarthritis	C0029408	disease	Musculoskeletal Diseases	Disease or Syndrome	1827	247	0.02		1	2	0	2018	2019
AGTR1	185	Tubulointerstitial fibrosis	C1969372	phenotype		Disease or Syndrome	328	0	0.02		0.5	2	0	2007	2019
AGTR1	185	Polycystic Ovary Syndrome	C0032460	disease	Neoplasms; Female Urogenital Diseases and Pregnancy Complications; Endocrine System Diseases	Disease or Syndrome	988	363	0.02		0.5	2	0	2010	2013
AGTR1	185	Brain Diseases	C0006111	group	Nervous System Diseases	Disease or Syndrome	345	10	0.02		1	2	0	2017	2020
AGTR1	185	Bladder Neoplasm	C0005695	disease	Neoplasms; Female Urogenital Diseases and Pregnancy Complications; Male Urogenital Diseases	Neoplastic Process	2130	281	0.02		1	2	0	2010	2017
AGTR1	185	Anxiety	C0003467	disease	Behavior and Behavior Mechanisms	Mental or Behavioral Dysfunction	1048	287	0.02		1	2	0	2013	2018
AGTR1	185	ST-segment elevation myocardial infarction (STEMI)	C4699152	disease		Disease or Syndrome	51	2	0.02		0.5	2	0	2011	2012
AGTR1	185	Peripheral Arterial Diseases	C1704436	group	Cardiovascular Diseases	Disease or Syndrome	319	128	0.02		0.5	2	0	2009	2009
AGTR1	185	Arteriovenous fistula	C0003855	phenotype	Pathological Conditions, Signs and Symptoms; Congenital, Hereditary, and Neonatal Diseases and Abnormalities; Cardiovascular Diseases	Anatomical Abnormality	93	8	0.02		1	2	2	2009	2016
AGTR1	185	Adenoma	C0001430	group	Neoplasms	Neoplastic Process	1183	103	0.02		1	2	0	1996	1997
AGTR1	185	Adenocarcinoma	C0001418	group	Neoplasms	Neoplastic Process	2235	168	0.02		1	2	0	2005	2005
AGTR1	185	Vesico-Ureteral Reflux	C0042580	disease	Female Urogenital Diseases and Pregnancy Complications; Male Urogenital Diseases	Disease or Syndrome	187	23	0.02		1	2	1	2004	2017
AGTR1	185	Nasopharyngeal carcinoma	C2931822	disease	Neoplasms; Stomatognathic Diseases; Otorhinolaryngologic Diseases	Neoplastic Process	1553	320	0.02		1	2	0	2009	2018
AGTR1	185	Anxiety Disorders	C0003469	group	Mental Disorders	Mental or Behavioral Dysfunction	840	163	0.02		1	2	0	2013	2018
AGTR1	185	Renal Cell Carcinoma	C0007134	disease	Neoplasms; Female Urogenital Diseases and Pregnancy Complications; Male Urogenital Diseases	Neoplastic Process	2084	288	0.02		1	2	2	1995	2015
AGTR1	185	Retinal Diseases	C0035309	group	Eye Diseases	Disease or Syndrome	714	56	0.02		1	2	0	2019	2020
AGTR1	185	PATENT DUCTUS ARTERIOSUS 1	C4282128	disease	Congenital, Hereditary, and Neonatal Diseases and Abnormalities; Cardiovascular Diseases	Congenital Abnormality	229	12	0.02		1	2	0	2008	2010
AGTR1	185	Malignant neoplasm of urinary bladder	C0005684	disease	Neoplasms; Female Urogenital Diseases and Pregnancy Complications; Male Urogenital Diseases	Neoplastic Process	2113	316	0.02		1	2	0	2010	2017
AGTR1	185	Sarcoidosis	C0036202	disease	Hemic and Lymphatic Diseases	Disease or Syndrome	413	787	0.02		1	2	0	1998	2009
AGTR1	185	Retinopathy of Prematurity	C0035344	disease	Congenital, Hereditary, and Neonatal Diseases and Abnormalities; Eye Diseases	Disease or Syndrome	202	16	0.02		1	2	0	2009	2015
AGTR1	185	Heart Diseases	C0018799	group	Cardiovascular Diseases	Disease or Syndrome	537	45	0.02		0.5	2	0	2003	2006
AGTR1	185	Luminal A Breast Carcinoma	C3642345	disease		Neoplastic Process	153	11	0.01		1	1	0	2018	2018
AGTR1	185	Patent ductus arteriosus - persisting type	C3495549	disease	Congenital, Hereditary, and Neonatal Diseases and Abnormalities; Respiratory Tract Diseases; Cardiovascular Diseases	Congenital Abnormality	30	10	0.01		1	1	0	2009	2009
AGTR1	185	MOHR-TRANEBJAERG SYNDROME	C0796074	disease	Pathological Conditions, Signs and Symptoms; Congenital, Hereditary, and Neonatal Diseases and Abnormalities; Eye Diseases; Nervous System Diseases; Mental Disorders; Otorhinolaryngologic Diseases; Behavior and Behavior Mechanisms	Disease or Syndrome	89	19	0.01		1	1	0	2008	2008
AGTR1	185	Community acquired pneumonia	C0694549	disease	Infections; Respiratory Tract Diseases	Disease or Syndrome	75	13	0.01		1	1	0	2013	2013
AGTR1	185	Acute Cerebrovascular Accidents	C0751956	disease	Nervous System Diseases; Cardiovascular Diseases	Disease or Syndrome	155	2	0.01		0	1	0	2013	2013
AGTR1	185	early pregnancy	C0747845	phenotype		Disease or Syndrome	273	8	0.01		1	1	0	2014	2014
AGTR1	185	Acute Chest Syndrome	C0742343	disease	Congenital, Hereditary, and Neonatal Diseases and Abnormalities; Respiratory Tract Diseases; Hemic and Lymphatic Diseases	Disease or Syndrome	405	135	0.01		1	1	0	2020	2020
AGTR1	185	Reflux nephropathy (disorder)	C3495566	disease	Female Urogenital Diseases and Pregnancy Complications; Infections; Male Urogenital Diseases	Disease or Syndrome	13	0	0.01		1	1	0	2002	2002
AGTR1	185	Acute respiratory distress	C0748355	disease	Pathological Conditions, Signs and Symptoms; Respiratory Tract Diseases	Disease or Syndrome	147	6	0.01		1	1	0	2019	2019
AGTR1	185	Malignant neoplasm of kidney	C0740457	disease	Neoplasms; Female Urogenital Diseases and Pregnancy Complications; Male Urogenital Diseases	Neoplastic Process	664	22	0.01		1	1	0	2018	2018
AGTR1	185	Symptomatic carotid artery stenosis	C3695086	disease	Nervous System Diseases; Cardiovascular Diseases	Disease or Syndrome	8	0	0.01		1	1	0	2014	2014
AGTR1	185	Experimental Organism Basal Cell Carcinoma	C3811653	phenotype	Neoplasms	Neoplastic Process	437	63	0.01		1	1	0	2019	2019
AGTR1	185	Carcinoma, Basal Cell	C4721806	disease	Neoplasms	Neoplastic Process	557	91	0.01		1	1	0	2019	2019
AGTR1	185	Atherosclerotic lesion	C4703473	disease	Cardiovascular Diseases	Disease or Syndrome	253	0	0.01		1	1	0	2001	2001
AGTR1	185	Hepatitis C, Chronic	C0524910	disease	Digestive System Diseases; Infections	Disease or Syndrome	430	80	0.01		1	1	0	2009	2009
AGTR1	185	Infantile hemangioma	C4317089	disease	Neoplasms; Cardiovascular Diseases	Neoplastic Process	82	4	0.01		1	1	0	2017	2017
AGTR1	185	Peritoneal dissemination	C4087504	disease		Neoplastic Process	170	0	0.01		1	1	0	2005	2005
AGTR1	185	Dupuytren's Disease	C4082974	disease	Neoplasms; Skin and Connective Tissue Diseases; Musculoskeletal Diseases	Disease or Syndrome	59	14	0.01		1	1	0	2018	2018
AGTR1	185	Megaureter	C4049615	disease		Congenital Abnormality	8	0	0.01		1	1	0	1999	1999
AGTR1	185	Neointimal hyperplasia	C4049446	disease		Disease or Syndrome	198	0	0.01		1	1	0	2017	2017
AGTR1	185	Hyperhomocysteinemia	C0598608	disease	Congenital, Hereditary, and Neonatal Diseases and Abnormalities; Nutritional and Metabolic Diseases	Disease or Syndrome	246	45	0.01		1	1	0	2018	2018
AGTR1	185	Epithelial ovarian cancer	C0677886	disease	Neoplasms; Female Urogenital Diseases and Pregnancy Complications; Endocrine System Diseases	Neoplastic Process	1224	129	0.01		1	1	0	2019	2019
AGTR1	185	Focal Segmental Glomerulosclerosis, Not Otherwise Specified	C4049702	disease	Female Urogenital Diseases and Pregnancy Complications; Male Urogenital Diseases	Disease or Syndrome	42	6	0.01		0	1	0	1998	1998
AGTR1	185	Pre-renal acute kidney injury	C3854173	disease	Female Urogenital Diseases and Pregnancy Complications; Male Urogenital Diseases	Disease or Syndrome	67	4	0.01		1	1	0	2001	2001
AGTR1	185	Dilatation of ureter	C0521620	disease	Female Urogenital Diseases and Pregnancy Complications; Male Urogenital Diseases	Anatomical Abnormality	72	2	0.01		1	1	0	1999	1999
AGTR1	185	Mammary Neoplasms	C1458155	group	Neoplasms; Skin and Connective Tissue Diseases	Neoplastic Process	2780	385	0.01		1	1	0	2006	2006
AGTR1	185	Barretts esophagus with dysplasia	C1333324	disease	Digestive System Diseases; Neoplasms	Disease or Syndrome	9	0	0.01		1	1	0	2019	2019
AGTR1	185	LAURIN-SANDROW SYNDROME	C1851100	disease	Congenital, Hereditary, and Neonatal Diseases and Abnormalities; Musculoskeletal Diseases	Disease or Syndrome	36	0	0.01		1	1	0	2018	2018
AGTR1	185	Nonarteritic anterior ischemic optic neuropathy (NAION)	C1852242	disease		Disease or Syndrome	22	6	0.01		1	1	0	2000	2000
AGTR1	185	FRIEDREICH ATAXIA 1	C1856689	disease	Congenital, Hereditary, and Neonatal Diseases and Abnormalities; Nutritional and Metabolic Diseases; Nervous System Diseases	Disease or Syndrome	119	24	0.01		1	1	1	2011	2011
AGTR1	185	Trichohepatoenteric Syndrome	C1857276	disease	Pathological Conditions, Signs and Symptoms; Congenital, Hereditary, and Neonatal Diseases and Abnormalities; Female Urogenital Diseases and Pregnancy Complications; Skin and Connective Tissue Diseases	Disease or Syndrome	424	28	0.01		0	1	0	1994	1994
AGTR1	185	Pseudohyperkalemia Cardiff	C1861453	disease	Nutritional and Metabolic Diseases	Disease or Syndrome	218	60	0.01		1	1	0	2009	2009
AGTR1	185	Aortic root dilation	C1866956	disease		Disease or Syndrome	9	0	0.01		1	1	0	2014	2014
AGTR1	185	Cardiomyopathy, Familial Idiopathic	C1449563	disease	Cardiovascular Diseases	Disease or Syndrome	773	243	0.01		1	1	0	2017	2017
AGTR1	185	Invasive Carcinoma	C1334274	phenotype	Neoplasms	Neoplastic Process	173	1	0.01		1	1	0	2001	2001
AGTR1	185	Endometrial Endometrioid Adenocarcinoma	C1336905	disease	Neoplasms; Female Urogenital Diseases and Pregnancy Complications; Endocrine System Diseases	Neoplastic Process	53	0	0.01		1	1	0	2005	2005
AGTR1	185	ANOPHTHALMIA AND PULMONARY HYPOPLASIA	C1832661	disease	Congenital, Hereditary, and Neonatal Diseases and Abnormalities; Eye Diseases; Respiratory Tract Diseases	Disease or Syndrome	1410	80	0.01		1	1	0	2015	2015
AGTR1	185	Adverse Event Associated with Cardiac Arrhythmia	C1560249	phenotype		Disease or Syndrome	42	5	0.01		1	1	0	2008	2008
AGTR1	185	Prehypertension	C1696708	disease	Cardiovascular Diseases	Disease or Syndrome	41	5	0.01		1	1	1	2011	2011
AGTR1	185	Cognitive changes	C1392786	phenotype	Pathological Conditions, Signs and Symptoms; Nervous System Diseases	Mental or Behavioral Dysfunction	50	15	0.01		1	1	0	2019	2019
AGTR1	185	Associated Pulmonary Arterial Hypertension	C1701938	disease	Respiratory Tract Diseases	Disease or Syndrome	22	4	0.01		1	1	0	2015	2015
AGTR1	185	Benign Prostatic Hyperplasia	C1704272	disease	Male Urogenital Diseases	Disease or Syndrome	770	91	0.01		1	1	0	2017	2017
AGTR1	185	Aggressive periodontitis, generalized	C1719495	disease	Stomatognathic Diseases	Disease or Syndrome	56	16	0.01		1	1	0	2009	2009
AGTR1	185	Idiopathic Pulmonary Fibrosis	C1800706	disease	Respiratory Tract Diseases	Disease or Syndrome	803	63	0.01		1	1	0	2007	2007
AGTR1	185	Renal carcinoma	C1378703	disease	Neoplasms; Female Urogenital Diseases and Pregnancy Complications; Male Urogenital Diseases	Neoplastic Process	665	21	0.01		1	1	0	2018	2018
AGTR1	185	Left ventricular systolic dysfunction	C1277187	disease	Cardiovascular Diseases	Disease or Syndrome	41	11	0.01		1	1	0	2015	2015
AGTR1	185	Premature coronary artery atherosclerosis	C1867743	phenotype	Cardiovascular Diseases	Disease or Syndrome	87	43	0.01		1	1	0	2014	2014
AGTR1	185	Intraepithelial Neoplasia	C0878500	disease	Neoplasms	Neoplastic Process	186	0	0.01		1	1	0	2008	2008
AGTR1	185	Enzyme inhibition disorder	C0877008	phenotype		Disease or Syndrome	171	1	0.01		1	1	0	1996	1996
AGTR1	185	Chronic graft-versus-host disease	C0867389	disease	Immune System Diseases	Disease or Syndrome	241	17	0.01		1	1	0	2013	2013
AGTR1	185	angina symptom	C0858277	phenotype	Pathological Conditions, Signs and Symptoms; Cardiovascular Diseases	Sign or Symptom	6	0	0.01		1	1	0	2020	2020
AGTR1	185	Early-Stage Breast Carcinoma	C2986665	disease	Neoplasms; Skin and Connective Tissue Diseases	Neoplastic Process	142	7	0.01		1	1	0	2019	2019
AGTR1	185	Invasive carcinoma of breast	C0853879	disease	Neoplasms; Skin and Connective Tissue Diseases	Neoplastic Process	473	21	0.01		1	1	0	2001	2001
AGTR1	185	Nonalcoholic Steatohepatitis	C3241937	disease	Digestive System Diseases	Disease or Syndrome	434	17	0.01		1	1	0	2019	2019
AGTR1	185	HEMOCHROMATOSIS, TYPE 1	C3469186	disease	Congenital, Hereditary, and Neonatal Diseases and Abnormalities; Nutritional and Metabolic Diseases	Disease or Syndrome	83	62	0.01		1	1	0	2011	2011
AGTR1	185	Cardiomyopathies	C0878544	group	Cardiovascular Diseases	Disease or Syndrome	925	294	0.01		1	1	0	1995	1995
AGTR1	185	Right ventricular failure	C2939447	disease	Cardiovascular Diseases	Disease or Syndrome	28	0	0.01		1	1	0	2018	2018
AGTR1	185	Secondary Neoplasm	C2939419	group	Pathological Conditions, Signs and Symptoms; Neoplasms	Neoplastic Process	2492	85	0.01		1	1	0	2015	2015
AGTR1	185	Muscular dystrophy congenital, merosin negative	C1263858	disease	Congenital, Hereditary, and Neonatal Diseases and Abnormalities; Musculoskeletal Diseases; Nervous System Diseases	Disease or Syndrome	12	109	0.01		1	1	0	2015	2015
AGTR1	185	Extranodal marginal zone B-cell lymphoma	C1955690	disease		Neoplastic Process	23	0	0.01		1	1	0	2014	2014
AGTR1	185	Endometrial adenocarcinoma	C1153706	disease	Neoplasms; Female Urogenital Diseases and Pregnancy Complications	Neoplastic Process	212	5	0.01		1	1	0	2012	2012
AGTR1	185	Autonomic nervous system disorders	C1145628	group	Nervous System Diseases	Disease or Syndrome	73	7	0.01		1	1	0	2019	2019
AGTR1	185	Persistent pulmonary hypertension	C1135361	disease		Disease or Syndrome	6	0	0.01		1	1	0	2004	2004
AGTR1	185	Adrenal hyperplasia, bilateral	C2062372	disease		Congenital Abnormality	12	0	0.01		1	1	0	2019	2019
AGTR1	185	Plaque, Amyloid	C2936349	disease	Pathological Conditions, Signs and Symptoms	Acquired Abnormality	123	10	0.01		1	1	0	2018	2018
AGTR1	185	Cerebral Hemorrhage	C2937358	phenotype	Pathological Conditions, Signs and Symptoms; Nervous System Diseases; Cardiovascular Diseases	Pathologic Function	122	78	0.01		1	1	0	2004	2004
AGTR1	185	Cone-Rod Dystrophy 2	C3489532	disease	Congenital, Hereditary, and Neonatal Diseases and Abnormalities; Eye Diseases	Disease or Syndrome	254	51	0.01		1	1	0	2017	2017
AGTR1	185	Peritoneal Fibrosis	C0521607	disease	Pathological Conditions, Signs and Symptoms; Digestive System Diseases	Disease or Syndrome	104	0	0.01		1	1	0	2005	2005
AGTR1	185	Uterine Fibroids	C0042133	group	Neoplasms	Neoplastic Process	569	154	0.01		1	1	0	2019	2019
AGTR1	185	Pleurisy	C0032231	disease	Infections; Respiratory Tract Diseases	Disease or Syndrome	82	7	0.01		1	1	0	2013	2013
AGTR1	185	Pheochromocytoma	C0031511	disease	Neoplasms	Neoplastic Process	344	186	0.01		1	1	0	2008	2008
AGTR1	185	Periodontitis	C0031099	disease	Stomatognathic Diseases	Disease or Syndrome	682	116	0.01		1	1	0	2019	2019
AGTR1	185	Periodontal Diseases	C0031090	group	Stomatognathic Diseases	Disease or Syndrome	326	22	0.01		1	1	0	2019	2019
AGTR1	185	Panic Disorder	C0030319	disease	Mental Disorders	Mental or Behavioral Dysfunction	175	101	0.01		1	1	0	2012	2012
AGTR1	185	Ovarian Carcinoma	C0029925	disease	Neoplasms; Female Urogenital Diseases and Pregnancy Complications; Endocrine System Diseases	Neoplastic Process	539	19	0.01		1	1	0	2005	2005
AGTR1	185	Otosclerosis	C0029899	disease	Otorhinolaryngologic Diseases	Disease or Syndrome	49	11	0.01		1	1	0	2008	2008
AGTR1	185	Osteopenia	C0029453	disease	Nutritional and Metabolic Diseases; Musculoskeletal Diseases	Disease or Syndrome	845	61	0.01		1	1	0	2019	2019
AGTR1	185	nervous system disorder	C0027765	group	Nervous System Diseases	Disease or Syndrome	977	39	0.01		1	1	0	2018	2018
AGTR1	185	Mucocutaneous Lymph Node Syndrome	C0026691	disease	Skin and Connective Tissue Diseases; Hemic and Lymphatic Diseases; Cardiovascular Diseases	Disease or Syndrome	370	195	0.01		1	1	0	2004	2004
AGTR1	185	Microangiopathy, Diabetic	C0025945	disease	Endocrine System Diseases; Cardiovascular Diseases	Disease or Syndrome	29	4	0.01		1	1	0	1996	1996
AGTR1	185	Lupus Nephritis	C0024143	disease	Female Urogenital Diseases and Pregnancy Complications; Skin and Connective Tissue Diseases; Male Urogenital Diseases; Immune System Diseases	Disease or Syndrome	503	64	0.01		0	1	0	2005	2005
AGTR1	185	Alcoholic Liver Diseases	C0023896	group	Digestive System Diseases; Chemically-Induced Disorders	Disease or Syndrome	195	20	0.01		1	1	0	2012	2012
AGTR1	185	Liver diseases	C0023895	group	Digestive System Diseases	Disease or Syndrome	1019	100	0.01		1	1	0	2019	2019
AGTR1	185	Leukemia, Myelocytic, Acute	C0023467	disease	Neoplasms	Neoplastic Process	3111	6892	0.01		1	1	0	2019	2019
AGTR1	185	Pneumococcal Infections	C0032269	group	Infections	Disease or Syndrome	85	1	0.01		1	1	0	2018	2018
AGTR1	185	polyps	C0032584	phenotype	Pathological Conditions, Signs and Symptoms	Anatomical Abnormality	390	18	0.01		1	1	0	2018	2018
AGTR1	185	Precancerous Conditions	C0032927	group	Neoplasms	Neoplastic Process	471	18	0.01		1	1	0	2008	2008
AGTR1	185	Urologic Diseases	C0042075	group	Female Urogenital Diseases and Pregnancy Complications; Male Urogenital Diseases	Disease or Syndrome	13	1	0.01		1	1	0	2005	2005
AGTR1	185	Tachycardia	C0039231	phenotype	Pathological Conditions, Signs and Symptoms; Cardiovascular Diseases	Finding	73	8	0.01		1	1	0	2008	2008
AGTR1	185	Subacute Sclerosing Panencephalitis	C0038522	disease	Infections; Nervous System Diseases	Disease or Syndrome	47	6	0.01		1	1	0	2006	2006
AGTR1	185	Stomach Neoplasms	C0038356	group	Digestive System Diseases; Neoplasms	Neoplastic Process	820	55	0.01		1	1	0	2008	2008
AGTR1	185	Dermatologic disorders	C0037274	group	Skin and Connective Tissue Diseases	Disease or Syndrome	617	21	0.01		1	1	0	2019	2019
AGTR1	185	Silicosis	C0037116	disease	Respiratory Tract Diseases; Occupational Diseases	Disease or Syndrome	121	7	0.01		1	1	0	2019	2019
AGTR1	185	Septicemia	C0036690	disease	Pathological Conditions, Signs and Symptoms; Infections	Disease or Syndrome	1285	141	0.01		1	1	0	2020	2020
AGTR1	185	Schizophrenia	C0036341	disease	Mental Disorders	Mental or Behavioral Dysfunction	2872	2897	0.01		1	1	0	2019	2019
AGTR1	185	Respiratory Distress Syndrome, Newborn	C0035220	disease	Congenital, Hereditary, and Neonatal Diseases and Abnormalities; Respiratory Tract Diseases	Disease or Syndrome	177	37	0.01		1	1	0	2015	2015
AGTR1	185	Henoch-Schoenlein Purpura	C0034152	disease	Pathological Conditions, Signs and Symptoms; Immune System Diseases; Hemic and Lymphatic Diseases; Cardiovascular Diseases	Disease or Syndrome	198	59	0.01		1	1	0	2006	2006
AGTR1	185	Cor pulmonale	C0034072	disease	Cardiovascular Diseases	Disease or Syndrome	25	2	0.01		1	1	0	2015	2015
AGTR1	185	Pulmonary Fibrosis	C0034069	disease	Respiratory Tract Diseases	Disease or Syndrome	924	25	0.01		1	1	0	2019	2019
AGTR1	185	Psoriasis	C0033860	disease	Skin and Connective Tissue Diseases	Disease or Syndrome	1308	705	0.01		1	1	0	2018	2018
AGTR1	185	Protein Deficiency	C0033626	disease	Nutritional and Metabolic Diseases	Disease or Syndrome	125	2	0.01		1	1	0	2019	2019
AGTR1	185	Cardiomyopathies, Primary	C0033141	group	Cardiovascular Diseases	Disease or Syndrome	108	1	0.01		1	1	0	2017	2017
AGTR1	185	leiomyosarcoma	C0023269	disease	Neoplasms	Neoplastic Process	213	5	0.01		1	1	0	2019	2019
AGTR1	185	Inflammation	C0021368	phenotype	Pathological Conditions, Signs and Symptoms	Pathologic Function	467	0	0.01		1	1	0	2007	2007
AGTR1	185	CNS disorder	C0007682	group	Nervous System Diseases	Disease or Syndrome	319	11	0.01		1	1	0	2019	2019
AGTR1	185	Noninfiltrating Intraductal Carcinoma	C0007124	disease	Neoplasms	Neoplastic Process	486	13	0.01		1	1	0	2001	2001
AGTR1	185	Capillaritis	C0006902	disease	Pathological Conditions, Signs and Symptoms; Hemic and Lymphatic Diseases; Cardiovascular Diseases	Disease or Syndrome	3	0	0.01		1	1	0	2017	2017
AGTR1	185	Bronchopulmonary Dysplasia	C0006287	disease	Congenital, Hereditary, and Neonatal Diseases and Abnormalities; Respiratory Tract Diseases	Disease or Syndrome	423	112	0.01		1	1	0	2010	2010
AGTR1	185	Mental disorders	C0004936	group	Mental Disorders	Mental or Behavioral Dysfunction	789	149	0.01		1	1	0	2017	2017
AGTR1	185	Bartter Disease	C0004775	disease	Female Urogenital Diseases and Pregnancy Complications; Male Urogenital Diseases; Endocrine System Diseases	Disease or Syndrome	47	8	0.01		1	1	0	1994	1994
AGTR1	185	Autoimmune Diseases	C0004364	group	Immune System Diseases	Disease or Syndrome	1758	428	0.01		1	1	0	2018	2018
AGTR1	185	Ataxia Telangiectasia	C0004135	disease	Congenital, Hereditary, and Neonatal Diseases and Abnormalities; Nutritional and Metabolic Diseases; Immune System Diseases; Nervous System Diseases; Cardiovascular Diseases	Disease or Syndrome	384	698	0.01		1	1	0	2019	2019
AGTR1	185	Rheumatoid Arthritis	C0003873	disease	Skin and Connective Tissue Diseases; Musculoskeletal Diseases; Immune System Diseases	Disease or Syndrome	2723	2387	0.01		1	1	0	2018	2018
AGTR1	185	Aortic coarctation	C0003492	disease	Congenital, Hereditary, and Neonatal Diseases and Abnormalities; Cardiovascular Diseases	Congenital Abnormality	88	6	0.01		1	1	0	2019	2019
AGTR1	185	Angina, Unstable	C0002965	disease	Pathological Conditions, Signs and Symptoms; Cardiovascular Diseases	Disease or Syndrome	129	21	0.01		1	1	1	2019	2019
AGTR1	185	Angina Pectoris	C0002962	phenotype	Pathological Conditions, Signs and Symptoms; Cardiovascular Diseases	Sign or Symptom	139	65	0.01		1	1	0	1996	1996
AGTR1	185	Anaplasia	C0002793	disease	Pathological Conditions, Signs and Symptoms; Neoplasms	Neoplastic Process	538	7	0.01		1	1	0	2018	2018
AGTR1	185	Amyloidosis	C0002726	disease	Nutritional and Metabolic Diseases	Disease or Syndrome	694	93	0.01		1	1	0	2016	2016
AGTR1	185	Adrenal Rest Tumor	C0001630	disease	Neoplasms	Neoplastic Process	2	0	0.01		1	1	0	2007	2007
AGTR1	185	Craniosynostosis	C0010278	disease	Congenital, Hereditary, and Neonatal Diseases and Abnormalities; Musculoskeletal Diseases	Disease or Syndrome	488	90	0.01		1	1	0	2018	2018
AGTR1	185	Cushing Syndrome	C0010481	disease	Endocrine System Diseases	Disease or Syndrome	126	9	0.01		1	1	0	1995	1995
AGTR1	185	Cystadenoma	C0010633	disease	Neoplasms	Neoplastic Process	75	1	0.01		1	1	0	2005	2005
AGTR1	185	Hypotension, Orthostatic	C0020651	phenotype	Nervous System Diseases; Cardiovascular Diseases	Disease or Syndrome	82	21	0.01		1	1	0	2002	2002
AGTR1	185	Hyponatremia	C0020625	phenotype	Nutritional and Metabolic Diseases	Disease or Syndrome	109	11	0.01		1	1	0	2019	2019
AGTR1	185	Hypertriglyceridemia	C0020557	phenotype	Nutritional and Metabolic Diseases	Disease or Syndrome	340	169	0.01		1	1	0	2018	2018
AGTR1	185	Portal Hypertension	C0020541	disease	Digestive System Diseases	Disease or Syndrome	167	9	0.01		1	1	0	2005	2005
AGTR1	185	Glaucoma	C0017601	disease	Eye Diseases	Disease or Syndrome	770	198	0.01		1	1	0	2018	2018
AGTR1	185	Gingivitis	C0017574	disease	Infections; Stomatognathic Diseases	Disease or Syndrome	152	3	0.01		1	1	0	2011	2011
AGTR1	185	Friedreich Ataxia	C0016719	disease	Congenital, Hereditary, and Neonatal Diseases and Abnormalities; Nutritional and Metabolic Diseases; Nervous System Diseases	Disease or Syndrome	88	11	0.01		1	1	0	2011	2011
AGTR1	185	Fatty Liver	C0015695	disease	Digestive System Diseases	Disease or Syndrome	875	35	0.01		1	1	0	2009	2009
AGTR1	185	Epilepsy	C0014544	disease	Nervous System Diseases	Disease or Syndrome	1215	339	0.01		1	1	0	2018	2018
AGTR1	185	Encephalomyelitis	C0014070	disease	Infections; Nervous System Diseases	Disease or Syndrome	865	7	0.01		1	1	0	2019	2019
AGTR1	185	Dysautonomia	C0013363	disease	Nervous System Diseases	Disease or Syndrome	148	18	0.01		1	1	0	2019	2019
AGTR1	185	Down Syndrome	C0013080	disease	Congenital, Hereditary, and Neonatal Diseases and Abnormalities; Nervous System Diseases	Disease or Syndrome	766	80	0.01		1	1	0	2007	2007
AGTR1	185	Camurati-Engelmann Syndrome	C0011989	disease	Congenital, Hereditary, and Neonatal Diseases and Abnormalities; Musculoskeletal Diseases	Disease or Syndrome	34	10	0.01		1	1	0	2014	2014
AGTR1	185	Dementia, Vascular	C0011269	disease	Nervous System Diseases; Mental Disorders; Cardiovascular Diseases	Disease or Syndrome	212	32	0.01		0	1	0	2006	2006
AGTR1	185	Pressure Ulcer	C0011127	disease	Skin and Connective Tissue Diseases	Disease or Syndrome	49	1	0.01		1	1	0	2019	2019
AGTR1	185	Acromegaly	C0001206	disease	Musculoskeletal Diseases; Nervous System Diseases; Endocrine System Diseases	Disease or Syndrome	138	25	0.01		1	1	0	2011	2011
AGTR1	185	Recurrent tumor	C0521158	phenotype		Neoplastic Process	735	33	0.01		1	1	0	2019	2019
AGTR1	185	Segmental glomerulosclerosis	C0333497	disease	Female Urogenital Diseases and Pregnancy Complications; Male Urogenital Diseases	Disease or Syndrome	9	0	0.01		1	1	0	2019	2019
AGTR1	185	Senile Plaques	C0333463	disease	Pathological Conditions, Signs and Symptoms	Acquired Abnormality	249	21	0.01		1	1	0	2018	2018
AGTR1	185	Iron Overload	C0282193	disease	Nutritional and Metabolic Diseases	Disease or Syndrome	241	53	0.01		1	1	0	2018	2018
AGTR1	185	Solid Neoplasm	C0280100	phenotype	Neoplasms	Neoplastic Process	1145	24	0.01		1	1	0	2018	2018
AGTR1	185	Adult Solid Neoplasm	C0280099	group		Neoplastic Process	163	3	0.01		1	1	0	2018	2018
AGTR1	185	Conventional (Clear Cell) Renal Cell Carcinoma	C0279702	disease	Neoplasms; Female Urogenital Diseases and Pregnancy Complications; Male Urogenital Diseases	Neoplastic Process	2346	222	0.01		1	1	0	1995	1995
AGTR1	185	Adenocarcinoma Of Esophagus	C0279628	disease	Digestive System Diseases; Neoplasms	Neoplastic Process	468	81	0.01		1	1	0	2017	2017
AGTR1	185	Childhood Solid Neoplasm	C0279068	phenotype		Neoplastic Process	169	3	0.01		1	1	0	2018	2018
AGTR1	185	Metastatic melanoma	C0278883	disease	Neoplasms	Neoplastic Process	504	42	0.01		1	1	0	2019	2019
AGTR1	185	Uremic encephalopathy	C0268707	disease	Nutritional and Metabolic Diseases; Female Urogenital Diseases and Pregnancy Complications; Male Urogenital Diseases; Nervous System Diseases	Disease or Syndrome	5	0	0.01		1	1	0	2019	2019
AGTR1	185	Hyperphosphatasemia with bone disease	C0268414	disease	Musculoskeletal Diseases	Disease or Syndrome	8	4	0.01		1	1	0	2019	2019
AGTR1	185	Chronic Periodontitis	C0266929	disease	Stomatognathic Diseases	Disease or Syndrome	287	99	0.01		1	1	0	2009	2009
AGTR1	185	Rheumatic disease of heart valve	C0264757	disease	Infections; Skin and Connective Tissue Diseases; Musculoskeletal Diseases; Cardiovascular Diseases	Disease or Syndrome	11	0	0.01		1	1	0	2010	2010
AGTR1	185	Acute heart failure	C0264714	disease	Cardiovascular Diseases	Disease or Syndrome	89	0	0.01		1	1	0	2018	2018
AGTR1	185	Coronary artery atheroma	C0264683	disease	Pathological Conditions, Signs and Symptoms; Cardiovascular Diseases	Disease or Syndrome	6	0	0.01		0	1	0	1999	1999
AGTR1	185	Infarction, Lacunar	C0333559	disease	Pathological Conditions, Signs and Symptoms; Nervous System Diseases; Cardiovascular Diseases	Disease or Syndrome	36	18	0.01		1	1	0	2000	2000
AGTR1	185	Juxtaglomerular tumor	C0334331	disease	Neoplasms; Endocrine System Diseases	Neoplastic Process	6	0	0.01		1	1	0	1999	1999
AGTR1	185	Proliferative retinopathy	C0339467	disease	Eye Diseases; Endocrine System Diseases; Cardiovascular Diseases	Disease or Syndrome	57	7	0.01		0	1	0	1996	1996
AGTR1	185	Sleep Apnea, Obstructive	C0520679	disease	Respiratory Tract Diseases; Nervous System Diseases	Disease or Syndrome	480	105	0.01		1	1	0	2005	2005
AGTR1	185	Secondary malignant neoplasm of liver	C0494165	disease	Digestive System Diseases; Neoplasms	Neoplastic Process	951	34	0.01		1	1	0	2014	2014
AGTR1	185	Non-obstructive reflux-associated chronic pyelonephritis (disorder)	C0451718	disease	Pathological Conditions, Signs and Symptoms	Disease or Syndrome	13	0	0.01		1	1	0	2002	2002
AGTR1	185	Osteoarthritis, Knee	C0409959	disease	Musculoskeletal Diseases	Disease or Syndrome	368	150	0.01		1	1	0	2018	2018
AGTR1	185	Transplant glomerulopathy	C0403601	disease		Disease or Syndrome	19	0	0.01		1	1	0	2018	2018
AGTR1	185	Prediabetes syndrome	C0362046	disease	Nutritional and Metabolic Diseases; Endocrine System Diseases	Disease or Syndrome	205	16	0.01		1	1	0	2019	2019
AGTR1	185	Carcinomatosis of peritoneal cavity	C0346990	disease	Digestive System Diseases; Neoplasms	Neoplastic Process	107	3	0.01		1	1	0	2005	2005
AGTR1	185	Familial hypercholesterolemia - heterozygous	C0342882	disease	Congenital, Hereditary, and Neonatal Diseases and Abnormalities; Nutritional and Metabolic Diseases	Disease or Syndrome	42	34	0.01		1	1	0	2000	2000
AGTR1	185	Polygenic hypercholesterolemia	C0342880	disease		Disease or Syndrome	10	3	0.01		1	1	0	2000	2000
AGTR1	185	Adrenal Cushing's syndrome	C0342443	disease	Endocrine System Diseases	Disease or Syndrome	120	9	0.01		1	1	0	1995	1995
AGTR1	185	Complications of Diabetes Mellitus	C0342257	group	Endocrine System Diseases	Disease or Syndrome	240	35	0.01		1	1	0	2019	2019
AGTR1	185	Aortic aneurysm without mention of rupture NOS	C0340629	disease	Cardiovascular Diseases	Disease or Syndrome	100	4	0.01		1	1	0	2018	2018
AGTR1	185	Anterior myocardial infarction	C0340293	disease	Pathological Conditions, Signs and Symptoms; Cardiovascular Diseases	Disease or Syndrome	47	3	0.01		1	1	0	2006	2006
AGTR1	185	Ventricular hypertrophy	C0340279	disease	Pathological Conditions, Signs and Symptoms; Cardiovascular Diseases	Disease or Syndrome	60	9	0.01		1	1	0	2000	2000
AGTR1	185	Venous retinal branch occlusion	C0339505	disease	Eye Diseases; Cardiovascular Diseases	Disease or Syndrome	25	7	0.01		1	1	0	2015	2015
AGTR1	185	Acute respiratory failure	C0264490	disease	Pathological Conditions, Signs and Symptoms; Nutritional and Metabolic Diseases; Respiratory Tract Diseases	Disease or Syndrome	78	5	0.01		1	1	0	2013	2013
AGTR1	185	Atrophy, Disuse	C0264122	disease	Musculoskeletal Diseases; Nervous System Diseases	Disease or Syndrome	16	0	0.01		1	1	0	2018	2018
AGTR1	185	Old myocardial infarction	C0155668	phenotype	Pathological Conditions, Signs and Symptoms; Cardiovascular Diseases	Disease or Syndrome	9	0	0.01		1	1	0	1997	1997
AGTR1	185	Secondary hypertension	C0155616	disease	Cardiovascular Diseases	Disease or Syndrome	22	1	0.01		1	1	0	1994	1994
AGTR1	185	Central retinal vein occlusion	C0154841	disease	Eye Diseases; Nervous System Diseases; Cardiovascular Diseases	Disease or Syndrome	38	7	0.01		1	1	0	2019	2019
AGTR1	185	Migraine with Aura	C0154723	disease	Nervous System Diseases	Disease or Syndrome	87	56	0.01		1	1	0	2009	2009
AGTR1	185	Chronic glomerulonephritis	C0152451	disease	Female Urogenital Diseases and Pregnancy Complications; Male Urogenital Diseases	Disease or Syndrome	41	7	0.01		1	1	0	2014	2014
AGTR1	185	Adenocarcinoma of lung (disorder)	C0152013	disease	Neoplasms	Neoplastic Process	2438	563	0.01		1	1	0	2017	2017
AGTR1	185	Hypocholesterolemia	C0151718	disease	Nutritional and Metabolic Diseases	Disease or Syndrome	113	22	0.01		1	1	0	2019	2019
AGTR1	185	Migraine Disorders	C0149931	group	Nervous System Diseases	Disease or Syndrome	512	264	0.01		1	1	0	2009	2009
AGTR1	185	Squamous cell carcinoma of lung	C0149782	disease	Neoplasms; Respiratory Tract Diseases	Neoplastic Process	670	283	0.01		1	1	0	2017	2017
AGTR1	185	Polycystic Kidney, Autosomal Dominant	C0085413	disease	Congenital, Hereditary, and Neonatal Diseases and Abnormalities; Female Urogenital Diseases and Pregnancy Complications; Male Urogenital Diseases	Disease or Syndrome	280	35	0.01		1	1	0	2003	2003
AGTR1	185	Ovarian Failure, Premature	C0085215	disease	Female Urogenital Diseases and Pregnancy Complications; Endocrine System Diseases	Disease or Syndrome	333	115	0.01		1	1	0	2013	2013
AGTR1	185	Gestational Diabetes	C0085207	phenotype	Nutritional and Metabolic Diseases; Female Urogenital Diseases and Pregnancy Complications; Endocrine System Diseases	Disease or Syndrome	649	224	0.01		1	1	0	2016	2016
AGTR1	185	Peripheral Vascular Diseases	C0085096	group	Cardiovascular Diseases	Disease or Syndrome	150	18	0.01		1	1	0	2009	2009
AGTR1	185	B-Cell Lymphomas	C0079731	group	Neoplasms; Immune System Diseases; Hemic and Lymphatic Diseases	Neoplastic Process	1408	42	0.01		1	1	0	2018	2018
AGTR1	185	AIDS-Associated Nephropathy	C0078911	disease	Female Urogenital Diseases and Pregnancy Complications; Infections; Male Urogenital Diseases; Immune System Diseases	Disease or Syndrome	45	1	0.01		1	1	0	2007	2007
AGTR1	185	Disease of capillaries	C0155765	group	Cardiovascular Diseases	Disease or Syndrome	61	5	0.01		1	1	0	2011	2011
AGTR1	185	Right Ventricular Hypertrophy	C0162770	disease	Pathological Conditions, Signs and Symptoms; Cardiovascular Diseases	Disease or Syndrome	160	6	0.01		0	1	0	1999	1999
AGTR1	185	Cicatrix, Hypertrophic	C0162810	disease	Pathological Conditions, Signs and Symptoms	Acquired Abnormality	185	3	0.01		1	1	0	2006	2006
AGTR1	185	Recurrent urinary tract infection	C0262655	disease	Female Urogenital Diseases and Pregnancy Complications; Infections; Male Urogenital Diseases	Disease or Syndrome	237	21	0.01		1	1	0	2005	2005
AGTR1	185	Sepsis	C0243026	disease	Pathological Conditions, Signs and Symptoms; Infections	Disease or Syndrome	1453	144	0.01		1	1	0	2020	2020
AGTR1	185	Age related macular degeneration	C0242383	disease	Eye Diseases	Disease or Syndrome	685	663	0.01		0	1	0	2008	2008
AGTR1	185	Aortic root dilatation	C0238669	disease	Cardiovascular Diseases	Anatomical Abnormality	15	0	0.01		1	1	0	2008	2008
AGTR1	185	Congenital posterior urethral valves	C0238506	disease	Congenital, Hereditary, and Neonatal Diseases and Abnormalities; Female Urogenital Diseases and Pregnancy Complications; Male Urogenital Diseases	Congenital Abnormality	26	1	0.01		1	1	0	1999	1999
AGTR1	185	Congenital diaphragmatic hernia	C0235833	disease	Pathological Conditions, Signs and Symptoms; Congenital, Hereditary, and Neonatal Diseases and Abnormalities	Congenital Abnormality	239	31	0.01		1	1	0	2004	2004
AGTR1	185	Paroxysmal atrial fibrillation	C0235480	disease	Pathological Conditions, Signs and Symptoms; Cardiovascular Diseases	Disease or Syndrome	226	8	0.01		1	1	0	2000	2000
AGTR1	185	Inflammatory pain	C0234251	phenotype	Pathological Conditions, Signs and Symptoms	Sign or Symptom	266	1	0.01		1	1	0	2020	2020
AGTR1	185	Neuromuscular inhibition	C0234119	disease		Disease or Syndrome	72	2	0.01		1	1	0	2019	2019
AGTR1	185	Reflex bradycardia	C0232191	disease	Pathological Conditions, Signs and Symptoms; Cardiovascular Diseases	Disease or Syndrome	2	0	0.01		1	1	0	2019	2019
AGTR1	185	Cyclic neutropenia	C0221023	disease	Hemic and Lymphatic Diseases	Disease or Syndrome	52	14	0.01		1	1	0	2020	2020
AGTR1	185	Strawberry nevus of skin	C0206733	disease	Neoplasms	Neoplastic Process	112	10	0.01		1	1	0	2017	2017
AGTR1	185	Adrenocortical carcinoma	C0206686	disease	Neoplasms; Endocrine System Diseases	Neoplastic Process	281	46	0.01		1	1	0	1994	1994
AGTR1	185	Adrenal Cortical Adenoma	C0206667	disease	Neoplasms; Endocrine System Diseases	Neoplastic Process	156	9	0.01		1	1	0	1995	1995
AGTR1	185	Hepatoblastoma	C0206624	disease	Neoplasms	Neoplastic Process	452	22	0.01		1	1	0	2016	2016
AGTR1	185	Vasovagal syncope	C0042420	disease	Pathological Conditions, Signs and Symptoms; Nervous System Diseases	Disease or Syndrome	16	1	0.01		1	1	0	2018	2018

## Sheet: JUN
Gene	Gene_id	Disease	Disease_id	Type	Disease_Class	Semantic_Type	N_genes_d	N_SNPs_d	Score_gda	EL_gda	EI_gda	N_PMIDs	N_SNPs_gda	First_Ref	Last_Ref
JUN	3725	Hypertensive disease	C0020538	group	Cardiovascular Diseases	Disease or Syndrome	2322	1085	0.51		1	3	0	2001	2013
JUN	3725	Liver carcinoma	C2239176	disease	Digestive System Diseases; Neoplasms	Neoplastic Process	5725	942	0.4		0.95	20	0	1993	2020
JUN	3725	Malignant neoplasm of breast	C0006142	disease	Neoplasms; Skin and Connective Tissue Diseases	Neoplastic Process	6941	3417	0.4		1	22	0	1993	2019
JUN	3725	Breast Carcinoma	C0678222	disease	Neoplasms; Skin and Connective Tissue Diseases	Neoplastic Process	6776	2793	0.4		1	22	0	1993	2019
JUN	3725	Mammary Neoplasms	C1458155	group	Neoplasms; Skin and Connective Tissue Diseases	Neoplastic Process	2780	385	0.39		1	10	0	2003	2016
JUN	3725	Malignant neoplasm of lung	C0242379	disease	Neoplasms; Respiratory Tract Diseases	Neoplastic Process	4173	1142	0.36		0.857	7	0	1998	2019
JUN	3725	Malignant tumor of colon	C0007102	disease	Digestive System Diseases; Neoplasms	Neoplastic Process	2969	688	0.35		1	7	0	2003	2019
JUN	3725	Osteosarcoma	C0029463	disease	Neoplasms	Neoplastic Process	2283	178	0.35		1	6	0	1994	2018
JUN	3725	Malignant neoplasm of stomach	C0024623	disease	Digestive System Diseases; Neoplasms	Neoplastic Process	3806	615	0.35		1	6	0	2007	2019
JUN	3725	Malignant neoplasm of liver	C0345904	disease	Digestive System Diseases; Neoplasms	Neoplastic Process	1649	88	0.34		1	6	0	2002	2017
JUN	3725	Schizophrenia	C0036341	disease	Mental Disorders	Mental or Behavioral Dysfunction	2872	2897	0.33		1	3	0	2003	2007
JUN	3725	Liver neoplasms	C0023903	group	Digestive System Diseases; Neoplasms	Neoplastic Process	1424	7	0.32		1	4	0	2002	2017
JUN	3725	Stomach Neoplasms	C0038356	group	Digestive System Diseases; Neoplasms	Neoplastic Process	820	55	0.32		1	3	0	2007	2008
JUN	3725	Lung Neoplasms	C0024121	group	Neoplasms; Respiratory Tract Diseases	Neoplastic Process	1486	39	0.31		1	2	0	2008	2010
JUN	3725	Sarcoma	C1261473	group	Neoplasms	Neoplastic Process	853	42	0.31		1	1	0	2007	2007
JUN	3725	Colonic Neoplasms	C0009375	group	Digestive System Diseases; Neoplasms	Neoplastic Process	947	45	0.31		1	3	0	2003	2008
JUN	3725	Reperfusion Injury	C0035126	disease	Pathological Conditions, Signs and Symptoms; Cardiovascular Diseases	Injury or Poisoning	300	0	0.3		1	1	0	1994	1994
JUN	3725	Neoplastic Cell Transformation	C0007621	phenotype	Pathological Conditions, Signs and Symptoms; Neoplasms	Neoplastic Process	143	0	0.3		1	2	0	1995	2011
JUN	3725	Brain Ischemia	C0007786	disease	Nervous System Diseases; Cardiovascular Diseases	Disease or Syndrome	358	5	0.3		1	1	0	2008	2008
JUN	3725	Hemangiosarcoma	C0018923	disease	Neoplasms	Neoplastic Process	162	7	0.3		1	1	0	2007	2007
JUN	3725	Mercury Encephalopathy	C0751855	disease	Nervous System Diseases; Chemically-Induced Disorders	Injury or Poisoning	2	0	0.3		1	1	0	2004	2004
JUN	3725	Cerebral Ischemia	C0917798	disease	Nervous System Diseases; Cardiovascular Diseases	Pathologic Function	120	2	0.3		1	1	0	2008	2008
JUN	3725	Mercury Psychosis	C0751858	disease	Nervous System Diseases; Chemically-Induced Disorders	Mental or Behavioral Dysfunction	2	0	0.3		1	1	0	2004	2004
JUN	3725	Mercurial Neuroanesthenia	C0751857	disease	Nervous System Diseases; Chemically-Induced Disorders	Disease or Syndrome	2	0	0.3		1	1	0	2004	2004
JUN	3725	Mad Hatter Disease	C0751856	disease	Nervous System Diseases; Chemically-Induced Disorders	Injury or Poisoning	2	0	0.3		1	1	0	2004	2004
JUN	3725	Simple Partial Status Epilepticus	C0751524	phenotype	Pathological Conditions, Signs and Symptoms; Nervous System Diseases	Disease or Syndrome	68	0	0.3		1	1	0	1994	1994
JUN	3725	Status Epilepticus, Subclinical	C0751522	disease	Pathological Conditions, Signs and Symptoms; Nervous System Diseases	Disease or Syndrome	69	0	0.3		1	1	0	1994	1994
JUN	3725	Non-Convulsive Status Epilepticus	C0751523	disease	Pathological Conditions, Signs and Symptoms; Nervous System Diseases	Disease or Syndrome	71	0	0.3		1	1	0	1994	1994
JUN	3725	Mammary Neoplasms, Human	C1257931	disease	Neoplasms; Skin and Connective Tissue Diseases	Neoplastic Process	527	0	0.3		1	1	0	2005	2005
JUN	3725	Hereditary Diffuse Gastric Cancer	C1708349	disease	Digestive System Diseases; Neoplasms	Neoplastic Process	312	119	0.3		1	1	0	2007	2007
JUN	3725	Peripheral Nervous System Diseases	C4721453	group	Nervous System Diseases	Disease or Syndrome	549	69	0.3		1	1	0	2007	2007
JUN	3725	Juvenile arthritis	C3495559	disease	Skin and Connective Tissue Diseases; Musculoskeletal Diseases; Immune System Diseases	Disease or Syndrome	450	128	0.3		1	1	0	2009	2009
JUN	3725	Minamata Disease	C0086626	disease	Nervous System Diseases; Chemically-Induced Disorders	Injury or Poisoning	2	0	0.3		1	1	0	2004	2004
JUN	3725	Juvenile psoriatic arthritis	C3714758	disease	Skin and Connective Tissue Diseases; Musculoskeletal Diseases; Immune System Diseases	Disease or Syndrome	138	0	0.3		1	1	0	2009	2009
JUN	3725	Mercury Poisoning, Organic	C0274860	disease	Nervous System Diseases; Chemically-Induced Disorders	Injury or Poisoning	2	0	0.3		1	1	0	2004	2004
JUN	3725	Status Epilepticus	C0038220	disease	Pathological Conditions, Signs and Symptoms; Nervous System Diseases	Disease or Syndrome	533	12	0.3		1	1	0	1994	1994
JUN	3725	Grand Mal Status Epilepticus	C0311335	disease	Pathological Conditions, Signs and Symptoms; Nervous System Diseases	Disease or Syndrome	75	0	0.3		1	1	0	1994	1994
JUN	3725	Polyarthritis, Juvenile, Rheumatoid Factor Negative	C4552091	disease	Skin and Connective Tissue Diseases; Musculoskeletal Diseases; Immune System Diseases	Disease or Syndrome	131	0	0.3		1	1	0	2009	2009
JUN	3725	Polyarthritis, Juvenile, Rheumatoid Factor Positive	C4704862	disease	Skin and Connective Tissue Diseases; Musculoskeletal Diseases; Immune System Diseases	Disease or Syndrome	131	0	0.3		1	1	0	2009	2009
JUN	3725	Mammary Carcinoma, Human	C4704874	disease	Neoplasms; Skin and Connective Tissue Diseases	Neoplastic Process	545	0	0.3		1	1	0	2005	2005
JUN	3725	Silicosis	C0037116	disease	Respiratory Tract Diseases; Occupational Diseases	Disease or Syndrome	121	7	0.3		1	1	0	2016	2016
JUN	3725	Complex Partial Status Epilepticus	C0393734	disease	Pathological Conditions, Signs and Symptoms; Nervous System Diseases	Disease or Syndrome	68	0	0.3		1	1	0	1994	1994
JUN	3725	Intestinal Polyps	C0021846	phenotype	Pathological Conditions, Signs and Symptoms	Anatomical Abnormality	48	1	0.3		1	1	0	2003	2003
JUN	3725	Cholestasis, Extrahepatic	C0005398	disease	Digestive System Diseases	Disease or Syndrome	87	0	0.3		1	1	0	2017	2017
JUN	3725	Mercury Poisoning, Nervous System	C0546127	disease	Nervous System Diseases; Chemically-Induced Disorders	Injury or Poisoning	3	0	0.3		1	1	0	2004	2004
JUN	3725	Inorganic Mercury Poisoning	C0274859	disease	Nervous System Diseases; Chemically-Induced Disorders	Injury or Poisoning	2	0	0.3		1	1	0	2004	2004
JUN	3725	Juvenile-Onset Still Disease	C0087031	disease	Skin and Connective Tissue Diseases; Musculoskeletal Diseases; Immune System Diseases	Disease or Syndrome	171	41	0.3		1	1	0	2009	2009
JUN	3725	Petit mal status	C0270823	disease	Pathological Conditions, Signs and Symptoms; Nervous System Diseases	Disease or Syndrome	78	0	0.3		1	1	0	1994	1994
JUN	3725	Renal carcinoma	C1378703	disease	Neoplasms; Female Urogenital Diseases and Pregnancy Complications; Male Urogenital Diseases	Neoplastic Process	665	21	0.2		1	1	0	1997	1997
JUN	3725	Mental Depression	C0011570	disease	Behavior and Behavior Mechanisms	Mental or Behavioral Dysfunction	1478	271	0.2		1	1	0	2000	2000
JUN	3725	Other emphysema	C0029607	phenotype	Pathological Conditions, Signs and Symptoms; Respiratory Tract Diseases	Disease or Syndrome	20	0	0.2			0	0
JUN	3725	Neoplasm Metastasis	C0027627	phenotype	Pathological Conditions, Signs and Symptoms; Neoplasms	Neoplastic Process	6385	327	0.1		1	12	0	2007	2018
JUN	3725	Carcinogenesis	C0596263	phenotype	Pathological Conditions, Signs and Symptoms; Neoplasms	Neoplastic Process	6243	355	0.1		0.971	34	0	1995	2020
JUN	3725	Neoplasms	C0027651	group	Neoplasms	Neoplastic Process	10161	1644	0.1		0.978	45	0	1991	2019
JUN	3725	melanoma	C0025202	disease	Neoplasms	Neoplastic Process	3087	515	0.1		1	16	0	1998	2019
JUN	3725	Malignant neoplasm of prostate	C0376358	disease	Neoplasms; Male Urogenital Diseases	Neoplastic Process	4502	1082	0.1		1	11	0	2003	2019
JUN	3725	Tumor Cell Invasion	C1269955	phenotype		Neoplastic Process	6626	169	0.1		1	24	0	2000	2019
JUN	3725	Malignant Neoplasms	C0006826	group	Neoplasms	Neoplastic Process	8621	1641	0.1		0.941	34	1	1997	2019
JUN	3725	Primary malignant neoplasm	C1306459	group	Neoplasms	Neoplastic Process	8221	1374	0.1		0.933	30	1	1997	2019
JUN	3725	Prostate carcinoma	C0600139	disease	Neoplasms; Male Urogenital Diseases	Neoplastic Process	4388	1168	0.1		1	13	0	2003	2019
JUN	3725	Colorectal Carcinoma	C0009402	disease	Digestive System Diseases; Neoplasms	Neoplastic Process	5473	1962	0.1		1	15	2	2004	2019
JUN	3725	Malignant neoplasm of colon and/or rectum	C4722085	disease		Neoplastic Process	3669	502	0.09		1	9	0	2004	2017
JUN	3725	Rheumatoid Arthritis	C0003873	disease	Skin and Connective Tissue Diseases; Musculoskeletal Diseases; Immune System Diseases	Disease or Syndrome	2723	2387	0.09		1	9	0	1996	2019
JUN	3725	Degenerative polyarthritis	C0029408	disease	Musculoskeletal Diseases	Disease or Syndrome	1827	247	0.08		1	8	0	2011	2019
JUN	3725	Ki-1+ Anaplastic Large Cell Lymphoma	C0206180	disease	Neoplasms; Immune System Diseases; Hemic and Lymphatic Diseases	Neoplastic Process	300	10	0.08		1	8	0	2012	2018
JUN	3725	Tumor Progression	C0178874	phenotype	Pathological Conditions, Signs and Symptoms	Neoplastic Process	3865	72	0.07		1	7	0	2013	2018
JUN	3725	Glioblastoma Multiforme	C1621958	disease	Neoplasms	Neoplastic Process	3197	186	0.07		1	7	0	2000	2019
JUN	3725	Carcinoma of lung	C0684249	disease	Neoplasms; Respiratory Tract Diseases	Neoplastic Process	4081	1204	0.06		0.833	6	0	1998	2019
JUN	3725	Asthma	C0004096	disease	Respiratory Tract Diseases; Immune System Diseases	Disease or Syndrome	2096	1536	0.06		1	6	0	1995	2019
JUN	3725	Tumor Promotion	C1519689	phenotype	Pathological Conditions, Signs and Symptoms; Neoplasms	Neoplastic Process	170	2	0.06		0.833	6	0	1996	2008
JUN	3725	Glioblastoma	C0017636	disease	Neoplasms	Neoplastic Process	3177	281	0.06		1	6	0	2000	2019
JUN	3725	Leukemia, Myelocytic, Acute	C0023467	disease	Neoplasms	Neoplastic Process	3111	6892	0.05		1	5	0	2003	2017
JUN	3725	Neuroblastoma	C0027819	disease	Neoplasms	Neoplastic Process	2509	386	0.05		1	5	0	1989	2019
JUN	3725	Malignant transformation	C1608408	phenotype		Neoplastic Process	1027	20	0.05		1	5	0	1992	2017
JUN	3725	Nasopharyngeal carcinoma	C2931822	disease	Neoplasms; Stomatognathic Diseases; Otorhinolaryngologic Diseases	Neoplastic Process	1553	320	0.05		1	5	0	2013	2017
JUN	3725	Lymphoma	C0024299	group	Neoplasms; Immune System Diseases; Hemic and Lymphatic Diseases	Neoplastic Process	1548	91	0.05		1	5	0	2004	2018
JUN	3725	Colon Carcinoma	C0699790	disease	Digestive System Diseases; Neoplasms	Neoplastic Process	2832	275	0.05		1	5	0	1996	2018
JUN	3725	Primary malignant neoplasm of lung	C1306460	disease	Neoplasms; Respiratory Tract Diseases	Neoplastic Process	3894	981	0.05		0.8	5	0	1998	2019
JUN	3725	Childhood Neuroblastoma	C4086165	disease	Neoplasms	Neoplastic Process	2420	231	0.05		1	5	0	1989	2019
JUN	3725	Lupus Erythematosus, Systemic	C0024141	disease	Skin and Connective Tissue Diseases; Immune System Diseases	Disease or Syndrome	1883	1172	0.05		1	5	1	2004	2012
JUN	3725	Central neuroblastoma	C0700095	disease	Neoplasms; Nervous System Diseases	Neoplastic Process	2419	231	0.05		1	5	0	1989	2019
JUN	3725	Human immunodeficiency virus (HIV) II infection category B1	C3854222	disease		Disease or Syndrome	985	56	0.04		1	4	0	1995	2016
JUN	3725	Adult Classical Hodgkin Lymphoma	C2347747	disease	Neoplasms; Immune System Diseases; Hemic and Lymphatic Diseases	Neoplastic Process	233	10	0.04		1	4	0	2014	2018
JUN	3725	Adult T-Cell Lymphoma/Leukemia	C0023493	disease	Neoplasms; Immune System Diseases; Hemic and Lymphatic Diseases	Neoplastic Process	540	11	0.04		1	4	0	2000	2018
JUN	3725	Malignant neoplasm of pancreas	C0346647	disease	Digestive System Diseases; Neoplasms; Endocrine System Diseases	Neoplastic Process	2667	277	0.04		1	4	0	2009	2012
JUN	3725	Liver and Intrahepatic Biliary Tract Carcinoma	C0279000	disease	Digestive System Diseases; Neoplasms	Neoplastic Process	1395	73	0.04		1	4	0	2008	2017
JUN	3725	Cervix carcinoma	C0302592	disease	Neoplasms; Female Urogenital Diseases and Pregnancy Complications	Neoplastic Process	1881	283	0.04		1	4	0	1999	2013
JUN	3725	Pancreatic carcinoma	C0235974	disease	Digestive System Diseases; Neoplasms; Endocrine System Diseases	Neoplastic Process	2689	322	0.04		1	4	0	2009	2012
JUN	3725	Adult Liver Carcinoma	C0220630	disease	Digestive System Diseases; Neoplasms	Neoplastic Process	1377	72	0.04		1	4	0	2008	2017
JUN	3725	Neuralgia	C0027796	phenotype	Pathological Conditions, Signs and Symptoms; Nervous System Diseases	Sign or Symptom	767	16	0.04		1	4	0	2018	2020
JUN	3725	Stomach Carcinoma	C0699791	disease	Digestive System Diseases; Neoplasms	Neoplastic Process	3720	652	0.04		1	4	0	2010	2019
JUN	3725	Classical Hodgkin's Lymphoma	C1333064	disease	Neoplasms; Immune System Diseases; Hemic and Lymphatic Diseases	Neoplastic Process	285	20	0.04		1	4	0	2014	2018
JUN	3725	Hepatitis C	C0019196	disease	Digestive System Diseases; Infections	Disease or Syndrome	1768	347	0.04		1	4	0	2016	2019
JUN	3725	Psoriasis	C0033860	disease	Skin and Connective Tissue Diseases	Disease or Syndrome	1308	705	0.04		1	4	0	2004	2017
JUN	3725	Prostatic Neoplasms	C0033578	group	Neoplasms; Male Urogenital Diseases	Neoplastic Process	1722	31	0.04		1	4	0	2003	2009
JUN	3725	Intervertebral Disc Degeneration	C0158266	disease	Musculoskeletal Diseases	Disease or Syndrome	342	47	0.03		1	3	0	2015	2018
JUN	3725	Liposarcoma, Dedifferentiated	C0205824	disease	Neoplasms	Neoplastic Process	95	0	0.03		1	3	0	2009	2017
JUN	3725	Virus Diseases	C0042769	group	Infections	Disease or Syndrome	1471	42	0.03		1	3	0	1998	2012
JUN	3725	Adult Glioblastoma	C0278878	disease	Neoplasms	Neoplastic Process	2528	98	0.03		1	3	0	2000	2009
JUN	3725	Pneumonia	C0032285	disease	Infections; Respiratory Tract Diseases	Disease or Syndrome	1032	33	0.03		1	3	0	2012	2019
JUN	3725	Multiple Myeloma	C0026764	disease	Neoplasms; Immune System Diseases; Hemic and Lymphatic Diseases; Cardiovascular Diseases	Neoplastic Process	1740	865	0.03		1	3	0	2010	2019
JUN	3725	Sepsis	C0243026	disease	Pathological Conditions, Signs and Symptoms; Infections	Disease or Syndrome	1453	144	0.03		1	3	0	2005	2018
JUN	3725	Septicemia	C0036690	disease	Pathological Conditions, Signs and Symptoms; Infections	Disease or Syndrome	1285	141	0.03		1	3	0	2005	2018
JUN	3725	Hodgkin Disease	C0019829	disease	Neoplasms; Immune System Diseases; Hemic and Lymphatic Diseases	Neoplastic Process	900	148	0.03		1	3	0	2002	2017
JUN	3725	Pneumonitis	C3714636	disease	Infections; Respiratory Tract Diseases	Disease or Syndrome	697	13	0.03		1	3	0	2012	2019
JUN	3725	Eczema	C0013595	disease	Skin and Connective Tissue Diseases	Disease or Syndrome	863	368	0.03		1	3	0	2000	2015
JUN	3725	Squamous cell carcinoma of the head and neck	C1168401	disease	Neoplasms	Neoplastic Process	1543	348	0.03		1	3	0	2002	2019
JUN	3725	Dermatitis, Atopic	C0011615	disease	Congenital, Hereditary, and Neonatal Diseases and Abnormalities; Skin and Connective Tissue Diseases; Immune System Diseases	Disease or Syndrome	751	232	0.03		1	3	0	2000	2015
JUN	3725	Carcinoma	C0007097	group	Neoplasms	Neoplastic Process	2462	103	0.03		1	3	0	2009	2017
JUN	3725	Adult Lymphoma	C1332206	disease	Neoplasms; Immune System Diseases; Hemic and Lymphatic Diseases	Neoplastic Process	1169	66	0.03		1	3	0	2008	2015
JUN	3725	Childhood Lymphoma	C1332979	disease	Neoplasms; Immune System Diseases; Hemic and Lymphatic Diseases	Neoplastic Process	1171	66	0.03		1	3	0	2008	2015
JUN	3725	Malignant tumor of cervix	C0007847	disease	Neoplasms; Female Urogenital Diseases and Pregnancy Complications	Neoplastic Process	1718	245	0.03		1	3	0	2005	2013
JUN	3725	Childhood Osteosarcoma	C1332986	disease	Neoplasms	Neoplastic Process	2208	151	0.03		1	3	0	1994	2018
JUN	3725	Non-Small Cell Lung Carcinoma	C0007131	disease	Neoplasms; Respiratory Tract Diseases	Neoplastic Process	3926	712	0.03		1	3	0	1998	2017
JUN	3725	Hepatitis B	C0019163	disease	Digestive System Diseases; Infections	Disease or Syndrome	1449	519	0.03		1	3	0	2005	2019
JUN	3725	Myeloid Leukemia	C0023470	disease	Neoplasms	Neoplastic Process	385	7	0.03		1	3	0	1992	2003
JUN	3725	Osteosarcoma of bone	C0585442	disease	Neoplasms	Neoplastic Process	2247	151	0.03		1	3	0	1994	2018
JUN	3725	Helicobacter pylori (H. pylori) infection in conditions classified elsewhere and of unspecified site	C0374997	disease		Disease or Syndrome	593	24	0.03		1	3	0	2004	2007
JUN	3725	Alzheimer's Disease	C0002395	disease	Nervous System Diseases; Mental Disorders	Disease or Syndrome	3397	1843	0.03		1	3	0	2005	2019
JUN	3725	Squamous cell carcinoma	C0007137	disease	Neoplasms	Neoplastic Process	2507	257	0.03		1	3	0	2013	2018
JUN	3725	cervical cancer	C4048328	disease	Neoplasms; Female Urogenital Diseases and Pregnancy Complications	Neoplastic Process	1817	268	0.03		1	3	0	2005	2013
JUN	3725	Childhood Glioblastoma	C0280474	disease	Neoplasms	Neoplastic Process	2527	98	0.03		1	3	0	2000	2009
JUN	3725	Vascular Diseases	C0042373	group	Cardiovascular Diseases	Disease or Syndrome	688	40	0.02		1	2	0	2002	2019
JUN	3725	Malignant neoplasm of mouth	C0153381	group	Neoplasms; Stomatognathic Diseases	Neoplastic Process	756	184	0.02		1	2	0	2010	2018
JUN	3725	Esophageal carcinoma	C0152018	disease	Digestive System Diseases; Neoplasms	Neoplastic Process	1287	272	0.02		0.5	2	0	2009	2009
JUN	3725	Carcinoma, Ovarian Epithelial	C4721610	disease	Neoplasms; Female Urogenital Diseases and Pregnancy Complications; Endocrine System Diseases	Neoplastic Process	2841	327	0.02		1	2	0	2013	2017
JUN	3725	B-Cell Lymphomas	C0079731	group	Neoplasms; Immune System Diseases; Hemic and Lymphatic Diseases	Neoplastic Process	1408	42	0.02		1	2	0	2012	2017
JUN	3725	Adenocarcinoma of lung (disorder)	C0152013	disease	Neoplasms	Neoplastic Process	2438	563	0.02		1	2	0	2005	2016
JUN	3725	Skin Carcinogenesis	C1519346	disease	Pathological Conditions, Signs and Symptoms; Neoplasms	Neoplastic Process	194	7	0.02		1	2	0	2003	2019
JUN	3725	Idiopathic Pulmonary Fibrosis	C1800706	disease	Respiratory Tract Diseases	Disease or Syndrome	803	63	0.02		1	2	0	2019	2019
JUN	3725	Nonalcoholic Steatohepatitis	C3241937	disease	Digestive System Diseases	Disease or Syndrome	434	17	0.02		1	2	0	2018	2019
JUN	3725	Polycystic Kidney, Autosomal Dominant	C0085413	disease	Congenital, Hereditary, and Neonatal Diseases and Abnormalities; Female Urogenital Diseases and Pregnancy Complications; Male Urogenital Diseases	Disease or Syndrome	280	35	0.02		1	2	0	2005	2012
JUN	3725	Secondary malignant neoplasm of lung	C0153676	disease	Neoplasms; Respiratory Tract Diseases	Neoplastic Process	1370	20	0.02		1	2	0	2016	2019
JUN	3725	Liposarcoma, well differentiated	C1370889	disease	Neoplasms	Neoplastic Process	54	0	0.02		1	2	0	2009	2015
JUN	3725	Aortic Aneurysm, Abdominal	C0162871	disease	Cardiovascular Diseases	Disease or Syndrome	586	90	0.02		1	2	0	2010	2019
JUN	3725	Ischemic stroke	C0948008	disease	Nervous System Diseases; Cardiovascular Diseases	Disease or Syndrome	1159	704	0.02		1	2	0	2017	2018
JUN	3725	Malignant neoplasm of esophagus	C0546837	disease	Digestive System Diseases; Neoplasms	Neoplastic Process	1286	214	0.02		0.5	2	0	2009	2009
JUN	3725	Leukemogenesis	C0598766	disease	Pathological Conditions, Signs and Symptoms; Neoplasms	Neoplastic Process	996	25	0.02		1	2	0	2012	2018
JUN	3725	Acute hepatitis	C0267797	disease	Digestive System Diseases	Disease or Syndrome	62	2	0.02		1	2	0	2007	2013
JUN	3725	Squamous cell carcinoma of esophagus	C0279626	disease	Digestive System Diseases; Neoplasms	Neoplastic Process	2053	329	0.02		1	2	0	2008	2009
JUN	3725	Carcinoma of bladder	C0699885	disease	Neoplasms; Female Urogenital Diseases and Pregnancy Complications; Male Urogenital Diseases	Neoplastic Process	2104	309	0.02		1	2	0	2014	2016
JUN	3725	ovarian neoplasm	C0919267	disease	Neoplasms; Female Urogenital Diseases and Pregnancy Complications; Endocrine System Diseases	Neoplastic Process	2542	757	0.02		1	2	0	1995	2017
JUN	3725	Malignant neoplasm of ovary	C1140680	disease	Neoplasms; Female Urogenital Diseases and Pregnancy Complications; Endocrine System Diseases	Neoplastic Process	2563	315	0.02		1	2	0	2013	2017
JUN	3725	Papillary thyroid carcinoma	C0238463	disease	Neoplasms; Endocrine System Diseases	Neoplastic Process	1348	204	0.02		1	2	0	2017	2019
JUN	3725	Familial multiple trichoepitheliomata	C1275122	disease	Congenital, Hereditary, and Neonatal Diseases and Abnormalities; Neoplasms; Skin and Connective Tissue Diseases	Neoplastic Process	317	32	0.02		1	2	0	2019	2019
JUN	3725	Adult Anaplastic Large Cell Lymphoma	C1332182	disease	Neoplasms; Immune System Diseases; Hemic and Lymphatic Diseases	Neoplastic Process	128	2	0.02		1	2	0	2015	2018
JUN	3725	Endometrial Carcinoma	C0476089	disease	Neoplasms; Female Urogenital Diseases and Pregnancy Complications	Neoplastic Process	1597	326	0.02		1	2	0	2001	2017
JUN	3725	Condylomata Acuminata	C0009663	disease	Infections; Skin and Connective Tissue Diseases	Disease or Syndrome	73	0	0.02		1	2	0	1996	1996
JUN	3725	Childhood Anaplastic Large Cell Lymphoma	C1332942	disease	Neoplasms; Immune System Diseases; Hemic and Lymphatic Diseases	Neoplastic Process	130	2	0.02		1	2	0	2015	2018
JUN	3725	Human papilloma virus infection	C0343641	disease	Infections	Disease or Syndrome	429	42	0.02		1	2	0	1996	2009
JUN	3725	Bladder Neoplasm	C0005695	disease	Neoplasms; Female Urogenital Diseases and Pregnancy Complications; Male Urogenital Diseases	Neoplastic Process	2130	281	0.02		1	2	0	2014	2016
JUN	3725	Ocular Hypertension	C0028840	disease	Eye Diseases	Disease or Syndrome	103	8	0.02		1	2	0	2013	2017
JUN	3725	Pancreatic Neoplasm	C0030297	disease	Digestive System Diseases; Neoplasms; Endocrine System Diseases	Neoplastic Process	764	20	0.02		1	2	0	2003	2006
JUN	3725	Pain	C0030193	phenotype	Pathological Conditions, Signs and Symptoms	Sign or Symptom	1554	196	0.02		1	2	0	2017	2019
JUN	3725	Diabetes Mellitus	C0011849	group	Nutritional and Metabolic Diseases; Endocrine System Diseases	Disease or Syndrome	2803	824	0.02		1	2	0	2016	2018
JUN	3725	Diabetes	C0011847	disease	Endocrine System Diseases	Disease or Syndrome	2359	710	0.02		1	2	0	2016	2018
JUN	3725	Hyperglycemia	C0020456	disease	Nutritional and Metabolic Diseases	Disease or Syndrome	1098	108	0.02		1	2	0	2000	2017
JUN	3725	Osteoporosis	C0029456	disease	Nutritional and Metabolic Diseases; Musculoskeletal Diseases	Disease or Syndrome	1098	182	0.02		1	2	0	2018	2019
JUN	3725	Nasal Polyps	C0027430	disease	Pathological Conditions, Signs and Symptoms; Respiratory Tract Diseases; Otorhinolaryngologic Diseases	Disease or Syndrome	484	34	0.02		1	2	0	1998	2009
JUN	3725	Malignant neoplasm of urinary bladder	C0005684	disease	Neoplasms; Female Urogenital Diseases and Pregnancy Complications; Male Urogenital Diseases	Neoplastic Process	2113	316	0.02		1	2	0	2014	2016
JUN	3725	Hay fever	C0018621	disease	Respiratory Tract Diseases; Immune System Diseases; Otorhinolaryngologic Diseases	Disease or Syndrome	114	42	0.02		1	2	0	2015	2017
JUN	3725	Bronchiolitis	C0006271	disease	Infections; Respiratory Tract Diseases	Disease or Syndrome	118	32	0.02		1	2	1	2007	2011
JUN	3725	Lyme Disease	C0024198	disease	Infections	Disease or Syndrome	178	4	0.02		1	2	0	1990	1999
JUN	3725	Renal Cell Carcinoma	C0007134	disease	Neoplasms; Female Urogenital Diseases and Pregnancy Complications; Male Urogenital Diseases	Neoplastic Process	2084	288	0.02		1	2	0	1992	2019
JUN	3725	Chronic Lymphocytic Leukemia	C0023434	disease	Neoplasms; Immune System Diseases; Hemic and Lymphatic Diseases	Neoplastic Process	1447	291	0.02		1	2	0	1990	2008
JUN	3725	Anoxia	C0003130	phenotype	Pathological Conditions, Signs and Symptoms	Pathologic Function	287	0	0.02		1	2	0	2006	2008
JUN	3725	Esophageal Neoplasms	C0014859	group	Digestive System Diseases; Neoplasms	Neoplastic Process	1254	270	0.02		0.5	2	0	2009	2009
JUN	3725	Anaplasia	C0002793	disease	Pathological Conditions, Signs and Symptoms; Neoplasms	Neoplastic Process	538	7	0.02		1	2	0	2006	2019
JUN	3725	Fibrosarcoma	C0016057	disease	Neoplasms	Neoplastic Process	413	9	0.02		1	2	0	2003	2003
JUN	3725	Hepatitis	C0019158	group	Digestive System Diseases	Disease or Syndrome	656	42	0.02		1	2	0	2007	2013
JUN	3725	Adenocarcinoma	C0001418	group	Neoplasms	Neoplastic Process	2235	168	0.02		1	2	0	2006	2006
JUN	3725	Thyroid Neoplasm	C0040136	disease	Neoplasms; Endocrine System Diseases	Neoplastic Process	1164	135	0.02		1	2	0	1999	2003
JUN	3725	Respiratory Syncytial Virus Infections	C0035235	group	Infections	Disease or Syndrome	244	5	0.02		1	2	0	2011	2014
JUN	3725	Systemic Scleroderma	C0036421	disease	Skin and Connective Tissue Diseases	Disease or Syndrome	979	287	0.02		1	2	0	2011	2012
JUN	3725	Malignant neoplasm of endometrium	C0007103	disease	Neoplasms; Female Urogenital Diseases and Pregnancy Complications	Neoplastic Process	1235	197	0.01		1	1	0	2001	2001
JUN	3725	Fetal Growth Retardation	C0015934	phenotype	Pathological Conditions, Signs and Symptoms; Congenital, Hereditary, and Neonatal Diseases and Abnormalities; Female Urogenital Diseases and Pregnancy Complications	Disease or Syndrome	1037	21	0.01		1	1	0	2010	2010
JUN	3725	Childhood Leukemia	C1332977	disease	Neoplasms	Neoplastic Process	1740	140	0.01		1	1	0	1995	1995
JUN	3725	Colitis	C0009319	disease	Digestive System Diseases	Disease or Syndrome	1135	15	0.01		1	1	0	2019	2019
JUN	3725	Tumor Immunity	C1519680	phenotype	Pathological Conditions, Signs and Symptoms	Disease or Syndrome	337	2	0.01		1	1	0	2013	2013
JUN	3725	Childhood Renal Cell Carcinoma	C1333001	disease	Neoplasms; Female Urogenital Diseases and Pregnancy Complications; Male Urogenital Diseases	Neoplastic Process	107	10	0.01		1	1	0	2019	2019
JUN	3725	Adult Acute Lymphocytic Leukemia	C0751606	disease		Neoplastic Process	860	154	0.01		1	1	0	2013	2013
JUN	3725	Tumor Angiogenesis	C1519670	phenotype	Pathological Conditions, Signs and Symptoms	Neoplastic Process	822	5	0.01		1	1	0	2013	2013
JUN	3725	Cardiovascular Diseases	C0007222	group	Cardiovascular Diseases	Disease or Syndrome	1756	711	0.01		1	1	0	2008	2008
JUN	3725	Carcinoid Tumor	C0007095	phenotype	Neoplasms	Neoplastic Process	267	3	0.01		1	1	0	2008	2008
JUN	3725	Hepatocarcinogenesis	C1512409	disease	Pathological Conditions, Signs and Symptoms; Neoplasms	Neoplastic Process	855	24	0.01		1	1	0	2008	2008
JUN	3725	Malignant neoplasm of thyroid	C0007115	disease	Neoplasms; Endocrine System Diseases	Neoplastic Process	949	103	0.01		1	1	0	2003	2003
JUN	3725	Clostridium; difficile (disorder)	C1411966	disease		Disease or Syndrome	106	0	0.01		1	1	0	2007	2007
JUN	3725	Cerebral Infarction	C0007785	disease	Pathological Conditions, Signs and Symptoms; Nervous System Diseases; Cardiovascular Diseases	Disease or Syndrome	687	123	0.01		1	1	0	2001	2001
JUN	3725	Colorectal Neoplasms	C0009404	group	Digestive System Diseases; Neoplasms	Neoplastic Process	1296	609	0.01		1	1	0	2017	2017
JUN	3725	Endometriosis	C0014175	disease	Female Urogenital Diseases and Pregnancy Complications	Disease or Syndrome	1188	274	0.01		1	1	0	2015	2015
JUN	3725	Atypical Lipoma	C1266129	disease	Neoplasms	Neoplastic Process	70	2	0.01		1	1	0	2015	2015
JUN	3725	Diabetes Mellitus, Insulin-Dependent	C0011854	disease	Nutritional and Metabolic Diseases; Immune System Diseases; Endocrine System Diseases	Disease or Syndrome	1675	954	0.01		1	1	0	2016	2016
JUN	3725	Diabetic Retinopathy	C0011884	disease	Eye Diseases; Endocrine System Diseases; Cardiovascular Diseases	Disease or Syndrome	645	213	0.01		1	1	0	2016	2016
JUN	3725	Eclampsia	C0013537	disease	Female Urogenital Diseases and Pregnancy Complications	Disease or Syndrome	241	38	0.01		1	1	0	2014	2014
JUN	3725	Cutaneous Mastocytosis	C1136033	disease	Neoplasms; Skin and Connective Tissue Diseases	Neoplastic Process	127	18	0.01		1	1	0	2019	2019
JUN	3725	Dehydration	C0011175	phenotype	Pathological Conditions, Signs and Symptoms; Nutritional and Metabolic Diseases	Disease or Syndrome	295	6	0.01		1	1	0	2017	2017
JUN	3725	Endometrial Neoplasms	C0014170	group	Neoplasms; Female Urogenital Diseases and Pregnancy Complications	Neoplastic Process	261	32	0.01		1	1	0	2009	2009
JUN	3725	Enteritis	C0014335	disease	Digestive System Diseases	Disease or Syndrome	85	2	0.01		1	1	0	2007	2007
JUN	3725	Major Depressive Disorder	C1269683	disease	Mental Disorders	Mental or Behavioral Dysfunction	1236	1451	0.01		1	1	0	2015	2015
JUN	3725	Diabetic Nephropathy	C0011881	disease	Female Urogenital Diseases and Pregnancy Complications; Male Urogenital Diseases; Endocrine System Diseases	Disease or Syndrome	1189	238	0.01		1	1	0	2008	2008
JUN	3725	Crohn Disease	C0010346	disease	Digestive System Diseases	Disease or Syndrome	1382	1147	0.01		1	1	0	2002	2002
JUN	3725	Epilepsy	C0014544	disease	Nervous System Diseases	Disease or Syndrome	1215	339	0.01		1	1	0	2018	2018
JUN	3725	Cytomegalovirus Infections	C0010823	group	Infections	Disease or Syndrome	462	26	0.01		1	1	0	2011	2011
JUN	3725	Malignant Pleural Mesothelioma	C0812413	disease	Neoplasms; Respiratory Tract Diseases	Neoplastic Process	421	15	0.01		1	1	0	2007	2007
JUN	3725	Dermatitis	C0011603	disease	Skin and Connective Tissue Diseases	Disease or Syndrome	496	16	0.01		1	1	0	2017	2017
JUN	3725	Avellino corneal dystrophy	C1275685	disease	Congenital, Hereditary, and Neonatal Diseases and Abnormalities; Eye Diseases	Disease or Syndrome	115	14	0.01		1	1	0	2007	2007
JUN	3725	Hypospadias	C0848558	disease	Congenital, Hereditary, and Neonatal Diseases and Abnormalities; Female Urogenital Diseases and Pregnancy Complications; Male Urogenital Diseases	Congenital Abnormality	366	80	0.01		1	1	0	2018	2018
JUN	3725	Vascular inflammations	C0947751	phenotype	Cardiovascular Diseases	Disease or Syndrome	305	3	0.01		1	1	0	2016	2016
JUN	3725	Chronic Kidney Diseases	C1561643	group	Female Urogenital Diseases and Pregnancy Complications; Male Urogenital Diseases	Disease or Syndrome	1074	306	0.01		1	1	0	2018	2018
JUN	3725	Carcinoma, Basal Cell	C4721806	disease	Neoplasms	Neoplastic Process	557	91	0.01		1	1	0	2009	2009
JUN	3725	Aortic Valve Insufficiency	C0003504	disease	Cardiovascular Diseases	Disease or Syndrome	377	8	0.01		1	1	0	2013	2013
JUN	3725	Perihilar Cholangiocarcinoma	C4045991	disease	Neoplasms	Neoplastic Process	41	0	0.01		1	1	0	2015	2015
JUN	3725	Head and Neck Carcinoma	C3887461	disease	Neoplasms	Neoplastic Process	786	118	0.01		1	1	0	2011	2011
JUN	3725	Inflammatory dermatosis	C3875321	disease	Skin and Connective Tissue Diseases	Disease or Syndrome	382	6	0.01		1	1	0	2017	2017
JUN	3725	Aortic Valve Stenosis	C0003507	disease	Cardiovascular Diseases	Disease or Syndrome	234	19	0.01		1	1	0	2009	2009
JUN	3725	Experimental Organism Basal Cell Carcinoma	C3811653	phenotype	Neoplasms	Neoplastic Process	437	63	0.01		1	1	0	2009	2009
JUN	3725	Arteriosclerosis	C0003850	disease	Cardiovascular Diseases	Disease or Syndrome	2006	267	0.01		1	1	0	2019	2019
JUN	3725	Intellectual Disability	C3714756	group	Pathological Conditions, Signs and Symptoms; Nervous System Diseases; Mental Disorders; Behavior and Behavior Mechanisms	Mental or Behavioral Dysfunction	2165	159	0.01		1	1	0	2013	2013
JUN	3725	Arthritis	C0003864	disease	Musculoskeletal Diseases	Disease or Syndrome	1072	69	0.01		1	1	0	2008	2008
JUN	3725	Childhood Astrocytoma	C4086152	disease	Neoplasms	Neoplastic Process	615	39	0.01		1	1	0	2018	2018
JUN	3725	Pterygium of eye	C4520843	disease	Eye Diseases	Disease or Syndrome	169	4	0.01		1	1	0	2013	2013
JUN	3725	Primary Myelofibrosis	C0001815	disease	Hemic and Lymphatic Diseases	Neoplastic Process	282	29	0.01		1	1	0	2019	2019
JUN	3725	Anemia of chronic disease	C0002873	phenotype	Hemic and Lymphatic Diseases	Disease or Syndrome	100	1	0.01		1	1	0	2007	2007
JUN	3725	Refractory anemias	C0002893	disease	Hemic and Lymphatic Diseases	Disease or Syndrome	340	11	0.01		1	1	0	1996	1996
JUN	3725	Amyloidosis cutis dyschromia	C4554601	disease	Congenital, Hereditary, and Neonatal Diseases and Abnormalities; Nutritional and Metabolic Diseases; Skin and Connective Tissue Diseases	Disease or Syndrome	84	1	0.01		1	1	0	2007	2007
JUN	3725	Anemia, Sickle Cell	C0002895	disease	Congenital, Hereditary, and Neonatal Diseases and Abnormalities; Hemic and Lymphatic Diseases	Disease or Syndrome	434	138	0.01		1	1	0	2011	2011
JUN	3725	Malignant neoplasm of soft tissue	C4551686	group	Neoplasms	Neoplastic Process	699	32	0.01		1	1	0	2007	2007
JUN	3725	Fatty Liver Disease	C4529962	disease		Disease or Syndrome	741	81	0.01		1	1	0	2018	2018
JUN	3725	Triple-Negative Breast Carcinoma	C4722518	disease	Neoplasms; Skin and Connective Tissue Diseases	Neoplastic Process	1598	96	0.01		1	1	0	2019	2019
JUN	3725	Rainbow Trout Hepatoma	C4525232	disease		Neoplastic Process	5	0	0.01		1	1	0	2013	2013
JUN	3725	Triple Negative Breast Neoplasms	C3539878	disease	Neoplasms; Skin and Connective Tissue Diseases	Neoplastic Process	1674	99	0.01		1	1	0	2019	2019
JUN	3725	Astrocytoma	C0004114	disease	Neoplasms	Neoplastic Process	985	59	0.01		1	1	0	2018	2018
JUN	3725	Pseudohyperkalemia Cardiff	C1861453	disease	Nutritional and Metabolic Diseases	Disease or Syndrome	218	60	0.01		1	1	0	2016	2016
JUN	3725	Corneal dystrophy, Fuchs' endothelial, 1	C1850959	disease	Congenital, Hereditary, and Neonatal Diseases and Abnormalities; Eye Diseases	Disease or Syndrome	9	7	0.01		1	1	0	2013	2013
JUN	3725	Glucocorticoid Receptor Deficiency	C1841972	disease	Congenital, Hereditary, and Neonatal Diseases and Abnormalities; Nutritional and Metabolic Diseases	Disease or Syndrome	104	12	0.01		1	1	0	2009	2009
JUN	3725	ANOPHTHALMIA AND PULMONARY HYPOPLASIA	C1832661	disease	Congenital, Hereditary, and Neonatal Diseases and Abnormalities; Eye Diseases; Respiratory Tract Diseases	Disease or Syndrome	1410	80	0.01		1	1	0	2011	2011
JUN	3725	Destructive Arthritis	C2348101	disease	Musculoskeletal Diseases	Disease or Syndrome	23	0	0.01		1	1	0	2006	2006
JUN	3725	Orofacial Pain	C0178782	phenotype	Pathological Conditions, Signs and Symptoms	Sign or Symptom	40	0	0.01		1	1	0	2018	2018
JUN	3725	Benign Prostatic Hyperplasia	C1704272	disease	Male Urogenital Diseases	Disease or Syndrome	770	91	0.01		1	1	0	2007	2007
JUN	3725	Penile hypospadias	C1691215	disease	Congenital, Hereditary, and Neonatal Diseases and Abnormalities; Female Urogenital Diseases and Pregnancy Complications; Male Urogenital Diseases	Congenital Abnormality	127	83	0.01		1	1	0	2018	2018
JUN	3725	androgen independent prostate cancer	C1654637	disease		Neoplastic Process	190	5	0.01		1	1	0	2003	2003
JUN	3725	Pterygium Of Conjunctiva And Cornea	C1867441	disease	Eye Diseases	Disease or Syndrome	169	4	0.01		1	1	0	2013	2013
JUN	3725	B-CELL MALIGNANCY, LOW-GRADE	C1868683	disease		Neoplastic Process	350	19	0.01		1	1	0	2008	2008
JUN	3725	Atherosclerosis	C0004153	disease	Cardiovascular Diseases	Disease or Syndrome	2044	281	0.01		1	1	0	2019	2019
JUN	3725	Myeloid neoplasm	C2939461	disease	Neoplasms; Hemic and Lymphatic Diseases	Neoplastic Process	62	5	0.01		1	1	0	1995	1995
JUN	3725	Secondary Neoplasm	C2939419	group	Pathological Conditions, Signs and Symptoms; Neoplasms	Neoplastic Process	2492	85	0.01		1	1	0	2010	2010
JUN	3725	Autoimmune Diseases	C0004364	group	Immune System Diseases	Disease or Syndrome	1758	428	0.01		1	1	0	2017	2017
JUN	3725	Steatohepatitis	C2711227	disease	Digestive System Diseases	Disease or Syndrome	1143	75	0.01		1	1	0	2018	2018
JUN	3725	Bacterial Infections	C0004623	group	Infections	Disease or Syndrome	616	17	0.01		0	1	0	2018	2018
JUN	3725	Mental disorders	C0004936	group	Mental Disorders	Mental or Behavioral Dysfunction	789	149	0.01		1	1	0	2009	2009
JUN	3725	Influenza A	C2062441	disease		Disease or Syndrome	563	19	0.01		1	1	0	2016	2016
JUN	3725	Precursor T-Cell Lymphoblastic Leukemia-Lymphoma	C1961099	disease	Neoplasms; Immune System Diseases; Hemic and Lymphatic Diseases	Neoplastic Process	644	23	0.01		1	1	0	2017	2017
JUN	3725	Brain Diseases	C0006111	group	Nervous System Diseases	Disease or Syndrome	345	10	0.01		1	1	0	2005	2005
JUN	3725	Gastritis	C0017152	disease	Digestive System Diseases	Disease or Syndrome	292	21	0.01		1	1	0	2004	2004
JUN	3725	Cervical Squamous Cell Carcinoma	C0279671	disease	Neoplasms; Female Urogenital Diseases and Pregnancy Complications	Neoplastic Process	371	44	0.01		1	1	0	2017	2017
JUN	3725	Myopia	C0027092	disease	Eye Diseases	Disease or Syndrome	490	167	0.01		1	1	0	2019	2019
JUN	3725	Dilatation of aorta	C0265004	phenotype	Cardiovascular Diseases	Disease or Syndrome	39	2	0.01		1	1	0	2019	2019
JUN	3725	Hyperoxia	C0242706	phenotype	Pathological Conditions, Signs and Symptoms	Sign or Symptom	50	0	0.01		1	1	0	2008	2008
JUN	3725	Fibrosis, Liver	C0239946	disease	Pathological Conditions, Signs and Symptoms; Digestive System Diseases	Disease or Syndrome	1179	64	0.01		1	1	0	2019	2019
JUN	3725	Medullary carcinoma of thyroid	C0238462	disease	Neoplasms; Endocrine System Diseases	Neoplastic Process	330	71	0.01		1	1	0	2007	2007
JUN	3725	Gastrointestinal Stromal Tumors	C0238198	group	Digestive System Diseases; Neoplasms	Neoplastic Process	538	154	0.01		1	1	0	2019	2019
JUN	3725	Ovarian Carcinoma	C0029925	disease	Neoplasms; Female Urogenital Diseases and Pregnancy Complications; Endocrine System Diseases	Neoplastic Process	539	19	0.01		1	1	0	2013	2013
JUN	3725	Zinc deficiency	C0235950	disease	Nutritional and Metabolic Diseases	Disease or Syndrome	90	4	0.01		1	1	0	2006	2006
JUN	3725	Abnormal behavior	C0233514	phenotype	Behavior and Behavior Mechanisms	Mental or Behavioral Dysfunction	910	121	0.01		1	1	0	2009	2009
JUN	3725	Myasthenia Gravis	C0026896	disease	Neoplasms; Immune System Diseases; Nervous System Diseases	Disease or Syndrome	336	93	0.01		1	1	0	2018	2018
JUN	3725	Severe myopia	C0271183	disease	Eye Diseases	Disease or Syndrome	184	116	0.01		0	1	0	2013	2013
JUN	3725	Lung diseases	C0024115	group	Respiratory Tract Diseases	Disease or Syndrome	700	50	0.01		1	1	0	2002	2002
JUN	3725	Chronic Obstructive Airway Disease	C0024117	disease	Respiratory Tract Diseases	Disease or Syndrome	1428	852	0.01		1	1	0	2017	2017
JUN	3725	Malignant Head and Neck Neoplasm	C0278996	disease	Neoplasms	Neoplastic Process	767	118	0.01		1	1	0	2011	2011
JUN	3725	Metastatic non-small cell lung cancer	C0278987	disease	Neoplasms	Neoplastic Process	106	11	0.01		1	1	0	2014	2014
JUN	3725	Lupus Nephritis	C0024143	disease	Female Urogenital Diseases and Pregnancy Complications; Skin and Connective Tissue Diseases; Male Urogenital Diseases; Immune System Diseases	Disease or Syndrome	503	64	0.01		1	1	0	2008	2008
JUN	3725	Adult Fibrosarcoma	C0278595	disease	Neoplasms	Neoplastic Process	387	9	0.01		1	1	0	2003	2003
JUN	3725	Acute infectious disease	C0275518	group	Pathological Conditions, Signs and Symptoms; Infections	Disease or Syndrome	198	5	0.01		1	1	0	2011	2011
JUN	3725	Metabolic Diseases	C0025517	group	Nutritional and Metabolic Diseases	Disease or Syndrome	945	50	0.01		1	1	0	2019	2019
JUN	3725	Erythroblastosis	C0272138	disease		Disease or Syndrome	89	0	0.01		1	1	0	2013	2013
JUN	3725	Niemann-Pick Disease, Type C	C0220756	disease	Congenital, Hereditary, and Neonatal Diseases and Abnormalities; Nutritional and Metabolic Diseases; Nervous System Diseases; Hemic and Lymphatic Diseases	Disease or Syndrome	201	33	0.01		1	1	0	2017	2017
JUN	3725	Lip and Oral Cavity Carcinoma	C0220641	disease	Neoplasms; Stomatognathic Diseases	Neoplastic Process	734	172	0.01		1	1	0	2018	2018
JUN	3725	Polycystic Ovary Syndrome	C0032460	disease	Neoplasms; Female Urogenital Diseases and Pregnancy Complications; Endocrine System Diseases	Disease or Syndrome	988	363	0.01		1	1	0	2016	2016
JUN	3725	Scrub Typhus	C0036472	disease	Infections	Disease or Syndrome	58	0	0.01		1	1	0	2002	2002
JUN	3725	Dermatologic disorders	C0037274	group	Skin and Connective Tissue Diseases	Disease or Syndrome	617	21	0.01		1	1	0	2015	2015
JUN	3725	Depressive Symptoms	C0086132	phenotype	Behavior and Behavior Mechanisms	Sign or Symptom	421	120	0.01		1	1	0	2019	2019
JUN	3725	Skin lesion	C0037284	group	Skin and Connective Tissue Diseases	Disease or Syndrome	563	52	0.01		1	1	0	2006	2006
JUN	3725	Spina Bifida	C0080178	disease	Congenital, Hereditary, and Neonatal Diseases and Abnormalities; Nervous System Diseases	Congenital Abnormality	179	61	0.01		1	1	0	2014	2014
JUN	3725	Lymphoma, T-Cell, Cutaneous	C0079773	disease	Neoplasms; Immune System Diseases; Hemic and Lymphatic Diseases	Neoplastic Process	367	5	0.01		1	1	0	2008	2008
JUN	3725	Diffuse Large B-Cell Lymphoma	C0079744	disease	Neoplasms; Immune System Diseases; Hemic and Lymphatic Diseases	Neoplastic Process	1043	127	0.01		1	1	0	2017	2017
JUN	3725	Thyroid Diseases	C0040128	group	Endocrine System Diseases	Disease or Syndrome	230	26	0.01		1	1	0	2013	2013
JUN	3725	Ichthyosis Vulgaris	C0079584	disease	Congenital, Hereditary, and Neonatal Diseases and Abnormalities; Skin and Connective Tissue Diseases	Disease or Syndrome; Congenital Abnormality	10	18	0.01		1	1	0	2017	2017
JUN	3725	Bicuspid aortic valve	C0149630	disease	Cardiovascular Diseases	Congenital Abnormality	154	23	0.01		1	1	0	2019	2019
JUN	3725	Rotavirus Infections	C0035869	group	Infections	Disease or Syndrome	84	0	0.01		1	1	0	2006	2006
JUN	3725	polyps	C0032584	phenotype	Pathological Conditions, Signs and Symptoms	Anatomical Abnormality	390	18	0.01		1	1	0	1996	1996
JUN	3725	Pseudomyxoma Peritonei	C0033822	disease	Neoplasms	Neoplastic Process	50	3	0.01		1	1	0	2014	2014
JUN	3725	Agenesis of corpus callosum	C0175754	disease	Pathological Conditions, Signs and Symptoms; Congenital, Hereditary, and Neonatal Diseases and Abnormalities; Nervous System Diseases	Congenital Abnormality	615	45	0.01		1	1	0	2010	2010
JUN	3725	Pterygium	C0033999	disease	Eye Diseases	Disease or Syndrome	216	5	0.01		1	1	0	2013	2013
JUN	3725	Pulmonary Emphysema	C0034067	disease	Respiratory Tract Diseases	Disease or Syndrome	352	64	0.01		1	1	0	2012	2012
JUN	3725	Intervertebral disc disorder	C0158252	group	Pathological Conditions, Signs and Symptoms; Musculoskeletal Diseases	Disease or Syndrome	188	19	0.01		1	1	0	2016	2016
JUN	3725	Acute myocardial infarction	C0155626	disease	Pathological Conditions, Signs and Symptoms; Cardiovascular Diseases	Disease or Syndrome	766	118	0.01		1	1	0	2018	2018
JUN	3725	Secondary malignant neoplasm of bone	C0153690	disease	Pathological Conditions, Signs and Symptoms; Neoplasms; Musculoskeletal Diseases	Neoplastic Process	647	18	0.01		1	1	0	2013	2013
JUN	3725	Pulmonary Fibrosis	C0034069	disease	Respiratory Tract Diseases	Disease or Syndrome	924	25	0.01		1	1	0	2013	2013
JUN	3725	Varicosity	C0042345	disease	Cardiovascular Diseases	Disease or Syndrome	188	51	0.01		1	1	0	2016	2016
JUN	3725	Gastroesophageal reflux disease	C0017168	disease	Digestive System Diseases	Disease or Syndrome	446	52	0.01		1	1	0	2014	2014
JUN	3725	Pulmonary Hypertension	C0020542	phenotype	Respiratory Tract Diseases	Pathologic Function	156	0	0.01		1	1	0	2003	2003
JUN	3725	Ichthyoses	C0020757	disease	Congenital, Hereditary, and Neonatal Diseases and Abnormalities; Skin and Connective Tissue Diseases	Disease or Syndrome	194	18	0.01		1	1	0	2017	2017
JUN	3725	Congenital ichthyosis	C0020758	disease	Congenital, Hereditary, and Neonatal Diseases and Abnormalities; Skin and Connective Tissue Diseases	Disease or Syndrome	80	11	0.01		1	1	0	2017	2017
JUN	3725	Oropharyngeal disorders	C0553694	group	Digestive System Diseases; Respiratory Tract Diseases; Stomatognathic Diseases; Otorhinolaryngologic Diseases	Disease or Syndrome	163	3	0.01		1	1	0	2014	2014
JUN	3725	Ewings sarcoma	C0553580	disease	Neoplasms	Neoplastic Process	517	25	0.01		1	1	0	2017	2017
JUN	3725	Thyroid carcinoma	C0549473	disease	Neoplasms; Endocrine System Diseases	Neoplastic Process	1175	145	0.01		1	1	0	2003	2003
JUN	3725	Immune System Diseases	C0021053	group	Immune System Diseases	Disease or Syndrome	451	116	0.01		1	1	0	2017	2017
JUN	3725	Kidney Diseases	C0022658	group	Female Urogenital Diseases and Pregnancy Complications; Male Urogenital Diseases	Disease or Syndrome	1180	140	0.01		1	1	0	2016	2016
JUN	3725	Hepatitis C, Chronic	C0524910	disease	Digestive System Diseases; Infections	Disease or Syndrome	430	80	0.01		1	1	0	2016	2016
JUN	3725	Lymphoid neoplasm	C0598798	disease	Neoplasms; Immune System Diseases; Hemic and Lymphatic Diseases	Neoplastic Process	30	1	0.01		1	1	0	2018	2018
JUN	3725	essential thrombocytopenia	C0677060	disease	Pathological Conditions, Signs and Symptoms; Immune System Diseases; Hemic and Lymphatic Diseases	Disease or Syndrome	3	0	0.01		1	1	0	2019	2019
JUN	3725	Glioma	C0017638	disease	Neoplasms	Neoplastic Process	3097	353	0.01		1	1	0	2007	2007
JUN	3725	Alzheimer Disease, Early Onset	C0750901	disease	Nervous System Diseases; Mental Disorders	Disease or Syndrome	174	96	0.01		1	1	0	2005	2005
JUN	3725	Glomerulonephritis	C0017658	disease	Female Urogenital Diseases and Pregnancy Complications; Male Urogenital Diseases	Disease or Syndrome	391	7	0.01		1	1	0	2008	2008
JUN	3725	Gonorrhea	C0018081	disease	Female Urogenital Diseases and Pregnancy Complications; Infections; Male Urogenital Diseases	Disease or Syndrome	261	7	0.01		1	1	0	2009	2009
JUN	3725	Idiopathic crescentic glomerulonephritis	C0403416	disease	Female Urogenital Diseases and Pregnancy Complications; Male Urogenital Diseases	Disease or Syndrome	80	0	0.01		1	1	0	2011	2011
JUN	3725	Secondary malignant neoplasm of lymph node	C0686619	disease	Pathological Conditions, Signs and Symptoms; Neoplasms	Neoplastic Process	2825	188	0.01		1	1	0	2013	2013
JUN	3725	Hepatitis A	C0019159	disease	Digestive System Diseases; Infections	Disease or Syndrome	451	27	0.01		1	1	0	2013	2013
JUN	3725	myeloblastosis	C0679427	disease	Pathological Conditions, Signs and Symptoms; Hemic and Lymphatic Diseases	Disease or Syndrome	72	0	0.01		1	1	0	2012	2012
JUN	3725	Hepatitis, Chronic	C0019189	disease	Digestive System Diseases	Disease or Syndrome	224	10	0.01		1	1	0	2011	2011
JUN	3725	Neurodegenerative Disorders	C0524851	group	Nervous System Diseases	Disease or Syndrome	1515	85	0.01		1	1	0	2015	2015
JUN	3725	Metabolic Syndrome X	C0524620	disease	Nutritional and Metabolic Diseases	Disease or Syndrome	1125	591	0.01		1	1	0	2019	2019
JUN	3725	Kidney Failure, Acute	C0022660	disease	Female Urogenital Diseases and Pregnancy Complications; Male Urogenital Diseases	Disease or Syndrome	826	32	0.01		1	1	0	2019	2019
JUN	3725	Leukemia, Myelomonocytic, Chronic	C0023480	disease	Neoplasms; Hemic and Lymphatic Diseases	Neoplastic Process	158	28	0.01		1	1	0	2011	2011
JUN	3725	Adenocarcinoma of colon	C0338106	disease	Digestive System Diseases; Neoplasms	Neoplastic Process	406	10	0.01		1	1	0	2008	2008
JUN	3725	Carcinoid tumor no ICD-O subtype	C0334299	phenotype	Neoplasms	Neoplastic Process	122	0	0.01		1	1	0	2008	2008
JUN	3725	Leukemia, T-Cell	C0023492	disease	Neoplasms; Immune System Diseases; Hemic and Lymphatic Diseases	Neoplastic Process	457	10	0.01		1	1	0	2000	2000
JUN	3725	liposarcoma	C0023827	disease	Neoplasms	Neoplastic Process	200	6	0.01		1	1	0	2006	2006
JUN	3725	Condyloma	C0302180	disease		Disease or Syndrome	40	0	0.01		1	1	0	1996	1996
JUN	3725	Hemorrhagic Fever, Ebola	C0282687	disease	Infections	Disease or Syndrome	164	1	0.01		1	1	0	2017	2017
JUN	3725	Aplasia Cutis Congenita	C0282160	disease	Congenital, Hereditary, and Neonatal Diseases and Abnormalities; Skin and Connective Tissue Diseases	Congenital Abnormality	393	14	0.01		1	1	0	2010	2010
JUN	3725	Liver diseases	C0023895	group	Digestive System Diseases	Disease or Syndrome	1019	100	0.01		1	1	0	2013	2013
JUN	3725	Childhood Acute Lymphoblastic Leukemia	C0023452	disease	Neoplasms; Immune System Diseases; Hemic and Lymphatic Diseases	Neoplastic Process	1096	261	0.01		1	1	0	2013	2013
JUN	3725	Malignant mesothelioma	C0345967	disease	Neoplasms; Respiratory Tract Diseases	Neoplastic Process	420	12	0.01		1	1	0	2009	2009
JUN	3725	Neuropathy	C0442874	group	Nervous System Diseases	Disease or Syndrome	484	110	0.01		1	1	0	2018	2018
JUN	3725	Lupus Erythematosus	C0409974	disease	Pathological Conditions, Signs and Symptoms; Skin and Connective Tissue Diseases; Immune System Diseases	Disease or Syndrome	558	44	0.01		1	1	0	2017	2017
JUN	3725	Scalp psoriasis	C0406326	disease	Skin and Connective Tissue Diseases	Disease or Syndrome	3	0	0.01		1	1	0	2019	2019
JUN	3725	Non-alcoholic Fatty Liver Disease	C0400966	disease	Digestive System Diseases	Disease or Syndrome	1058	222	0.01		1	1	0	2014	2014
JUN	3725	Polycystic Kidney Diseases	C0022680	group	Congenital, Hereditary, and Neonatal Diseases and Abnormalities; Female Urogenital Diseases and Pregnancy Complications; Male Urogenital Diseases	Disease or Syndrome	276	54	0.01		1	1	0	2005	2005
JUN	3725	Endotoxemia	C0376618	phenotype	Pathological Conditions, Signs and Symptoms; Infections	Disease or Syndrome	401	5	0.01		1	1	0	2017	2017
JUN	3725	leukemia	C0023418	disease	Neoplasms	Neoplastic Process	2111	144	0.01		1	1	0	1995	1995
JUN	3725	Respiratory syncytial virus (RSV) infection in conditions classified elsewhere and of unspecified site	C0375023	disease		Disease or Syndrome	467	14	0.01		0	1	0	2011	2011
JUN	3725	Acute lymphocytic leukemia	C0023449	disease	Neoplasms; Immune System Diseases; Hemic and Lymphatic Diseases	Neoplastic Process	1293	222	0.01		1	1	0	2013	2013
JUN	3725	Conventional (Clear Cell) Renal Cell Carcinoma	C0279702	disease	Neoplasms; Female Urogenital Diseases and Pregnancy Complications; Male Urogenital Diseases	Neoplastic Process	2346	222	0.01		1	1	0	2019	2019

## Sheet: PPARG
Gene	Gene_id	Disease	Disease_id	Type	Disease_Class	Semantic_Type	N_genes_d	N_SNPs_d	Score_gda	EL_gda	EI_gda	N_PMIDs	N_SNPs_gda	First_Ref	Last_Ref
PPARG	5468	Obesity	C0028754	disease	Pathological Conditions, Signs and Symptoms; Nutritional and Metabolic Diseases	Disease or Syndrome	2821	1111	1		0.96	174	9	1997	2020
PPARG	5468	Familial Partial Lipodystrophy, Type 3	C1720861	disease	Nutritional and Metabolic Diseases; Skin and Connective Tissue Diseases	Disease or Syndrome	10	14	0.98		1	15	13	2000	2019
PPARG	5468	Diabetes Mellitus, Non-Insulin-Dependent	C0011860	disease	Nutritional and Metabolic Diseases; Endocrine System Diseases	Disease or Syndrome	3134	2672	0.7		0.953	279	20	1998	2020
PPARG	5468	Hypertensive disease	C0020538	group	Cardiovascular Diseases	Disease or Syndrome	2322	1085	0.7		1	62	10	1999	2020
PPARG	5468	Familial partial lipodystrophy	C0271694	disease	Nutritional and Metabolic Diseases; Skin and Connective Tissue Diseases	Disease or Syndrome	28	16	0.6		0.938	16	3	2002	2019
PPARG	5468	Malignant tumor of colon	C0007102	disease	Digestive System Diseases; Neoplasms	Neoplastic Process	2969	688	0.6		1	43	4	1998	2019
PPARG	5468	Diabetic Nephropathy	C0011881	disease	Female Urogenital Diseases and Pregnancy Complications; Male Urogenital Diseases; Endocrine System Diseases	Disease or Syndrome	1189	238	0.6		0.962	26	2	2003	2019
PPARG	5468	Inflammation	C0021368	phenotype	Pathological Conditions, Signs and Symptoms	Pathologic Function	467	0	0.52		1	6	0	2006	2011
PPARG	5468	Familial Partial Lipodystrophy, Type 2	C1720860	disease	Nutritional and Metabolic Diseases; Skin and Connective Tissue Diseases	Disease or Syndrome	16	23	0.52		1	3	0	2006	2009
PPARG	5468	Atherosclerosis	C0004153	disease	Cardiovascular Diseases	Disease or Syndrome	2044	281	0.5		0.984	64	3	1999	2020
PPARG	5468	Diabetes Mellitus, Experimental	C0011853	disease	Nutritional and Metabolic Diseases; Endocrine System Diseases	Experimental Model of Disease	522	0	0.5		1	4	0	2003	2011
PPARG	5468	Acute Lung Injury	C0242488	disease	Respiratory Tract Diseases	Injury or Poisoning	93	3	0.5		1	2	0	2006	2011
PPARG	5468	Diabetes Mellitus	C0011849	group	Nutritional and Metabolic Diseases; Endocrine System Diseases	Disease or Syndrome	2803	824	0.5		0.935	108	6	1999	2019
PPARG	5468	Familial Partial Lipodystrophy, Type 1	C1720859	disease	Nutritional and Metabolic Diseases; Skin and Connective Tissue Diseases	Disease or Syndrome	9	0	0.5		1	1	0	2009	2009
PPARG	5468	Acute kidney injury	C2609414	disease	Female Urogenital Diseases and Pregnancy Complications; Male Urogenital Diseases	Injury or Poisoning	185	3	0.5		1	4	0	2007	2014
PPARG	5468	Carotid Intimal Medial Thickness 1	C1836302	disease	Cardiovascular Diseases	Disease or Syndrome	1	0	0.5			0	0
PPARG	5468	Glomerulonephritis	C0017658	disease	Female Urogenital Diseases and Pregnancy Complications; Male Urogenital Diseases	Disease or Syndrome	391	7	0.5		1	1	0	2001	2001
PPARG	5468	Colorectal Carcinoma	C0009402	disease	Digestive System Diseases; Neoplasms	Neoplastic Process	5473	1962	0.5		0.938	48	8	2000	2019
PPARG	5468	Congestive heart failure	C0018802	disease	Cardiovascular Diseases	Disease or Syndrome	1760	165	0.48		1	9	2	2009	2019
PPARG	5468	Metabolic Diseases	C0025517	group	Nutritional and Metabolic Diseases	Disease or Syndrome	945	50	0.4		1	25	2	2006	2020
PPARG	5468	Colonic Neoplasms	C0009375	group	Digestive System Diseases; Neoplasms	Neoplastic Process	947	45	0.4		0.923	13	0	2003	2010
PPARG	5468	Colon Carcinoma	C0699790	disease	Digestive System Diseases; Neoplasms	Neoplastic Process	2832	275	0.4		1	44	2	1998	2019
PPARG	5468	Crohn Disease	C0010346	disease	Digestive System Diseases	Disease or Syndrome	1382	1147	0.4		1	11	3	2005	2017
PPARG	5468	Degenerative polyarthritis	C0029408	disease	Musculoskeletal Diseases	Disease or Syndrome	1827	247	0.4		1	15	2	2002	2019
PPARG	5468	melanoma	C0025202	disease	Neoplasms	Neoplastic Process	3087	515	0.4		0.917	12	0	2002	2019
PPARG	5468	Malignant neoplasm of stomach	C0024623	disease	Digestive System Diseases; Neoplasms	Neoplastic Process	3806	615	0.4		1	13	2	2000	2016
PPARG	5468	Alzheimer's Disease	C0002395	disease	Nervous System Diseases; Mental Disorders	Disease or Syndrome	3397	1843	0.4		0.907	54	6	2000	2019
PPARG	5468	Lipodystrophy	C0023787	disease	Nutritional and Metabolic Diseases; Skin and Connective Tissue Diseases	Disease or Syndrome	226	28	0.4		1	22	5	2002	2019
PPARG	5468	Liver carcinoma	C2239176	disease	Digestive System Diseases; Neoplasms	Neoplastic Process	5725	942	0.4		0.931	29	2	2001	2020
PPARG	5468	Thyroid carcinoma	C0549473	disease	Neoplasms; Endocrine System Diseases	Neoplastic Process	1175	145	0.4		1	22	0	2000	2018
PPARG	5468	Insulin Resistance	C0021655	phenotype	Nutritional and Metabolic Diseases	Pathologic Function	162	53	0.4		1	3	0	2005	2011
PPARG	5468	Renal Insufficiency	C1565489	disease	Female Urogenital Diseases and Pregnancy Complications; Male Urogenital Diseases	Disease or Syndrome	615	42	0.4		1	1	0	2017	2017
PPARG	5468	Fatty Liver	C0015695	disease	Digestive System Diseases	Disease or Syndrome	875	35	0.4		1	19	0	2004	2020
PPARG	5468	Dyslipidemias	C0242339	group	Nutritional and Metabolic Diseases	Disease or Syndrome	471	184	0.4		1	21	3	2000	2020
PPARG	5468	Adenocarcinoma	C0001418	group	Neoplasms	Neoplastic Process	2235	168	0.4		0.929	14	0	1998	2016
PPARG	5468	Papillary thyroid carcinoma	C0238463	disease	Neoplasms; Endocrine System Diseases	Neoplastic Process	1348	204	0.4		1	21	0	2000	2015
PPARG	5468	Thyroid Neoplasm	C0040136	disease	Neoplasms; Endocrine System Diseases	Neoplastic Process	1164	135	0.4		1	28	0	2001	2017
PPARG	5468	Malignant neoplasm of pancreas	C0346647	disease	Digestive System Diseases; Neoplasms; Endocrine System Diseases	Neoplastic Process	2667	277	0.39		1	11	2	2000	2015
PPARG	5468	Heart failure	C0018801	disease	Cardiovascular Diseases	Disease or Syndrome	1499	201	0.38		1	9	2	2003	2019
PPARG	5468	Alzheimer Disease, Late Onset	C0494463	disease	Nervous System Diseases; Mental Disorders	Mental or Behavioral Dysfunction	385	243	0.38		0.909	11	2	2005	2018
PPARG	5468	Colorectal Neoplasms	C0009404	group	Digestive System Diseases; Neoplasms	Neoplastic Process	1296	609	0.38		1	9	1	2002	2006
PPARG	5468	Thyroid Gland Follicular Adenoma	C0151468	disease	Neoplasms; Endocrine System Diseases	Neoplastic Process	202	14	0.36		1	7	0	2004	2015
PPARG	5468	Malignant neoplasm of liver	C0345904	disease	Digestive System Diseases; Neoplasms	Neoplastic Process	1649	88	0.36		1	7	0	2006	2018
PPARG	5468	Subarachnoid Hemorrhage	C0038525	disease	Pathological Conditions, Signs and Symptoms; Nervous System Diseases; Cardiovascular Diseases	Disease or Syndrome	501	26	0.35		1	5	0	2018	2019
PPARG	5468	Psoriasis	C0033860	disease	Skin and Connective Tissue Diseases	Disease or Syndrome	1308	705	0.34		1	4	0	2000	2020
PPARG	5468	Kidney Failure, Acute	C0022660	disease	Female Urogenital Diseases and Pregnancy Complications; Male Urogenital Diseases	Disease or Syndrome	826	32	0.34		1	7	0	2010	2019
PPARG	5468	Thyroid cancer, follicular	C2931367	disease	Neoplasms	Neoplastic Process	58	5	0.34		1	5	0	2005	2017
PPARG	5468	Polycystic Kidney, Autosomal Dominant	C0085413	disease	Congenital, Hereditary, and Neonatal Diseases and Abnormalities; Female Urogenital Diseases and Pregnancy Complications; Male Urogenital Diseases	Disease or Syndrome	280	35	0.33		1	4	0	2010	2018
PPARG	5468	Liver neoplasms	C0023903	group	Digestive System Diseases; Neoplasms	Neoplastic Process	1424	7	0.33		1	4	0	2001	2012
PPARG	5468	Pancreatic Neoplasm	C0030297	disease	Digestive System Diseases; Neoplasms; Endocrine System Diseases	Neoplastic Process	764	20	0.33		1	5	0	2000	2008
PPARG	5468	Lichen planus follicularis	C0023645	disease	Skin and Connective Tissue Diseases	Disease or Syndrome	13	0	0.32	limited	1	2	0	2009	2018
PPARG	5468	Leukostasis	C0282548	disease	Hemic and Lymphatic Diseases	Disease or Syndrome	25	0	0.32		1	3	0	2002	2012
PPARG	5468	Familial generalized lipodystrophy	C0221032	disease	Congenital, Hereditary, and Neonatal Diseases and Abnormalities; Nutritional and Metabolic Diseases; Skin and Connective Tissue Diseases	Disease or Syndrome	49	15	0.32		1	2	0	2003	2014
PPARG	5468	Kidney Failure	C0035078	disease	Female Urogenital Diseases and Pregnancy Complications; Male Urogenital Diseases	Disease or Syndrome	378	36	0.32		1	3	2	2015	2017
PPARG	5468	Pituitary-dependent Cushing's disease	C0221406	disease	Nervous System Diseases; Endocrine System Diseases	Disease or Syndrome	115	8	0.32		1	3	0	2006	2018
PPARG	5468	Heart Failure, Right-Sided	C0235527	disease	Cardiovascular Diseases	Disease or Syndrome	154	0	0.32		1	3	0	2016	2018
PPARG	5468	Stomach Neoplasms	C0038356	group	Digestive System Diseases; Neoplasms	Neoplastic Process	820	55	0.32		1	4	0	2003	2009
PPARG	5468	Pancreatitis	C0030305	disease	Digestive System Diseases	Disease or Syndrome	502	80	0.32		1	3	0	2008	2019
PPARG	5468	Presenile dementia	C0011265	disease	Nervous System Diseases; Mental Disorders	Mental or Behavioral Dysfunction	718	159	0.32		0.8	5	2	2005	2018
PPARG	5468	Ischemia	C0022116	phenotype	Pathological Conditions, Signs and Symptoms	Pathologic Function	103	0	0.31		1	3	0	2002	2014
PPARG	5468	Adenocarcinoma, Oxyphilic	C0205642	disease	Neoplasms	Neoplastic Process	135	0	0.31		1	2	0	2000	2010
PPARG	5468	Lipoatrophic Diabetes Mellitus	C0011859	disease	Nutritional and Metabolic Diseases; Endocrine System Diseases	Disease or Syndrome	11	0	0.31		1	2	0	2012	2014
PPARG	5468	Barrett Esophagus	C0004763	disease	Digestive System Diseases; Neoplasms	Disease or Syndrome	478	60	0.31		1	2	0	2004	2011
PPARG	5468	Reperfusion Injury	C0035126	disease	Pathological Conditions, Signs and Symptoms; Cardiovascular Diseases	Injury or Poisoning	300	0	0.31		1	4	0	2002	2014
PPARG	5468	Schizophrenia	C0036341	disease	Mental Disorders	Mental or Behavioral Dysfunction	2872	2897	0.31		0	1	2	2009	2009
PPARG	5468	Pseudopelade	C0086873	disease	Pathological Conditions, Signs and Symptoms; Skin and Connective Tissue Diseases	Disease or Syndrome	23	0	0.31	limited	1	1	0	2009	2009
PPARG	5468	Scarring alopecia	C2936846	disease	Pathological Conditions, Signs and Symptoms; Skin and Connective Tissue Diseases; Endocrine System Diseases	Disease or Syndrome	8	0	0.31	limited	1	1	0	2009	2009
PPARG	5468	Crohn's disease of large bowel	C0156147	disease	Digestive System Diseases	Disease or Syndrome	96	1	0.3		1	1	0	2011	2011
PPARG	5468	Insulin Sensitivity	C0920563	phenotype	Nutritional and Metabolic Diseases	Pathologic Function	62	0	0.3		1	3	0	2005	2011
PPARG	5468	Polycystic Kidney, Type 1 Autosomal Dominant Disease	C0887850	disease	Congenital, Hereditary, and Neonatal Diseases and Abnormalities; Female Urogenital Diseases and Pregnancy Complications; Male Urogenital Diseases	Congenital Abnormality	10	2	0.3		1	1	0	2010	2010
PPARG	5468	Psychogenic Inversion of Circadian Rhythm	C0887800	disease	Nervous System Diseases	Mental or Behavioral Dysfunction	3	0	0.3		1	1	0	2012	2012
PPARG	5468	IIeocolitis	C0949272	disease	Digestive System Diseases	Disease or Syndrome	53	3	0.3		1	1	0	2011	2011
PPARG	5468	Acute Kidney Insufficiency	C1565662	disease	Female Urogenital Diseases and Pregnancy Complications; Male Urogenital Diseases	Disease or Syndrome	104	0	0.3		1	3	0	2011	2014
PPARG	5468	Osteoarthrosis Deformans	C0086743	disease	Musculoskeletal Diseases	Disease or Syndrome	96	1	0.3		1	1	0	2007	2007
PPARG	5468	Nodular glomerulosclerosis	C0017667	disease	Female Urogenital Diseases and Pregnancy Complications; Male Urogenital Diseases; Endocrine System Diseases	Disease or Syndrome	59	0	0.3		1	1	0	2017	2017
PPARG	5468	T-Cell Lymphoma	C0079772	disease	Neoplasms; Immune System Diseases; Hemic and Lymphatic Diseases	Neoplastic Process	485	24	0.3		1	1	0	2007	2007
PPARG	5468	Streptozotocin Diabetes	C0038433	disease	Nutritional and Metabolic Diseases; Endocrine System Diseases	Experimental Model of Disease	112	0	0.3		1	3	0	2003	2011
PPARG	5468	Barrett Epithelium	C1258085	disease	Digestive System Diseases; Neoplasms	Disease or Syndrome	52	0	0.3		1	1	0	2004	2004
PPARG	5468	Bright Disease	C1704377	disease	Female Urogenital Diseases and Pregnancy Complications; Male Urogenital Diseases	Disease or Syndrome	31	0	0.3		1	1	0	2001	2001
PPARG	5468	Atherogenesis	C1563937	phenotype	Cardiovascular Diseases	Pathologic Function	59	0	0.3		1	1	0	2007	2007
PPARG	5468	Adenocarcinoma, Basal Cell	C0205641	disease	Neoplasms	Neoplastic Process	123	0	0.3		1	1	0	2000	2000
PPARG	5468	Circadian Rhythm Disorders	C0813142	disease	Nervous System Diseases	Disease or Syndrome	11	1	0.3		1	1	0	2012	2012
PPARG	5468	Left-Sided Heart Failure	C0023212	disease	Cardiovascular Diseases	Disease or Syndrome	123	5	0.3		1	1	0	2016	2016
PPARG	5468	Metabolic Syndrome X	C0524620	disease	Nutritional and Metabolic Diseases	Disease or Syndrome	1125	591	0.3		0.968	63	9	2002	2020
PPARG	5468	Subarachnoid Hemorrhage, Spontaneous	C0472383	phenotype	Pathological Conditions, Signs and Symptoms; Nervous System Diseases; Cardiovascular Diseases	Pathologic Function	8	0	0.3		1	1	0	2018	2018
PPARG	5468	Lipoidosis	C0023794	disease	Congenital, Hereditary, and Neonatal Diseases and Abnormalities; Nutritional and Metabolic Diseases	Disease or Syndrome	44	0	0.3		1	1	0	2011	2011
PPARG	5468	Pustulosis of Palms and Soles	C0030246	disease	Skin and Connective Tissue Diseases	Disease or Syndrome	74	1	0.3		1	1	0	2000	2000
PPARG	5468	Chronobiology Disorders	C0236811	group	Nervous System Diseases	Disease or Syndrome	3	0	0.3		1	1	0	2012	2012
PPARG	5468	Giant Cell Glioblastoma	C0334588	disease	Neoplasms	Neoplastic Process	95	3	0.3		1	1	0	2000	2000
PPARG	5468	Nerve Degeneration	C0027746	phenotype	Pathological Conditions, Signs and Symptoms	Cell or Molecular Dysfunction	165	17	0.3		1	1	0	2008	2008
PPARG	5468	Passive Cutaneous Anaphylaxis	C0030625	phenotype		Laboratory Procedure	1	0	0.3	limited	1	1	0	2009	2009
PPARG	5468	Perinatal Subarachnoid Hemorrhage	C0270192	phenotype	Pathological Conditions, Signs and Symptoms; Nervous System Diseases; Cardiovascular Diseases	Pathologic Function	8	0	0.3		1	1	0	2018	2018
PPARG	5468	Antiphospholipid Syndrome	C0085278	disease	Immune System Diseases	Disease or Syndrome	99	17	0.3		1	1	0	2017	2017
PPARG	5468	Mood Disorders	C0525045	group	Mental Disorders	Mental or Behavioral Dysfunction	580	308	0.3		1	1	0	2014	2014
PPARG	5468	Acute Confusional Senile Dementia	C0546126	disease	Nervous System Diseases; Mental Disorders	Mental or Behavioral Dysfunction	99	0	0.3		1	3	0	2005	2018
PPARG	5468	Adenocarcinoma, Tubular	C0205645	disease	Neoplasms	Neoplastic Process	133	3	0.3		1	1	0	2000	2000
PPARG	5468	Subarachnoid Hemorrhage, Intracranial	C0795688	phenotype	Pathological Conditions, Signs and Symptoms; Nervous System Diseases; Cardiovascular Diseases	Pathologic Function	8	0	0.3		1	1	0	2018	2018
PPARG	5468	Subarachnoid Hemorrhage, Aneurysmal	C0751530	phenotype	Pathological Conditions, Signs and Symptoms; Nervous System Diseases; Cardiovascular Diseases	Pathologic Function	8	0	0.3		1	1	0	2018	2018
PPARG	5468	Inappropriate ACTH Secretion Syndrome	C0751220	disease	Nervous System Diseases; Endocrine System Diseases	Disease or Syndrome	3	0	0.3		1	1	0	2006	2006
PPARG	5468	Alzheimer Disease, Early Onset	C0750901	disease	Nervous System Diseases; Mental Disorders	Disease or Syndrome	174	96	0.3		1	3	0	2005	2018
PPARG	5468	Alzheimer's Disease, Focal Onset	C0750900	disease	Nervous System Diseases; Mental Disorders	Mental or Behavioral Dysfunction	99	0	0.3		1	3	0	2005	2018
PPARG	5468	gliosarcoma	C0206726	disease	Neoplasms	Neoplastic Process	80	5	0.3		1	1	0	2000	2000
PPARG	5468	Carcinoma, Cribriform	C0205643	disease	Neoplasms	Neoplastic Process	117	0	0.3		1	1	0	2000	2000
PPARG	5468	Regional enteritis	C0678202	disease	Digestive System Diseases	Disease or Syndrome	46	15	0.3		1	1	0	2011	2011
PPARG	5468	Dyslipoproteinemias	C0598784	phenotype	Nutritional and Metabolic Diseases	Pathologic Function	24	0	0.3		1	1	0	2005	2005
PPARG	5468	Carcinoma, Granular Cell	C0205644	disease	Neoplasms	Neoplastic Process	116	0	0.3		1	1	0	2000	2000
PPARG	5468	Familial Alzheimer Disease (FAD)	C0276496	disease	Nervous System Diseases; Mental Disorders	Disease or Syndrome	260	95	0.3		1	3	0	2005	2018
PPARG	5468	Crohn's disease of the ileum	C0267380	disease	Digestive System Diseases	Disease or Syndrome	55	0	0.3		1	1	0	2011	2011
PPARG	5468	Hereditary Diffuse Gastric Cancer	C1708349	disease	Digestive System Diseases; Neoplasms	Neoplastic Process	312	119	0.3		1	2	0	2004	2009
PPARG	5468	Alloxan Diabetes	C0002152	disease	Nutritional and Metabolic Diseases; Endocrine System Diseases	Experimental Model of Disease	112	0	0.3		1	3	0	2003	2011
PPARG	5468	Arteriosclerosis	C0003850	disease	Cardiovascular Diseases	Disease or Syndrome	2006	267	0.3		0.984	62	3	1999	2020
PPARG	5468	INSULIN RESISTANCE, SEVERE, DIGENIC	C4016701	phenotype		Finding	2	0	0.3	strong		0	0
PPARG	5468	Monogenic diabetes	C3888631	disease	Nutritional and Metabolic Diseases; Endocrine System Diseases	Disease or Syndrome	30	19	0.3			0	0
PPARG	5468	Myocardial Failure	C1959583	disease	Cardiovascular Diseases	Disease or Syndrome	119	0	0.3		1	1	0	2016	2016
PPARG	5468	Heart Decompensation	C1961112	phenotype	Cardiovascular Diseases	Pathologic Function	113	0	0.3		1	1	0	2016	2016
PPARG	5468	Polycystic kidney disease, type 2	C2751306	disease	Congenital, Hereditary, and Neonatal Diseases and Abnormalities; Female Urogenital Diseases and Pregnancy Complications; Male Urogenital Diseases	Disease or Syndrome	15	41	0.3		1	1	0	2010	2010
PPARG	5468	Bladder Neoplasm	C0005695	disease	Neoplasms; Female Urogenital Diseases and Pregnancy Complications; Male Urogenital Diseases	Neoplastic Process	2130	281	0.3		1	21	2	1999	2019
PPARG	5468	Malignant neoplasm of urinary bladder	C0005684	disease	Neoplasms; Female Urogenital Diseases and Pregnancy Complications; Male Urogenital Diseases	Neoplastic Process	2113	316	0.3		1	19	2	1999	2019
PPARG	5468	Fetal Growth Retardation	C0015934	phenotype	Pathological Conditions, Signs and Symptoms; Congenital, Hereditary, and Neonatal Diseases and Abnormalities; Female Urogenital Diseases and Pregnancy Complications	Disease or Syndrome	1037	21	0.27		1	8	0	2007	2019
PPARG	5468	Hyperandrogenism	C0206081	disease	Congenital, Hereditary, and Neonatal Diseases and Abnormalities; Female Urogenital Diseases and Pregnancy Complications; Male Urogenital Diseases; Endocrine System Diseases	Disease or Syndrome	108	24	0.24		1	5	0	2000	2019
PPARG	5468	Lupus Erythematosus, Systemic	C0024141	disease	Skin and Connective Tissue Diseases; Immune System Diseases	Disease or Syndrome	1883	1172	0.23		1	3	1	2011	2017
PPARG	5468	Transient Ischemic Attack	C0007787	disease	Nervous System Diseases; Cardiovascular Diseases	Disease or Syndrome	344	16	0.22		1	5	0	2008	2019
PPARG	5468	Endotoxemia	C0376618	phenotype	Pathological Conditions, Signs and Symptoms; Infections	Disease or Syndrome	401	5	0.21		1	2	0	2011	2017
PPARG	5468	Idiopathic pulmonary hypertension	C0152171	disease	Respiratory Tract Diseases; Cardiovascular Diseases	Disease or Syndrome	161	5	0.21		1	1	0	2018	2018
PPARG	5468	Fatty Liver, Alcoholic	C0015696	disease	Digestive System Diseases; Chemically-Induced Disorders	Disease or Syndrome	94	6	0.21		1	2	2	2004	2010
PPARG	5468	Glomerulosclerosis (disorder)	C0178664	disease	Female Urogenital Diseases and Pregnancy Complications; Male Urogenital Diseases; Cardiovascular Diseases	Disease or Syndrome	221	3	0.2		1	1	0	2001	2001
PPARG	5468	Myocardial Infarction	C0027051	disease	Pathological Conditions, Signs and Symptoms; Cardiovascular Diseases	Disease or Syndrome	1800	680	0.2		1	17	4	2003	2019
PPARG	5468	Coronary Arteriosclerosis	C0010054	disease	Cardiovascular Diseases	Disease or Syndrome	1282	440	0.2		1	29	3	1999	2019
PPARG	5468	Abdominal obesity metabolic syndrome	C2930930	disease	Nutritional and Metabolic Diseases	Disease or Syndrome	10	0	0.2			0	0
PPARG	5468	Polycystic Kidney Diseases	C0022680	group	Congenital, Hereditary, and Neonatal Diseases and Abnormalities; Female Urogenital Diseases and Pregnancy Complications; Male Urogenital Diseases	Disease or Syndrome	276	54	0.2		1	1	0	2011	2011
PPARG	5468	Lipodystrophy, not elsewhere classified	C0494360	disease	Nutritional and Metabolic Diseases; Skin and Connective Tissue Diseases	Disease or Syndrome	4	0	0.2		1	1	0	2007	2007
PPARG	5468	Steatohepatitis	C2711227	disease	Digestive System Diseases	Disease or Syndrome	1143	75	0.2		1	29	1	2005	2020
PPARG	5468	Polycystic Ovary Syndrome	C0032460	disease	Neoplasms; Female Urogenital Diseases and Pregnancy Complications; Endocrine System Diseases	Disease or Syndrome	988	363	0.2		0.886	35	5	2002	2019
PPARG	5468	Gestational Diabetes	C0085207	phenotype	Nutritional and Metabolic Diseases; Female Urogenital Diseases and Pregnancy Complications; Endocrine System Diseases	Disease or Syndrome	649	224	0.2		0.885	26	3	2002	2019
PPARG	5468	Congenital Generalized Lipodystrophy Type 2	C1720863	disease	Congenital, Hereditary, and Neonatal Diseases and Abnormalities; Nutritional and Metabolic Diseases; Skin and Connective Tissue Diseases	Congenital Abnormality	9	30	0.2		1	1	0	2007	2007
PPARG	5468	Hyperglycemia	C0020456	disease	Nutritional and Metabolic Diseases	Disease or Syndrome	1098	108	0.2		1	20	4	2003	2019
PPARG	5468	Diabetic encephalopathy	C1868773	disease		Disease or Syndrome	21	0	0.2		1	1	0	2014	2014
PPARG	5468	Liver Cirrhosis, Experimental	C0023893	disease	Pathological Conditions, Signs and Symptoms; Digestive System Diseases	Experimental Model of Disease	870	0	0.2		1	2	0	2009	2012
PPARG	5468	Left Ventricular Hypertrophy	C0149721	disease	Pathological Conditions, Signs and Symptoms; Cardiovascular Diseases	Disease or Syndrome	403	67	0.2		1	1	0	2008	2008
PPARG	5468	Pain	C0030193	phenotype	Pathological Conditions, Signs and Symptoms	Sign or Symptom	1554	196	0.2		1	1	0	2008	2008
PPARG	5468	Idiopathic pulmonary arterial hypertension	C3203102	disease	Respiratory Tract Diseases	Disease or Syndrome	776	24	0.2		1	17	0	2008	2020
PPARG	5468	Fibrosis	C0016059	phenotype	Pathological Conditions, Signs and Symptoms	Pathologic Function	184	0	0.2		1	1	0	2008	2008
PPARG	5468	Cardiomyopathy, Alcoholic	C0007192	disease	Chemically-Induced Disorders; Cardiovascular Diseases	Disease or Syndrome	30	0	0.2		1	1	0	2008	2008
PPARG	5468	Osteopenia	C0029453	disease	Nutritional and Metabolic Diseases; Musculoskeletal Diseases	Disease or Syndrome	845	61	0.2		1	12	0	2010	2019
PPARG	5468	Kidney Diseases	C0022658	group	Female Urogenital Diseases and Pregnancy Complications; Male Urogenital Diseases	Disease or Syndrome	1180	140	0.17		1	7	2	2006	2019
PPARG	5468	Osteoporosis	C0029456	disease	Nutritional and Metabolic Diseases; Musculoskeletal Diseases	Disease or Syndrome	1098	182	0.17		1	7	0	2011	2018
PPARG	5468	Hypertriglyceridemia	C0020557	phenotype	Nutritional and Metabolic Diseases	Disease or Syndrome	340	169	0.16		0.833	6	3	2006	2020
PPARG	5468	Hyperinsulinism	C0020459	disease	Nutritional and Metabolic Diseases	Disease or Syndrome	620	64	0.16		1	6	3	2002	2019
PPARG	5468	Pulmonary arterial hypertension	C2973725	disease	Respiratory Tract Diseases; Cardiovascular Diseases	Disease or Syndrome	413	70	0.15		1	5	0	2010	2020
PPARG	5468	Leukemia, Myelocytic, Acute	C0023467	disease	Neoplasms	Neoplastic Process	3111	6892	0.15		1	6	20	2010	2018
PPARG	5468	Obesity, Morbid	C0028756	disease	Pathological Conditions, Signs and Symptoms; Nutritional and Metabolic Diseases	Disease or Syndrome	203	49	0.15		1	5	4	2009	2012
PPARG	5468	Endometrial Carcinoma	C0476089	disease	Neoplasms; Female Urogenital Diseases and Pregnancy Complications	Neoplastic Process	1597	326	0.13		0.75	4	3	2001	2018
PPARG	5468	Atrial Fibrillation	C0004238	disease	Pathological Conditions, Signs and Symptoms; Cardiovascular Diseases	Disease or Syndrome	939	584	0.13		1	3	0	2009	2018
PPARG	5468	Cirrhosis	C1623038	disease	Pathological Conditions, Signs and Symptoms	Disease or Syndrome	919	110	0.12		1	2	0	2018	2018
PPARG	5468	Immunologic Deficiency Syndromes	C0021051	group	Immune System Diseases	Disease or Syndrome	973	31	0.12		1	2	0	2008	2019
PPARG	5468	Hypertrophic Cardiomyopathy	C0007194	disease	Cardiovascular Diseases	Disease or Syndrome	560	635	0.11		1	1	0	2007	2007
PPARG	5468	Acanthosis Nigricans	C0000889	disease	Skin and Connective Tissue Diseases	Disease or Syndrome	64	11	0.11		1	1	0	2000	2000
PPARG	5468	Hyperuricemia	C0740394	disease	Pathological Conditions, Signs and Symptoms	Disease or Syndrome	196	76	0.11		1	1	2	2013	2013
PPARG	5468	Lipoatrophy	C1280433	disease	Nutritional and Metabolic Diseases; Skin and Connective Tissue Diseases	Disease or Syndrome	106	6	0.11		1	1	0	2019	2019
PPARG	5468	Intellectual Disability	C3714756	group	Pathological Conditions, Signs and Symptoms; Nervous System Diseases; Mental Disorders; Behavior and Behavior Mechanisms	Mental or Behavioral Dysfunction	2165	159	0.1			0	0
PPARG	5468	Isolated somatotropin deficiency	C3714796	disease		Disease or Syndrome	168	27	0.1			0	0
PPARG	5468	Neoplasm Metastasis	C0027627	phenotype	Pathological Conditions, Signs and Symptoms; Neoplasms	Neoplastic Process	6385	327	0.1		1	29	0	2002	2020
PPARG	5468	Congenital anomaly of neck	C0266623	group	Congenital, Hereditary, and Neonatal Diseases and Abnormalities	Congenital Abnormality	26	0	0.1			0	0
PPARG	5468	Peripheral Nervous System Diseases	C4721453	group	Nervous System Diseases	Disease or Syndrome	549	69	0.1			0	0
PPARG	5468	Increased fracture rate	C3805574	phenotype		Finding	123	0	0.1			0	0
PPARG	5468	Renal glomerular disease	C0268731	group	Pathological Conditions, Signs and Symptoms; Female Urogenital Diseases and Pregnancy Complications; Male Urogenital Diseases	Disease or Syndrome	221	7	0.1			0	0
PPARG	5468	Malignant Neoplasms	C0006826	group	Neoplasms	Neoplastic Process	8621	1641	0.1		0.991	116	5	2000	2019
PPARG	5468	Ventricular hypertrophy	C0340279	disease	Pathological Conditions, Signs and Symptoms; Cardiovascular Diseases	Disease or Syndrome	60	9	0.1			0	0
PPARG	5468	Malignant neoplasm of breast	C0006142	disease	Neoplasms; Skin and Connective Tissue Diseases	Neoplastic Process	6941	3417	0.1		0.972	71	3	1999	2019
PPARG	5468	Palpitations, CTCAE	C3160712	phenotype		Finding	64	0	0.1			0	0
PPARG	5468	Flexion contracture	C0333068	disease	Musculoskeletal Diseases	Finding	210	32	0.1			0	0
PPARG	5468	Multiple Sclerosis	C0026769	disease	Immune System Diseases; Nervous System Diseases	Disease or Syndrome	1800	1022	0.1		0.9	10	2	2005	2019
PPARG	5468	Dilated ventricles (finding)	C3278923	phenotype		Finding	427	32	0.1			0	0
PPARG	5468	Myopathy	C0026848	group	Musculoskeletal Diseases; Nervous System Diseases	Disease or Syndrome	634	166	0.1			0	0
PPARG	5468	Oligomenorrhea	C0028949	phenotype	Pathological Conditions, Signs and Symptoms	Pathologic Function	37	1	0.1			0	0
PPARG	5468	Bone Cysts	C0005937	disease	Neoplasms; Musculoskeletal Diseases	Anatomical Abnormality	35	4	0.1			0	0
PPARG	5468	Body mass index procedure	C0005893	phenotype		Diagnostic Procedure	88	252	0.1		1	1	1	2012	2012
PPARG	5468	Neoplasms	C0027651	group	Neoplasms	Neoplastic Process	10161	1644	0.1		0.95	139	1	1999	2020
PPARG	5468	Impaired glucose tolerance	C0271650	phenotype	Nutritional and Metabolic Diseases	Disease or Syndrome	596	81	0.1		0.929	14	6	2006	2020
PPARG	5468	Somatotropin deficiency	C0271561	disease	Congenital, Hereditary, and Neonatal Diseases and Abnormalities; Musculoskeletal Diseases; Nervous System Diseases; Endocrine System Diseases	Disease or Syndrome	154	14	0.1			0	0
PPARG	5468	Malignant neoplasm of prostate	C0376358	disease	Neoplasms; Male Urogenital Diseases	Neoplastic Process	4502	1082	0.1		0.977	43	2	2000	2020
PPARG	5468	Liver Failure	C0085605	disease	Digestive System Diseases	Disease or Syndrome	293	20	0.1			0	0
PPARG	5468	Increased waist to hip ratio	C4703554	phenotype		Finding	11	0	0.1			0	0
PPARG	5468	Chemical and Drug Induced Liver Injury	C4277682	disease	Digestive System Diseases; Chemically-Induced Disorders	Disease or Syndrome	461	38	0.1		1	1	1	2012	2012
PPARG	5468	Scoliosis, unspecified	C0036439	disease	Musculoskeletal Diseases	Disease or Syndrome	850	135	0.1			0	0
PPARG	5468	Insulin Sensitivity Measurement	C4049919	phenotype		Laboratory Procedure	14	32	0.1		1	1	1	2016	2016
PPARG	5468	Abnormal oral cavity morphology	C4025887	disease		Anatomical Abnormality	12	0	0.1			0	0
PPARG	5468	Decreased HDL cholesterol concentration	C0151691	phenotype	Congenital, Hereditary, and Neonatal Diseases and Abnormalities; Nutritional and Metabolic Diseases	Finding	12	2	0.1			0	0
PPARG	5468	Follicular thyroid carcinoma	C0206682	disease	Neoplasms	Neoplastic Process	293	28	0.1		1	35	0	2001	2019
PPARG	5468	Stomach Carcinoma	C0699791	disease	Digestive System Diseases; Neoplasms	Neoplastic Process	3720	652	0.1		1	12	2	2000	2016
PPARG	5468	Abnormality of the face	C4025871	phenotype		Anatomical Abnormality	31	24	0.1			0	0
PPARG	5468	Glomerulopathy Assessment	C4521256	phenotype		Diagnostic Procedure	84	0	0.1			0	0
PPARG	5468	Potassium measurement	C0202194	phenotype		Laboratory Procedure	16	28	0.1		1	1	1	2018	2018
PPARG	5468	Splenomegaly	C0038002	phenotype	Pathological Conditions, Signs and Symptoms	Finding	345	19	0.1			0	0
PPARG	5468	Tumor Progression	C0178874	phenotype	Pathological Conditions, Signs and Symptoms	Neoplastic Process	3865	72	0.1		1	14	0	2006	2019
PPARG	5468	Talipes transversoplanus	C4551838	disease	Congenital, Hereditary, and Neonatal Diseases and Abnormalities; Musculoskeletal Diseases	Congenital Abnormality	30	0	0.1			0	0
PPARG	5468	Cerebrovascular accident	C0038454	group	Nervous System Diseases; Cardiovascular Diseases	Disease or Syndrome	1658	591	0.1		0.909	11	0	2006	2019
PPARG	5468	Stricture of artery	C0038449	phenotype	Cardiovascular Diseases	Pathologic Function	16	0	0.1			0	0
PPARG	5468	Eosinophil count procedure	C0200638	phenotype		Laboratory Procedure	610	1144	0.1		1	2	1	2016	2019
PPARG	5468	Low density lipoprotein cholesterol measurement	C0202117	phenotype		Laboratory Procedure	483	1142	0.1		1	2	4	2012	2018
PPARG	5468	Decreased waist to hip ratio	C4703555	phenotype		Finding	28	0	0.1			0	0
PPARG	5468	Hemoglobin measurement	C0518015	phenotype		Laboratory Procedure	131	224	0.1		1	1	1	2016	2016
PPARG	5468	Muscular stiffness	C0221170	phenotype	Nervous System Diseases	Sign or Symptom	92	6	0.1			0	0
PPARG	5468	Prominent veins on trunk	C4024871	phenotype		Finding	4	0	0.1			0	0
PPARG	5468	Loss of gluteal subcutaneous adipose tissue	C4024606	phenotype		Finding	4	0	0.1			0	0
PPARG	5468	Fibrosis, Liver	C0239946	disease	Pathological Conditions, Signs and Symptoms; Digestive System Diseases	Disease or Syndrome	1179	64	0.1		1	16	1	2005	2019
PPARG	5468	Recurrent infections	C0239998	phenotype	Pathological Conditions, Signs and Symptoms; Infections; Musculoskeletal Diseases	Finding	127	14	0.1			0	0
PPARG	5468	DIABETES MELLITUS, NONINSULIN-DEPENDENT, MODIFIER OF	C4016735	phenotype		Finding	1	1	0.1			0	1
PPARG	5468	Malignant neoplasm of lung	C0242379	disease	Neoplasms; Respiratory Tract Diseases	Neoplastic Process	4173	1142	0.1		1	21	6	2001	2019
PPARG	5468	Xanthomatosis	C0043325	disease	Nutritional and Metabolic Diseases	Disease or Syndrome	20	10	0.1			0	0
PPARG	5468	B-Cell Lymphomas	C0079731	group	Neoplasms; Immune System Diseases; Hemic and Lymphatic Diseases	Neoplastic Process	1408	42	0.1		1	10	0	2009	2018
PPARG	5468	Malignant neoplasm of colon and/or rectum	C4722085	disease		Neoplastic Process	3669	502	0.1		0.96	25	4	2002	2019
PPARG	5468	Palpitations	C0030252	phenotype	Pathological Conditions, Signs and Symptoms; Nervous System Diseases; Cardiovascular Diseases	Finding	70	7	0.1			0	0
PPARG	5468	Abnormality of the musculature	C4021745	phenotype		Anatomical Abnormality	24	0	0.1			0	0
PPARG	5468	Pre-Eclampsia	C0032914	phenotype	Female Urogenital Diseases and Pregnancy Complications	Pathologic Function	166	14	0.1			0	0
PPARG	5468	Growth hormone excess	C0235986	phenotype	Musculoskeletal Diseases; Nervous System Diseases; Endocrine System Diseases	Finding	20	0	0.1			0	0
PPARG	5468	Pyloric Stenosis	C0034194	phenotype	Digestive System Diseases	Pathologic Function	121	4	0.1			0	0
PPARG	5468	Myalgia	C0231528	phenotype	Pathological Conditions, Signs and Symptoms; Musculoskeletal Diseases; Nervous System Diseases	Sign or Symptom	226	22	0.1			0	0
PPARG	5468	Primary physiologic amenorrhea	C0232939	disease	Pathological Conditions, Signs and Symptoms	Disease or Syndrome	129	10	0.1			0	0
PPARG	5468	Secondary physiologic amenorrhea	C0232940	disease	Pathological Conditions, Signs and Symptoms	Disease or Syndrome	58	2	0.1			0	0
PPARG	5468	Precocious Puberty	C0034013	disease	Endocrine System Diseases	Disease or Syndrome	139	20	0.1			0	0
PPARG	5468	Increased carotid artery intimal medial thickness	C4022977	phenotype		Finding	1	0	0.1			0	0
PPARG	5468	Decreased resting energy expenditure	C4022947	phenotype		Finding	12	0	0.1			0	0
PPARG	5468	Pancreatic carcinoma	C0235974	disease	Digestive System Diseases; Neoplasms; Endocrine System Diseases	Neoplastic Process	2689	322	0.1		1	12	2	2000	2015
PPARG	5468	Abnormality of skeletal muscle fiber size	C4023051	phenotype		Anatomical Abnormality	8	0	0.1			0	0
PPARG	5468	Skeletal muscle hypertrophy	C2265792	phenotype		Organ or Tissue Function	21	2	0.1			0	0
PPARG	5468	Prominent superficial veins	C1837785	phenotype		Finding	8	3	0.1			0	0
PPARG	5468	Exercise-induced myalgia	C1850830	phenotype	Pathological Conditions, Signs and Symptoms; Musculoskeletal Diseases; Nervous System Diseases	Sign or Symptom	37	4	0.1			0	0
PPARG	5468	Reduced subcutaneous adipose tissue	C1857657	phenotype		Finding	21	1	0.1			0	0
PPARG	5468	Spinal rigidity	C1858025	phenotype		Finding	55	3	0.1			0	0
PPARG	5468	Body mass index	C1305855	phenotype		Clinical Attribute	1014	2689	0.1		1	7	5	2012	2019
PPARG	5468	Carcinoma of bladder	C0699885	disease	Neoplasms; Female Urogenital Diseases and Pregnancy Complications; Male Urogenital Diseases	Neoplastic Process	2104	309	0.1		1	17	2	1999	2019
PPARG	5468	Failure to Thrive	C0015544	disease	Pathological Conditions, Signs and Symptoms	Disease or Syndrome	842	10	0.1			0	0
PPARG	5468	Hyperhidrosis disorder	C0020458	phenotype	Skin and Connective Tissue Diseases	Finding	114	7	0.1			0	0
PPARG	5468	Hyperlipidemia	C0020473	disease	Nutritional and Metabolic Diseases	Disease or Syndrome	472	83	0.1		0.9	10	2	2005	2019
PPARG	5468	Primary malignant neoplasm	C1306459	group	Neoplasms	Neoplastic Process	8221	1374	0.1		0.991	106	5	2000	2019
PPARG	5468	Broad foot	C1866241	phenotype	Musculoskeletal Diseases	Finding	30	0	0.1			0	0
PPARG	5468	Coronary Artery Disease	C1956346	disease	Cardiovascular Diseases	Disease or Syndrome	1708	1577	0.1		1	32	4	1999	2019
PPARG	5468	Carcinoma of lung	C0684249	disease	Neoplasms; Respiratory Tract Diseases	Neoplastic Process	4081	1204	0.1		1	21	6	2001	2019
PPARG	5468	Hirsutism	C0019572	phenotype	Pathological Conditions, Signs and Symptoms; Skin and Connective Tissue Diseases	Finding	88	17	0.1			0	0
PPARG	5468	Primary malignant neoplasm of lung	C1306460	disease	Neoplasms; Respiratory Tract Diseases	Neoplastic Process	3894	981	0.1		1	19	6	2001	2019
PPARG	5468	Red Blood Cell Count measurement	C0014772	phenotype		Laboratory Procedure	717	1599	0.1		1	1	1	2019	2019
PPARG	5468	Breast Carcinoma	C0678222	disease	Neoplasms; Skin and Connective Tissue Diseases	Neoplastic Process	6776	2793	0.1		0.971	68	3	1999	2019
PPARG	5468	Prostate carcinoma	C0600139	disease	Neoplasms; Male Urogenital Diseases	Neoplastic Process	4388	1168	0.1		0.977	43	2	2000	2020
PPARG	5468	RDW - Red blood cell distribution width result	C1304746	phenotype		Laboratory or Test Result	593	988	0.1		1	1	1	2019	2019
PPARG	5468	Loss of subcutaneous adipose tissue in limbs	C1837764	phenotype		Finding	11	0	0.1			0	0
PPARG	5468	Ischemic stroke	C0948008	disease	Nervous System Diseases; Cardiovascular Diseases	Disease or Syndrome	1159	704	0.1		1	13	4	2007	2020
PPARG	5468	Coronary heart disease	C0010068	disease	Cardiovascular Diseases	Disease or Syndrome	1576	1178	0.1		0.903	31	3	1999	2019
PPARG	5468	Calf muscle pseudohypertrophy	C1839666	phenotype		Finding	17	0	0.1			0	0
PPARG	5468	Loss of facial adipose tissue	C1837767	phenotype		Finding	6	0	0.1			0	0
PPARG	5468	Abnormal pigmentation	C1260926	phenotype		Finding	58	5	0.1			0	0
PPARG	5468	Ulcerative Colitis	C0009324	disease	Digestive System Diseases	Disease or Syndrome	1458	827	0.1		1	15	2	2003	2018
PPARG	5468	Drug-Induced Liver Disease	C0860207	phenotype	Digestive System Diseases; Chemically-Induced Disorders	Disease or Syndrome	537	29	0.1		1	1	1	2012	2012
PPARG	5468	Colitis	C0009319	disease	Digestive System Diseases	Disease or Syndrome	1135	15	0.1		1	15	0	2003	2019
PPARG	5468	Prominent supraorbital ridges	C1842060	phenotype		Finding	41	10	0.1			0	0
PPARG	5468	Endothelial dysfunction	C0856169	phenotype		Disease or Syndrome	716	25	0.1		1	11	1	2008	2019
PPARG	5468	Hematocrit procedure	C0018935	phenotype		Laboratory Procedure	138	216	0.1		1	1	1	2016	2016
PPARG	5468	Insulin-resistant diabetes mellitus	C0854110	disease	Nutritional and Metabolic Diseases; Endocrine System Diseases	Disease or Syndrome	21	2	0.1			0	0
PPARG	5468	Tumor Cell Invasion	C1269955	phenotype		Neoplastic Process	6626	169	0.1		1	37	0	2004	2020
PPARG	5468	Marked muscular hypertrophy	C1846013	phenotype		Finding	4	0	0.1			0	0
PPARG	5468	Elevated hepatic transaminase	C1848701	phenotype		Finding	212	9	0.1			0	0
PPARG	5468	Generalized hirsutism	C1849211	phenotype	Pathological Conditions, Signs and Symptoms; Skin and Connective Tissue Diseases	Finding	113	3	0.1			0	0
PPARG	5468	Hepatomegaly	C0019209	phenotype	Pathological Conditions, Signs and Symptoms; Digestive System Diseases	Finding	523	30	0.1			0	0
PPARG	5468	Serum total cholesterol measurement	C1445957	phenotype		Laboratory Procedure	486	1243	0.1		1	2	2	2015	2018
PPARG	5468	Inflammatory Bowel Diseases	C0021390	group	Digestive System Diseases	Disease or Syndrome	1577	605	0.1		0.941	17	2	1999	2019
PPARG	5468	Mammary Neoplasms	C1458155	group	Neoplasms; Skin and Connective Tissue Diseases	Neoplastic Process	2780	385	0.1		1	10	0	2003	2015
PPARG	5468	BODY MASS INDEX, MODIFIER OF	C1832251	phenotype		Finding	1	1	0.1			0	1
PPARG	5468	Eclampsia	C0013537	disease	Female Urogenital Diseases and Pregnancy Complications	Disease or Syndrome	241	38	0.1			0	0
PPARG	5468	Dysmenorrhea	C0013390	phenotype	Pathological Conditions, Signs and Symptoms	Disease or Syndrome	71	4	0.1			0	0
PPARG	5468	Diabetes	C0011847	disease	Endocrine System Diseases	Disease or Syndrome	2359	710	0.1		0.933	89	6	1999	2019
PPARG	5468	Serum LDL cholesterol measurement	C0428474	phenotype		Laboratory Procedure	269	555	0.1		1	1	3	2012	2012
PPARG	5468	Serum HDL cholesterol measurement	C0428472	phenotype		Laboratory Procedure	283	679	0.1		1	1	1	2012	2012
PPARG	5468	Red cell distribution width determination	C0427460	phenotype		Laboratory Procedure	593	988	0.1		1	1	1	2019	2019
PPARG	5468	Large hand	C0426870	phenotype		Finding	35	7	0.1			0	0
PPARG	5468	Secondary amenorrhea	C0425957	phenotype	Pathological Conditions, Signs and Symptoms	Finding	49	0	0.1			0	0
PPARG	5468	Thin skin	C0423757	phenotype		Finding	77	4	0.1			0	0
PPARG	5468	Lordosis	C0024003	phenotype	Musculoskeletal Diseases	Disease or Syndrome	160	15	0.1			0	0
PPARG	5468	Diabetic Retinopathy	C0011884	disease	Eye Diseases; Endocrine System Diseases; Cardiovascular Diseases	Disease or Syndrome	645	213	0.1		0.7	10	3	2005	2017
PPARG	5468	Non-alcoholic Fatty Liver Disease	C0400966	disease	Digestive System Diseases	Disease or Syndrome	1058	222	0.1		0.941	34	6	2007	2020
PPARG	5468	Class III malocclusion	C0399526	disease	Stomatognathic Diseases	Congenital Abnormality	181	19	0.1			0	0
PPARG	5468	OBESITY, MODIFIER OF	C1832250	phenotype		Finding	1	1	0.1			0	1
PPARG	5468	Chronic Obstructive Airway Disease	C0024117	disease	Respiratory Tract Diseases	Disease or Syndrome	1428	852	0.1		1	11	2	2008	2019
PPARG	5468	Lung Neoplasms	C0024121	group	Neoplasms; Respiratory Tract Diseases	Neoplastic Process	1486	39	0.1		1	12	0	2005	2019
PPARG	5468	Carcinoma	C0007097	group	Neoplasms	Neoplastic Process	2462	103	0.1		0.957	23	3	2000	2017
PPARG	5468	Bradycardia	C0428977	phenotype	Pathological Conditions, Signs and Symptoms; Cardiovascular Diseases	Finding	63	2	0.1			0	0
PPARG	5468	High density lipoprotein measurement	C0392885	phenotype		Laboratory Procedure	545	1440	0.1		1	4	4	2012	2018
PPARG	5468	Carcinogenesis	C0596263	phenotype	Pathological Conditions, Signs and Symptoms; Neoplasms	Neoplastic Process	6243	355	0.1		0.973	73	2	1999	2019
PPARG	5468	Finding of body mass index	C0578022	phenotype		Finding	88	252	0.1		1	1	1	2012	2012
PPARG	5468	Cardiovascular Diseases	C0007222	group	Cardiovascular Diseases	Disease or Syndrome	1756	711	0.1		0.952	21	3	1999	2020
PPARG	5468	Cerebral ventriculomegaly	C1531647	phenotype	Nervous System Diseases	Finding	410	0	0.1			0	0
PPARG	5468	Prolonged QTc Interval, CTCAE	C1963217	phenotype		Finding	25	0	0.1			0	0
PPARG	5468	Advanced bone age	C0545053	phenotype		Finding	64	4	0.1			0	0
PPARG	5468	Delayed bone age	C0541764	phenotype		Finding	295	14	0.1			0	0
PPARG	5468	Prolonged QTc interval	C1560305	phenotype		Pathologic Function	25	1	0.1			0	0
PPARG	5468	Chronic Kidney Diseases	C1561643	group	Female Urogenital Diseases and Pregnancy Complications; Male Urogenital Diseases	Disease or Syndrome	1074	306	0.1		1	11	4	2006	2019
PPARG	5468	Neurodegenerative Disorders	C0524851	group	Nervous System Diseases	Disease or Syndrome	1515	85	0.1		1	12	0	2012	2019
PPARG	5468	Non-Small Cell Lung Carcinoma	C0007131	disease	Neoplasms; Respiratory Tract Diseases	Neoplastic Process	3926	712	0.1		0.941	17	0	2002	2019
PPARG	5468	Progressive proximal muscle weakness	C1836156	phenotype		Finding	28	3	0.1			0	0
PPARG	5468	body fat percentage (physical finding)	C0518026	phenotype		Finding	56	98	0.1		1	1	1	2019	2019
PPARG	5468	Malignant neoplasm of thyroid	C0007115	disease	Neoplasms; Endocrine System Diseases	Neoplastic Process	949	103	0.1		1	16	0	2001	2017
PPARG	5468	Waist Circumference	C0455829	phenotype		Clinical Attribute	70	183	0.1		1	1	1	2019	2019
PPARG	5468	INTIMAL MEDIAL THICKNESS OF INTERNAL CAROTID ARTERY, MODIFIER OF	C1832253	phenotype		Finding	1	1	0.1			0	1
PPARG	5468	Fatty Liver Disease	C4529962	disease		Disease or Syndrome	741	81	0.09		0.889	9	1	2007	2020
PPARG	5468	Glioblastoma	C0017636	disease	Neoplasms	Neoplastic Process	3177	281	0.09		1	9	1	2000	2019
PPARG	5468	Adenoma	C0001430	group	Neoplasms	Neoplastic Process	1183	103	0.09		1	9	0	2002	2014
PPARG	5468	Childhood Neuroblastoma	C4086165	disease	Neoplasms	Neoplastic Process	2420	231	0.09		1	9	1	2001	2018
PPARG	5468	Neuroblastoma	C0027819	disease	Neoplasms	Neoplastic Process	2509	386	0.09		1	9	1	2001	2018
PPARG	5468	Pneumonia	C0032285	disease	Infections; Respiratory Tract Diseases	Disease or Syndrome	1032	33	0.09		1	9	0	2014	2019
PPARG	5468	Impaired cognition	C0338656	disease	Mental Disorders	Mental or Behavioral Dysfunction	1630	348	0.09		1	9	2	2008	2019
PPARG	5468	Central neuroblastoma	C0700095	disease	Neoplasms; Nervous System Diseases	Neoplastic Process	2419	231	0.09		1	9	1	2001	2018
PPARG	5468	Anaplastic thyroid carcinoma	C0238461	disease	Neoplasms	Neoplastic Process	392	16	0.09		1	9	0	2002	2018
PPARG	5468	Parkinson Disease	C0030567	disease	Nervous System Diseases	Disease or Syndrome	2078	990	0.09		1	9	0	2010	2019
PPARG	5468	Esophageal carcinoma	C0152018	disease	Digestive System Diseases; Neoplasms	Neoplastic Process	1287	272	0.08		1	8	1	2001	2020
PPARG	5468	Squamous cell carcinoma	C0007137	disease	Neoplasms	Neoplastic Process	2507	257	0.08		1	8	0	2001	2019
PPARG	5468	Sepsis	C0243026	disease	Pathological Conditions, Signs and Symptoms; Infections	Disease or Syndrome	1453	144	0.08		1	8	5	2008	2019
PPARG	5468	Pneumonitis	C3714636	disease	Infections; Respiratory Tract Diseases	Disease or Syndrome	697	13	0.08		1	8	0	2014	2019
PPARG	5468	Glioblastoma Multiforme	C1621958	disease	Neoplasms	Neoplastic Process	3197	186	0.08		1	8	1	2000	2019
PPARG	5468	Glioma	C0017638	disease	Neoplasms	Neoplastic Process	3097	353	0.08		1	8	0	2002	2019
PPARG	5468	Follicular adenoma	C0205647	disease	Neoplasms	Neoplastic Process	183	5	0.08		1	8	0	2002	2016
PPARG	5468	Asthma	C0004096	disease	Respiratory Tract Diseases; Immune System Diseases	Disease or Syndrome	2096	1536	0.08		0.875	8	3	2005	2019
PPARG	5468	Myeloid Leukemia, Chronic	C0023473	disease	Neoplasms; Hemic and Lymphatic Diseases	Neoplastic Process	1172	115	0.07		1	7	0	2007	2020
PPARG	5468	liposarcoma	C0023827	disease	Neoplasms	Neoplastic Process	200	6	0.07		1	7	0	1999	2017
PPARG	5468	Systemic Scleroderma	C0036421	disease	Skin and Connective Tissue Diseases	Disease or Syndrome	979	287	0.07		1	7	1	2010	2019
PPARG	5468	Cerebral Infarction	C0007785	disease	Pathological Conditions, Signs and Symptoms; Nervous System Diseases; Cardiovascular Diseases	Disease or Syndrome	687	123	0.07		1	7	2	2010	2019
PPARG	5468	Rheumatoid Arthritis	C0003873	disease	Skin and Connective Tissue Diseases; Musculoskeletal Diseases; Immune System Diseases	Disease or Syndrome	2723	2387	0.07		1	7	2	2002	2019
PPARG	5468	Septicemia	C0036690	disease	Pathological Conditions, Signs and Symptoms; Infections	Disease or Syndrome	1285	141	0.07		1	7	5	2015	2019
PPARG	5468	Partial lipodystrophy	C4316789	disease	Nutritional and Metabolic Diseases; Skin and Connective Tissue Diseases	Disease or Syndrome	14	11	0.07		1	7	3	2002	2012
PPARG	5468	Adenocarcinoma of lung (disorder)	C0152013	disease	Neoplasms	Neoplastic Process	2438	563	0.07		0.714	7	0	2002	2019
PPARG	5468	Hepatitis B	C0019163	disease	Digestive System Diseases; Infections	Disease or Syndrome	1449	519	0.07		0.714	7	1	2004	2018
PPARG	5468	Prostatic Neoplasms	C0033578	group	Neoplasms; Male Urogenital Diseases	Neoplastic Process	1722	31	0.07		1	7	0	2002	2016
PPARG	5468	Follicular Variant Thyroid Gland Papillary Carcinoma	C3714651	disease	Neoplasms; Endocrine System Diseases	Neoplastic Process	36	13	0.06		1	6	0	2004	2019
PPARG	5468	Secondary Neoplasm	C2939419	group	Pathological Conditions, Signs and Symptoms; Neoplasms	Neoplastic Process	2492	85	0.06		1	6	0	2005	2020
PPARG	5468	Malignant neoplasm of esophagus	C0546837	disease	Digestive System Diseases; Neoplasms	Neoplastic Process	1286	214	0.06		1	6	1	2002	2020
PPARG	5468	Vascular Diseases	C0042373	group	Cardiovascular Diseases	Disease or Syndrome	688	40	0.06		1	6	0	1999	2019
PPARG	5468	Conventional (Clear Cell) Renal Cell Carcinoma	C0279702	disease	Neoplasms; Female Urogenital Diseases and Pregnancy Complications; Male Urogenital Diseases	Neoplastic Process	2346	222	0.06		1	6	2	2001	2019
PPARG	5468	ovarian neoplasm	C0919267	disease	Neoplasms; Female Urogenital Diseases and Pregnancy Complications; Endocrine System Diseases	Neoplastic Process	2542	757	0.06		1	6	0	2003	2015
PPARG	5468	Liver and Intrahepatic Biliary Tract Carcinoma	C0279000	disease	Digestive System Diseases; Neoplasms	Neoplastic Process	1395	73	0.06		1	6	0	2006	2018
PPARG	5468	Carcinoma, Ovarian Epithelial	C4721610	disease	Neoplasms; Female Urogenital Diseases and Pregnancy Complications; Endocrine System Diseases	Neoplastic Process	2841	327	0.06		1	6	0	2003	2015
PPARG	5468	Adult Liver Carcinoma	C0220630	disease	Digestive System Diseases; Neoplasms	Neoplastic Process	1377	72	0.06		1	6	0	2006	2018
PPARG	5468	Myocardial Ischemia	C0151744	disease	Cardiovascular Diseases	Disease or Syndrome	756	103	0.06		0.833	6	2	2011	2019
PPARG	5468	Childhood Glioblastoma	C0280474	disease	Neoplasms	Neoplastic Process	2527	98	0.06		1	6	1	2004	2019
PPARG	5468	Adult Glioblastoma	C0278878	disease	Neoplasms	Neoplastic Process	2528	98	0.06		1	6	1	2004	2019
PPARG	5468	leukemia	C0023418	disease	Neoplasms	Neoplastic Process	2111	144	0.06		1	6	0	2001	2019
PPARG	5468	Amyloidosis	C0002726	disease	Nutritional and Metabolic Diseases	Disease or Syndrome	694	93	0.06		1	6	0	2015	2019
PPARG	5468	Diabetes Mellitus, Insulin-Dependent	C0011854	disease	Nutritional and Metabolic Diseases; Immune System Diseases; Endocrine System Diseases	Disease or Syndrome	1675	954	0.06		0.667	6	3	2004	2018
PPARG	5468	Periodontitis	C0031099	disease	Stomatognathic Diseases	Disease or Syndrome	682	116	0.06		1	6	2	2010	2019
PPARG	5468	Encephalomyelitis	C0014070	disease	Infections; Nervous System Diseases	Disease or Syndrome	865	7	0.06		1	6	0	2002	2019
PPARG	5468	Esophageal Neoplasms	C0014859	group	Digestive System Diseases; Neoplasms	Neoplastic Process	1254	270	0.06		1	6	1	2002	2020
PPARG	5468	Liver Cirrhosis	C0023890	disease	Pathological Conditions, Signs and Symptoms; Digestive System Diseases	Disease or Syndrome	1182	189	0.05		1	5	0	2005	2018
PPARG	5468	Aortic Aneurysm, Abdominal	C0162871	disease	Cardiovascular Diseases	Disease or Syndrome	586	90	0.05		1	5	0	2010	2018
PPARG	5468	Infection caused by Helicobacter pylori	C0850666	disease	Infections	Disease or Syndrome	337	56	0.05		1	5	2	2004	2015
PPARG	5468	Obesity-Associated Insulin Resistance	C4331921	disease		Disease or Syndrome	36	0	0.05		1	5	0	2001	2019
PPARG	5468	Endometriosis	C0014175	disease	Female Urogenital Diseases and Pregnancy Complications	Disease or Syndrome	1188	274	0.05		1	5	2	2004	2019
PPARG	5468	Seizures	C0036572	phenotype	Pathological Conditions, Signs and Symptoms; Nervous System Diseases	Sign or Symptom	2152	553	0.05		1	5	0	2017	2020
PPARG	5468	Cystic Fibrosis	C0010674	disease	Congenital, Hereditary, and Neonatal Diseases and Abnormalities; Digestive System Diseases; Respiratory Tract Diseases	Disease or Syndrome	852	704	0.05		1	5	0	2008	2018
PPARG	5468	Huntington Disease	C0020179	disease	Congenital, Hereditary, and Neonatal Diseases and Abnormalities; Nervous System Diseases; Mental Disorders	Disease or Syndrome	978	115	0.05		1	5	2	2010	2013
PPARG	5468	Sarcoidosis	C0036202	disease	Hemic and Lymphatic Diseases	Disease or Syndrome	413	787	0.05		1	5	2	2006	2019
PPARG	5468	Osteosarcoma	C0029463	disease	Neoplasms	Neoplastic Process	2283	178	0.05		1	5	0	2002	2019
PPARG	5468	Kidney Failure, Chronic	C0022661	disease	Female Urogenital Diseases and Pregnancy Complications; Male Urogenital Diseases	Disease or Syndrome	827	425	0.05		1	5	2	2005	2018
PPARG	5468	Middle Cerebral Artery Occlusion	C0740391	disease	Pathological Conditions, Signs and Symptoms; Nervous System Diseases; Cardiovascular Diseases	Acquired Abnormality	626	0	0.05		1	5	0	2018	2019
PPARG	5468	Colonic Polyps	C0009376	phenotype	Pathological Conditions, Signs and Symptoms	Anatomical Abnormality	69	8	0.05		0.8	5	0	2002	2010
PPARG	5468	Osteosarcoma of bone	C0585442	disease	Neoplasms	Neoplastic Process	2247	151	0.05		1	5	0	2002	2019
PPARG	5468	Pulmonary Alveolar Proteinosis	C0034050	disease	Respiratory Tract Diseases	Disease or Syndrome	51	7	0.05		1	5	0	2003	2018
PPARG	5468	Adult Liposarcoma	C0278608	disease	Neoplasms	Neoplastic Process	143	6	0.05		1	5	0	1999	2017
PPARG	5468	Vascular calcification	C0342649	phenotype	Nutritional and Metabolic Diseases	Disease or Syndrome	257	3	0.05		1	5	0	2012	2019
PPARG	5468	Childhood Liposarcoma	C0279984	disease	Neoplasms	Neoplastic Process	143	6	0.05		1	5	0	1999	2017
PPARG	5468	Childhood Osteosarcoma	C1332986	disease	Neoplasms	Neoplastic Process	2208	151	0.05		1	5	0	2002	2019
PPARG	5468	Thyroid associated opthalmopathies	C0339143	disease	Congenital, Hereditary, and Neonatal Diseases and Abnormalities; Eye Diseases; Immune System Diseases; Endocrine System Diseases	Disease or Syndrome	211	49	0.05		1	5	0	2002	2019
PPARG	5468	Chronic kidney disease stage 5	C2316810	disease	Female Urogenital Diseases and Pregnancy Complications; Male Urogenital Diseases	Disease or Syndrome	666	194	0.05		1	5	2	2005	2018
PPARG	5468	Rectal Carcinoma	C0007113	disease	Digestive System Diseases; Neoplasms	Neoplastic Process	472	112	0.05		0.8	5	2	2005	2010
PPARG	5468	Malignant neoplasm of ovary	C1140680	disease	Neoplasms; Female Urogenital Diseases and Pregnancy Complications; Endocrine System Diseases	Neoplastic Process	2563	315	0.05		1	5	0	2003	2015
PPARG	5468	Acromegaly	C0001206	disease	Musculoskeletal Diseases; Nervous System Diseases; Endocrine System Diseases	Disease or Syndrome	138	25	0.04		1	4	0	2002	2016
PPARG	5468	Thyroid Nodule	C0040137	disease	Neoplasms; Endocrine System Diseases	Neoplastic Process	150	17	0.04		1	4	0	2005	2014
PPARG	5468	Neuralgia	C0027796	phenotype	Pathological Conditions, Signs and Symptoms; Nervous System Diseases	Sign or Symptom	767	16	0.04		1	4	0	2017	2019
PPARG	5468	Hepatitis C	C0019196	disease	Digestive System Diseases; Infections	Disease or Syndrome	1768	347	0.04		0.75	4	2	2011	2014
PPARG	5468	Right Ventricular Hypertrophy	C0162770	disease	Pathological Conditions, Signs and Symptoms; Cardiovascular Diseases	Disease or Syndrome	160	6	0.04		1	4	0	2009	2017
PPARG	5468	Essential Hypertension	C0085580	disease	Cardiovascular Diseases	Disease or Syndrome	445	293	0.04		0.75	4	4	2004	2017
PPARG	5468	Multiple Myeloma	C0026764	disease	Neoplasms; Immune System Diseases; Hemic and Lymphatic Diseases; Cardiovascular Diseases	Neoplastic Process	1740	865	0.04		0.75	4	0	2005	2019
PPARG	5468	Adenomatous Polyposis Coli	C0032580	disease	Congenital, Hereditary, and Neonatal Diseases and Abnormalities; Digestive System Diseases; Neoplasms	Neoplastic Process	609	237	0.04		1	4	0	2004	2018
PPARG	5468	Pediatric Obesity	C2362324	disease	Pathological Conditions, Signs and Symptoms; Nutritional and Metabolic Diseases	Disease or Syndrome	191	67	0.04		1	4	2	2009	2019
PPARG	5468	Autoimmune Diseases	C0004364	group	Immune System Diseases	Disease or Syndrome	1758	428	0.04		1	4	0	2008	2019
PPARG	5468	Amyotrophic Lateral Sclerosis	C0002736	disease	Nutritional and Metabolic Diseases; Nervous System Diseases	Disease or Syndrome	1114	485	0.04		1	4	0	2005	2012
PPARG	5468	Childhood Leukemia	C1332977	disease	Neoplasms	Neoplastic Process	1740	140	0.04		1	4	0	2011	2019
PPARG	5468	Cholangiocarcinoma	C0206698	disease	Neoplasms	Neoplastic Process	877	43	0.04		1	4	0	2003	2017
PPARG	5468	Congenital Abnormality	C0000768	group	Congenital, Hereditary, and Neonatal Diseases and Abnormalities	Congenital Abnormality	1098	73	0.04		1	4	0	2000	2018
PPARG	5468	Renal Cell Carcinoma	C0007134	disease	Neoplasms; Female Urogenital Diseases and Pregnancy Complications; Male Urogenital Diseases	Neoplastic Process	2084	288	0.04		1	4	2	2001	2010
PPARG	5468	Tuberculosis	C0041296	disease	Infections	Disease or Syndrome	1256	328	0.04		1	4	0	2018	2018
PPARG	5468	Acute Coronary Syndrome	C0948089	disease	Cardiovascular Diseases	Disease or Syndrome	440	139	0.04		1	4	2	2003	2009
PPARG	5468	Chagas Disease	C0041234	disease	Infections	Disease or Syndrome	202	10	0.04		1	4	0	2011	2017
PPARG	5468	Lymphoma	C0024299	group	Neoplasms; Immune System Diseases; Hemic and Lymphatic Diseases	Neoplastic Process	1548	91	0.04		1	4	0	2006	2019
PPARG	5468	Depressive disorder	C0011581	disease	Mental Disorders	Mental or Behavioral Dysfunction	1719	297	0.04		1	4	2	2017	2019
PPARG	5468	Memory impairment	C0233794	phenotype	Pathological Conditions, Signs and Symptoms; Nervous System Diseases; Behavior and Behavior Mechanisms	Mental or Behavioral Dysfunction	763	48	0.04		1	4	0	2008	2019
PPARG	5468	Bronchopulmonary Dysplasia	C0006287	disease	Congenital, Hereditary, and Neonatal Diseases and Abnormalities; Respiratory Tract Diseases	Disease or Syndrome	423	112	0.04		1	4	0	2011	2018
PPARG	5468	Mental deterioration	C0234985	phenotype	Mental Disorders	Mental or Behavioral Dysfunction	508	121	0.04		1	4	2	2008	2019
PPARG	5468	Tubulointerstitial fibrosis	C1969372	phenotype		Disease or Syndrome	328	0	0.04		1	4	0	2016	2018
PPARG	5468	Depressed mood	C0344315	phenotype	Behavior and Behavior Mechanisms	Mental or Behavioral Dysfunction	1461	269	0.04		1	4	2	2017	2019
PPARG	5468	Graves Disease	C0018213	disease	Eye Diseases; Immune System Diseases; Endocrine System Diseases	Disease or Syndrome	585	352	0.04		1	4	2	2005	2013
PPARG	5468	Mental Depression	C0011570	disease	Behavior and Behavior Mechanisms	Mental or Behavioral Dysfunction	1478	271	0.04		1	4	2	2017	2019
PPARG	5468	Hyperlipidemia, Familial Combined	C0020474	disease	Congenital, Hereditary, and Neonatal Diseases and Abnormalities; Nutritional and Metabolic Diseases	Disease or Syndrome	91	28	0.04		1	4	0	2000	2008
PPARG	5468	Renal fibrosis	C0151650	disease	Pathological Conditions, Signs and Symptoms; Female Urogenital Diseases and Pregnancy Complications; Male Urogenital Diseases	Disease or Syndrome	570	1	0.04		1	4	0	2016	2020
PPARG	5468	Influenza	C0021400	disease	Infections; Respiratory Tract Diseases	Disease or Syndrome	858	17	0.03		1	3	0	2015	2019
PPARG	5468	Bulbo-Spinal Atrophy, X-Linked	C1839259	disease	Congenital, Hereditary, and Neonatal Diseases and Abnormalities; Nervous System Diseases	Disease or Syndrome	126	30	0.03		1	3	0	2009	2017
PPARG	5468	Human immunodeficiency virus (HIV) II infection category B1	C3854222	disease		Disease or Syndrome	985	56	0.03		1	3	2	2008	2014
PPARG	5468	Medulloblastoma	C0025149	disease	Neoplasms	Neoplastic Process	862	115	0.03		1	3	1	2012	2019
PPARG	5468	Arthritis	C0003864	disease	Musculoskeletal Diseases	Disease or Syndrome	1072	69	0.03		1	3	0	2009	2018
PPARG	5468	Cervix carcinoma	C0302592	disease	Neoplasms; Female Urogenital Diseases and Pregnancy Complications	Neoplastic Process	1881	283	0.03		1	3	0	2005	2017
PPARG	5468	estrogen receptor-negative breast cancer	C4733092	disease		Neoplastic Process	356	40	0.03		1	3	0	1999	2010
PPARG	5468	Respiratory syncytial virus (RSV) infection in conditions classified elsewhere and of unspecified site	C0375023	disease		Disease or Syndrome	467	14	0.03		1	3	0	2007	2019
PPARG	5468	Childhood Medulloblastoma	C0278510	disease	Neoplasms	Neoplastic Process	771	25	0.03		1	3	1	2012	2019
PPARG	5468	Brain Diseases	C0006111	group	Nervous System Diseases	Disease or Syndrome	345	10	0.03		1	3	0	2019	2020
PPARG	5468	nervous system disorder	C0027765	group	Nervous System Diseases	Disease or Syndrome	977	39	0.03		1	3	0	2017	2019
PPARG	5468	Arrhythmogenic Right Ventricular Dysplasia	C0349788	disease	Congenital, Hereditary, and Neonatal Diseases and Abnormalities; Cardiovascular Diseases	Disease or Syndrome; Congenital Abnormality	82	136	0.03		1	3	0	2009	2015
PPARG	5468	Lung diseases	C0024115	group	Respiratory Tract Diseases	Disease or Syndrome	700	50	0.03		1	3	0	2008	2018
PPARG	5468	Avascular Necrosis of Femur Head	C0410480	phenotype	Pathological Conditions, Signs and Symptoms; Musculoskeletal Diseases	Disease or Syndrome	74	20	0.03		1	3	0	2017	2019
PPARG	5468	Malignant tumor of cervix	C0007847	disease	Neoplasms; Female Urogenital Diseases and Pregnancy Complications	Neoplastic Process	1718	245	0.03		1	3	0	2005	2017
PPARG	5468	FRIEDREICH ATAXIA 1	C1856689	disease	Congenital, Hereditary, and Neonatal Diseases and Abnormalities; Nutritional and Metabolic Diseases; Nervous System Diseases	Disease or Syndrome	119	24	0.03		1	3	0	2009	2018
PPARG	5468	Solid Neoplasm	C0280100	phenotype	Neoplasms	Neoplastic Process	1145	24	0.03		1	3	0	1999	2008
PPARG	5468	Insulin resistance syndrome	C3714619	disease	Nutritional and Metabolic Diseases	Disease or Syndrome	62	15	0.03		1	3	2	2002	2004
PPARG	5468	Mixed follicular and papillary thyroid carcinoma	C0346398	disease		Neoplastic Process	31	8	0.03		1	3	1	2006	2012
PPARG	5468	Chondrosarcoma	C0008479	disease	Neoplasms	Neoplastic Process	385	8	0.03		1	3	0	2002	2018
PPARG	5468	Adult Medulloblastoma	C0278876	disease	Neoplasms	Neoplastic Process	762	24	0.03		1	3	1	2012	2019
PPARG	5468	Pulmonary Fibrosis	C0034069	disease	Respiratory Tract Diseases	Disease or Syndrome	924	25	0.03		1	3	0	2008	2019
PPARG	5468	Acne	C0702166	disease	Skin and Connective Tissue Diseases	Disease or Syndrome	167	11	0.03		1	3	2	2014	2019
PPARG	5468	Acute myocardial infarction	C0155626	disease	Pathological Conditions, Signs and Symptoms; Cardiovascular Diseases	Disease or Syndrome	766	118	0.03		1	3	0	2004	2019
PPARG	5468	Placental dysfunction	C1395512	disease		Disease or Syndrome	31	0	0.03		1	3	0	2000	2019
PPARG	5468	Pulmonary Hypertension	C0020542	phenotype	Respiratory Tract Diseases	Pathologic Function	156	0	0.03		1	3	0	2003	2008
PPARG	5468	Acne Vulgaris	C0001144	disease	Skin and Connective Tissue Diseases	Disease or Syndrome	94	37	0.03		1	3	2	2014	2019
PPARG	5468	Lipid Metabolism Disorders	C0154251	group	Nutritional and Metabolic Diseases	Disease or Syndrome	95	10	0.03		1	3	2	2002	2019
PPARG	5468	Anaplasia	C0002793	disease	Pathological Conditions, Signs and Symptoms; Neoplasms	Neoplastic Process	538	7	0.03		1	3	0	2004	2019
PPARG	5468	Benign Prostatic Hyperplasia	C1704272	disease	Male Urogenital Diseases	Disease or Syndrome	770	91	0.03		1	3	0	2012	2017
PPARG	5468	Nonalcoholic Steatohepatitis	C3241937	disease	Digestive System Diseases	Disease or Syndrome	434	17	0.03		1	3	1	2014	2019
PPARG	5468	Immunosuppression	C4048329	disease		Disease or Syndrome	632	9	0.03		0.667	3	0	2005	2019
PPARG	5468	IGA Glomerulonephritis	C0017661	disease	Female Urogenital Diseases and Pregnancy Complications; Male Urogenital Diseases; Immune System Diseases	Disease or Syndrome	456	130	0.03		0.667	3	0	2003	2017
PPARG	5468	Helicobacter pylori (H. pylori) infection in conditions classified elsewhere and of unspecified site	C0374997	disease		Disease or Syndrome	593	24	0.03		1	3	0	2004	2016
PPARG	5468	Malignant neoplasm of gastrointestinal tract	C0685938	disease	Digestive System Diseases; Neoplasms	Neoplastic Process	423	55	0.03		1	3	0	2006	2016
PPARG	5468	Secondary malignant neoplasm of lymph node	C0686619	disease	Pathological Conditions, Signs and Symptoms; Neoplasms	Neoplastic Process	2825	188	0.03		1	3	0	2005	2018
PPARG	5468	Adenoma of large intestine	C1302401	disease	Digestive System Diseases; Neoplasms	Neoplastic Process	452	213	0.03		1	3	2	2005	2006
PPARG	5468	Liver regeneration disorder	C1318485	phenotype	Digestive System Diseases	Disease or Syndrome	346	0	0.03		1	3	0	2013	2019
PPARG	5468	cervical cancer	C4048328	disease	Neoplasms; Female Urogenital Diseases and Pregnancy Complications	Neoplastic Process	1817	268	0.03		1	3	0	2005	2017
PPARG	5468	Gastrointestinal Carcinoid Tumor	C0220620	disease	Digestive System Diseases; Neoplasms; Endocrine System Diseases	Neoplastic Process	323	13	0.03		1	3	0	2012	2019
PPARG	5468	Polyp of large intestine	C0949059	disease	Pathological Conditions, Signs and Symptoms; Digestive System Diseases; Neoplasms	Neoplastic Process	99	32	0.02		1	2	0	2006	2010
PPARG	5468	Autism Spectrum Disorders	C1510586	disease	Mental Disorders	Mental or Behavioral Dysfunction	1071	331	0.02		1	2	0	2019	2019
PPARG	5468	Hepatocarcinogenesis	C1512409	disease	Pathological Conditions, Signs and Symptoms; Neoplasms	Neoplastic Process	855	24	0.02		1	2	0	2010	2014
PPARG	5468	Chronic granulomatous disease	C0018203	group	Congenital, Hereditary, and Neonatal Diseases and Abnormalities; Immune System Diseases; Hemic and Lymphatic Diseases	Disease or Syndrome	105	23	0.02		1	2	0	2010	2019
PPARG	5468	granulosa cell tumor	C0018206	disease	Neoplasms; Female Urogenital Diseases and Pregnancy Complications; Endocrine System Diseases	Neoplastic Process	88	5	0.02		1	2	0	2018	2019
PPARG	5468	Cardiomyopathies	C0878544	group	Cardiovascular Diseases	Disease or Syndrome	925	294	0.02		1	2	0	2005	2018
PPARG	5468	Tumor Angiogenesis	C1519670	phenotype	Pathological Conditions, Signs and Symptoms	Neoplastic Process	822	5	0.02		1	2	0	2009	2018
PPARG	5468	Cholecystolithiasis	C0947622	disease	Digestive System Diseases	Disease or Syndrome	156	62	0.02		0.5	2	0	2007	2019
PPARG	5468	early pregnancy	C0747845	phenotype		Disease or Syndrome	273	8	0.02		1	2	0	2017	2018
PPARG	5468	Prediabetes syndrome	C0362046	disease	Nutritional and Metabolic Diseases; Endocrine System Diseases	Disease or Syndrome	205	16	0.02		1	2	0	2012	2019
PPARG	5468	Fanconi Anemia	C0015625	disease	Congenital, Hereditary, and Neonatal Diseases and Abnormalities; Nutritional and Metabolic Diseases; Hemic and Lymphatic Diseases	Disease or Syndrome	394	173	0.02		1	2	0	2017	2018
PPARG	5468	Hormone refractory prostate cancer	C1328504	disease	Neoplasms; Male Urogenital Diseases	Neoplastic Process	683	29	0.02		1	2	0	2016	2017
PPARG	5468	Adult Lymphoma	C1332206	disease	Neoplasms; Immune System Diseases; Hemic and Lymphatic Diseases	Neoplastic Process	1169	66	0.02		1	2	0	2012	2018
PPARG	5468	Complications of Diabetes Mellitus	C0342257	group	Endocrine System Diseases	Disease or Syndrome	240	35	0.02		0.5	2	2	2006	2017
PPARG	5468	Childhood Lymphoma	C1332979	disease	Neoplasms; Immune System Diseases; Hemic and Lymphatic Diseases	Neoplastic Process	1171	66	0.02		1	2	0	2012	2018
PPARG	5468	Erythroleukemia (Erythroid/Myeloid)	C4520840	disease	Neoplasms; Hemic and Lymphatic Diseases	Neoplastic Process	237	4	0.02		1	2	0	2005	2006
PPARG	5468	Adult Erythroleukemia	C2347748	disease		Neoplastic Process	236	4	0.02		1	2	0	2005	2006
PPARG	5468	Extraskeletal Myxoid Chondrosarcoma	C1275278	disease	Neoplasms	Neoplastic Process	50	0	0.02		1	2	0	2005	2009
PPARG	5468	Differentiated Thyroid Gland Carcinoma	C1337013	disease		Neoplastic Process	245	80	0.02		1	2	0	2014	2014
PPARG	5468	Marfan Syndrome	C0024796	disease	Congenital, Hereditary, and Neonatal Diseases and Abnormalities; Skin and Connective Tissue Diseases; Musculoskeletal Diseases; Cardiovascular Diseases	Disease or Syndrome	130	1012	0.02		1	2	0	2002	2017
PPARG	5468	Epithelioma	C1368683	disease	Neoplasms	Neoplastic Process	326	2	0.02		1	2	1	2003	2017
PPARG	5468	Cardiac fibrosis	C1397307	disease		Disease or Syndrome	297	3	0.02		1	2	0	2017	2017
PPARG	5468	HIV-Associated Lipodystrophy Syndrome	C1136321	disease	Nutritional and Metabolic Diseases; Infections; Skin and Connective Tissue Diseases; Immune System Diseases	Disease or Syndrome	12	0	0.02		1	2	0	2008	2017
PPARG	5468	Optic Atrophy 1	C0338508	disease	Congenital, Hereditary, and Neonatal Diseases and Abnormalities; Nutritional and Metabolic Diseases; Eye Diseases; Nervous System Diseases	Disease or Syndrome	117	45	0.02		1	2	0	2017	2018
PPARG	5468	Diabetic Cardiomyopathies	C0853897	disease	Endocrine System Diseases; Cardiovascular Diseases	Disease or Syndrome	220	1	0.02		1	2	0	2018	2018
PPARG	5468	Acute Chest Syndrome	C0742343	disease	Congenital, Hereditary, and Neonatal Diseases and Abnormalities; Respiratory Tract Diseases; Hemic and Lymphatic Diseases	Disease or Syndrome	405	135	0.02		0.5	2	2	2009	2009
PPARG	5468	Forgetful	C0542476	phenotype	Pathological Conditions, Signs and Symptoms; Nervous System Diseases; Mental Disorders; Behavior and Behavior Mechanisms	Sign or Symptom	429	18	0.02		1	2	0	2019	2019
PPARG	5468	Granulomatous disorder	C0740451	group		Disease or Syndrome	26	1	0.02		1	2	0	2013	2016
PPARG	5468	Diabetic peripheral neuropathy	C0740447	disease	Nervous System Diseases; Endocrine System Diseases	Disease or Syndrome	129	16	0.02		1	2	0	2018	2019
PPARG	5468	Myxoid/Round Cell Liposarcoma	C0545074	disease	Neoplasms	Neoplastic Process	61	0	0.02		1	2	0	2012	2019
PPARG	5468	Oropharyngeal disorders	C0553694	group	Digestive System Diseases; Respiratory Tract Diseases; Stomatognathic Diseases; Otorhinolaryngologic Diseases	Disease or Syndrome	163	3	0.02		1	2	0	2013	2019
PPARG	5468	Squamous cell carcinoma of skin	C0553723	disease	Neoplasms; Skin and Connective Tissue Diseases	Neoplastic Process	458	92	0.02		1	2	0	2014	2019
PPARG	5468	Dermatitis	C0011603	disease	Skin and Connective Tissue Diseases	Disease or Syndrome	496	16	0.02		1	2	0	2018	2019
PPARG	5468	Carotid Atherosclerosis	C0577631	disease	Nervous System Diseases; Cardiovascular Diseases	Disease or Syndrome	219	79	0.02		1	2	1	2004	2017
PPARG	5468	Choriocarcinoma	C0008497	disease	Neoplasms; Female Urogenital Diseases and Pregnancy Complications	Neoplastic Process	431	2	0.02		1	2	0	2000	2002
PPARG	5468	airway disease	C0699949	disease	Pathological Conditions, Signs and Symptoms; Respiratory Tract Diseases	Disease or Syndrome	198	1	0.02		1	2	0	2008	2018
PPARG	5468	Demyelinating Diseases	C0011303	group	Nervous System Diseases	Disease or Syndrome	156	5	0.02		1	2	0	2002	2017
PPARG	5468	Hashimoto Disease	C0677607	disease	Endocrine System Diseases	Disease or Syndrome	335	131	0.02		1	2	0	2006	2015
PPARG	5468	Cholestasis	C0008370	disease	Digestive System Diseases	Disease or Syndrome	420	15	0.02		1	2	0	2014	2020
PPARG	5468	Diabetic Angiopathies	C0011875	disease	Endocrine System Diseases; Cardiovascular Diseases	Disease or Syndrome	106	7	0.02		1	2	0	2019	2019
PPARG	5468	Sleep Apnea, Obstructive	C0520679	disease	Respiratory Tract Diseases; Nervous System Diseases	Disease or Syndrome	480	105	0.02		1	2	1	2017	2019
PPARG	5468	Encephalitis	C0014038	disease	Nervous System Diseases	Disease or Syndrome	324	18	0.02		1	2	0	2008	2017
PPARG	5468	Liver diseases	C0023895	group	Digestive System Diseases	Disease or Syndrome	1019	100	0.02		1	2	2	2007	2009
PPARG	5468	Familial (FPAH)	C1611743	disease		Disease or Syndrome	1075	276	0.02		1	2	0	2001	2016
PPARG	5468	ATRICHIA WITH PAPULAR LESIONS	C1859592	disease	Pathological Conditions, Signs and Symptoms; Skin and Connective Tissue Diseases	Disease or Syndrome	70	3	0.02		1	2	0	2007	2007
PPARG	5468	androgen independent prostate cancer	C1654637	disease		Neoplastic Process	190	5	0.02		1	2	0	2009	2010
PPARG	5468	Acute Promyelocytic Leukemia	C0023487	disease	Neoplasms	Neoplastic Process	651	21	0.02		1	2	0	2007	2007
PPARG	5468	Follicular neoplasm	C0474808	disease	Neoplasms	Neoplastic Process	68	5	0.02		1	2	0	2005	2013
PPARG	5468	Secondary malignant neoplasm of liver	C0494165	disease	Digestive System Diseases; Neoplasms	Neoplastic Process	951	34	0.02		1	2	0	2005	2008
PPARG	5468	Acute monocytic leukemia	C0023465	disease	Neoplasms	Neoplastic Process	633	22	0.02		1	2	0	2017	2017
PPARG	5468	Acute Erythroblastic Leukemia	C0023440	disease	Neoplasms; Hemic and Lymphatic Diseases	Neoplastic Process	302	5	0.02		1	2	0	2005	2006
PPARG	5468	HIV Infections	C0019693	group	Infections; Immune System Diseases	Disease or Syndrome	807	142	0.02		1	2	0	2017	2018
PPARG	5468	Dementia	C0497327	disease	Nervous System Diseases; Mental Disorders	Mental or Behavioral Dysfunction	816	176	0.02		0.5	2	2	2006	2011
PPARG	5468	Cholelithiasis	C0008350	disease	Digestive System Diseases	Disease or Syndrome	252	90	0.02		1	2	0	2007	2019
PPARG	5468	Refractory cancer	C0677936	phenotype	Neoplasms	Neoplastic Process	184	9	0.02		1	2	0	2016	2017
PPARG	5468	Noninfiltrating Intraductal Carcinoma	C0007124	disease	Neoplasms	Neoplastic Process	486	13	0.02		1	2	0	2016	2018
PPARG	5468	Age related macular degeneration	C0242383	disease	Eye Diseases	Disease or Syndrome	685	663	0.02		1	2	0	2017	2018
PPARG	5468	Uterine Fibroids	C0042133	group	Neoplasms	Neoplastic Process	569	154	0.02		1	2	0	2007	2010
PPARG	5468	Arthritis, Gouty	C0003868	disease	Congenital, Hereditary, and Neonatal Diseases and Abnormalities; Nutritional and Metabolic Diseases; Musculoskeletal Diseases	Disease or Syndrome	206	2356	0.02		1	2	0	2018	2019
PPARG	5468	Intestinal fibrosis	C3544347	phenotype		Anatomical Abnormality	65	0	0.02		1	2	0	2016	2017
PPARG	5468	Peptic Ulcer	C0030920	disease	Digestive System Diseases	Disease or Syndrome	150	25	0.02		0.5	2	2	2008	2010
PPARG	5468	Pulmonary Emphysema	C0034067	disease	Respiratory Tract Diseases	Disease or Syndrome	352	64	0.02		1	2	0	2014	2017
PPARG	5468	Virus Diseases	C0042769	group	Infections	Disease or Syndrome	1471	42	0.02		1	2	0	2015	2019
PPARG	5468	Triple Negative Breast Neoplasms	C3539878	disease	Neoplasms; Skin and Connective Tissue Diseases	Neoplastic Process	1674	99	0.02		1	2	0	2011	2017
PPARG	5468	FANCONI ANEMIA, COMPLEMENTATION GROUP A (disorder)	C3469521	disease	Congenital, Hereditary, and Neonatal Diseases and Abnormalities; Nutritional and Metabolic Diseases; Hemic and Lymphatic Diseases	Disease or Syndrome	360	194	0.02		1	2	0	2017	2018
PPARG	5468	Respiratory Syncytial Virus Infections	C0035235	group	Infections	Disease or Syndrome	244	5	0.02		1	2	0	2007	2019
PPARG	5468	Bone Diseases	C0005940	group	Musculoskeletal Diseases	Disease or Syndrome	317	10	0.02		1	2	0	2016	2019
PPARG	5468	Melanocytic nevus	C0027962	disease	Neoplasms	Neoplastic Process	297	33	0.02		1	2	0	2002	2007
PPARG	5468	Agenesis of corpus callosum	C0175754	disease	Pathological Conditions, Signs and Symptoms; Congenital, Hereditary, and Neonatal Diseases and Abnormalities; Nervous System Diseases	Congenital Abnormality	615	45	0.02		1	2	0	2005	2005
PPARG	5468	Cholestasis of pregnancy	C0268318	disease	Digestive System Diseases; Female Urogenital Diseases and Pregnancy Complications	Disease or Syndrome	100	24	0.02		1	2	0	2014	2018
PPARG	5468	Alopecia	C0002170	disease	Pathological Conditions, Signs and Symptoms; Skin and Connective Tissue Diseases	Disease or Syndrome	491	375	0.02		1	2	0	2017	2018
PPARG	5468	Allergic asthma	C0155877	disease	Respiratory Tract Diseases; Immune System Diseases	Disease or Syndrome	371	55	0.02		1	2	0	2005	2017
PPARG	5468	Pituitary Neoplasms	C0032019	group	Neoplasms; Nervous System Diseases; Endocrine System Diseases	Neoplastic Process	131	1	0.02		1	2	0	2005	2010
PPARG	5468	Proliferative diabetic retinopathy	C0154830	disease	Pathological Conditions, Signs and Symptoms; Eye Diseases; Endocrine System Diseases; Cardiovascular Diseases	Disease or Syndrome	180	45	0.02		1	2	2	2013	2015
PPARG	5468	Cicatrix, Hypertrophic	C0162810	disease	Pathological Conditions, Signs and Symptoms	Acquired Abnormality	185	3	0.02		1	2	0	2009	2015
PPARG	5468	polyps	C0032584	phenotype	Pathological Conditions, Signs and Symptoms	Anatomical Abnormality	390	18	0.02		1	2	0	2003	2003
PPARG	5468	Van der Woude syndrome	C0175697	disease	Pathological Conditions, Signs and Symptoms; Congenital, Hereditary, and Neonatal Diseases and Abnormalities; Neoplasms; Musculoskeletal Diseases; Stomatognathic Diseases	Disease or Syndrome	113	9	0.02		1	2	0	2018	2020
PPARG	5468	Inflammatory dermatosis	C3875321	disease	Skin and Connective Tissue Diseases	Disease or Syndrome	382	6	0.02		1	2	0	2018	2019
PPARG	5468	Arthritis, Psoriatic	C0003872	disease	Skin and Connective Tissue Diseases; Musculoskeletal Diseases	Disease or Syndrome	450	89	0.02		1	2	2	2006	2014
PPARG	5468	Opioid withdrawal	C0029104	disease	Chemically-Induced Disorders; Mental Disorders	Mental or Behavioral Dysfunction	16	0	0.02		1	2	0	2017	2018
PPARG	5468	Atherosclerotic lesion	C4703473	disease	Cardiovascular Diseases	Disease or Syndrome	253	0	0.02		1	2	0	2000	2016
PPARG	5468	Retinoblastoma	C0035335	disease	Neoplasms; Eye Diseases	Neoplastic Process	853	193	0.02		1	2	0	2010	2013
PPARG	5468	Obesity, Visceral	C2936179	phenotype	Nutritional and Metabolic Diseases	Sign or Symptom	55	3	0.02		1	2	0	2008	2018
PPARG	5468	Complicated malaria	C2747816	disease	Infections	Disease or Syndrome	166	38	0.02		1	2	0	2011	2017
PPARG	5468	Dystrophia myotonica 2	C2931689	disease	Congenital, Hereditary, and Neonatal Diseases and Abnormalities; Musculoskeletal Diseases; Nervous System Diseases	Disease or Syndrome	118	21	0.02		1	2	0	2009	2019
PPARG	5468	Adenocarcinoma of large intestine	C1319315	disease	Digestive System Diseases; Neoplasms	Neoplastic Process	543	432	0.02		1	2	0	2007	2016
PPARG	5468	Aganglionosis, Colonic	C0085758	disease	Congenital, Hereditary, and Neonatal Diseases and Abnormalities; Digestive System Diseases	Congenital Abnormality	36	11	0.02		1	2	0	2014	2018
PPARG	5468	Severe Combined Immunodeficiency	C0085110	disease	Congenital, Hereditary, and Neonatal Diseases and Abnormalities; Nutritional and Metabolic Diseases; Immune System Diseases	Disease or Syndrome	284	46	0.02		1	2	0	2008	2017
PPARG	5468	Peripheral Vascular Diseases	C0085096	group	Cardiovascular Diseases	Disease or Syndrome	150	18	0.02		1	2	0	2008	2018
PPARG	5468	Aplasia Cutis Congenita	C0282160	disease	Congenital, Hereditary, and Neonatal Diseases and Abnormalities; Skin and Connective Tissue Diseases	Congenital Abnormality	393	14	0.02		1	2	0	2005	2005
PPARG	5468	Aplastic Anemia	C0002874	disease	Hemic and Lymphatic Diseases	Disease or Syndrome	238	30	0.02		1	2	0	2009	2019
PPARG	5468	Cachexia	C0006625	phenotype	Pathological Conditions, Signs and Symptoms	Sign or Symptom	273	11	0.02		1	2	0	2018	2019
PPARG	5468	Oestrogen receptor positive breast cancer	C2938924	disease		Neoplastic Process	510	58	0.02		1	2	0	1999	2008
PPARG	5468	Retinal Diseases	C0035309	group	Eye Diseases	Disease or Syndrome	714	56	0.02		1	2	2	2005	2009
PPARG	5468	Sarcoidosis, Pulmonary	C0036205	disease	Respiratory Tract Diseases; Hemic and Lymphatic Diseases	Disease or Syndrome	81	1	0.02		1	2	0	2004	2006
PPARG	5468	Brain Neoplasms	C0006118	group	Neoplasms; Nervous System Diseases	Neoplastic Process	1018	204	0.02		1	2	0	2000	2004
PPARG	5468	Hypoadiponectinemia	C2675519	disease	Congenital, Hereditary, and Neonatal Diseases and Abnormalities; Nutritional and Metabolic Diseases	Disease or Syndrome	16	17	0.02		1	2	0	2005	2010
PPARG	5468	Ventricular arrhythmia	C0085612	disease	Pathological Conditions, Signs and Symptoms; Cardiovascular Diseases	Disease or Syndrome	176	37	0.02		1	2	0	2017	2019
PPARG	5468	Anaplastic carcinoma	C0205696	disease	Neoplasms	Neoplastic Process	232	3	0.02		1	2	0	2002	2008
PPARG	5468	Malignant neoplasm of skin	C0007114	disease	Neoplasms; Skin and Connective Tissue Diseases	Neoplastic Process	508	38	0.02		1	2	0	2018	2018
PPARG	5468	Overweight and obesity	C1561826	disease		Disease or Syndrome	81	29	0.01		1	1	1	2016	2016
PPARG	5468	Papillary Thyroid Microcarcinoma	C1709457	disease	Neoplasms; Endocrine System Diseases	Neoplastic Process	46	2	0.01		1	1	0	2017	2017
PPARG	5468	Overweight or obesity	C4237343	phenotype		Disease or Syndrome	35	17	0.01		1	1	0	2007	2007
PPARG	5468	Necrotizing enterocolitis in fetus OR newborn	C4082937	disease	Digestive System Diseases	Disease or Syndrome	210	26	0.01		1	1	0	2017	2017
PPARG	5468	Atherogenic dyslipidaemia	C4524040	disease		Disease or Syndrome	36	9	0.01		1	1	0	2017	2017
PPARG	5468	Endometrial Neoplasms	C0014170	group	Neoplasms; Female Urogenital Diseases and Pregnancy Complications	Neoplastic Process	261	32	0.01		1	1	0	2006	2006
PPARG	5468	Eczema	C0013595	disease	Skin and Connective Tissue Diseases	Disease or Syndrome	863	368	0.01		1	1	0	2007	2007
PPARG	5468	Frontal fibrosing alopecia	C4255374	disease		Disease or Syndrome	11	14	0.01		1	1	0	2019	2019
PPARG	5468	Epileptic Seizures	C4317109	phenotype	Pathological Conditions, Signs and Symptoms; Nervous System Diseases	Disease or Syndrome	250	7	0.01		1	1	0	2019	2019
PPARG	5468	Sickle Cell-SS Disease	C4321477	disease	Congenital, Hereditary, and Neonatal Diseases and Abnormalities; Hemic and Lymphatic Diseases	Disease or Syndrome	62	2	0.01		1	1	0	2017	2017
PPARG	5468	Heart failure with preserved ejection fraction [HFpEF]	C4509226	disease		Disease or Syndrome	89	4	0.01		1	1	0	2019	2019
PPARG	5468	Adult Extraskeletal Myxoid Chondrosarcoma	C1706731	disease	Neoplasms	Neoplastic Process	23	0	0.01		1	1	0	2009	2009
PPARG	5468	Digestive System Disorders	C0012242	group	Digestive System Diseases	Disease or Syndrome	19	13	0.01		1	1	0	2002	2002
PPARG	5468	Dry Eye Syndromes	C0013238	disease	Eye Diseases	Disease or Syndrome	156	1	0.01		1	1	0	2019	2019
PPARG	5468	Columnar Cell Change of the Breast	C1707444	phenotype		Neoplastic Process	82	3	0.01		1	1	0	2018	2018
PPARG	5468	Non-intestinal type adenocarcinoma	C4518548	disease		Neoplastic Process	4	0	0.01		1	1	0	2019	2019
PPARG	5468	Obstructive sleep apnea hypopnea syndrome	C4285910	disease		Disease or Syndrome	41	7	0.01		0	1	2	2011	2011
PPARG	5468	Latent Tuberculosis	C1609538	disease	Infections	Disease or Syndrome	183	18	0.01		1	1	0	2018	2018
PPARG	5468	Oral Mucositis	C1568868	disease	Stomatognathic Diseases	Disease or Syndrome	59	16	0.01		1	1	0	2018	2018
PPARG	5468	Eosinophilia	C0014457	disease	Hemic and Lymphatic Diseases	Disease or Syndrome	325	23	0.01		0	1	0	2017	2017
PPARG	5468	Sjogren's Syndrome	C1527336	disease	Eye Diseases; Skin and Connective Tissue Diseases; Musculoskeletal Diseases; Immune System Diseases; Stomatognathic Diseases	Disease or Syndrome	481	47	0.01		1	1	0	2018	2018
PPARG	5468	Large-artery atherosclerosis (embolus/thrombosis)	C4699512	disease		Disease or Syndrome	48	35	0.01		0	1	0	2016	2016
PPARG	5468	Renal carcinoma	C1378703	disease	Neoplasms; Female Urogenital Diseases and Pregnancy Complications; Male Urogenital Diseases	Neoplastic Process	665	21	0.01		1	1	0	2018	2018
PPARG	5468	Undifferentiated leukemia	C1378511	disease		Neoplastic Process	120	2	0.01		1	1	0	2017	2017
PPARG	5468	Primary Myelofibrosis	C0001815	disease	Hemic and Lymphatic Diseases	Neoplastic Process	282	29	0.01		1	1	0	2019	2019
PPARG	5468	Testicular Germ Cell Tumor	C1336708	disease	Neoplasms; Male Urogenital Diseases; Endocrine System Diseases	Neoplastic Process	208	93	0.01		1	1	0	2019	2019
PPARG	5468	Sporadic Breast Carcinoma	C1336076	disease	Neoplasms; Skin and Connective Tissue Diseases	Neoplastic Process	184	46	0.01		1	1	0	2017	2017
PPARG	5468	Pancreatic Ductal Adenocarcinoma	C1335302	disease	Digestive System Diseases; Neoplasms; Endocrine System Diseases	Neoplastic Process	970	22	0.01		1	1	0	2006	2006
PPARG	5468	Adrenal Gland Hyperfunction	C0001622	phenotype	Endocrine System Diseases	Disease or Syndrome	50	0	0.01		1	1	0	2018	2018
PPARG	5468	Tumors of Adrenal Cortex	C0001618	group	Neoplasms; Endocrine System Diseases	Neoplastic Process	74	5	0.01		1	1	0	2005	2005
PPARG	5468	Primary differentiated carcinoma of thyroid gland	C4722172	disease		Neoplastic Process	167	41	0.01		1	1	0	2014	2014
PPARG	5468	Triple-Negative Breast Carcinoma	C4722518	disease	Neoplasms; Skin and Connective Tissue Diseases	Neoplastic Process	1598	96	0.01		1	1	0	2011	2011
PPARG	5468	Diabetic wound	C4728046	disease		Disease or Syndrome	72	0	0.01		1	1	0	2015	2015
PPARG	5468	MICROPHTHALMIA, SYNDROMIC 7	C0796070	disease	Congenital, Hereditary, and Neonatal Diseases and Abnormalities; Eye Diseases; Skin and Connective Tissue Diseases	Disease or Syndrome; Congenital Abnormality	46	7	0.01		1	1	0	2019	2019
PPARG	5468	M5b Acute differentiated monocytic leukemia	C1318544	disease	Neoplasms; Hemic and Lymphatic Diseases	Neoplastic Process	122	0	0.01		1	1	0	2017	2017
PPARG	5468	Eosinophilic disorder	C1306759	group	Hemic and Lymphatic Diseases	Disease or Syndrome	288	22	0.01		0	1	0	2017	2017
PPARG	5468	Exophthalmos	C0015300	disease	Eye Diseases	Disease or Syndrome	225	12	0.01		1	1	2	2009	2009
PPARG	5468	Miscarriage	C4552766	disease	Female Urogenital Diseases and Pregnancy Complications	Disease or Syndrome	426	56	0.01		1	1	0	2018	2018
PPARG	5468	Epilepsy	C0014544	disease	Nervous System Diseases	Disease or Syndrome	1215	339	0.01		1	1	1	2019	2019
PPARG	5468	Episodic Kinesigenic Dyskinesia 1	C4552000	disease	Pathological Conditions, Signs and Symptoms; Nervous System Diseases	Disease or Syndrome	153	18	0.01		1	1	0	2011	2011
PPARG	5468	Cardiomyopathy, Familial Idiopathic	C1449563	disease	Cardiovascular Diseases	Disease or Syndrome	773	243	0.01		1	1	0	2018	2018
PPARG	5468	Tumor Immunity	C1519680	phenotype	Pathological Conditions, Signs and Symptoms	Disease or Syndrome	337	2	0.01		1	1	0	2019	2019
PPARG	5468	Chronic rhinosinusitis with nasal polyps	C4524092	disease		Neoplastic Process	168	1	0.01		1	1	0	2019	2019
PPARG	5468	Skin Carcinogenesis	C1519346	disease	Pathological Conditions, Signs and Symptoms; Neoplasms	Neoplastic Process	194	7	0.01		1	1	0	2004	2004
PPARG	5468	Alcoholic Intoxication, Chronic	C0001973	disease	Chemically-Induced Disorders; Mental Disorders	Mental or Behavioral Dysfunction	577	441	0.01		1	1	0	2015	2015
PPARG	5468	Mammary Tumorigenesis	C1512981	phenotype	Pathological Conditions, Signs and Symptoms; Neoplasms	Neoplastic Process	162	5	0.01		1	1	0	2009	2009
PPARG	5468	Primary osteosarcoma	C4543929	disease	Neoplasms	Neoplastic Process	28	0	0.01		1	1	0	2002	2002
PPARG	5468	Hypertrophic obstructive cardiomyopathy	C4551472	disease	Cardiovascular Diseases	Disease or Syndrome	233	90	0.01		1	1	0	2007	2007
PPARG	5468	Desmoplastic	C1511789	disease		Disease or Syndrome	117	4	0.01		1	1	0	2001	2001
PPARG	5468	Adrenal Gland Pheochromocytoma	C4551683	disease	Neoplasms; Endocrine System Diseases	Neoplastic Process	416	50	0.01		1	1	0	2008	2008
PPARG	5468	Malignant neoplasm of soft tissue	C4551686	group	Neoplasms	Neoplastic Process	699	32	0.01		1	1	0	2010	2010
PPARG	5468	Drug Dependence	C1510472	group	Chemically-Induced Disorders; Mental Disorders	Mental or Behavioral Dysfunction	248	31	0.01		1	1	0	2019	2019
PPARG	5468	Primary Ciliary Dyskinesia	C4551720	disease	Congenital, Hereditary, and Neonatal Diseases and Abnormalities; Respiratory Tract Diseases; Otorhinolaryngologic Diseases	Disease or Syndrome	160	10	0.01		1	1	0	2008	2008
PPARG	5468	Epidermodysplasia Verruciformis	C0014522	disease	Infections; Skin and Connective Tissue Diseases	Neoplastic Process	64	9	0.01		1	1	0	2017	2017
PPARG	5468	Alcoholic Intoxication	C0001969	disease	Chemically-Induced Disorders; Mental Disorders	Mental or Behavioral Dysfunction	52	4	0.01		1	1	0	2017	2017
PPARG	5468	Benign melanocytic nevus	C1456781	disease	Neoplasms	Neoplastic Process	122	20	0.01		1	1	0	2007	2007
PPARG	5468	Influenza A	C2062441	disease		Disease or Syndrome	563	19	0.01		1	1	0	2019	2019
PPARG	5468	obsolete Combined hyperlipidemia	C2712907	disease		Disease or Syndrome	17	4	0.01		1	1	2	2001	2001
PPARG	5468	CNS disorder	C0007682	group	Nervous System Diseases	Disease or Syndrome	319	11	0.01		1	1	0	2006	2006
PPARG	5468	HYDATIDIFORM MOLE, RECURRENT, 1	C3463897	disease		Disease or Syndrome	66	14	0.01		1	1	0	2002	2002
PPARG	5468	Chest Pain	C0008031	phenotype	Pathological Conditions, Signs and Symptoms	Sign or Symptom	154	7	0.01		1	1	0	2007	2007
PPARG	5468	Thyroid associated orbitopathy	C3495928	disease		Disease or Syndrome	7	4	0.01		1	1	2	2009	2009
PPARG	5468	Bile duct adenoma	C0008309	disease	Neoplasms	Neoplastic Process	9	2	0.01		1	1	0	2006	2006
PPARG	5468	CAMPOMELIC DYSPLASIA	C1861922	disease	Congenital, Hereditary, and Neonatal Diseases and Abnormalities; Musculoskeletal Diseases	Disease or Syndrome	68	20	0.01		1	1	0	2002	2002
PPARG	5468	CATARACT, MARNER TYPE	C1861821	disease	Eye Diseases	Disease or Syndrome	63	5	0.01		1	1	0	2009	2009
PPARG	5468	Drug Hypersensitivity Syndrome	C3541994	disease	Skin and Connective Tissue Diseases; Immune System Diseases; Chemically-Induced Disorders	Disease or Syndrome	43	1	0.01		1	1	0	2017	2017
PPARG	5468	Cholangitis	C0008311	disease	Digestive System Diseases	Disease or Syndrome	80	1	0.01		1	1	0	2005	2005
PPARG	5468	Primary biliary cirrhosis	C0008312	disease	Pathological Conditions, Signs and Symptoms; Digestive System Diseases	Disease or Syndrome	478	667	0.01		1	1	0	2005	2005
PPARG	5468	Trichohepatoenteric Syndrome	C1857276	disease	Pathological Conditions, Signs and Symptoms; Congenital, Hereditary, and Neonatal Diseases and Abnormalities; Female Urogenital Diseases and Pregnancy Complications; Skin and Connective Tissue Diseases	Disease or Syndrome	424	28	0.01		1	1	0	2003	2003
PPARG	5468	LEPTIN DEFICIENCY OR DYSFUNCTION	C3554224	disease		Disease or Syndrome	15	3	0.01		1	1	0	2016	2016
PPARG	5468	Neutrophilia (disorder)	C3665444	disease	Pathological Conditions, Signs and Symptoms; Hemic and Lymphatic Diseases	Disease or Syndrome	150	1	0.01		1	1	0	2012	2012
PPARG	5468	Hepatocellular necrosis	C1855038	phenotype		Disease or Syndrome	41	0	0.01		1	1	0	2016	2016
PPARG	5468	Infection	C3714514	group	Infections	Pathologic Function	491	0	0.01		1	1	0	2008	2008
PPARG	5468	Body Temperature Changes	C0005904	phenotype	Pathological Conditions, Signs and Symptoms	Sign or Symptom	6	1	0.01		1	1	0	2020	2020
PPARG	5468	Carotid Artery Diseases	C0007273	group	Nervous System Diseases; Cardiovascular Diseases	Disease or Syndrome	69	6	0.01		1	1	0	2004	2004
PPARG	5468	Cardiomyopathy, Dilated	C0007193	group	Cardiovascular Diseases	Disease or Syndrome	512	509	0.01		1	1	0	2003	2003
PPARG	5468	Allergic rhinitis (disorder)	C2607914	disease	Respiratory Tract Diseases; Immune System Diseases; Otorhinolaryngologic Diseases	Disease or Syndrome	446	176	0.01		1	1	0	2008	2008
PPARG	5468	Collapsing glomerulopathy	C2749515	disease		Disease or Syndrome	10	0	0.01		1	1	0	2017	2017
PPARG	5468	Idiopathic Interstitial Pneumonias	C2350236	disease	Respiratory Tract Diseases	Disease or Syndrome	64	4	0.01		1	1	0	2008	2008
PPARG	5468	Childhood Myelodysplastic Syndrome	C2347761	disease	Hemic and Lymphatic Diseases	Neoplastic Process	335	20	0.01		1	1	0	2009	2009
PPARG	5468	Coronary Microvascular Disease	C2827469	disease		Disease or Syndrome	45	3	0.01		1	1	0	2002	2002
PPARG	5468	Cavernous Hemangioma of Brain	C2919945	disease	Congenital, Hereditary, and Neonatal Diseases and Abnormalities; Neoplasms; Nervous System Diseases; Hemic and Lymphatic Diseases; Cardiovascular Diseases	Anatomical Abnormality	127	43	0.01		1	1	0	2009	2009
PPARG	5468	Adenocarcinoma of prostate	C0007112	disease	Neoplasms; Male Urogenital Diseases	Neoplastic Process	342	108	0.01		1	1	0	2015	2015
PPARG	5468	Carcinoma, Papillary	C0007133	disease	Neoplasms	Neoplastic Process	225	9	0.01		1	1	0	2004	2004
PPARG	5468	Malignant neoplasm of endometrium	C0007103	disease	Neoplasms; Female Urogenital Diseases and Pregnancy Complications	Neoplastic Process	1235	197	0.01		0	1	2	2004	2004
PPARG	5468	Gestational trophoblastic disease	C2931618	disease	Neoplasms; Female Urogenital Diseases and Pregnancy Complications	Disease or Syndrome	75	0	0.01		1	1	0	2002	2002
PPARG	5468	recurrent muscle twitches (symptom)	C2169806	phenotype	Pathological Conditions, Signs and Symptoms; Nervous System Diseases	Sign or Symptom	26	7	0.01		1	1	0	2017	2017
PPARG	5468	Right ventricular failure	C2939447	disease	Cardiovascular Diseases	Disease or Syndrome	28	0	0.01		1	1	0	2017	2017
PPARG	5468	Bronchiectasis	C0006267	disease	Respiratory Tract Diseases	Disease or Syndrome	190	15	0.01		1	1	0	2018	2018
PPARG	5468	Acute colitis	C2118460	disease	Digestive System Diseases	Disease or Syndrome	83	0	0.01		1	1	0	2019	2019
PPARG	5468	AROMATASE EXCESS SYNDROME	C1970109	disease	Congenital, Hereditary, and Neonatal Diseases and Abnormalities; Nutritional and Metabolic Diseases; Female Urogenital Diseases and Pregnancy Complications; Skin and Connective Tissue Diseases; Male Urogenital Diseases; Endocrine System Diseases	Disease or Syndrome	14	0	0.01		1	1	0	2015	2015
PPARG	5468	PARKINSON DISEASE, LATE-ONSET	C3160718	disease		Disease or Syndrome	247	76	0.01		1	1	0	2018	2018
PPARG	5468	Recurrent skin infections	C1853193	phenotype	Infections; Skin and Connective Tissue Diseases	Disease or Syndrome	95	2	0.01		1	1	0	2018	2018
PPARG	5468	CRANIOMETAPHYSEAL DYSPLASIA, AUTOSOMAL DOMINANT	C1852502	disease	Musculoskeletal Diseases; Stomatognathic Diseases	Disease or Syndrome	45	9	0.01		1	1	0	2002	2002
PPARG	5468	Infection by Cryptococcus neoformans	C0010414	disease	Infections	Disease or Syndrome	167	1	0.01		1	1	0	2019	2019
PPARG	5468	Cushing Syndrome	C0010481	disease	Endocrine System Diseases	Disease or Syndrome	126	9	0.01		1	1	0	2018	2018
PPARG	5468	Aortic Valve Stenosis	C0003507	disease	Cardiovascular Diseases	Disease or Syndrome	234	19	0.01		1	1	0	2009	2009
PPARG	5468	Dehydration	C0011175	phenotype	Pathological Conditions, Signs and Symptoms; Nutritional and Metabolic Diseases	Disease or Syndrome	295	6	0.01		1	1	0	2002	2002
PPARG	5468	Aortic Aneurysm	C0003486	disease	Cardiovascular Diseases	Disease or Syndrome	278	19	0.01		1	1	0	2017	2017
PPARG	5468	ANOPHTHALMIA AND PULMONARY HYPOPLASIA	C1832661	disease	Congenital, Hereditary, and Neonatal Diseases and Abnormalities; Eye Diseases; Respiratory Tract Diseases	Disease or Syndrome	1410	80	0.01		1	1	0	2019	2019
PPARG	5468	Anxiety Disorders	C0003469	group	Mental Disorders	Mental or Behavioral Dysfunction	840	163	0.01		1	1	0	2017	2017
PPARG	5468	Dementia, Vascular	C0011269	disease	Nervous System Diseases; Mental Disorders; Cardiovascular Diseases	Disease or Syndrome	212	32	0.01		1	1	0	2018	2018
PPARG	5468	Anxiety	C0003467	disease	Behavior and Behavior Mechanisms	Mental or Behavioral Dysfunction	1048	287	0.01		1	1	0	2017	2017
PPARG	5468	Angina, Unstable	C0002965	disease	Pathological Conditions, Signs and Symptoms; Cardiovascular Diseases	Disease or Syndrome	129	21	0.01		1	1	1	2019	2019
PPARG	5468	Anemia, Sickle Cell	C0002895	disease	Congenital, Hereditary, and Neonatal Diseases and Abnormalities; Hemic and Lymphatic Diseases	Disease or Syndrome	434	138	0.01		1	1	0	2017	2017
PPARG	5468	Refractory anemias	C0002893	disease	Hemic and Lymphatic Diseases	Disease or Syndrome	340	11	0.01		1	1	0	2019	2019
PPARG	5468	Carcinoma of urinary bladder, invasive	C1827293	disease	Neoplasms; Female Urogenital Diseases and Pregnancy Complications; Male Urogenital Diseases	Neoplastic Process	287	14	0.01		1	1	0	2017	2017
PPARG	5468	Neointimal hyperplasia	C4049446	disease		Disease or Syndrome	198	0	0.01		1	1	0	2018	2018
PPARG	5468	Obesity Related Glomerulopathy	C4054325	disease	Female Urogenital Diseases and Pregnancy Complications; Male Urogenital Diseases	Disease or Syndrome	16	0	0.01		1	1	0	2019	2019
PPARG	5468	Dermatitis, Atopic	C0011615	disease	Congenital, Hereditary, and Neonatal Diseases and Abnormalities; Skin and Connective Tissue Diseases; Immune System Diseases	Disease or Syndrome	751	232	0.01		1	1	0	2007	2007
PPARG	5468	Connective Tissue Diseases	C0009782	group	Skin and Connective Tissue Diseases	Disease or Syndrome	188	24	0.01		1	1	3	2018	2018
PPARG	5468	Ataxia Telangiectasia	C0004135	disease	Congenital, Hereditary, and Neonatal Diseases and Abnormalities; Nutritional and Metabolic Diseases; Immune System Diseases; Nervous System Diseases; Cardiovascular Diseases	Disease or Syndrome	384	698	0.01		1	1	0	2016	2016
PPARG	5468	Bipolar Disorder	C0005586	disease	Mental Disorders	Mental or Behavioral Dysfunction	1183	839	0.01		1	1	0	2018	2018
PPARG	5468	Bacterial Infections	C0004623	group	Infections	Disease or Syndrome	616	17	0.01		1	1	0	2016	2016
PPARG	5468	Neuropathy, Painful	C1850383	disease	Pathological Conditions, Signs and Symptoms; Nervous System Diseases	Disease or Syndrome	18	1	0.01		1	1	0	2019	2019
PPARG	5468	EPILEPSY, PYRIDOXINE-DEPENDENT	C1849508	disease	Nervous System Diseases	Disease or Syndrome	25	26	0.01		1	1	0	2018	2018
PPARG	5468	Drug-induced tardive dyskinesia	C3714760	disease	Pathological Conditions, Signs and Symptoms; Nervous System Diseases; Chemically-Induced Disorders	Disease or Syndrome	94	67	0.01		1	1	0	2018	2018
PPARG	5468	PACHYONYCHIA CONGENITA 3	C3714948	disease		Disease or Syndrome	209	20	0.01		1	1	0	2006	2006
PPARG	5468	Intrahepatic Cholestasis	C0008372	disease	Digestive System Diseases	Disease or Syndrome	54	3	0.01		1	1	0	2020	2020
PPARG	5468	VITILIGO-ASSOCIATED MULTIPLE AUTOIMMUNE DISEASE SUSCEPTIBILITY 1 (finding)	C1847835	disease	Skin and Connective Tissue Diseases	Disease or Syndrome	302	92	0.01		1	1	0	2017	2017
PPARG	5468	Autistic Disorder	C0004352	disease	Mental Disorders	Mental or Behavioral Dysfunction	1112	395	0.01		1	1	0	2019	2019
PPARG	5468	Secondary osteoporosis	C3839589	disease	Nutritional and Metabolic Diseases; Musculoskeletal Diseases	Disease or Syndrome	15	0	0.01		1	1	0	2018	2018
PPARG	5468	Indolence	C1845247	phenotype		Mental or Behavioral Dysfunction	8	0	0.01		1	1	0	2005	2005
PPARG	5468	PIGMENTARY DISORDER, RETICULATE, WITH SYSTEMIC MANIFESTATIONS	C1845050	disease	Pathological Conditions, Signs and Symptoms; Congenital, Hereditary, and Neonatal Diseases and Abnormalities; Nutritional and Metabolic Diseases; Skin and Connective Tissue Diseases	Disease or Syndrome	209	37	0.01		1	1	0	2015	2015
PPARG	5468	DEAFNESS-HYPOGONADISM SYNDROME	C1844680	disease	Pathological Conditions, Signs and Symptoms; Nervous System Diseases; Endocrine System Diseases; Otorhinolaryngologic Diseases	Disease or Syndrome	7	0	0.01		1	1	0	2017	2017
PPARG	5468	Pre-renal acute kidney injury	C3854173	disease	Female Urogenital Diseases and Pregnancy Complications; Male Urogenital Diseases	Disease or Syndrome	67	4	0.01		1	1	0	2010	2010
PPARG	5468	Narrowing	C3854333	disease		Anatomical Abnormality	8	0	0.01		1	1	0	2008	2008
PPARG	5468	Nodular thyroid disease	C3875007	disease	Endocrine System Diseases	Disease or Syndrome	8	0	0.01		1	1	0	2012	2012
PPARG	5468	Scleroderma	C0011644	disease	Skin and Connective Tissue Diseases	Disease or Syndrome	316	5	0.01		1	1	0	2018	2018
PPARG	5468	ACTH-Secreting Pituitary Adenoma	C1306214	disease	Neoplasms; Nervous System Diseases; Endocrine System Diseases	Neoplastic Process	67	5	0.01		1	1	0	2002	2002
PPARG	5468	Alcohol withdrawal syndrome	C0236663	disease	Chemically-Induced Disorders; Mental Disorders	Disease or Syndrome	67	6	0.01		0	1	0	2015	2015
PPARG	5468	Chronic Periodontitis	C0266929	disease	Stomatognathic Diseases	Disease or Syndrome	287	99	0.01		0	1	1	2011	2011
PPARG	5468	Hyperargininemia	C0268548	phenotype	Congenital, Hereditary, and Neonatal Diseases and Abnormalities; Nutritional and Metabolic Diseases; Nervous System Diseases	Disease or Syndrome	11	26	0.01		1	1	0	2017	2017
PPARG	5468	Nicotine withdrawal	C0028047	disease	Chemically-Induced Disorders; Mental Disorders	Mental or Behavioral Dysfunction	27	1	0.01		1	1	0	2019	2019
PPARG	5468	Exudative age-related macular degeneration	C0271084	disease	Eye Diseases	Disease or Syndrome	158	109	0.01		1	1	0	2017	2017
PPARG	5468	Nevus	C0027960	disease	Neoplasms	Neoplastic Process	125	43	0.01		1	1	0	2007	2007
PPARG	5468	Nesidioblastosis	C0027773	disease	Congenital, Hereditary, and Neonatal Diseases and Abnormalities; Digestive System Diseases; Nutritional and Metabolic Diseases	Disease or Syndrome	12	0	0.01		1	1	0	2005	2005
PPARG	5468	Xerocytosis	C0272051	disease	Pathological Conditions, Signs and Symptoms; Congenital, Hereditary, and Neonatal Diseases and Abnormalities; Female Urogenital Diseases and Pregnancy Complications; Immune System Diseases; Hemic and Lymphatic Diseases	Disease or Syndrome	20	3	0.01		1	1	0	2017	2017
PPARG	5468	Erythroblastosis	C0272138	disease		Disease or Syndrome	89	0	0.01		1	1	0	2017	2017
PPARG	5468	Acute infectious disease	C0275518	group	Pathological Conditions, Signs and Symptoms; Infections	Disease or Syndrome	198	5	0.01		1	1	0	2008	2008
PPARG	5468	Coinfection	C0275524	phenotype	Infections	Disease or Syndrome	252	11	0.01		1	1	0	2015	2015
PPARG	5468	Bone necrosis	C0029445	phenotype	Pathological Conditions, Signs and Symptoms; Musculoskeletal Diseases	Pathologic Function	23	5	0.01		1	1	0	2007	2007
PPARG	5468	Holt-Oram syndrome	C0265264	disease	Congenital, Hereditary, and Neonatal Diseases and Abnormalities; Musculoskeletal Diseases; Cardiovascular Diseases	Disease or Syndrome	28	69	0.01		1	1	0	2018	2018
PPARG	5468	Childhood asthma	C0264408	disease	Respiratory Tract Diseases; Immune System Diseases	Disease or Syndrome	303	317	0.01		1	1	0	2007	2007
PPARG	5468	Caffeine related disorders	C0236734	group		Mental or Behavioral Dysfunction	360	56	0.01		1	1	0	2017	2017
PPARG	5468	Medullary carcinoma of thyroid	C0238462	disease	Neoplasms; Endocrine System Diseases	Neoplastic Process	330	71	0.01		1	1	0	2008	2008
PPARG	5468	Polycythemia Vera	C0032463	disease	Neoplasms; Hemic and Lymphatic Diseases	Neoplastic Process	291	38	0.01		1	1	0	2019	2019
PPARG	5468	Pheochromocytoma	C0031511	disease	Neoplasms	Neoplastic Process	344	186	0.01		1	1	0	2008	2008
PPARG	5468	Iron deficiency	C0240066	disease	Nutritional and Metabolic Diseases	Disease or Syndrome	179	13	0.01		1	1	0	2013	2013
PPARG	5468	Periodontal Diseases	C0031090	group	Stomatognathic Diseases	Disease or Syndrome	326	22	0.01		1	1	1	2015	2015
PPARG	5468	Papilloma	C0030354	disease	Neoplasms	Neoplastic Process	273	27	0.01		1	1	0	2004	2004
PPARG	5468	Drug usage	C0242510	phenotype	Chemically-Induced Disorders; Mental Disorders	Mental or Behavioral Dysfunction	170	21	0.01		1	1	0	2006	2006
PPARG	5468	Carcinoma, Small Cell	C0262584	disease	Neoplasms	Neoplastic Process	185	7	0.01		1	1	0	2005	2005
PPARG	5468	Psoriasis vulgaris	C0263361	disease	Skin and Connective Tissue Diseases	Disease or Syndrome	255	80	0.01		1	1	0	2020	2020
PPARG	5468	Infectious colitis	C0277524	disease	Digestive System Diseases	Disease or Syndrome	20	0	0.01		1	1	0	2014	2014
PPARG	5468	Behavioral tic	C0278076	disease	Pathological Conditions, Signs and Symptoms; Nervous System Diseases	Mental or Behavioral Dysfunction	31	2	0.01		1	1	0	2017	2017
PPARG	5468	Gastric Adenocarcinoma	C0278701	disease	Digestive System Diseases; Neoplasms	Neoplastic Process	453	235	0.01		1	1	2	2008	2008
PPARG	5468	Adult Acute Monocytic Leukemia	C0280634	disease	Neoplasms	Neoplastic Process	70	0	0.01		1	1	0	2017	2017
PPARG	5468	Interstitial Cystitis	C0282488	disease	Female Urogenital Diseases and Pregnancy Complications; Male Urogenital Diseases	Disease or Syndrome	122	3	0.01		1	1	0	2018	2018
PPARG	5468	Spinal Muscular Atrophy	C0026847	disease	Nervous System Diseases	Disease or Syndrome	320	33	0.01		1	1	0	2019	2019
PPARG	5468	Dryness of eye	C0314719	phenotype	Eye Diseases	Sign or Symptom	149	1	0.01		1	1	0	2019	2019
PPARG	5468	Tumor necrosis	C0333516	phenotype	Pathological Conditions, Signs and Symptoms	Neoplastic Process	350	1	0.01		1	1	0	2019	2019
PPARG	5468	Mucocutaneous Lymph Node Syndrome	C0026691	disease	Skin and Connective Tissue Diseases; Hemic and Lymphatic Diseases; Cardiovascular Diseases	Disease or Syndrome	370	195	0.01		1	1	0	2017	2017
PPARG	5468	Adenocarcinoma of colon	C0338106	disease	Digestive System Diseases; Neoplasms	Neoplastic Process	406	10	0.01		1	1	0	2016	2016
PPARG	5468	Mastitis	C0024894	disease	Female Urogenital Diseases and Pregnancy Complications; Skin and Connective Tissue Diseases	Disease or Syndrome	103	1	0.01		1	1	0	2017	2017
PPARG	5468	Aortic aneurysm without mention of rupture NOS	C0340629	disease	Cardiovascular Diseases	Disease or Syndrome	100	4	0.01		1	1	0	2017	2017
PPARG	5468	insulin resistance in diabetes	C0342335	disease	Nutritional and Metabolic Diseases	Disease or Syndrome	21	1	0.01		1	1	0	2019	2019
PPARG	5468	Leiomyosarcoma of uterus	C0280631	disease	Neoplasms; Female Urogenital Diseases and Pregnancy Complications	Neoplastic Process	71	0	0.01		1	1	0	2017	2017
PPARG	5468	Musculoskeletal Diseases	C0026857	group	Musculoskeletal Diseases	Disease or Syndrome	38	5	0.01		1	1	0	2011	2011
PPARG	5468	Acute Undifferentiated Leukemia	C0280141	disease		Neoplastic Process	119	1	0.01		1	1	0	2017	2017
PPARG	5468	Malignant Childhood Neoplasm	C0278704	disease	Neoplasms	Neoplastic Process	179	34	0.01		1	1	0	2001	2001
PPARG	5468	Neoplasms, Vascular Tissue	C0027668	group	Neoplasms	Neoplastic Process	67	1	0.01		1	1	0	2009	2009
PPARG	5468	Metastatic melanoma	C0278883	disease	Neoplasms	Neoplastic Process	504	42	0.01		1	1	0	2017	2017
PPARG	5468	Nematode infections	C0027583	group	Infections	Disease or Syndrome	33	0	0.01		1	1	0	2017	2017
PPARG	5468	Childhood Solid Neoplasm	C0279068	phenotype		Neoplastic Process	169	3	0.01		1	1	0	1999	1999
PPARG	5468	Squamous cell carcinoma of esophagus	C0279626	disease	Digestive System Diseases; Neoplasms	Neoplastic Process	2053	329	0.01		1	1	2	2018	2018
PPARG	5468	Adenocarcinoma Of Esophagus	C0279628	disease	Digestive System Diseases; Neoplasms	Neoplastic Process	468	81	0.01		1	1	0	2011	2011
PPARG	5468	Childhood Acute Monocytic Leukemia	C0279646	disease	Neoplasms	Neoplastic Process	70	0	0.01		1	1	0	2017	2017
PPARG	5468	Myeloproliferative disease	C0027022	group	Hemic and Lymphatic Diseases	Neoplastic Process	365	43	0.01		1	1	0	2019	2019
PPARG	5468	Adult Solid Neoplasm	C0280099	group		Neoplastic Process	163	3	0.01		1	1	0	1999	1999
PPARG	5468	Premature adrenarche	C0342546	disease		Disease or Syndrome	18	11	0.01		1	1	2	2010	2010
PPARG	5468	Atrial Premature Complexes	C0033036	disease	Pathological Conditions, Signs and Symptoms; Cardiovascular Diseases	Disease or Syndrome	183	21	0.01		1	1	0	2018	2018
PPARG	5468	Polyendocrinopathies, Autoimmune	C0085409	group	Immune System Diseases; Endocrine System Diseases	Disease or Syndrome	166	21	0.01		1	1	0	2017	2017
PPARG	5468	Cyclical vomiting syndrome (disorder)	C0152164	disease	Pathological Conditions, Signs and Symptoms	Disease or Syndrome	28	4	0.01		1	1	0	2019	2019
PPARG	5468	Malignant neoplasm of mouth	C0153381	group	Neoplasms; Stomatognathic Diseases	Neoplastic Process	756	184	0.01		1	1	0	2017	2017
PPARG	5468	Malignant neoplasm of brain	C0153633	disease	Neoplasms; Nervous System Diseases	Neoplastic Process	294	16	0.01		1	1	0	2012	2012
PPARG	5468	Secondary malignant neoplasm of bone	C0153690	disease	Pathological Conditions, Signs and Symptoms; Neoplasms; Musculoskeletal Diseases	Neoplastic Process	647	18	0.01		1	1	0	2019	2019
PPARG	5468	Disorder of endocrine ovary	C0154208	group	Female Urogenital Diseases and Pregnancy Complications; Endocrine System Diseases	Disease or Syndrome	22	1	0.01		1	1	0	2012	2012
PPARG	5468	Benign Paroxysmal Positional Vertigo	C0155502	disease	Pathological Conditions, Signs and Symptoms; Nervous System Diseases; Otorhinolaryngologic Diseases	Disease or Syndrome	16	1	0.01		1	1	0	2016	2016
PPARG	5468	Tic disorder	C0040188	disease	Nervous System Diseases; Mental Disorders	Mental or Behavioral Dysfunction	33	4	0.01		1	1	0	2017	2017
PPARG	5468	Intervertebral Disc Degeneration	C0158266	disease	Musculoskeletal Diseases	Disease or Syndrome	342	47	0.01		1	1	0	2019	2019
PPARG	5468	Adrenoleukodystrophy	C0162309	disease	Congenital, Hereditary, and Neonatal Diseases and Abnormalities; Nutritional and Metabolic Diseases; Nervous System Diseases; Endocrine System Diseases	Disease or Syndrome	294	116	0.01		1	1	0	2017	2017
PPARG	5468	Dermatitis, Allergic Contact	C0162820	disease	Skin and Connective Tissue Diseases; Immune System Diseases	Disease or Syndrome	151	1	0.01		1	1	0	2008	2008
PPARG	5468	Hepatic necrosis	C0151798	phenotype	Digestive System Diseases	Disease or Syndrome	44	0	0.01		1	1	0	2018	2018
PPARG	5468	Varicosity	C0042345	disease	Cardiovascular Diseases	Disease or Syndrome	188	51	0.01		1	1	0	2019	2019
PPARG	5468	Premature Birth	C0151526	phenotype	Female Urogenital Diseases and Pregnancy Complications	Pathologic Function	192	50	0.01		1	1	0	2007	2007
PPARG	5468	Hyperphosphatemia (disorder)	C0085681	disease	Nutritional and Metabolic Diseases	Disease or Syndrome	65	1	0.01		1	1	0	2018	2018
PPARG	5468	Depressive Symptoms	C0086132	phenotype	Behavior and Behavior Mechanisms	Sign or Symptom	421	120	0.01		1	1	0	2016	2016
PPARG	5468	Cataract	C0086543	disease	Eye Diseases	Acquired Abnormality	878	124	0.01		1	1	0	2019	2019
PPARG	5468	Wiskott-Aldrich Syndrome	C0043194	disease	Congenital, Hereditary, and Neonatal Diseases and Abnormalities; Immune System Diseases; Hemic and Lymphatic Diseases	Disease or Syndrome	95	34	0.01		1	1	0	2017	2017
PPARG	5468	Werner Syndrome	C0043119	disease	Congenital, Hereditary, and Neonatal Diseases and Abnormalities; Nutritional and Metabolic Diseases	Disease or Syndrome	130	71	0.01		1	1	0	2014	2014
PPARG	5468	Withdrawal Symptoms	C0087169	phenotype	Chemically-Induced Disorders; Mental Disorders	Sign or Symptom	126	10	0.01		1	1	0	2019	2019
PPARG	5468	Clubbing	C0149651	phenotype		Sign or Symptom	32	1	0.01		1	1	0	2018	2018
PPARG	5468	Vitiligo	C0042900	disease	Skin and Connective Tissue Diseases	Disease or Syndrome	395	249	0.01		1	1	0	2017	2017
PPARG	5468	Vitamin D Deficiency	C0042870	disease	Nutritional and Metabolic Diseases	Disease or Syndrome	153	37	0.01		1	1	0	2017	2017
PPARG	5468	Complete atrioventricular block	C0151517	disease	Pathological Conditions, Signs and Symptoms; Cardiovascular Diseases	Disease or Syndrome	403	96	0.01		1	1	0	2013	2013
PPARG	5468	Thromboangiitis Obliterans	C0040021	disease	Cardiovascular Diseases	Disease or Syndrome	127	16	0.01		1	1	2	2009	2009
PPARG	5468	Stomatitis	C0038362	disease	Stomatognathic Diseases	Disease or Syndrome	109	22	0.01		1	1	0	2018	2018
PPARG	5468	Gastric ulcer	C0038358	disease	Digestive System Diseases	Disease or Syndrome	136	7	0.01		1	1	0	2018	2018
PPARG	5468	Lip and Oral Cavity Carcinoma	C0220641	disease	Neoplasms; Stomatognathic Diseases	Neoplastic Process	734	172	0.01		1	1	0	2017	2017
PPARG	5468	Metastatic malignant neoplasm to brain	C0220650	disease	Pathological Conditions, Signs and Symptoms; Neoplasms; Nervous System Diseases	Neoplastic Process	392	28	0.01		1	1	0	2019	2019
PPARG	5468	Congenital contractural arachnodactyly	C0220668	disease	Congenital, Hereditary, and Neonatal Diseases and Abnormalities; Musculoskeletal Diseases	Congenital Abnormality	559	48	0.01		1	1	0	2017	2017
PPARG	5468	Cyclic neutropenia	C0221023	disease	Hemic and Lymphatic Diseases	Disease or Syndrome	52	14	0.01		1	1	0	2019	2019
PPARG	5468	Reticuloendotheliosis, X-linked	C0035288	disease	Congenital, Hereditary, and Neonatal Diseases and Abnormalities; Nutritional and Metabolic Diseases; Immune System Diseases	Neoplastic Process	48	1	0.01		1	1	0	2015	2015
PPARG	5468	Systolic hypertension	C0221155	disease	Cardiovascular Diseases	Disease or Syndrome	19	1	0.01		1	1	0	2008	2008
PPARG	5468	Rectal Neoplasms	C0034885	group	Digestive System Diseases; Neoplasms	Neoplastic Process	93	21	0.01		1	1	0	2005	2005
PPARG	5468	Abnormal behavior	C0233514	phenotype	Behavior and Behavior Mechanisms	Mental or Behavioral Dysfunction	910	121	0.01		1	1	0	2006	2006
PPARG	5468	Paroxysmal atrial fibrillation	C0235480	disease	Pathological Conditions, Signs and Symptoms; Cardiovascular Diseases	Disease or Syndrome	226	8	0.01		1	1	0	2009	2009
PPARG	5468	Psychotic Disorders	C0033975	group	Mental Disorders	Mental or Behavioral Dysfunction	560	179	0.01		1	1	0	2018	2018
PPARG	5468	Malignant neoplasm of salivary gland	C0220636	disease	Neoplasms; Stomatognathic Diseases	Neoplastic Process	91	0	0.01		1	1	0	2002	2002
PPARG	5468	Carcinoma, Large Cell	C0206704	disease	Neoplasms	Neoplastic Process	90	6	0.01		0	1	0	2005	2005
PPARG	5468	Medullary carcinoma	C0206693	disease	Neoplasms	Neoplastic Process	81	2	0.01		1	1	0	2008	2008
PPARG	5468	Skin Diseases, Infectious	C0037278	group	Infections; Skin and Connective Tissue Diseases	Disease or Syndrome	74	0	0.01		1	1	0	2018	2018
PPARG	5468	Dermatologic disorders	C0037274	group	Skin and Connective Tissue Diseases	Disease or Syndrome	617	21	0.01		1	1	0	2000	2000
PPARG	5468	Silicosis	C0037116	disease	Respiratory Tract Diseases; Occupational Diseases	Disease or Syndrome	121	7	0.01		1	1	0	2019	2019
PPARG	5468	Schwartz-Jampel Syndrome	C0036391	disease	Congenital, Hereditary, and Neonatal Diseases and Abnormalities; Musculoskeletal Diseases	Disease or Syndrome	77	12	0.01		1	1	0	2019	2019
PPARG	5468	Kaposi Sarcoma	C0036220	disease	Neoplasms; Infections	Neoplastic Process	488	15	0.01		1	1	0	2019	2019
PPARG	5468	Hepatoblastoma	C0206624	disease	Neoplasms	Neoplastic Process	452	22	0.01		1	1	0	2004	2004
PPARG	5468	Angiomyolipoma	C0206633	disease	Neoplasms	Neoplastic Process	53	1	0.01		1	1	0	2017	2017
PPARG	5468	Liposarcoma, Myxoid	C0206634	disease	Neoplasms	Neoplastic Process	79	4	0.01		1	1	0	2019	2019
PPARG	5468	Salivary Gland Neoplasms	C0036095	group	Neoplasms; Stomatognathic Diseases	Neoplastic Process	116	3	0.01		1	1	0	2002	2002
PPARG	5468	Adrenocortical carcinoma	C0206686	disease	Neoplasms; Endocrine System Diseases	Neoplastic Process	281	46	0.01		1	1	0	2005	2005
PPARG	5468	Prolactinoma	C0033375	disease	Neoplasms; Nervous System Diseases; Endocrine System Diseases	Neoplastic Process	187	6	0.01		1	1	0	2007	2007
PPARG	5468	Patent Ductus Venosus	C0344688	disease	Congenital, Hereditary, and Neonatal Diseases and Abnormalities; Cardiovascular Diseases	Congenital Abnormality	1	0	0.01		1	1	0	2019	2019
PPARG	5468	Acute myocardial ischemia	C0746731	disease	Cardiovascular Diseases	Disease or Syndrome	32	2	0.01		1	1	0	2017	2017
PPARG	5468	Pseudomonas aeruginosa infection	C0854135	disease	Infections	Disease or Syndrome	49	1	0.01		1	1	0	2012	2012
PPARG	5468	Placental Choriocarcinoma	C0855173	disease	Neoplasms; Female Urogenital Diseases and Pregnancy Complications	Neoplastic Process	13	0	0.01		1	1	0	2017	2017
PPARG	5468	Hemangioma	C0018916	disease	Neoplasms	Neoplastic Process	256	24	0.01		1	1	0	2012	2012
PPARG	5468	Cholesterol gallstones	C0856727	disease	Digestive System Diseases	Disease or Syndrome	51	12	0.01		1	1	0	2019	2019
PPARG	5468	Post MI	C0856742	phenotype	Pathological Conditions, Signs and Symptoms; Cardiovascular Diseases	Disease or Syndrome	203	4	0.01		1	1	0	2017	2017
PPARG	5468	Breast adenocarcinoma	C0858252	disease	Neoplasms; Skin and Connective Tissue Diseases	Neoplastic Process	219	7	0.01		1	1	0	2018	2018
PPARG	5468	Leishmania mexicana disease	C0860026	disease		Disease or Syndrome	2	0	0.01		1	1	0	2013	2013
PPARG	5468	BCG infection	C0860040	disease		Disease or Syndrome	37	0	0.01		1	1	0	2009	2009
PPARG	5468	Carcinoma, Pancreatic Ductal	C0887833	disease	Digestive System Diseases; Neoplasms; Endocrine System Diseases	Neoplastic Process	82	0	0.01		1	1	0	2006	2006
PPARG	5468	Graft-vs-Host Disease	C0018133	disease	Immune System Diseases	Disease or Syndrome	447	25	0.01		1	1	0	2012	2012
PPARG	5468	Hepatitis	C0019158	group	Digestive System Diseases	Disease or Syndrome	656	42	0.01		1	1	0	2013	2013
PPARG	5468	Penis carcinoma	C0853105	disease	Neoplasms; Male Urogenital Diseases	Neoplastic Process	49	3	0.01		1	1	0	2017	2017
PPARG	5468	Arteriopathic disease	C0852949	group	Pathological Conditions, Signs and Symptoms; Cardiovascular Diseases	Disease or Syndrome	101	14	0.01		1	1	0	2016	2016
PPARG	5468	Recurrent seizure	C0748607	disease	Nervous System Diseases	Disease or Syndrome	44	1	0.01		1	1	0	2017	2017
PPARG	5468	Hunger	C0020175	phenotype	Behavior and Behavior Mechanisms	Sign or Symptom	70	12	0.01		0	1	0	2000	2000
PPARG	5468	Biliary Tract Cancer	C0750952	disease	Digestive System Diseases; Neoplasms	Neoplastic Process	167	11	0.01		1	1	0	2020	2020
PPARG	5468	Hepatolenticular Degeneration	C0019202	disease	Congenital, Hereditary, and Neonatal Diseases and Abnormalities; Digestive System Diseases; Nutritional and Metabolic Diseases; Nervous System Diseases	Disease or Syndrome	146	349	0.01		1	1	0	2012	2012
PPARG	5468	Brain Infarction	C0751955	disease	Pathological Conditions, Signs and Symptoms; Nervous System Diseases; Cardiovascular Diseases	Disease or Syndrome	114	11	0.01		1	1	0	2019	2019
PPARG	5468	Diffuse cutaneous leishmaniasis	C0085311	disease	Infections; Skin and Connective Tissue Diseases	Disease or Syndrome	22	0	0.01		1	1	0	2019	2019
PPARG	5468	SIMPSON-GOLABI-BEHMEL SYNDROME, TYPE 1	C0796154	disease	Pathological Conditions, Signs and Symptoms; Congenital, Hereditary, and Neonatal Diseases and Abnormalities; Musculoskeletal Diseases; Nervous System Diseases; Endocrine System Diseases; Mental Disorders; Behavior and Behavior Mechanisms; Cardiovascular Diseases	Disease or Syndrome	44	12	0.01		1	1	0	2019	2019
PPARG	5468	Hepatitis, Alcoholic	C0019187	disease	Digestive System Diseases; Chemically-Induced Disorders	Disease or Syndrome	133	1	0.01		1	1	0	2019	2019
PPARG	5468	cardiovascular problem	C0850760	phenotype		Sign or Symptom	2	1	0.01		1	1	0	2019	2019
PPARG	5468	Pregnancy associated hypertension	C0852036	phenotype	Female Urogenital Diseases and Pregnancy Complications; Cardiovascular Diseases	Disease or Syndrome	186	43	0.01		1	1	0	2018	2018
PPARG	5468	Glycogen storage disease type II	C0017921	disease	Congenital, Hereditary, and Neonatal Diseases and Abnormalities; Nutritional and Metabolic Diseases; Nervous System Diseases	Disease or Syndrome	194	269	0.01		1	1	0	2017	2017
PPARG	5468	Vascular inflammations	C0947751	phenotype	Cardiovascular Diseases	Disease or Syndrome	305	3	0.01		1	1	0	2009	2009
PPARG	5468	Focal glomerulosclerosis	C0017668	disease	Female Urogenital Diseases and Pregnancy Complications; Male Urogenital Diseases	Disease or Syndrome	281	50	0.01		1	1	0	2012	2012
PPARG	5468	TNF receptor-associated periodic fever syndrome (TRAPS)	C1275126	disease	Pathological Conditions, Signs and Symptoms; Congenital, Hereditary, and Neonatal Diseases and Abnormalities; Skin and Connective Tissue Diseases	Disease or Syndrome	90	33	0.01		1	1	0	2019	2019
PPARG	5468	Meibomian gland dysfunction	C1275684	disease	Eye Diseases; Skin and Connective Tissue Diseases	Disease or Syndrome	23	0	0.01		1	1	0	2017	2017
PPARG	5468	Friedreich Ataxia	C0016719	disease	Congenital, Hereditary, and Neonatal Diseases and Abnormalities; Nutritional and Metabolic Diseases; Nervous System Diseases	Disease or Syndrome	88	11	0.01		1	1	0	2009	2009
PPARG	5468	Inflammatory disorder	C1290884	group	Pathological Conditions, Signs and Symptoms	Disease or Syndrome	391	8	0.01		1	1	0	2020	2020
PPARG	5468	Precursor B-cell lymphoblastic leukemia	C1292769	disease	Neoplasms; Immune System Diseases; Hemic and Lymphatic Diseases	Neoplastic Process	478	23	0.01		1	1	0	2006	2006
PPARG	5468	Chronic myeloproliferative disorder	C1292778	disease	Neoplasms; Hemic and Lymphatic Diseases	Neoplastic Process	366	47	0.01		1	1	0	2019	2019
PPARG	5468	Cardiovascular morbidity	C1301700	phenotype		Disease or Syndrome	75	2	0.01		1	1	0	2017	2017
PPARG	5468	Respiratory morbidity	C1301752	disease		Disease or Syndrome	18	0	0.01		0	1	0	2019	2019
PPARG	5468	Induced hypothermia (finding)	C1301797	phenotype	Pathological Conditions, Signs and Symptoms	Sign or Symptom	21	0	0.01		1	1	0	2018	2018
PPARG	5468	Spindle cell hemangioma	C1304508	disease	Neoplasms	Neoplastic Process	68	10	0.01		1	1	0	2018	2018
PPARG	5468	Familial multiple trichoepitheliomata	C1275122	disease	Congenital, Hereditary, and Neonatal Diseases and Abnormalities; Neoplasms; Skin and Connective Tissue Diseases	Neoplastic Process	317	32	0.01		1	1	0	2008	2008
PPARG	5468	Postmenopausal frontal fibrosing alopecia	C1274700	disease		Disease or Syndrome	11	14	0.01		1	1	0	2019	2019
PPARG	5468	Gastritis	C0017152	disease	Digestive System Diseases	Disease or Syndrome	292	21	0.01		1	1	0	2008	2008
PPARG	5468	Salivary gland carcinoma	C0948750	disease	Neoplasms; Stomatognathic Diseases	Neoplastic Process	47	5	0.01		1	1	0	2002	2002
PPARG	5468	Drug Resistant Epilepsy	C1096063	disease	Nervous System Diseases	Disease or Syndrome	184	35	0.01		1	1	0	2017	2017
PPARG	5468	Cutaneous Mastocytosis	C1136033	disease	Neoplasms; Skin and Connective Tissue Diseases	Neoplastic Process	127	18	0.01		1	1	0	2017	2017
PPARG	5468	Glucose Metabolism Disorders	C1257958	group	Nutritional and Metabolic Diseases	Disease or Syndrome	32	0	0.01		1	1	0	2017	2017
PPARG	5468	Glaucoma	C0017601	disease	Eye Diseases	Disease or Syndrome	770	198	0.01		1	1	0	2019	2019
PPARG	5468	Gastrointestinal Diseases	C0017178	group	Digestive System Diseases	Disease or Syndrome	144	14	0.01		1	1	2	2010	2010
PPARG	5468	Sarcoma	C1261473	group	Neoplasms	Neoplastic Process	853	42	0.01		1	1	0	2010	2010
PPARG	5468	Chronic metabolic disorder	C1263722	group	Pathological Conditions, Signs and Symptoms; Nutritional and Metabolic Diseases	Disease or Syndrome	2	0	0.01		1	1	0	2014	2014
PPARG	5468	Poorly Differentiated Thyroid Carcinoma	C1266050	disease	Neoplasms; Endocrine System Diseases	Neoplastic Process	54	2	0.01		1	1	0	2019	2019
PPARG	5468	Major Depressive Disorder	C1269683	disease	Mental Disorders	Mental or Behavioral Dysfunction	1236	1451	0.01		1	1	0	2016	2016
PPARG	5468	Fatigue	C0015672	phenotype	Pathological Conditions, Signs and Symptoms	Sign or Symptom	760	67	0.01		1	1	0	2019	2019
PPARG	5468	metabolic disturbance	C0746556	disease		Disease or Syndrome	29	4	0.01		1	1	2	2014	2014
PPARG	5468	Congenital aneurysm of ascending aorta	C0345050	disease	Cardiovascular Diseases	Congenital Abnormality	16	19	0.01		1	1	0	2002	2002
PPARG	5468	Motor symptoms	C0426980	phenotype		Sign or Symptom	100	15	0.01		1	1	0	2018	2018
PPARG	5468	Biliary cirrhosis	C0023892	disease	Pathological Conditions, Signs and Symptoms; Digestive System Diseases	Disease or Syndrome	132	36	0.01		1	1	0	2005	2005
PPARG	5468	Liver Cirrhosis, Alcoholic	C0023891	disease	Pathological Conditions, Signs and Symptoms; Digestive System Diseases; Chemically-Induced Disorders	Disease or Syndrome	126	15	0.01		0	1	0	2009	2009
PPARG	5468	Leydig cell hyperplasia	C0023600	disease	Pathological Conditions, Signs and Symptoms; Skin and Connective Tissue Diseases; Male Urogenital Diseases; Endocrine System Diseases	Disease or Syndrome	7	2	0.01		1	1	0	2018	2018
PPARG	5468	Mandibuloacral dysostosis	C0432291	disease	Nutritional and Metabolic Diseases; Skin and Connective Tissue Diseases; Musculoskeletal Diseases	Disease or Syndrome	17	16	0.01		1	1	0	2007	2007
PPARG	5468	Neuropathy	C0442874	group	Nervous System Diseases	Disease or Syndrome	484	110	0.01		1	1	0	2019	2019
PPARG	5468	Leukoencephalopathy, Progressive Multifocal	C0023524	disease	Infections; Nervous System Diseases	Disease or Syndrome	240	4	0.01		1	1	0	2012	2012
PPARG	5468	Myeloid Leukemia	C0023470	disease	Neoplasms	Neoplastic Process	385	7	0.01		1	1	0	2017	2017
PPARG	5468	Angiomyolipoma of kidney	C0241961	disease	Neoplasms; Female Urogenital Diseases and Pregnancy Complications; Male Urogenital Diseases	Neoplastic Process	36	1	0.01		1	1	0	2017	2017
PPARG	5468	Chronic Lymphocytic Leukemia	C0023434	disease	Neoplasms; Immune System Diseases; Hemic and Lymphatic Diseases	Neoplastic Process	1447	291	0.01		1	1	0	2019	2019
PPARG	5468	Alcoholic Liver Diseases	C0023896	group	Digestive System Diseases; Chemically-Induced Disorders	Disease or Syndrome	195	20	0.01		1	1	0	2017	2017
PPARG	5468	Lupus Erythematosus	C0409974	disease	Pathological Conditions, Signs and Symptoms; Skin and Connective Tissue Diseases; Immune System Diseases	Disease or Syndrome	558	44	0.01		1	1	0	2017	2017
PPARG	5468	Eosinophilic pustular folliculitis	C0406305	disease	Skin and Connective Tissue Diseases; Hemic and Lymphatic Diseases	Disease or Syndrome	15	0	0.01		1	1	0	2012	2012
PPARG	5468	Liver hyperplasia	C0345288	disease		Congenital Abnormality	10	0	0.01		1	1	0	2017	2017
PPARG	5468	Malaria	C0024530	disease	Infections	Disease or Syndrome	685	148	0.01		1	1	0	2011	2011
PPARG	5468	Nonorganic psychosis	C0349204	disease	Mental Disorders	Mental or Behavioral Dysfunction	376	98	0.01		1	1	0	2018	2018
PPARG	5468	Hematopoietic Neoplasms	C0376544	group	Neoplasms; Hemic and Lymphatic Diseases	Neoplastic Process	322	2	0.01		1	1	0	2003	2003
PPARG	5468	Hematologic Neoplasms	C0376545	group	Neoplasms; Hemic and Lymphatic Diseases	Neoplastic Process	827	60	0.01		1	1	0	2018	2018
PPARG	5468	Lupus Erythematosus, Discoid	C0024138	disease	Skin and Connective Tissue Diseases	Disease or Syndrome	552	46	0.01		1	1	0	2017	2017
PPARG	5468	Pulmonary Cystic Fibrosis	C0392164	disease	Congenital, Hereditary, and Neonatal Diseases and Abnormalities; Digestive System Diseases; Respiratory Tract Diseases	Disease or Syndrome	53	0	0.01		1	1	0	2008	2008
PPARG	5468	Nephrolithiasis	C0392525	disease	Female Urogenital Diseases and Pregnancy Complications; Male Urogenital Diseases	Disease or Syndrome	242	99	0.01		1	1	0	2019	2019
PPARG	5468	Lupus Vulgaris	C0024131	disease	Infections; Skin and Connective Tissue Diseases	Disease or Syndrome	526	44	0.01		1	1	0	2017	2017
PPARG	5468	Low Back Pain	C0024031	phenotype	Pathological Conditions, Signs and Symptoms	Sign or Symptom	88	11	0.01		1	1	0	2015	2015
PPARG	5468	Necrotizing Enterocolitis	C0520459	disease	Digestive System Diseases	Disease or Syndrome	103	7	0.01		1	1	0	2017	2017
PPARG	5468	Recurrent tumor	C0521158	phenotype		Neoplastic Process	735	33	0.01		1	1	0	2018	2018
PPARG	5468	Pervasive Development Disorder	C0524528	group	Mental Disorders	Mental or Behavioral Dysfunction	328	49	0.01		1	1	0	2019	2019
PPARG	5468	Hypoglycemia	C0020615	disease	Nutritional and Metabolic Diseases	Disease or Syndrome	420	42	0.01		1	1	0	2020	2020
PPARG	5468	Hyperthyroidism	C0020550	disease	Endocrine System Diseases	Disease or Syndrome	279	27	0.01		1	1	0	2010	2010
PPARG	5468	Tardive Dyskinesia	C0686347	disease	Pathological Conditions, Signs and Symptoms; Nervous System Diseases	Disease or Syndrome	94	67	0.01		1	1	0	2018	2018
PPARG	5468	Portal Hypertension	C0020541	disease	Digestive System Diseases	Disease or Syndrome	167	9	0.01		1	1	0	2018	2018
PPARG	5468	Hypercholesterolemia	C0020443	disease	Nutritional and Metabolic Diseases	Disease or Syndrome	489	123	0.01		1	1	0	2017	2017
PPARG	5468	Hyperalgesia	C0020429	phenotype	Pathological Conditions, Signs and Symptoms; Nervous System Diseases	Sign or Symptom	451	4	0.01		1	1	0	2017	2017
PPARG	5468	Viral respiratory infection	C0729531	group	Infections; Respiratory Tract Diseases	Disease or Syndrome	33	0	0.01		1	1	0	2019	2019
PPARG	5468	COPD exacerbation	C0740304	disease		Disease or Syndrome	33	2	0.01		1	1	0	2017	2017
PPARG	5468	Hydatidiform Mole	C0020217	disease	Neoplasms; Female Urogenital Diseases and Pregnancy Complications	Neoplastic Process	123	0	0.01		1	1	0	2002	2002
PPARG	5468	Malignant neoplasm of kidney	C0740457	disease	Neoplasms; Female Urogenital Diseases and Pregnancy Complications; Male Urogenital Diseases	Neoplastic Process	664	22	0.01		1	1	0	2018	2018
PPARG	5468	Hypothyroidism	C0020676	disease	Endocrine System Diseases	Disease or Syndrome	613	283	0.01		1	1	0	2019	2019
PPARG	5468	Chronic interstitial cystitis	C0600040	disease	Female Urogenital Diseases and Pregnancy Complications; Male Urogenital Diseases	Disease or Syndrome	64	2	0.01		1	1	0	2018	2018
PPARG	5468	Immune System Diseases	C0021053	group	Immune System Diseases	Disease or Syndrome	451	116	0.01		1	1	0	2017	2017
PPARG	5468	Fibroid Tumor	C0023267	disease	Neoplasms	Neoplastic Process	413	14	0.01		1	1	0	2010	2010
PPARG	5468	Hepatitis B, Chronic	C0524909	disease	Digestive System Diseases; Infections	Disease or Syndrome	415	84	0.01		1	1	0	2013	2013
PPARG	5468	Kidney Neoplasm	C0022665	disease	Neoplasms; Female Urogenital Diseases and Pregnancy Complications; Male Urogenital Diseases	Neoplastic Process	295	11	0.01		1	1	0	2005	2005
PPARG	5468	Kidney Calculi	C0022650	disease	Pathological Conditions, Signs and Symptoms; Female Urogenital Diseases and Pregnancy Complications; Male Urogenital Diseases	Disease or Syndrome	190	71	0.01		1	1	0	2019	2019
PPARG	5468	Keratoconjunctivitis Sicca	C0022575	disease	Eye Diseases	Disease or Syndrome	90	3	0.01		1	1	0	2018	2018
PPARG	5468	Keloid	C0022548	disease	Pathological Conditions, Signs and Symptoms; Skin and Connective Tissue Diseases	Acquired Abnormality	165	15	0.01		1	1	0	2013	2013
PPARG	5468	Arthropathy	C0022408	group	Musculoskeletal Diseases	Disease or Syndrome	187	10	0.01		1	1	0	2019	2019
PPARG	5468	Intestinal Neoplasms	C0021841	group	Digestive System Diseases; Neoplasms	Neoplastic Process	182	2	0.01		1	1	0	2010	2010
PPARG	5468	Acute asthma	C0582415	disease	Respiratory Tract Diseases; Immune System Diseases	Disease or Syndrome	30	0	0.01		1	1	0	2018	2018
PPARG	5468	Hyperhomocysteinemia	C0598608	disease	Congenital, Hereditary, and Neonatal Diseases and Abnormalities; Nutritional and Metabolic Diseases	Disease or Syndrome	246	45	0.01		1	1	0	2018	2018
PPARG	5468	Poorly differentiated carcinoma	C0741899	phenotype		Neoplastic Process	64	2	0.01		1	1	0	2002	2002

## Sheet: NR1I2
4	Gene_id	Disease	Disease_id	Type	Disease_Class	Semantic_Type	N_genes_d	N_SNPs_d	Score_gda	EL_gda	EI_gda	N_PMIDs	N_SNPs_gda	First_Ref	Last_Ref
NR1I2	8856	Diabetes Mellitus	C0011849	group	Nutritional and Metabolic Diseases; Endocrine System Diseases	Disease or Syndrome	2803	824	0.4		1	14	0	2010	2020
NR1I2	8856	Steatohepatitis	C2711227	disease	Digestive System Diseases	Disease or Syndrome	1143	75	0.38		1	8	0	2012	2019
NR1I2	8856	Drug-Induced Liver Disease	C0860207	phenotype	Digestive System Diseases; Chemically-Induced Disorders	Disease or Syndrome	537	29	0.36		1	8	0	2010	2019
NR1I2	8856	Adenocarcinoma	C0001418	group	Neoplasms	Neoplastic Process	2235	168	0.35		1	6	0	2003	2018
NR1I2	8856	Obesity	C0028754	disease	Pathological Conditions, Signs and Symptoms; Nutritional and Metabolic Diseases	Disease or Syndrome	2821	1111	0.35		1	6	0	2010	2018
NR1I2	8856	Metabolic Syndrome X	C0524620	disease	Nutritional and Metabolic Diseases	Disease or Syndrome	1125	591	0.34		1	5	0	2010	2017
NR1I2	8856	Osteosarcoma	C0029463	disease	Neoplasms	Neoplastic Process	2283	178	0.33		1	3	0	2007	2013
NR1I2	8856	Fatty Liver	C0015695	disease	Digestive System Diseases	Disease or Syndrome	875	35	0.33		1	3	0	2012	2019
NR1I2	8856	Barrett Esophagus	C0004763	disease	Digestive System Diseases; Neoplasms	Disease or Syndrome	478	60	0.31		1	2	0	2011	2018
NR1I2	8856	Neonatal Jaundice	C0022353	phenotype	Pathological Conditions, Signs and Symptoms; Congenital, Hereditary, and Neonatal Diseases and Abnormalities	Disease or Syndrome	33	2	0.31		1	1	0	2012	2012
NR1I2	8856	Malignant neoplasm of esophagus	C0546837	disease	Digestive System Diseases; Neoplasms	Neoplastic Process	1286	214	0.31		1	2	0	2011	2016
NR1I2	8856	Esophageal Neoplasms	C0014859	group	Digestive System Diseases; Neoplasms	Neoplastic Process	1254	270	0.31		1	2	0	2011	2016
NR1I2	8856	Hepatitis, Toxic	C0019193	disease	Digestive System Diseases; Chemically-Induced Disorders	Injury or Poisoning	412	0	0.3		1	2	0	2010	2017
NR1I2	8856	Hypophosphatemia	C0085682	phenotype	Nutritional and Metabolic Diseases	Disease or Syndrome	69	5	0.3		1	1	0	2010	2010
NR1I2	8856	Fibroatheroma	C2936351	disease	Pathological Conditions, Signs and Symptoms	Acquired Abnormality	8	0	0.3		1	1	0	2018	2018
NR1I2	8856	Female sterility	C0917730	phenotype	Female Urogenital Diseases and Pregnancy Complications	Finding	28	0	0.3		1	1	0	2013	2013
NR1I2	8856	Female infertility	C0021361	phenotype	Female Urogenital Diseases and Pregnancy Complications	Pathologic Function	37	2	0.3		1	1	0	2013	2013
NR1I2	8856	Subfertility, Female	C0341869	disease	Female Urogenital Diseases and Pregnancy Complications	Disease or Syndrome	33	1	0.3		1	1	0	2013	2013
NR1I2	8856	Icterus Gravis Neonatorum	C1566050	phenotype	Pathological Conditions, Signs and Symptoms; Congenital, Hereditary, and Neonatal Diseases and Abnormalities	Disease or Syndrome	1	0	0.3		1	1	0	2012	2012
NR1I2	8856	Atheroma	C0264956	phenotype	Pathological Conditions, Signs and Symptoms	Pathologic Function	5	0	0.3		1	1	0	2018	2018
NR1I2	8856	Adenocarcinoma, Oxyphilic	C0205642	disease	Neoplasms	Neoplastic Process	135	0	0.3		1	1	0	2011	2011
NR1I2	8856	Newborn physiological jaundice	C1565887	phenotype	Pathological Conditions, Signs and Symptoms; Congenital, Hereditary, and Neonatal Diseases and Abnormalities	Sign or Symptom	2	0	0.3		1	1	0	2012	2012
NR1I2	8856	Sterility, Postpartum	C0038279	phenotype	Female Urogenital Diseases and Pregnancy Complications	Pathologic Function	28	0	0.3		1	1	0	2013	2013
NR1I2	8856	Hepatomegaly	C0019209	phenotype	Pathological Conditions, Signs and Symptoms; Digestive System Diseases	Finding	523	30	0.3		1	1	0	2013	2013
NR1I2	8856	Cholestasis	C0008370	disease	Digestive System Diseases	Disease or Syndrome	420	15	0.3		1	10	0	2005	2019
NR1I2	8856	Adenocarcinoma, Tubular	C0205645	disease	Neoplasms	Neoplastic Process	133	3	0.3		1	1	0	2011	2011
NR1I2	8856	Carcinoma, Cribriform	C0205643	disease	Neoplasms	Neoplastic Process	117	0	0.3		1	1	0	2011	2011
NR1I2	8856	Carcinoma, Granular Cell	C0205644	disease	Neoplasms	Neoplastic Process	116	0	0.3		1	1	0	2011	2011
NR1I2	8856	Adenocarcinoma, Basal Cell	C0205641	disease	Neoplasms	Neoplastic Process	123	0	0.3		1	1	0	2011	2011
NR1I2	8856	Hepatitis, Drug-Induced	C1262760	disease	Digestive System Diseases; Chemically-Induced Disorders	Disease or Syndrome	418	0	0.3		1	2	0	2010	2017
NR1I2	8856	Chemically-Induced Liver Toxicity	C4279912	disease	Digestive System Diseases; Chemically-Induced Disorders	Disease or Syndrome	412	0	0.3		1	2	0	2010	2017
NR1I2	8856	Arterial Fatty Streak	C0015697	phenotype	Pathological Conditions, Signs and Symptoms	Acquired Abnormality	5	0	0.3		1	1	0	2018	2018
NR1I2	8856	Plaque, Atherosclerotic	C2936350	phenotype	Pathological Conditions, Signs and Symptoms	Body Substance	5	0	0.3		1	1	0	2018	2018
NR1I2	8856	Drug-Induced Acute Liver Injury	C3658290	disease	Digestive System Diseases; Chemically-Induced Disorders	Disease or Syndrome	413	0	0.3		1	2	0	2010	2017
NR1I2	8856	Barrett Epithelium	C1258085	disease	Digestive System Diseases; Neoplasms	Disease or Syndrome	52	0	0.3		1	1	0	2011	2011
NR1I2	8856	Chemical and Drug Induced Liver Injury	C4277682	disease	Digestive System Diseases; Chemically-Induced Disorders	Disease or Syndrome	461	38	0.3		1	2	0	2010	2017
NR1I2	8856	Epilepsy	C0014544	disease	Nervous System Diseases	Disease or Syndrome	1215	339	0.24		1	4	0	2011	2019
NR1I2	8856	Crohn Disease	C0010346	disease	Digestive System Diseases	Disease or Syndrome	1382	1147	0.1		1	10	10	2004	2019
NR1I2	8856	Colorectal Carcinoma	C0009402	disease	Digestive System Diseases; Neoplasms	Neoplastic Process	5473	1962	0.1		0.818	11	1	2010	2019
NR1I2	8856	Tumor Progression	C0178874	phenotype	Pathological Conditions, Signs and Symptoms	Neoplastic Process	3865	72	0.1		1	14	0	2005	2019
NR1I2	8856	Primary malignant neoplasm	C1306459	group	Neoplasms	Neoplastic Process	8221	1374	0.1		1	29	2	2002	2019
NR1I2	8856	Dermatitis, Atopic	C0011615	disease	Congenital, Hereditary, and Neonatal Diseases and Abnormalities; Skin and Connective Tissue Diseases; Immune System Diseases	Disease or Syndrome	751	232	0.1		1	10	0	2002	2019
NR1I2	8856	Eczema	C0013595	disease	Skin and Connective Tissue Diseases	Disease or Syndrome	863	368	0.1		1	10	0	2002	2019
NR1I2	8856	Diabetes	C0011847	disease	Endocrine System Diseases	Disease or Syndrome	2359	710	0.1		1	12	0	2014	2020
NR1I2	8856	Tumor Cell Invasion	C1269955	phenotype		Neoplastic Process	6626	169	0.1		1	20	0	2002	2019
NR1I2	8856	Serum total cholesterol measurement	C1445957	phenotype		Laboratory Procedure	486	1243	0.1		1	1	1	2018	2018
NR1I2	8856	Low density lipoprotein cholesterol measurement	C0202117	phenotype		Laboratory Procedure	483	1142	0.1		1	1	1	2012	2012
NR1I2	8856	Ulcerative Colitis	C0009324	disease	Digestive System Diseases	Disease or Syndrome	1458	827	0.1		1	11	7	2004	2017
NR1I2	8856	Serum HDL cholesterol measurement	C0428472	phenotype		Laboratory Procedure	283	679	0.1		1	1	1	2012	2012
NR1I2	8856	Serum LDL cholesterol measurement	C0428474	phenotype		Laboratory Procedure	269	555	0.1		1	1	1	2012	2012
NR1I2	8856	SCOLIOSIS, ISOLATED, SUSCEPTIBILITY TO, 3	C1837461	disease		Finding	578	1158	0.1		1	1	1	2018	2018
NR1I2	8856	Arteriosclerosis	C0003850	disease	Cardiovascular Diseases	Disease or Syndrome	2006	267	0.1		1	10	0	2006	2019
NR1I2	8856	Adolescent idiopathic scoliosis	C0410702	disease	Musculoskeletal Diseases	Anatomical Abnormality	656	1178	0.1		1	1	1	2018	2018
NR1I2	8856	Colon Carcinoma	C0699790	disease	Digestive System Diseases; Neoplasms	Neoplastic Process	2832	275	0.1		1	10	0	2003	2016
NR1I2	8856	High density lipoprotein measurement	C0392885	phenotype		Laboratory Procedure	545	1440	0.1		1	1	1	2012	2012
NR1I2	8856	Malignant neoplasm of prostate	C0376358	disease	Neoplasms; Male Urogenital Diseases	Neoplastic Process	4502	1082	0.1		1	10	2	2001	2019
NR1I2	8856	Malignant neoplasm of breast	C0006142	disease	Neoplasms; Skin and Connective Tissue Diseases	Neoplastic Process	6941	3417	0.1		0.971	34	1	2002	2019
NR1I2	8856	Malignant Neoplasms	C0006826	group	Neoplasms	Neoplastic Process	8621	1641	0.1		1	34	2	2002	2019
NR1I2	8856	Neoplasms	C0027651	group	Neoplasms	Neoplastic Process	10161	1644	0.1		1	38	0	2001	2019
NR1I2	8856	Inflammatory Bowel Diseases	C0021390	group	Digestive System Diseases	Disease or Syndrome	1577	605	0.1		0.963	27	3	2002	2020
NR1I2	8856	Prostate carcinoma	C0600139	disease	Neoplasms; Male Urogenital Diseases	Neoplastic Process	4388	1168	0.1		1	10	2	2001	2019
NR1I2	8856	Neoplasm Metastasis	C0027627	phenotype	Pathological Conditions, Signs and Symptoms; Neoplasms	Neoplastic Process	6385	327	0.1		1	23	0	2001	2019
NR1I2	8856	Liver carcinoma	C2239176	disease	Digestive System Diseases; Neoplasms	Neoplastic Process	5725	942	0.1		1	26	0	2003	2019
NR1I2	8856	Breast Carcinoma	C0678222	disease	Neoplasms; Skin and Connective Tissue Diseases	Neoplastic Process	6776	2793	0.1		0.972	36	1	2002	2019
NR1I2	8856	Atherosclerosis	C0004153	disease	Cardiovascular Diseases	Disease or Syndrome	2044	281	0.1		1	10	0	2006	2019
NR1I2	8856	Alzheimer's Disease	C0002395	disease	Nervous System Diseases; Mental Disorders	Disease or Syndrome	3397	1843	0.09		1	9	0	2007	2018
NR1I2	8856	Tuberculosis	C0041296	disease	Infections	Disease or Syndrome	1256	328	0.09		1	9	0	2015	2019
NR1I2	8856	Carcinogenesis	C0596263	phenotype	Pathological Conditions, Signs and Symptoms; Neoplasms	Neoplastic Process	6243	355	0.09		0.889	9	0	2006	2020
NR1I2	8856	Colitis	C0009319	disease	Digestive System Diseases	Disease or Syndrome	1135	15	0.09		1	9	0	2007	2020
NR1I2	8856	Malignant tumor of colon	C0007102	disease	Digestive System Diseases; Neoplasms	Neoplastic Process	2969	688	0.09		1	9	0	2003	2016
NR1I2	8856	Leri-Weill dyschondrosteosis	C0265309	disease	Pathological Conditions, Signs and Symptoms; Congenital, Hereditary, and Neonatal Diseases and Abnormalities; Musculoskeletal Diseases	Disease or Syndrome	10	9	0.09		1	9	0	2005	2014
NR1I2	8856	Asthma	C0004096	disease	Respiratory Tract Diseases; Immune System Diseases	Disease or Syndrome	2096	1536	0.08		1	8	0	1999	2019
NR1I2	8856	Metabolic Diseases	C0025517	group	Nutritional and Metabolic Diseases	Disease or Syndrome	945	50	0.08		0.875	8	0	2014	2019
NR1I2	8856	Pain	C0030193	phenotype	Pathological Conditions, Signs and Symptoms	Sign or Symptom	1554	196	0.08		1	8	0	2004	2019
NR1I2	8856	Glioblastoma Multiforme	C1621958	disease	Neoplasms	Neoplastic Process	3197	186	0.08		1	8	0	2010	2018
NR1I2	8856	Fever	C0015967	phenotype	Pathological Conditions, Signs and Symptoms	Sign or Symptom	1021	66	0.07		1	7	0	2017	2019
NR1I2	8856	Glioblastoma	C0017636	disease	Neoplasms	Neoplastic Process	3177	281	0.07		1	7	0	2012	2018
NR1I2	8856	Dwarfism	C0013336	disease	Congenital, Hereditary, and Neonatal Diseases and Abnormalities; Musculoskeletal Diseases; Endocrine System Diseases	Congenital Abnormality	1261	77	0.07		1	7	0	1997	2014
NR1I2	8856	Pancreatic carcinoma	C0235974	disease	Digestive System Diseases; Neoplasms; Endocrine System Diseases	Neoplastic Process	2689	322	0.07		1	7	0	2002	2017
NR1I2	8856	Primary malignant neoplasm of lung	C1306460	disease	Neoplasms; Respiratory Tract Diseases	Neoplastic Process	3894	981	0.06		1	6	1	2011	2020
NR1I2	8856	Childhood Glioblastoma	C0280474	disease	Neoplasms	Neoplastic Process	2527	98	0.06		1	6	0	2012	2018
NR1I2	8856	Malignant neoplasm of pancreas	C0346647	disease	Digestive System Diseases; Neoplasms; Endocrine System Diseases	Neoplastic Process	2667	277	0.06		1	6	0	2002	2017
NR1I2	8856	Rheumatoid Arthritis	C0003873	disease	Skin and Connective Tissue Diseases; Musculoskeletal Diseases; Immune System Diseases	Disease or Syndrome	2723	2387	0.06		1	6	0	2004	2018
NR1I2	8856	Malignant neoplasm of lung	C0242379	disease	Neoplasms; Respiratory Tract Diseases	Neoplastic Process	4173	1142	0.06		1	6	1	2011	2020
NR1I2	8856	Degenerative polyarthritis	C0029408	disease	Musculoskeletal Diseases	Disease or Syndrome	1827	247	0.06		1	6	0	2007	2012
NR1I2	8856	Mammary Neoplasms	C1458155	group	Neoplasms; Skin and Connective Tissue Diseases	Neoplastic Process	2780	385	0.06		0.833	6	0	1999	2015
NR1I2	8856	Carcinoma of lung	C0684249	disease	Neoplasms; Respiratory Tract Diseases	Neoplastic Process	4081	1204	0.06		1	6	1	2011	2020
NR1I2	8856	Malignant neoplasm of colon and/or rectum	C4722085	disease		Neoplastic Process	3669	502	0.06		0.833	6	0	2010	2019
NR1I2	8856	Adult Glioblastoma	C0278878	disease	Neoplasms	Neoplastic Process	2528	98	0.06		1	6	0	2012	2018
NR1I2	8856	Arthritis	C0003864	disease	Musculoskeletal Diseases	Disease or Syndrome	1072	69	0.05		1	5	0	2007	2013
NR1I2	8856	Carcinoma, Ovarian Epithelial	C4721610	disease	Neoplasms; Female Urogenital Diseases and Pregnancy Complications; Endocrine System Diseases	Neoplastic Process	2841	327	0.05		1	5	0	2005	2018
NR1I2	8856	Liver neoplasms	C0023903	group	Digestive System Diseases; Neoplasms	Neoplastic Process	1424	7	0.05		0.8	5	0	2012	2018
NR1I2	8856	Influenza	C0021400	disease	Infections; Respiratory Tract Diseases	Disease or Syndrome	858	17	0.05		1	5	0	2000	2019
NR1I2	8856	Non-alcoholic Fatty Liver Disease	C0400966	disease	Digestive System Diseases	Disease or Syndrome	1058	222	0.05		1	5	0	2010	2019
NR1I2	8856	Diabetes Mellitus, Non-Insulin-Dependent	C0011860	disease	Nutritional and Metabolic Diseases; Endocrine System Diseases	Disease or Syndrome	3134	2672	0.05		1	5	0	2014	2019
NR1I2	8856	Squamous cell carcinoma of the head and neck	C1168401	disease	Neoplasms	Neoplastic Process	1543	348	0.05		1	5	0	2004	2018
NR1I2	8856	Diabetic Nephropathy	C0011881	disease	Female Urogenital Diseases and Pregnancy Complications; Male Urogenital Diseases; Endocrine System Diseases	Disease or Syndrome	1189	238	0.05		0.8	5	0	2016	2019
NR1I2	8856	Idiopathic Pulmonary Fibrosis	C1800706	disease	Respiratory Tract Diseases	Disease or Syndrome	803	63	0.04		1	4	0	2009	2013
NR1I2	8856	Atrial Fibrillation	C0004238	disease	Pathological Conditions, Signs and Symptoms; Cardiovascular Diseases	Disease or Syndrome	939	584	0.04		1	4	0	2017	2018
NR1I2	8856	Chronic Periodontitis	C0266929	disease	Stomatognathic Diseases	Disease or Syndrome	287	99	0.04		1	4	0	2010	2017
NR1I2	8856	Multiple Chronic Conditions	C3266262	disease	Pathological Conditions, Signs and Symptoms	Disease or Syndrome	929	42	0.04		1	4	0	2017	2019
NR1I2	8856	Helicobacter pylori (H. pylori) infection in conditions classified elsewhere and of unspecified site	C0374997	disease		Disease or Syndrome	593	24	0.04		1	4	0	2007	2019
NR1I2	8856	Non-Small Cell Lung Carcinoma	C0007131	disease	Neoplasms; Respiratory Tract Diseases	Neoplastic Process	3926	712	0.04		1	4	0	2016	2017
NR1I2	8856	Prader-Willi Syndrome	C0032897	disease	Congenital, Hereditary, and Neonatal Diseases and Abnormalities; Nutritional and Metabolic Diseases; Nervous System Diseases	Disease or Syndrome	185	8	0.04		0.75	4	0	1996	2001
NR1I2	8856	Pulmonary Fibrosis	C0034069	disease	Respiratory Tract Diseases	Disease or Syndrome	924	25	0.04		1	4	0	2007	2015
NR1I2	8856	Cholestasis of pregnancy	C0268318	disease	Digestive System Diseases; Female Urogenital Diseases and Pregnancy Complications	Disease or Syndrome	100	24	0.04		1	4	3	2008	2017
NR1I2	8856	Fibrosis, Liver	C0239946	disease	Pathological Conditions, Signs and Symptoms; Digestive System Diseases	Disease or Syndrome	1179	64	0.04		1	4	0	2008	2017
NR1I2	8856	Ureteral obstruction	C0041956	phenotype	Female Urogenital Diseases and Pregnancy Complications; Male Urogenital Diseases	Disease or Syndrome	359	0	0.04		1	4	0	2017	2019
NR1I2	8856	Lung Neoplasms	C0024121	group	Neoplasms; Respiratory Tract Diseases	Neoplastic Process	1486	39	0.04		0.75	4	0	1997	2017
NR1I2	8856	Chronic Obstructive Airway Disease	C0024117	disease	Respiratory Tract Diseases	Disease or Syndrome	1428	852	0.04		1	4	0	2003	2015
NR1I2	8856	Cardiovascular Diseases	C0007222	group	Cardiovascular Diseases	Disease or Syndrome	1756	711	0.04		1	4	0	2013	2018
NR1I2	8856	Myocardial Infarction	C0027051	disease	Pathological Conditions, Signs and Symptoms; Cardiovascular Diseases	Disease or Syndrome	1800	680	0.04		1	4	0	1997	2019
NR1I2	8856	Epithelial ovarian cancer	C0677886	disease	Neoplasms; Female Urogenital Diseases and Pregnancy Complications; Endocrine System Diseases	Neoplastic Process	1224	129	0.03		1	3	0	2011	2018
NR1I2	8856	Osteosarcoma of bone	C0585442	disease	Neoplasms	Neoplastic Process	2247	151	0.03		1	3	0	2007	2013
NR1I2	8856	Neuralgia	C0027796	phenotype	Pathological Conditions, Signs and Symptoms; Nervous System Diseases	Sign or Symptom	767	16	0.03		1	3	0	2018	2019
NR1I2	8856	Neuroblastoma	C0027819	disease	Neoplasms	Neoplastic Process	2509	386	0.03		1	3	0	2005	2019
NR1I2	8856	leukemia	C0023418	disease	Neoplasms	Neoplastic Process	2111	144	0.03		1	3	0	2012	2017
NR1I2	8856	Cholangiocarcinoma	C0206698	disease	Neoplasms	Neoplastic Process	877	43	0.03		0.667	3	0	2003	2015
NR1I2	8856	Childhood Osteosarcoma	C1332986	disease	Neoplasms	Neoplastic Process	2208	151	0.03		1	3	0	2007	2013
NR1I2	8856	Malignant neoplasm of ovary	C1140680	disease	Neoplasms; Female Urogenital Diseases and Pregnancy Complications; Endocrine System Diseases	Neoplastic Process	2563	315	0.03		1	3	0	2005	2018
NR1I2	8856	Cerebrovascular accident	C0038454	group	Nervous System Diseases; Cardiovascular Diseases	Disease or Syndrome	1658	591	0.03		1	3	0	2017	2019
NR1I2	8856	Liver and Intrahepatic Biliary Tract Carcinoma	C0279000	disease	Digestive System Diseases; Neoplasms	Neoplastic Process	1395	73	0.03		1	3	0	2016	2019
NR1I2	8856	Septicemia	C0036690	disease	Pathological Conditions, Signs and Symptoms; Infections	Disease or Syndrome	1285	141	0.03		1	3	0	2011	2018
NR1I2	8856	Adenocarcinoma of pancreas	C0281361	disease	Digestive System Diseases; Neoplasms; Endocrine System Diseases	Neoplastic Process	518	138	0.03		1	3	0	2002	2019
NR1I2	8856	Malignant neoplasm of liver	C0345904	disease	Digestive System Diseases; Neoplasms	Neoplastic Process	1649	88	0.03		1	3	0	2016	2019
NR1I2	8856	Sepsis	C0243026	disease	Pathological Conditions, Signs and Symptoms; Infections	Disease or Syndrome	1453	144	0.03		1	3	0	2011	2018
NR1I2	8856	Pneumonia	C0032285	disease	Infections; Respiratory Tract Diseases	Disease or Syndrome	1032	33	0.03		1	3	0	2009	2018
NR1I2	8856	Periodontitis	C0031099	disease	Stomatognathic Diseases	Disease or Syndrome	682	116	0.03		1	3	2	2016	2017
NR1I2	8856	Impaired glucose tolerance	C0271650	phenotype	Nutritional and Metabolic Diseases	Disease or Syndrome	596	81	0.03		1	3	0	2014	2018
NR1I2	8856	Secondary malignant neoplasm of lymph node	C0686619	disease	Pathological Conditions, Signs and Symptoms; Neoplasms	Neoplastic Process	2825	188	0.03		1	3	0	2008	2014
NR1I2	8856	Parkinson Disease	C0030567	disease	Nervous System Diseases	Disease or Syndrome	2078	990	0.03		1	3	0	2004	2018
NR1I2	8856	Seizures	C0036572	phenotype	Pathological Conditions, Signs and Symptoms; Nervous System Diseases	Sign or Symptom	2152	553	0.03		1	3	0	2014	2019
NR1I2	8856	melanoma	C0025202	disease	Neoplasms	Neoplastic Process	3087	515	0.03		1	3	0	2011	2017
NR1I2	8856	Influenza A	C2062441	disease		Disease or Syndrome	563	19	0.03		1	3	0	2013	2019
NR1I2	8856	Liver diseases	C0023895	group	Digestive System Diseases	Disease or Syndrome	1019	100	0.03		1	3	0	2005	2011
NR1I2	8856	Diabetes Mellitus, Insulin-Dependent	C0011854	disease	Nutritional and Metabolic Diseases; Immune System Diseases; Endocrine System Diseases	Disease or Syndrome	1675	954	0.03		1	3	0	2017	2020
NR1I2	8856	Primary biliary cirrhosis	C0008312	disease	Pathological Conditions, Signs and Symptoms; Digestive System Diseases	Disease or Syndrome	478	667	0.03		0.667	3	0	2005	2015
NR1I2	8856	Atherosclerotic lesion	C4703473	disease	Cardiovascular Diseases	Disease or Syndrome	253	0	0.03		1	3	0	2009	2017
NR1I2	8856	Pneumonitis	C3714636	disease	Infections; Respiratory Tract Diseases	Disease or Syndrome	697	13	0.03		1	3	0	2009	2018
NR1I2	8856	Myeloid Leukemia, Chronic	C0023473	disease	Neoplasms; Hemic and Lymphatic Diseases	Neoplastic Process	1172	115	0.03		1	3	0	2015	2017
NR1I2	8856	Hypertensive disease	C0020538	group	Cardiovascular Diseases	Disease or Syndrome	2322	1085	0.03		1	3	0	2012	2019
NR1I2	8856	Squamous cell carcinoma	C0007137	disease	Neoplasms	Neoplastic Process	2507	257	0.03		1	3	0	2004	2017
NR1I2	8856	Mechanical Allodynia	C2936719	phenotype	Pathological Conditions, Signs and Symptoms; Nervous System Diseases	Sign or Symptom	408	4	0.03		1	3	0	2014	2017
NR1I2	8856	Dermatitis	C0011603	disease	Skin and Connective Tissue Diseases	Disease or Syndrome	496	16	0.03		1	3	0	2018	2019
NR1I2	8856	cervical cancer	C4048328	disease	Neoplasms; Female Urogenital Diseases and Pregnancy Complications	Neoplastic Process	1817	268	0.03		1	3	0	2008	2019
NR1I2	8856	Colonic Neoplasms	C0009375	group	Digestive System Diseases; Neoplasms	Neoplastic Process	947	45	0.03		0.667	3	0	2003	2010
NR1I2	8856	Hypercholesterolemia	C0020443	disease	Nutritional and Metabolic Diseases	Disease or Syndrome	489	123	0.03		1	3	0	2014	2019
NR1I2	8856	Esophageal carcinoma	C0152018	disease	Digestive System Diseases; Neoplasms	Neoplastic Process	1287	272	0.02		1	2	0	2016	2018
NR1I2	8856	Status Epilepticus	C0038220	disease	Pathological Conditions, Signs and Symptoms; Nervous System Diseases	Disease or Syndrome	533	12	0.02		1	2	0	2017	2019
NR1I2	8856	Hay fever	C0018621	disease	Respiratory Tract Diseases; Immune System Diseases; Otorhinolaryngologic Diseases	Disease or Syndrome	114	42	0.02		1	2	0	2006	2019
NR1I2	8856	Renal Cell Carcinoma	C0007134	disease	Neoplasms; Female Urogenital Diseases and Pregnancy Complications; Male Urogenital Diseases	Neoplastic Process	2084	288	0.02		1	2	0	2013	2019
NR1I2	8856	Polyendocrinopathies, Autoimmune	C0085409	group	Immune System Diseases; Endocrine System Diseases	Disease or Syndrome	166	21	0.02		1	2	0	2010	2017
NR1I2	8856	Heartburn	C0018834	phenotype	Pathological Conditions, Signs and Symptoms	Sign or Symptom	139	5	0.02		1	2	0	2015	2019
NR1I2	8856	Adenoma of lung	C0345964	disease	Neoplasms	Neoplastic Process	30	3	0.02		1	2	0	2000	2005
NR1I2	8856	Hydrocephalus	C0020255	disease	Nervous System Diseases	Disease or Syndrome	473	37	0.02		1	2	0	2017	2019
NR1I2	8856	Virus Diseases	C0042769	group	Infections	Disease or Syndrome	1471	42	0.02		1	2	0	2013	2019
NR1I2	8856	Malignant neoplasm of endometrium	C0007103	disease	Neoplasms; Female Urogenital Diseases and Pregnancy Complications	Neoplastic Process	1235	197	0.02		1	2	0	2003	2006
NR1I2	8856	Secondary Neoplasm	C2939419	group	Pathological Conditions, Signs and Symptoms; Neoplasms	Neoplastic Process	2492	85	0.02		1	2	0	2005	2009
NR1I2	8856	Turner Syndrome	C0041408	disease	Congenital, Hereditary, and Neonatal Diseases and Abnormalities; Female Urogenital Diseases and Pregnancy Complications; Male Urogenital Diseases; Endocrine System Diseases; Cardiovascular Diseases	Disease or Syndrome	162	21	0.02		1	2	0	2000	2006
NR1I2	8856	Endotoxemia	C0376618	phenotype	Pathological Conditions, Signs and Symptoms; Infections	Disease or Syndrome	401	5	0.02		1	2	0	2018	2019
NR1I2	8856	Angiogenic Switch	C1510885	disease		Neoplastic Process	96	3	0.02		1	2	0	2008	2010
NR1I2	8856	Hepatitis C	C0019196	disease	Digestive System Diseases; Infections	Disease or Syndrome	1768	347	0.02		1	2	0	2009	2018
NR1I2	8856	Thrombocytopenia	C0040034	phenotype	Hemic and Lymphatic Diseases	Disease or Syndrome	592	110	0.02		1	2	3	2010	2015
NR1I2	8856	Secondary malignant neoplasm of bone	C0153690	disease	Pathological Conditions, Signs and Symptoms; Neoplasms; Musculoskeletal Diseases	Neoplastic Process	647	18	0.02		1	2	0	2002	2009
NR1I2	8856	Adenocarcinoma of colon	C0338106	disease	Digestive System Diseases; Neoplasms	Neoplastic Process	406	10	0.02		1	2	0	2006	2012
NR1I2	8856	Childhood Leukemia	C1332977	disease	Neoplasms	Neoplastic Process	1740	140	0.02		1	2	0	2014	2017
NR1I2	8856	Endothelial dysfunction	C0856169	phenotype		Disease or Syndrome	716	25	0.02		1	2	0	2017	2018
NR1I2	8856	Cholestatic liver disease	C0860204	disease	Digestive System Diseases	Disease or Syndrome	58	0	0.02		1	2	0	2001	2014
NR1I2	8856	Triple-Negative Breast Carcinoma	C4722518	disease	Neoplasms; Skin and Connective Tissue Diseases	Neoplastic Process	1598	96	0.02		1	2	0	2018	2019
NR1I2	8856	Dyslipidemias	C0242339	group	Nutritional and Metabolic Diseases	Disease or Syndrome	471	184	0.02		1	2	0	2013	2019
NR1I2	8856	Congenital chromosomal disease	C0008626	group	Congenital, Hereditary, and Neonatal Diseases and Abnormalities	Congenital Abnormality	757	47	0.02		1	2	0	2017	2018
NR1I2	8856	ovarian neoplasm	C0919267	disease	Neoplasms; Female Urogenital Diseases and Pregnancy Complications; Endocrine System Diseases	Neoplastic Process	2542	757	0.02		1	2	0	2008	2018
NR1I2	8856	Cystic Fibrosis	C0010674	disease	Congenital, Hereditary, and Neonatal Diseases and Abnormalities; Digestive System Diseases; Respiratory Tract Diseases	Disease or Syndrome	852	704	0.02		1	2	0	2002	2020
NR1I2	8856	Gray Platelet Syndrome	C0272302	disease	Congenital, Hereditary, and Neonatal Diseases and Abnormalities; Hemic and Lymphatic Diseases	Disease or Syndrome	38	14	0.02		1	2	0	2007	2015
NR1I2	8856	Adult Liver Carcinoma	C0220630	disease	Digestive System Diseases; Neoplasms	Neoplastic Process	1377	72	0.02		1	2	0	2018	2019
NR1I2	8856	Endometriosis	C0014175	disease	Female Urogenital Diseases and Pregnancy Complications	Disease or Syndrome	1188	274	0.02		1	2	0	2012	2018
NR1I2	8856	Conventional (Clear Cell) Renal Cell Carcinoma	C0279702	disease	Neoplasms; Female Urogenital Diseases and Pregnancy Complications; Male Urogenital Diseases	Neoplastic Process	2346	222	0.02		1	2	0	2013	2019
NR1I2	8856	Malignant Pleural Mesothelioma	C0812413	disease	Neoplasms; Respiratory Tract Diseases	Neoplastic Process	421	15	0.02		1	2	0	2013	2014
NR1I2	8856	Cervix carcinoma	C0302592	disease	Neoplasms; Female Urogenital Diseases and Pregnancy Complications	Neoplastic Process	1881	283	0.02		1	2	0	2018	2019
NR1I2	8856	Childhood Neuroblastoma	C4086165	disease	Neoplasms	Neoplastic Process	2420	231	0.02		1	2	0	2005	2019
NR1I2	8856	MYELODYSPLASTIC SYNDROME	C3463824	group	Hemic and Lymphatic Diseases	Neoplastic Process	1033	95	0.02		1	2	0	2017	2017
NR1I2	8856	Glioma	C0017638	disease	Neoplasms	Neoplastic Process	3097	353	0.02		1	2	0	2016	2018
NR1I2	8856	Periodontal inflammation	C3495798	disease		Disease or Syndrome	82	2	0.02		1	2	0	2016	2017
NR1I2	8856	Malignant tumor of cervix	C0007847	disease	Neoplasms; Female Urogenital Diseases and Pregnancy Complications	Neoplastic Process	1718	245	0.02		1	2	0	2018	2019
NR1I2	8856	Triple Negative Breast Neoplasms	C3539878	disease	Neoplasms; Skin and Connective Tissue Diseases	Neoplastic Process	1674	99	0.02		1	2	0	2018	2019
NR1I2	8856	Coronary heart disease	C0010068	disease	Cardiovascular Diseases	Disease or Syndrome	1576	1178	0.02		1	2	0	2005	2017
NR1I2	8856	Malignant neoplasm of stomach	C0024623	disease	Digestive System Diseases; Neoplasms	Neoplastic Process	3806	615	0.02		1	2	0	2012	2016
NR1I2	8856	Gastroesophageal reflux disease	C0017168	disease	Digestive System Diseases	Disease or Syndrome	446	52	0.02		1	2	0	2010	2016
NR1I2	8856	Endometrial Carcinoma	C0476089	disease	Neoplasms; Female Urogenital Diseases and Pregnancy Complications	Neoplastic Process	1597	326	0.02		1	2	0	2003	2006
NR1I2	8856	Allergic rhinitis (disorder)	C2607914	disease	Respiratory Tract Diseases; Immune System Diseases; Otorhinolaryngologic Diseases	Disease or Syndrome	446	176	0.02		1	2	0	2007	2016
NR1I2	8856	Langer Mesomelic Dysplasia Syndrome	C0432230	disease	Pathological Conditions, Signs and Symptoms; Congenital, Hereditary, and Neonatal Diseases and Abnormalities; Musculoskeletal Diseases	Disease or Syndrome	12	4	0.02		1	2	0	2007	2014
NR1I2	8856	Fatty Liver Disease	C4529962	disease		Disease or Syndrome	741	81	0.02		1	2	1	2018	2019
NR1I2	8856	Periodontal Diseases	C0031090	group	Stomatognathic Diseases	Disease or Syndrome	326	22	0.02		1	2	0	2016	2019
NR1I2	8856	Autoimmune Diseases	C0004364	group	Immune System Diseases	Disease or Syndrome	1758	428	0.02		1	2	0	2001	2015
NR1I2	8856	Irritable Bowel Syndrome	C0022104	disease	Digestive System Diseases	Disease or Syndrome	429	52	0.02		1	2	0	2008	2018
NR1I2	8856	Bacterial Infections	C0004623	group	Infections	Disease or Syndrome	616	17	0.02		1	2	0	2017	2018
NR1I2	8856	Leukemia, Myelocytic, Acute	C0023467	disease	Neoplasms	Neoplastic Process	3111	6892	0.02		1	2	0	2017	2019
NR1I2	8856	Aortic Valve Stenosis	C0003507	disease	Cardiovascular Diseases	Disease or Syndrome	234	19	0.02		1	2	0	2019	2020
NR1I2	8856	Lupus Erythematosus, Systemic	C0024141	disease	Skin and Connective Tissue Diseases; Immune System Diseases	Disease or Syndrome	1883	1172	0.02		1	2	0	2006	2017
NR1I2	8856	Primary sclerosing cholangitis	C0566602	disease	Digestive System Diseases	Disease or Syndrome	264	58	0.02		0.5	2	0	2006	2015
NR1I2	8856	Coronary Artery Disease	C1956346	disease	Cardiovascular Diseases	Disease or Syndrome	1708	1577	0.02		1	2	0	2000	2005
NR1I2	8856	Lung diseases	C0024115	group	Respiratory Tract Diseases	Disease or Syndrome	700	50	0.02		1	2	0	2005	2018
NR1I2	8856	Myocarditis	C0027059	disease	Cardiovascular Diseases	Disease or Syndrome	285	2	0.02		1	2	0	2013	2014
NR1I2	8856	Leukemogenesis	C0598766	disease	Pathological Conditions, Signs and Symptoms; Neoplasms	Neoplastic Process	996	25	0.02		1	2	0	2014	2017
NR1I2	8856	Tumor Initiation	C0598935	phenotype	Pathological Conditions, Signs and Symptoms; Neoplasms	Neoplastic Process	533	8	0.02		1	2	0	2014	2014
NR1I2	8856	Malignant transformation	C1608408	phenotype		Neoplastic Process	1027	20	0.02		1	2	0	2001	2017
NR1I2	8856	Liver Cirrhosis	C0023890	disease	Pathological Conditions, Signs and Symptoms; Digestive System Diseases	Disease or Syndrome	1182	189	0.02		1	2	0	2013	2020
NR1I2	8856	Osteomalacia secondary to drug	C0410445	disease		Disease or Syndrome	4	0	0.02		1	2	0	2005	2006
NR1I2	8856	Carcinoma of bladder	C0699885	disease	Neoplasms; Female Urogenital Diseases and Pregnancy Complications; Male Urogenital Diseases	Neoplastic Process	2104	309	0.02		1	2	0	2011	2017
NR1I2	8856	Carney Complex	C0406810	disease	Congenital, Hereditary, and Neonatal Diseases and Abnormalities; Neoplasms; Cardiovascular Diseases	Disease or Syndrome	82	27	0.02		1	2	0	2013	2019
NR1I2	8856	Stomach Carcinoma	C0699791	disease	Digestive System Diseases; Neoplasms	Neoplastic Process	3720	652	0.02		1	2	0	2012	2016
NR1I2	8856	Hyperlipidemia	C0020473	disease	Nutritional and Metabolic Diseases	Disease or Syndrome	472	83	0.02		1	2	0	2015	2018
NR1I2	8856	Dermatologic disorders	C0037274	group	Skin and Connective Tissue Diseases	Disease or Syndrome	617	21	0.02		1	2	0	2014	2018
NR1I2	8856	Hyperalgesia	C0020429	phenotype	Pathological Conditions, Signs and Symptoms; Nervous System Diseases	Sign or Symptom	451	4	0.02		1	2	0	2004	2007
NR1I2	8856	Central neuroblastoma	C0700095	disease	Neoplasms; Nervous System Diseases	Neoplastic Process	2419	231	0.02		1	2	0	2005	2019
NR1I2	8856	Psoriasis	C0033860	disease	Skin and Connective Tissue Diseases	Disease or Syndrome	1308	705	0.02		1	2	0	2004	2018
NR1I2	8856	Benign Prostatic Hyperplasia	C1704272	disease	Male Urogenital Diseases	Disease or Syndrome	770	91	0.02		1	2	0	2006	2008
NR1I2	8856	Prostatic Neoplasms	C0033578	group	Neoplasms; Male Urogenital Diseases	Neoplastic Process	1722	31	0.02		1	2	0	2006	2009
NR1I2	8856	Immune System Diseases	C0021053	group	Immune System Diseases	Disease or Syndrome	451	116	0.02		1	2	0	2011	2013
NR1I2	8856	Infection caused by Trichinella	C0856687	disease		Disease or Syndrome	3	0	0.01		1	1	0	2019	2019
NR1I2	8856	trachomatis	C4290046	disease		Disease or Syndrome	175	7	0.01		1	1	0	2006	2006
NR1I2	8856	Peripheral Nervous System Diseases	C4721453	group	Nervous System Diseases	Disease or Syndrome	549	69	0.01		1	1	0	2019	2019
NR1I2	8856	Diarrhoea predominant irritable bowel syndrome	C1262211	disease		Disease or Syndrome	57	8	0.01		1	1	0	2010	2010
NR1I2	8856	Immunosuppression	C4048329	disease		Disease or Syndrome	632	9	0.01		1	1	0	2020	2020
NR1I2	8856	Acne	C0702166	disease	Skin and Connective Tissue Diseases	Disease or Syndrome	167	11	0.01		1	1	0	2015	2015
NR1I2	8856	Biliary stricture	C0597984	disease	Digestive System Diseases	Anatomical Abnormality	17	0	0.01		1	1	0	2019	2019
NR1I2	8856	Chemical Carcinogenesis	C0596321	phenotype	Pathological Conditions, Signs and Symptoms; Neoplasms	Neoplastic Process	71	2	0.01		1	1	0	2019	2019
NR1I2	8856	Marijuana Use	C4316909	disease	Mental Disorders; Behavior and Behavior Mechanisms	Mental or Behavioral Dysfunction	33	0	0.01		1	1	0	2017	2017
NR1I2	8856	Vascular inflammations	C0947751	phenotype	Cardiovascular Diseases	Disease or Syndrome	305	3	0.01		1	1	0	2018	2018
NR1I2	8856	Vascular insufficiency of intestine	C2004435	disease	Digestive System Diseases; Cardiovascular Diseases	Disease or Syndrome	68	0	0.01		1	1	0	2012	2012
NR1I2	8856	Periodontal infection	C0747479	disease		Disease or Syndrome	17	0	0.01		1	1	0	2017	2017
NR1I2	8856	Neointimal hyperplasia	C4049446	disease		Disease or Syndrome	198	0	0.01		1	1	0	2019	2019
NR1I2	8856	Allergy to grass pollen	C0740919	disease	Respiratory Tract Diseases; Immune System Diseases; Otorhinolaryngologic Diseases	Disease or Syndrome	17	0	0.01		1	1	0	2019	2019
NR1I2	8856	Malignant neoplasm of kidney	C0740457	disease	Neoplasms; Female Urogenital Diseases and Pregnancy Complications; Male Urogenital Diseases	Neoplastic Process	664	22	0.01		1	1	0	2011	2011
NR1I2	8856	Chronic rhinosinusitis with nasal polyps	C4524092	disease		Neoplastic Process	168	1	0.01		1	1	0	2019	2019
NR1I2	8856	Micropenis	C4551492	disease		Congenital Abnormality	32	21	0.01		1	1	0	2012	2012
NR1I2	8856	Punctate inner choroidopathy	C0730321	disease	Eye Diseases	Disease or Syndrome	14	0	0.01		1	1	0	2019	2019
NR1I2	8856	Stage III Hepatocellular Carcinoma AJCC v7	C4521906	disease		Neoplastic Process	1	0	0.01		1	1	0	2013	2013
NR1I2	8856	CSSSI	C4552482	disease		Disease or Syndrome	9	0	0.01		1	1	0	2014	2014
NR1I2	8856	Bile duct carcinoma	C0740277	disease	Digestive System Diseases; Neoplasms	Neoplastic Process	91	10	0.01		1	1	0	2011	2011
NR1I2	8856	Metastatic urothelial carcinoma	C4288754	disease	Neoplasms; Female Urogenital Diseases and Pregnancy Complications; Male Urogenital Diseases	Neoplastic Process	28	0	0.01		1	1	0	2016	2016
NR1I2	8856	psychological distress	C0815107	disease		Mental or Behavioral Dysfunction	87	10	0.01		1	1	0	2019	2019
NR1I2	8856	Heart failure with preserved ejection fraction [HFpEF]	C4509226	disease		Disease or Syndrome	89	4	0.01		1	1	0	2019	2019
NR1I2	8856	physical symptom	C0679309	phenotype		Sign or Symptom	10	0	0.01		1	1	0	2017	2017
NR1I2	8856	21-hydroxylase deficiency	C0852654	disease		Disease or Syndrome	55	28	0.01		1	1	0	2013	2013
NR1I2	8856	Diabetic Cardiomyopathies	C0853897	disease	Endocrine System Diseases; Cardiovascular Diseases	Disease or Syndrome	220	1	0.01		1	1	0	2013	2013
NR1I2	8856	IgE-mediated food allergy	C4554344	disease	Immune System Diseases	Disease or Syndrome	126	16	0.01		1	1	0	2018	2018
NR1I2	8856	Ischemic stroke	C0948008	disease	Nervous System Diseases; Cardiovascular Diseases	Disease or Syndrome	1159	704	0.01		1	1	1	2019	2019
NR1I2	8856	MAJOR AFFECTIVE DISORDER 6	C1970945	disease	Mental Disorders	Mental or Behavioral Dysfunction	160	34	0.01		1	1	0	2010	2010
NR1I2	8856	Nasopharyngeal carcinoma	C2931822	disease	Neoplasms; Stomatognathic Diseases; Otorhinolaryngologic Diseases	Neoplastic Process	1553	320	0.01		1	1	0	2009	2009
NR1I2	8856	Peripheral Arterial Diseases	C1704436	group	Cardiovascular Diseases	Disease or Syndrome	319	128	0.01		1	1	0	2018	2018
NR1I2	8856	Nephrotic Syndrome, Minimal Change	C1704321	disease	Female Urogenital Diseases and Pregnancy Complications; Male Urogenital Diseases	Disease or Syndrome	85	10	0.01		1	1	1	2016	2016
NR1I2	8856	androgen independent prostate cancer	C1654637	disease		Neoplastic Process	190	5	0.01		1	1	0	2006	2006
NR1I2	8856	Cirrhosis	C1623038	disease	Pathological Conditions, Signs and Symptoms	Disease or Syndrome	919	110	0.01		1	1	0	2020	2020
NR1I2	8856	Congenital adrenal hyperplasia due to 21 hydroxylase deficiency	C2936858	disease	Congenital, Hereditary, and Neonatal Diseases and Abnormalities; Nutritional and Metabolic Diseases; Female Urogenital Diseases and Pregnancy Complications; Male Urogenital Diseases; Endocrine System Diseases	Congenital Abnormality	50	62	0.01		1	1	0	2013	2013
NR1I2	8856	Skin sensitisation	C2939094	disease		Disease or Syndrome	34	0	0.01		1	1	0	2018	2018
NR1I2	8856	Latent Tuberculosis	C1609538	disease	Infections	Disease or Syndrome	183	18	0.01		1	1	0	2016	2016
NR1I2	8856	Dejerine-Sottas Disease (disorder)	C0011195	disease	Congenital, Hereditary, and Neonatal Diseases and Abnormalities; Nervous System Diseases	Disease or Syndrome	176	45	0.01		1	1	0	2010	2010
NR1I2	8856	Chronic Kidney Diseases	C1561643	group	Female Urogenital Diseases and Pregnancy Complications; Male Urogenital Diseases	Disease or Syndrome	1074	306	0.01		1	1	0	2017	2017
NR1I2	8856	Gastrointestinal inflammation	C1535950	disease		Disease or Syndrome	39	0	0.01		1	1	0	2012	2012
NR1I2	8856	Tumor Promotion	C1519689	phenotype	Pathological Conditions, Signs and Symptoms; Neoplasms	Neoplastic Process	170	2	0.01		1	1	0	2014	2014
NR1I2	8856	Tumor Expansion	C1519678	phenotype		Neoplastic Process	46	0	0.01		1	1	0	2016	2016
NR1I2	8856	MAJOR AFFECTIVE DISORDER 9	C2700440	disease	Mental Disorders	Mental or Behavioral Dysfunction	126	8	0.01		1	1	0	2010	2010
NR1I2	8856	Carcinoma of urinary bladder, invasive	C1827293	disease	Neoplasms; Female Urogenital Diseases and Pregnancy Complications; Male Urogenital Diseases	Neoplastic Process	287	14	0.01		1	1	0	2011	2011
NR1I2	8856	MAJOR AFFECTIVE DISORDER 8	C2700439	disease	Mental Disorders	Mental or Behavioral Dysfunction	126	8	0.01		1	1	0	2010	2010
NR1I2	8856	MAJOR AFFECTIVE DISORDER 4	C1970943	disease	Mental Disorders	Mental or Behavioral Dysfunction	160	34	0.01		1	1	0	2010	2010
NR1I2	8856	Tubulointerstitial fibrosis	C1969372	phenotype		Disease or Syndrome	328	0	0.01		1	1	0	2017	2017
NR1I2	8856	Atherothrombosis	C1963943	disease		Acquired Abnormality	115	15	0.01		1	1	0	2018	2018
NR1I2	8856	SYNOVITIS, GRANULOMATOUS, WITH UVEITIS AND CRANIAL NEUROPATHIES (disorder)	C1861303	disease	Eye Diseases; Musculoskeletal Diseases	Disease or Syndrome	33	22	0.01		1	1	0	2017	2017
NR1I2	8856	Venous Thromboembolism	C1861172	phenotype	Cardiovascular Diseases	Disease or Syndrome	378	408	0.01		1	1	0	2017	2017
NR1I2	8856	MAJOR AFFECTIVE DISORDER 1	C1852197	disease	Mental Disorders	Mental or Behavioral Dysfunction	161	34	0.01		1	1	0	2010	2010
NR1I2	8856	HIV-1 infection	C2363741	disease		Disease or Syndrome	695	94	0.01		1	1	0	2018	2018
NR1I2	8856	DOSAGE-SENSITIVE SEX REVERSAL	C1848296	disease	Congenital, Hereditary, and Neonatal Diseases and Abnormalities; Female Urogenital Diseases and Pregnancy Complications; Male Urogenital Diseases; Endocrine System Diseases	Disease or Syndrome	159	12	0.01		1	1	0	2010	2010
NR1I2	8856	Epidermolysis Bullosa Simplex Superficialis	C1843477	disease	Congenital, Hereditary, and Neonatal Diseases and Abnormalities; Skin and Connective Tissue Diseases	Disease or Syndrome	11	0	0.01		1	1	0	2017	2017
NR1I2	8856	MAJOR AFFECTIVE DISORDER 2	C1839839	disease	Congenital, Hereditary, and Neonatal Diseases and Abnormalities; Mental Disorders	Mental or Behavioral Dysfunction	185	34	0.01		1	1	0	2010	2010
NR1I2	8856	AMYOTROPHY, HEREDITARY NEURALGIC	C1834304	disease	Nervous System Diseases	Disease or Syndrome	9	8	0.01		1	1	0	2018	2018
NR1I2	8856	MAJOR AFFECTIVE DISORDER 7	C2700438	disease	Mental Disorders	Mental or Behavioral Dysfunction	127	8	0.01		1	1	0	2010	2010
NR1I2	8856	ANOPHTHALMIA AND PULMONARY HYPOPLASIA	C1832661	disease	Congenital, Hereditary, and Neonatal Diseases and Abnormalities; Eye Diseases; Respiratory Tract Diseases	Disease or Syndrome	1410	80	0.01		1	1	0	2016	2016
NR1I2	8856	Tumor Angiogenesis	C1519670	phenotype	Pathological Conditions, Signs and Symptoms	Neoplastic Process	822	5	0.01		1	1	0	2003	2003
NR1I2	8856	Hepatocarcinogenesis	C1512409	disease	Pathological Conditions, Signs and Symptoms; Neoplasms	Neoplastic Process	855	24	0.01		1	1	0	2013	2013
NR1I2	8856	Autism Spectrum Disorders	C1510586	disease	Mental Disorders	Mental or Behavioral Dysfunction	1071	331	0.01		1	1	0	2017	2017
NR1I2	8856	Overbite	C1305740	disease	Stomatognathic Diseases	Anatomical Abnormality	13	5	0.01		1	1	0	2018	2018
NR1I2	8856	Precursor B-cell lymphoblastic leukemia	C1292769	disease	Neoplasms; Immune System Diseases; Hemic and Lymphatic Diseases	Neoplastic Process	478	23	0.01		1	1	0	2009	2009
NR1I2	8856	Vegetation	C1285498	disease		Anatomical Abnormality	67	0	0.01		1	1	0	2017	2017
NR1I2	8856	Pre-renal acute kidney injury	C3854173	disease	Female Urogenital Diseases and Pregnancy Complications; Male Urogenital Diseases	Disease or Syndrome	67	4	0.01		1	1	0	2005	2005
NR1I2	8856	Human immunodeficiency virus (HIV) II infection category B1	C3854222	disease		Disease or Syndrome	985	56	0.01		1	1	0	2013	2013
NR1I2	8856	Peripheral neuropathy due to and following chemotherapy	C3873567	disease	Nervous System Diseases	Disease or Syndrome	72	10	0.01		1	1	0	2019	2019
NR1I2	8856	Inflammatory dermatosis	C3875321	disease	Skin and Connective Tissue Diseases	Disease or Syndrome	382	6	0.01		1	1	0	2018	2018
NR1I2	8856	Adult Rickets	C3887650	disease	Nutritional and Metabolic Diseases; Musculoskeletal Diseases	Disease or Syndrome	47	0	0.01		1	1	0	2005	2005
NR1I2	8856	Autonomic nervous system disorders	C1145628	group	Nervous System Diseases	Disease or Syndrome	73	7	0.01		1	1	0	2019	2019
NR1I2	8856	Inflammatory abnormality of the eye	C4020969	disease		Disease or Syndrome	88	1	0.01		1	1	0	2006	2006
NR1I2	8856	Drug Resistant Epilepsy	C1096063	disease	Nervous System Diseases	Disease or Syndrome	184	35	0.01		1	1	0	2019	2019
NR1I2	8856	Non-obstructive azoospermia	C4021107	disease	Male Urogenital Diseases	Disease or Syndrome	168	88	0.01		1	1	0	2017	2017
NR1I2	8856	Rhinosinusitis	C0948780	disease	Infections; Respiratory Tract Diseases; Otorhinolaryngologic Diseases	Disease or Syndrome	38	1	0.01		1	1	0	2007	2007
NR1I2	8856	Intellectual Disability	C3714756	group	Pathological Conditions, Signs and Symptoms; Nervous System Diseases; Mental Disorders; Behavior and Behavior Mechanisms	Mental or Behavioral Dysfunction	2165	159	0.01		1	1	0	2019	2019
NR1I2	8856	Necrotizing enterocolitis in fetus OR newborn	C4082937	disease	Digestive System Diseases	Disease or Syndrome	210	26	0.01		1	1	0	2018	2018
NR1I2	8856	Retinal angiomatous proliferation	C2609315	disease		Disease or Syndrome	12	4	0.01		1	1	0	2019	2019
NR1I2	8856	Intramucosal Adenocarcinoma	C2987120	disease	Neoplasms	Neoplastic Process	15	0	0.01		1	1	0	2018	2018
NR1I2	8856	Drug Dependence	C1510472	group	Chemically-Induced Disorders; Mental Disorders	Mental or Behavioral Dysfunction	248	31	0.01		1	1	0	2019	2019
NR1I2	8856	Hormone-dependent prostate cancer	C3160891	disease	Neoplasms; Male Urogenital Diseases	Neoplastic Process	6	0	0.01		1	1	0	2010	2010
NR1I2	8856	Cardiac fibrosis	C1397307	disease		Disease or Syndrome	297	3	0.01		1	1	0	2005	2005
NR1I2	8856	Autoinflammatory disease	C3267073	disease		Disease or Syndrome	81	10	0.01		1	1	0	2017	2017
NR1I2	8856	Penis agenesis	C1387005	disease	Male Urogenital Diseases	Congenital Abnormality	217	11	0.01		1	1	0	2012	2012
NR1I2	8856	Renal carcinoma	C1378703	disease	Neoplasms; Female Urogenital Diseases and Pregnancy Complications; Male Urogenital Diseases	Neoplastic Process	665	21	0.01		1	1	0	2011	2011
NR1I2	8856	Chronic Cancer Pain	C1333034	phenotype	Pathological Conditions, Signs and Symptoms	Sign or Symptom	4	1	0.01		1	1	0	2012	2012
NR1I2	8856	Childhood Lymphoma	C1332979	disease	Neoplasms; Immune System Diseases; Hemic and Lymphatic Diseases	Neoplastic Process	1171	66	0.01		1	1	0	2012	2012
NR1I2	8856	Adult Lymphoma	C1332206	disease	Neoplasms; Immune System Diseases; Hemic and Lymphatic Diseases	Neoplastic Process	1169	66	0.01		1	1	0	2012	2012
NR1I2	8856	Hormone refractory prostate cancer	C1328504	disease	Neoplasms; Male Urogenital Diseases	Neoplastic Process	683	29	0.01		1	1	0	2013	2013
NR1I2	8856	Asthma, Aspirin-Induced	C1319853	disease	Respiratory Tract Diseases; Immune System Diseases; Chemically-Induced Disorders	Disease or Syndrome	25	6	0.01		1	1	0	2003	2003
NR1I2	8856	Idiopathic Nephrotic Syndrome	C3496337	disease	Female Urogenital Diseases and Pregnancy Complications; Male Urogenital Diseases	Disease or Syndrome	51	72	0.01		1	1	1	2016	2016
NR1I2	8856	Peripheral arterial stenosis	C4025272	disease		Disease or Syndrome	124	5	0.01		1	1	0	2018	2018
NR1I2	8856	Peripheral Neuropathy	C0031117	group	Nervous System Diseases	Disease or Syndrome	351	81	0.01		1	1	0	2019	2019
NR1I2	8856	Alcoholic Liver Diseases	C0023896	group	Digestive System Diseases; Chemically-Induced Disorders	Disease or Syndrome	195	20	0.01		1	1	0	2018	2018
NR1I2	8856	Leukopenia	C0023530	disease	Hemic and Lymphatic Diseases	Disease or Syndrome	440	153	0.01		1	1	0	2008	2008
NR1I2	8856	Childhood Acute Lymphoblastic Leukemia	C0023452	disease	Neoplasms; Immune System Diseases; Hemic and Lymphatic Diseases	Neoplastic Process	1096	261	0.01		1	1	0	2017	2017
NR1I2	8856	Acute lymphocytic leukemia	C0023449	disease	Neoplasms; Immune System Diseases; Hemic and Lymphatic Diseases	Neoplastic Process	1293	222	0.01		1	1	0	2019	2019
NR1I2	8856	Leprosy	C0023343	disease	Infections	Disease or Syndrome	190	120	0.01		1	1	0	2015	2015
NR1I2	8856	Leishmaniasis	C0023281	disease	Infections; Skin and Connective Tissue Diseases	Disease or Syndrome	198	4	0.01		1	1	0	2011	2011
NR1I2	8856	Klinefelter Syndrome	C0022735	disease	Congenital, Hereditary, and Neonatal Diseases and Abnormalities; Female Urogenital Diseases and Pregnancy Complications; Male Urogenital Diseases; Endocrine System Diseases	Disease or Syndrome	150	18	0.01		1	1	0	2006	2006
NR1I2	8856	Kidney Failure, Acute	C0022660	disease	Female Urogenital Diseases and Pregnancy Complications; Male Urogenital Diseases	Disease or Syndrome	826	32	0.01		1	1	0	2005	2005
NR1I2	8856	Keratoconjunctivitis, Vernal	C0022577	disease	Eye Diseases; Immune System Diseases	Disease or Syndrome	40	0	0.01		1	1	0	2005	2005
NR1I2	8856	Icterus	C0022346	phenotype	Pathological Conditions, Signs and Symptoms	Sign or Symptom	241	17	0.01		1	1	0	2016	2016
NR1I2	8856	Intestinal Diseases	C0021831	group	Digestive System Diseases	Disease or Syndrome	209	13	0.01		1	1	0	2020	2020
NR1I2	8856	Hypothyroidism	C0020676	disease	Endocrine System Diseases	Disease or Syndrome	613	283	0.01		1	1	0	2012	2012
NR1I2	8856	Hypotension, Orthostatic	C0020651	phenotype	Nervous System Diseases; Cardiovascular Diseases	Disease or Syndrome	82	21	0.01		1	1	0	2018	2018
NR1I2	8856	Hepatorenal Syndrome	C0019212	disease	Digestive System Diseases; Female Urogenital Diseases and Pregnancy Complications; Male Urogenital Diseases	Disease or Syndrome	25	0	0.01		1	1	0	2005	2005
NR1I2	8856	Hepatitis B	C0019163	disease	Digestive System Diseases; Infections	Disease or Syndrome	1449	519	0.01		1	1	0	2013	2013
NR1I2	8856	Hepatitis	C0019158	group	Digestive System Diseases	Disease or Syndrome	656	42	0.01		1	1	0	2010	2010
NR1I2	8856	Lymphoma	C0024299	group	Neoplasms; Immune System Diseases; Hemic and Lymphatic Diseases	Neoplastic Process	1548	91	0.01		1	1	0	2012	2012
NR1I2	8856	Malocclusion	C0024636	disease	Stomatognathic Diseases	Anatomical Abnormality	128	10	0.01		1	1	0	2018	2018
NR1I2	8856	Marijuana Abuse	C0024809	disease	Chemically-Induced Disorders; Mental Disorders	Mental or Behavioral Dysfunction	156	23	0.01		1	1	0	2017	2017
NR1I2	8856	Periodontal Pocket	C0031094	disease	Stomatognathic Diseases	Anatomical Abnormality	28	0	0.01		1	1	0	2017	2017
NR1I2	8856	Pancreatic Neoplasm	C0030297	disease	Digestive System Diseases; Neoplasms; Endocrine System Diseases	Neoplastic Process	764	20	0.01		1	1	0	2014	2014
NR1I2	8856	Ovarian Carcinoma	C0029925	disease	Neoplasms; Female Urogenital Diseases and Pregnancy Complications; Endocrine System Diseases	Neoplastic Process	539	19	0.01		1	1	0	2005	2005
NR1I2	8856	Osteoporosis	C0029456	disease	Nutritional and Metabolic Diseases; Musculoskeletal Diseases	Disease or Syndrome	1098	182	0.01		1	1	0	2003	2003
NR1I2	8856	orbit (eye disorders)	C0029182	group	Eye Diseases	Disease or Syndrome	64	0	0.01		1	1	0	2017	2017
NR1I2	8856	Neutropenia	C0027947	disease	Hemic and Lymphatic Diseases	Disease or Syndrome	389	97	0.01		1	1	0	2008	2008
NR1I2	8856	nervous system disorder	C0027765	group	Nervous System Diseases	Disease or Syndrome	977	39	0.01		1	1	0	2019	2019
NR1I2	8856	Neoplasms, Vascular Tissue	C0027668	group	Neoplasms	Neoplastic Process	67	1	0.01		1	1	0	2014	2014
NR1I2	8856	Nausea and vomiting	C0027498	phenotype	Pathological Conditions, Signs and Symptoms	Sign or Symptom	257	11	0.01		1	1	0	2017	2017
NR1I2	8856	Nasal Polyps	C0027430	disease	Pathological Conditions, Signs and Symptoms; Respiratory Tract Diseases; Otorhinolaryngologic Diseases	Disease or Syndrome	484	34	0.01		1	1	0	2016	2016
NR1I2	8856	Multiple Sclerosis	C0026769	disease	Immune System Diseases; Nervous System Diseases	Disease or Syndrome	1800	1022	0.01		1	1	0	2006	2006
NR1I2	8856	Multiple Myeloma	C0026764	disease	Neoplasms; Immune System Diseases; Hemic and Lymphatic Diseases; Cardiovascular Diseases	Neoplastic Process	1740	865	0.01		1	1	0	2013	2013
NR1I2	8856	Mucocutaneous Lymph Node Syndrome	C0026691	disease	Skin and Connective Tissue Diseases; Hemic and Lymphatic Diseases; Cardiovascular Diseases	Disease or Syndrome	370	195	0.01		1	1	0	2012	2012
NR1I2	8856	Mesothelioma	C0025500	disease	Neoplasms	Neoplastic Process	560	4	0.01		1	1	0	2014	2014
NR1I2	8856	Medulloblastoma	C0025149	disease	Neoplasms	Neoplastic Process	862	115	0.01		1	1	0	2014	2014
NR1I2	8856	Measles	C0025007	disease	Infections	Disease or Syndrome	113	6	0.01		1	1	0	2013	2013
NR1I2	8856	Congestive heart failure	C0018802	disease	Cardiovascular Diseases	Disease or Syndrome	1760	165	0.01		1	1	0	2013	2013
NR1I2	8856	Heart failure	C0018801	disease	Cardiovascular Diseases	Disease or Syndrome	1499	201	0.01		1	1	0	2013	2013
NR1I2	8856	Hamartoma Syndrome, Multiple	C0018553	disease	Congenital, Hereditary, and Neonatal Diseases and Abnormalities; Neoplasms	Neoplastic Process	270	139	0.01		1	1	0	2007	2007
NR1I2	8856	Female Breast Carcinoma	C0007104	disease	Neoplasms; Skin and Connective Tissue Diseases	Neoplastic Process	71	15	0.01		0	1	0	2007	2007
NR1I2	8856	Carcinoma	C0007097	group	Neoplasms	Neoplastic Process	2462	103	0.01		0	1	0	2003	2003
NR1I2	8856	Bronchiolitis	C0006271	disease	Infections; Respiratory Tract Diseases	Disease or Syndrome	118	32	0.01		1	1	0	2009	2009
NR1I2	8856	Bone Marrow Diseases	C0005956	group	Hemic and Lymphatic Diseases	Disease or Syndrome	84	3	0.01		1	1	0	2013	2013
NR1I2	8856	Blood Coagulation Disorders	C0005779	group	Hemic and Lymphatic Diseases	Disease or Syndrome	267	31	0.01		1	1	0	2005	2005
NR1I2	8856	Bladder Neoplasm	C0005695	disease	Neoplasms; Female Urogenital Diseases and Pregnancy Complications; Male Urogenital Diseases	Neoplastic Process	2130	281	0.01		1	1	0	2017	2017
NR1I2	8856	Malignant neoplasm of urinary bladder	C0005684	disease	Neoplasms; Female Urogenital Diseases and Pregnancy Complications; Male Urogenital Diseases	Neoplastic Process	2113	316	0.01		1	1	0	2017	2017
NR1I2	8856	Bipolar Disorder	C0005586	disease	Mental Disorders	Mental or Behavioral Dysfunction	1183	839	0.01		1	1	0	2010	2010
NR1I2	8856	Autistic Disorder	C0004352	disease	Mental Disorders	Mental or Behavioral Dysfunction	1112	395	0.01		1	1	0	2015	2015
NR1I2	8856	Arthralgia	C0003862	phenotype	Pathological Conditions, Signs and Symptoms; Musculoskeletal Diseases	Sign or Symptom	248	27	0.01		1	1	0	2017	2017
NR1I2	8856	Cardiac Arrhythmia	C0003811	phenotype	Pathological Conditions, Signs and Symptoms; Cardiovascular Diseases	Disease or Syndrome	559	111	0.01		1	1	0	2017	2017
NR1I2	8856	Aortic Valve Insufficiency	C0003504	disease	Cardiovascular Diseases	Disease or Syndrome	377	8	0.01		1	1	0	2006	2006
NR1I2	8856	Anxiety Disorders	C0003469	group	Mental Disorders	Mental or Behavioral Dysfunction	840	163	0.01		1	1	0	2017	2017
NR1I2	8856	Anxiety	C0003467	disease	Behavior and Behavior Mechanisms	Mental or Behavioral Dysfunction	1048	287	0.01		1	1	0	2017	2017
NR1I2	8856	Angina Pectoris	C0002962	phenotype	Pathological Conditions, Signs and Symptoms; Cardiovascular Diseases	Sign or Symptom	139	65	0.01		1	1	0	1997	1997
NR1I2	8856	Amyotrophic Lateral Sclerosis	C0002736	disease	Nutritional and Metabolic Diseases; Nervous System Diseases	Disease or Syndrome	1114	485	0.01		1	1	0	2017	2017
NR1I2	8856	Carotid Artery Thrombosis	C0007274	disease	Nervous System Diseases; Cardiovascular Diseases	Disease or Syndrome	30	0	0.01		1	1	0	2010	2010
NR1I2	8856	CNS disorder	C0007682	group	Nervous System Diseases	Disease or Syndrome	319	11	0.01		1	1	0	2007	2007
NR1I2	8856	Cheyne-Stokes Respiration	C0008039	phenotype	Pathological Conditions, Signs and Symptoms; Respiratory Tract Diseases	Sign or Symptom	16	0	0.01		1	1	0	2019	2019
NR1I2	8856	Gaucher Disease	C0017205	disease	Congenital, Hereditary, and Neonatal Diseases and Abnormalities; Nutritional and Metabolic Diseases; Nervous System Diseases	Disease or Syndrome	143	82	0.01		1	1	0	2010	2010
NR1I2	8856	Gastrointestinal Neoplasms	C0017185	group	Digestive System Diseases; Neoplasms	Neoplastic Process	182	3	0.01		1	1	0	2012	2012
NR1I2	8856	Gastrointestinal Diseases	C0017178	group	Digestive System Diseases	Disease or Syndrome	144	14	0.01		1	1	0	2007	2007
NR1I2	8856	Enterobacteriaceae Infections	C0014347	group	Infections	Disease or Syndrome	9	0	0.01		1	1	0	2019	2019
NR1I2	8856	Endometrial Neoplasms	C0014170	group	Neoplasms; Female Urogenital Diseases and Pregnancy Complications	Neoplastic Process	261	32	0.01		1	1	0	2004	2004
NR1I2	8856	Encephalomyelitis	C0014070	disease	Infections; Nervous System Diseases	Disease or Syndrome	865	7	0.01		1	1	0	2006	2006
NR1I2	8856	Shigella Infections	C0013371	group	Digestive System Diseases; Infections	Disease or Syndrome	121	0	0.01		1	1	0	2018	2018
NR1I2	8856	Dysautonomia	C0013363	disease	Nervous System Diseases	Disease or Syndrome	148	18	0.01		1	1	0	2019	2019
NR1I2	8856	Diarrhea	C0011991	phenotype	Pathological Conditions, Signs and Symptoms	Sign or Symptom	632	63	0.01		1	1	0	2010	2010
NR1I2	8856	Presenile dementia	C0011265	disease	Nervous System Diseases; Mental Disorders	Mental or Behavioral Dysfunction	718	159	0.01		1	1	0	2005	2005
NR1I2	8856	Dehydration	C0011175	phenotype	Pathological Conditions, Signs and Symptoms; Nutritional and Metabolic Diseases	Disease or Syndrome	295	6	0.01		1	1	0	2018	2018
NR1I2	8856	Cryptorchidism	C0010417	disease	Congenital, Hereditary, and Neonatal Diseases and Abnormalities; Male Urogenital Diseases; Endocrine System Diseases	Congenital Abnormality	725	80	0.01		1	1	1	2012	2012
NR1I2	8856	Craniosynostosis	C0010278	disease	Congenital, Hereditary, and Neonatal Diseases and Abnormalities; Musculoskeletal Diseases	Disease or Syndrome	488	90	0.01		1	1	0	2007	2007
NR1I2	8856	Coronary Arteriosclerosis	C0010054	disease	Cardiovascular Diseases	Disease or Syndrome	1282	440	0.01		1	1	0	2005	2005
NR1I2	8856	Cluttering	C0009090	phenotype	Pathological Conditions, Signs and Symptoms; Nervous System Diseases	Sign or Symptom	8	0	0.01		1	1	0	2017	2017
NR1I2	8856	Intrahepatic Cholestasis	C0008372	disease	Digestive System Diseases	Disease or Syndrome	54	3	0.01		1	1	0	2008	2008
NR1I2	8856	Amnesia	C0002622	disease	Pathological Conditions, Signs and Symptoms; Nervous System Diseases; Mental Disorders; Behavior and Behavior Mechanisms	Mental or Behavioral Dysfunction	173	12	0.01		1	1	0	2017	2017
NR1I2	8856	Peutz-Jeghers Syndrome	C0031269	disease	Congenital, Hereditary, and Neonatal Diseases and Abnormalities; Digestive System Diseases; Neoplasms; Skin and Connective Tissue Diseases	Disease or Syndrome	71	79	0.01		1	1	0	2007	2007
NR1I2	8856	Overjet, Dental	C0596028	phenotype	Stomatognathic Diseases	Anatomical Abnormality	4	0	0.01		1	1	0	2018	2018
NR1I2	8856	Amputated structure (morphologic abnormality)	C0332840	phenotype	Wounds and Injuries	Acquired Abnormality	94	0	0.01		1	1	0	2016	2016
NR1I2	8856	stage, prostate cancer	C0280280	disease	Neoplasms; Male Urogenital Diseases	Neoplastic Process	58	5	0.01		1	1	0	2006	2006
NR1I2	8856	Squamous cell carcinoma of esophagus	C0279626	disease	Digestive System Diseases; Neoplasms	Neoplastic Process	2053	329	0.01		1	1	0	2010	2010
NR1I2	8856	Adult Rhabdomyosarcoma	C0279550	disease	Neoplasms	Neoplastic Process	509	12	0.01		1	1	0	2010	2010
NR1I2	8856	Metastatic melanoma	C0278883	disease	Neoplasms	Neoplastic Process	504	42	0.01		1	1	0	2015	2015
NR1I2	8856	Adult Medulloblastoma	C0278876	disease	Neoplasms	Neoplastic Process	762	24	0.01		1	1	0	2014	2014
NR1I2	8856	Childhood Medulloblastoma	C0278510	disease	Neoplasms	Neoplastic Process	771	25	0.01		1	1	0	2014	2014
NR1I2	8856	Carcinoma breast stage IV	C0278488	disease		Neoplastic Process	573	14	0.01		1	1	0	2011	2011
NR1I2	8856	Zika Virus Infection	C0276289	disease	Infections	Disease or Syndrome	192	1	0.01		1	1	0	2020	2020
NR1I2	8856	Viral myocarditis	C0276138	disease	Infections; Cardiovascular Diseases	Disease or Syndrome	129	2	0.01		1	1	0	2014	2014
NR1I2	8856	Primary bacterial peritonitis	C0275551	disease	Digestive System Diseases; Infections	Disease or Syndrome	39	11	0.01		1	1	0	2018	2018
NR1I2	8856	Deficiency of steroid 21-monooxygenase	C0268287	disease	Congenital, Hereditary, and Neonatal Diseases and Abnormalities; Nutritional and Metabolic Diseases; Female Urogenital Diseases and Pregnancy Complications; Male Urogenital Diseases; Endocrine System Diseases	Congenital Abnormality	54	26	0.01		1	1	0	2013	2013
NR1I2	8856	Carotid artery occlusion	C0265101	phenotype	Nervous System Diseases; Cardiovascular Diseases	Disease or Syndrome	74	1	0.01		1	1	0	2006	2006
NR1I2	8856	Psoriasis vulgaris	C0263361	disease	Skin and Connective Tissue Diseases	Disease or Syndrome	255	80	0.01		1	1	0	2004	2004
NR1I2	8856	Proliferative vitreoretinopathy	C0242852	disease	Eye Diseases	Disease or Syndrome	142	14	0.01		1	1	0	2015	2015
NR1I2	8856	Drug usage	C0242510	phenotype	Chemically-Induced Disorders; Mental Disorders	Mental or Behavioral Dysfunction	170	21	0.01		1	1	0	2017	2017
NR1I2	8856	Eosinophilic esophagitis	C0341106	disease	Digestive System Diseases; Immune System Diseases; Hemic and Lymphatic Diseases	Disease or Syndrome	183	40	0.01		1	1	0	2018	2018
NR1I2	8856	Chronic Chagas' disease	C0343804	disease	Infections	Disease or Syndrome	52	4	0.01		1	1	0	2018	2018
NR1I2	8856	Intrahepatic Cholangiocarcinoma	C0345905	disease	Neoplasms	Neoplastic Process	470	19	0.01		1	1	0	2010	2010
NR1I2	8856	Ewings sarcoma	C0553580	disease	Neoplasms	Neoplastic Process	517	25	0.01		1	1	0	2017	2017
NR1I2	8856	Hepatitis C, Chronic	C0524910	disease	Digestive System Diseases; Infections	Disease or Syndrome	430	80	0.01		1	1	0	2008	2008
NR1I2	8856	Neurodegenerative Disorders	C0524851	group	Nervous System Diseases	Disease or Syndrome	1515	85	0.01		1	1	0	2017	2017
NR1I2	8856	Necrotizing Enterocolitis	C0520459	disease	Digestive System Diseases	Disease or Syndrome	103	7	0.01		1	1	0	2018	2018
NR1I2	8856	Dementia	C0497327	disease	Nervous System Diseases; Mental Disorders	Mental or Behavioral Dysfunction	816	176	0.01		1	1	0	2005	2005
NR1I2	8856	hiv-infection/aids	C0497169	disease	Infections	Disease or Syndrome	124	4	0.01		1	1	0	2012	2012
NR1I2	8856	XX males	C0432475	disease	Congenital, Hereditary, and Neonatal Diseases and Abnormalities	Disease or Syndrome	32	0	0.01		1	1	0	2003	2003
NR1I2	8856	Klinefelter's syndrome - male with more than two X chromosomes	C0432474	disease	Congenital, Hereditary, and Neonatal Diseases and Abnormalities; Female Urogenital Diseases and Pregnancy Complications; Male Urogenital Diseases; Endocrine System Diseases	Congenital Abnormality	90	5	0.01		1	1	0	2006	2006
NR1I2	8856	Osteoarthritis, Knee	C0409959	disease	Musculoskeletal Diseases	Disease or Syndrome	368	150	0.01		1	1	0	2019	2019
NR1I2	8856	Chronic rejection of renal transplant	C0403592	disease	Female Urogenital Diseases and Pregnancy Complications; Male Urogenital Diseases	Disease or Syndrome	64	1	0.01		1	1	0	2004	2004
NR1I2	8856	Hereditary gingival fibromatosis	C0399440	disease	Congenital, Hereditary, and Neonatal Diseases and Abnormalities; Stomatognathic Diseases	Disease or Syndrome	86	0	0.01		1	1	0	2014	2014
NR1I2	8856	Thrombophilia	C0398623	disease	Hemic and Lymphatic Diseases	Disease or Syndrome	161	43	0.01		1	1	0	2018	2018
NR1I2	8856	Pouchitis	C0376620	disease	Digestive System Diseases	Disease or Syndrome	38	10	0.01		1	1	0	2019	2019
NR1I2	8856	Hematologic Neoplasms	C0376545	group	Neoplasms; Hemic and Lymphatic Diseases	Neoplastic Process	827	60	0.01		1	1	0	2017	2017
NR1I2	8856	Human immunodeficiency virus, type 2 [HIV-2] infection in conditions classified elsewhere and of unspecified site	C0375021	disease		Disease or Syndrome	38	0	0.01		1	1	0	1998	1998
NR1I2	8856	Nonorganic psychosis	C0349204	disease	Mental Disorders	Mental or Behavioral Dysfunction	376	98	0.01		1	1	0	2013	2013
NR1I2	8856	Alcohol or Other Drugs use	C0237123	disease		Mental or Behavioral Dysfunction	108	21	0.01		1	1	0	2017	2017
NR1I2	8856	Caffeine related disorders	C0236734	group		Mental or Behavioral Dysfunction	360	56	0.01		1	1	0	2017	2017
NR1I2	8856	Renal interstitial fibrosis	C0235989	disease	Female Urogenital Diseases and Pregnancy Complications; Skin and Connective Tissue Diseases; Male Urogenital Diseases	Disease or Syndrome	138	0	0.01		1	1	0	2017	2017
NR1I2	8856	Vascular Diseases	C0042373	group	Cardiovascular Diseases	Disease or Syndrome	688	40	0.01		1	1	0	2019	2019
NR1I2	8856	Erythema	C0041834	phenotype	Pathological Conditions, Signs and Symptoms; Skin and Connective Tissue Diseases	Disease or Syndrome	227	8	0.01		1	1	0	2020	2020
NR1I2	8856	Tuberculosis, Pulmonary	C0041327	disease	Infections; Respiratory Tract Diseases	Disease or Syndrome	358	171	0.01		1	1	0	2015	2015
NR1I2	8856	African Trypanosomiasis	C0041228	disease	Infections	Disease or Syndrome	55	2	0.01		1	1	0	2017	2017
NR1I2	8856	Torsades de Pointes	C0040479	disease	Pathological Conditions, Signs and Symptoms; Cardiovascular Diseases	Disease or Syndrome	51	14	0.01		1	1	0	2017	2017
NR1I2	8856	Synovitis	C0039103	disease	Musculoskeletal Diseases	Disease or Syndrome	197	0	0.01		1	1	0	2016	2016
NR1I2	8856	Substance Withdrawal Syndrome	C0038587	disease	Chemically-Induced Disorders; Mental Disorders	Mental or Behavioral Dysfunction	80	5	0.01		0	1	0	2016	2016
NR1I2	8856	Spinal Cord Diseases	C0037928	group	Nervous System Diseases	Disease or Syndrome	84	3	0.01		1	1	0	2013	2013
NR1I2	8856	Skin Ulcer	C0037299	phenotype	Skin and Connective Tissue Diseases	Disease or Syndrome	151	1	0.01		1	1	0	2019	2019
NR1I2	8856	Skin Neoplasms	C0037286	group	Neoplasms; Skin and Connective Tissue Diseases	Neoplastic Process	363	9	0.01		1	1	0	2007	2007
NR1I2	8856	Schizophrenia	C0036341	disease	Mental Disorders	Mental or Behavioral Dysfunction	2872	2897	0.01		1	1	0	2003	2003
NR1I2	8856	Rhabdomyosarcoma	C0035412	disease	Neoplasms	Neoplastic Process	565	20	0.01		1	1	0	2010	2010
NR1I2	8856	Retinal Diseases	C0035309	group	Eye Diseases	Disease or Syndrome	714	56	0.01		1	1	0	2014	2014
NR1I2	8856	Respiratory Tract Infections	C0035243	group	Infections; Respiratory Tract Diseases	Disease or Syndrome	187	10	0.01		1	1	0	2017	2017
NR1I2	8856	Pulmonary Emphysema	C0034067	disease	Respiratory Tract Diseases	Disease or Syndrome	352	64	0.01		1	1	0	2009	2009
NR1I2	8856	Psychotic Disorders	C0033975	group	Mental Disorders	Mental or Behavioral Dysfunction	560	179	0.01		1	1	0	2013	2013
NR1I2	8856	Low Vision	C0042798	disease	Pathological Conditions, Signs and Symptoms; Eye Diseases; Nervous System Diseases	Disease or Syndrome	157	51	0.01		1	1	0	2018	2018
NR1I2	8856	Bronchial Hyperreactivity	C0085129	disease	Respiratory Tract Diseases	Disease or Syndrome	112	18	0.01		1	1	0	2013	2013
NR1I2	8856	Antiphospholipid Syndrome	C0085278	disease	Immune System Diseases	Disease or Syndrome	99	17	0.01		1	1	0	2008	2008
NR1I2	8856	Malignant neoplasm of female breast	C0235653	disease	Neoplasms; Skin and Connective Tissue Diseases	Neoplastic Process	71	15	0.01		0	1	0	2007	2007
NR1I2	8856	Rest pain	C0234253	phenotype	Pathological Conditions, Signs and Symptoms	Sign or Symptom	25	1	0.01		1	1	0	2017	2017
NR1I2	8856	Inflammatory pain	C0234251	phenotype	Pathological Conditions, Signs and Symptoms	Sign or Symptom	266	1	0.01		1	1	0	2007	2007
NR1I2	8856	Visceral Pain	C0234245	phenotype	Pathological Conditions, Signs and Symptoms	Sign or Symptom	58	0	0.01		1	1	0	2019	2019
NR1I2	8856	Childhood Rhabdomyosarcoma	C0220611	disease	Neoplasms	Neoplastic Process	517	12	0.01		1	1	0	2010	2010
NR1I2	8856	Giant Cell Tumor of Bone	C0206638	disease	Neoplasms	Neoplastic Process	113	3	0.01		1	1	0	2017	2017
NR1I2	8856	Tuberculosis, Drug-Resistant	C0206525	disease	Infections	Disease or Syndrome	37	0	0.01		1	1	0	2017	2017
NR1I2	8856	Glomerulosclerosis (disorder)	C0178664	disease	Female Urogenital Diseases and Pregnancy Complications; Male Urogenital Diseases; Cardiovascular Diseases	Disease or Syndrome	221	3	0.01		1	1	0	2017	2017
NR1I2	8856	Cicatrix, Hypertrophic	C0162810	disease	Pathological Conditions, Signs and Symptoms	Acquired Abnormality	185	3	0.01		1	1	0	2007	2007
NR1I2	8856	Gastrointestinal tract vascular insufficiency	C0156149	disease	Digestive System Diseases	Disease or Syndrome	68	0	0.01		1	1	0	2012	2012
NR1I2	8856	Streptococcal pneumonia	C0155862	disease	Infections; Respiratory Tract Diseases	Disease or Syndrome	100	2	0.01		1	1	0	2018	2018
NR1I2	8856	Lipid Metabolism Disorders	C0154251	group	Nutritional and Metabolic Diseases	Disease or Syndrome	95	10	0.01		1	1	0	2005	2005
NR1I2	8856	Idiopathic pulmonary hypertension	C0152171	disease	Respiratory Tract Diseases; Cardiovascular Diseases	Disease or Syndrome	161	5	0.01		1	1	0	2012	2012
NR1I2	8856	Adenocarcinoma of lung (disorder)	C0152013	disease	Neoplasms	Neoplastic Process	2438	563	0.01		1	1	0	2003	2003
NR1I2	8856	Disease of mucous membrane	C0151785	group	Pathological Conditions, Signs and Symptoms	Disease or Syndrome	30	0	0.01		1	1	0	2019	2019
NR1I2	8856	Chronic sinusitis	C0149516	disease	Infections; Respiratory Tract Diseases; Otorhinolaryngologic Diseases	Disease or Syndrome	205	6	0.01		1	1	0	2019	2019
NR1I2	8856	Lobar Pneumonia	C0032300	disease	Infections; Respiratory Tract Diseases	Disease or Syndrome	140	2	0.01		1	1	0	2018	2018

## Sheet: ACE2
Gene	Gene_id	Disease	Disease_id	Type	Disease_Class	Semantic_Type	N_genes_d	N_SNPs_d	Score_gda	EL_gda	EI_gda	N_PMIDs	N_SNPs_gda	First_Ref	Last_Ref
ACE2	59272	Hypertensive disease	C0020538	group	Cardiovascular Diseases	Disease or Syndrome	2322	1085	0.6		0.982	55	6	2003	2019
ACE2	59272	Diabetic Nephropathy	C0011881	disease	Female Urogenital Diseases and Pregnancy Complications; Male Urogenital Diseases; Endocrine System Diseases	Disease or Syndrome	1189	238	0.4		0.917	24	0	2003	2019
ACE2	59272	Aortic Aneurysm, Abdominal	C0162871	disease	Cardiovascular Diseases	Disease or Syndrome	586	90	0.35		1	5	0	2014	2019
ACE2	59272	Nodular glomerulosclerosis	C0017667	disease	Female Urogenital Diseases and Pregnancy Complications; Male Urogenital Diseases; Endocrine System Diseases	Disease or Syndrome	59	0	0.31		1	2	0	2011	2016
ACE2	59272	Miscarriage	C4552766	disease	Female Urogenital Diseases and Pregnancy Complications	Disease or Syndrome	426	56	0.31		1	2	0	2008	2013
ACE2	59272	Congestive heart failure	C0018802	disease	Cardiovascular Diseases	Disease or Syndrome	1760	165	0.3		0.947	19	0	2000	2019
ACE2	59272	Heart failure	C0018801	disease	Cardiovascular Diseases	Disease or Syndrome	1499	201	0.3		0.929	14	0	2000	2018
ACE2	59272	Spontaneous abortion	C0000786	phenotype	Female Urogenital Diseases and Pregnancy Complications	Pathologic Function	188	0	0.3		1	1	0	2008	2008
ACE2	59272	Endomyocardial Fibrosis	C0553980	phenotype	Cardiovascular Diseases	Pathologic Function	20	0	0.3		1	1	0	2009	2009
ACE2	59272	Abortion, Tubal	C0000822	phenotype	Female Urogenital Diseases and Pregnancy Complications	Pathologic Function	109	0	0.3		1	1	0	2008	2008
ACE2	59272	Early Pregnancy Loss	C3830362	phenotype	Female Urogenital Diseases and Pregnancy Complications	Finding	109	0	0.3		1	1	0	2008	2008
ACE2	59272	Intellectual Disability	C3714756	group	Pathological Conditions, Signs and Symptoms; Nervous System Diseases; Mental Disorders; Behavior and Behavior Mechanisms	Mental or Behavioral Dysfunction	2165	159	0.3	limited	1	1	0	2015	2015
ACE2	59272	Myocardial Infarction	C0027051	disease	Pathological Conditions, Signs and Symptoms; Cardiovascular Diseases	Disease or Syndrome	1800	680	0.3		1	12	0	2000	2018
ACE2	59272	Left Ventricular Hypertrophy	C0149721	disease	Pathological Conditions, Signs and Symptoms; Cardiovascular Diseases	Disease or Syndrome	403	67	0.28		1	9	2	2006	2019
ACE2	59272	Lung diseases	C0024115	group	Respiratory Tract Diseases	Disease or Syndrome	700	50	0.25		0.833	6	0	2005	2018
ACE2	59272	Diabetic Cardiomyopathies	C0853897	disease	Endocrine System Diseases; Cardiovascular Diseases	Disease or Syndrome	220	1	0.23		1	4	0	2012	2019
ACE2	59272	Cardiac fibrosis	C1397307	disease		Disease or Syndrome	297	3	0.22		1	3	0	2011	2019
ACE2	59272	Pregnancy associated hypertension	C0852036	phenotype	Female Urogenital Diseases and Pregnancy Complications; Cardiovascular Diseases	Disease or Syndrome	186	43	0.21		0.5	2	1	2008	2018
ACE2	59272	Ventricular Remodeling	C0600519	phenotype	Pathological Conditions, Signs and Symptoms	Organ or Tissue Function	24	0	0.2		1	1	0	2008	2008
ACE2	59272	Thrombosis	C0040053	phenotype	Cardiovascular Diseases	Pathologic Function	98	0	0.2		1	1	0	2010	2010
ACE2	59272	Diabetes Mellitus, Experimental	C0011853	disease	Nutritional and Metabolic Diseases; Endocrine System Diseases	Experimental Model of Disease	522	0	0.2		1	1	0	2008	2008
ACE2	59272	Primary biliary cirrhosis	C0008312	disease	Pathological Conditions, Signs and Symptoms; Digestive System Diseases	Disease or Syndrome	478	667	0.2		1	1	0	2007	2007
ACE2	59272	Liver Cirrhosis, Experimental	C0023893	disease	Pathological Conditions, Signs and Symptoms; Digestive System Diseases	Experimental Model of Disease	870	0	0.2		1	1	0	2010	2010
ACE2	59272	Infarction, Middle Cerebral Artery	C0740392	disease	Pathological Conditions, Signs and Symptoms; Nervous System Diseases; Cardiovascular Diseases	Disease or Syndrome	145	0	0.2		1	1	0	2013	2013
ACE2	59272	Glaucoma	C0017601	disease	Eye Diseases	Disease or Syndrome	770	198	0.2		1	1	0	2013	2013
ACE2	59272	Biliary cirrhosis	C0023892	disease	Pathological Conditions, Signs and Symptoms; Digestive System Diseases	Disease or Syndrome	132	36	0.2		1	1	0	2007	2007
ACE2	59272	Diabetes Mellitus	C0011849	group	Nutritional and Metabolic Diseases; Endocrine System Diseases	Disease or Syndrome	2803	824	0.1		0.882	17	0	2010	2019
ACE2	59272	Diabetes Mellitus, Non-Insulin-Dependent	C0011860	disease	Nutritional and Metabolic Diseases; Endocrine System Diseases	Disease or Syndrome	3134	2672	0.1		1	14	4	2000	2018
ACE2	59272	Severe Acute Respiratory Syndrome	C1175175	disease	Infections; Respiratory Tract Diseases	Disease or Syndrome	117	1	0.1		0.963	27	0	2003	2019
ACE2	59272	Essential Hypertension	C0085580	disease	Cardiovascular Diseases	Disease or Syndrome	445	293	0.1		0.929	14	9	2002	2019
ACE2	59272	Kidney Diseases	C0022658	group	Female Urogenital Diseases and Pregnancy Complications; Male Urogenital Diseases	Disease or Syndrome	1180	140	0.1		1	16	0	2004	2018
ACE2	59272	Diabetes	C0011847	disease	Endocrine System Diseases	Disease or Syndrome	2359	710	0.1		0.867	15	0	2010	2019
ACE2	59272	Cardiovascular Diseases	C0007222	group	Cardiovascular Diseases	Disease or Syndrome	1756	711	0.1		1	23	1	2006	2020
ACE2	59272	Atherosclerosis	C0004153	disease	Cardiovascular Diseases	Disease or Syndrome	2044	281	0.1		1	11	0	2000	2019
ACE2	59272	Arteriosclerosis	C0003850	disease	Cardiovascular Diseases	Disease or Syndrome	2006	267	0.1		1	11	0	2000	2019
ACE2	59272	Respiratory Distress Syndrome, Adult	C0035222	disease	Respiratory Tract Diseases	Disease or Syndrome	434	60	0.08		1	8	0	2007	2019
ACE2	59272	Coronary Arteriosclerosis	C0010054	disease	Cardiovascular Diseases	Disease or Syndrome	1282	440	0.07		1	7	0	2005	2020
ACE2	59272	Chronic Kidney Diseases	C1561643	group	Female Urogenital Diseases and Pregnancy Complications; Male Urogenital Diseases	Disease or Syndrome	1074	306	0.06		1	6	0	2017	2019
ACE2	59272	Pulmonary Fibrosis	C0034069	disease	Respiratory Tract Diseases	Disease or Syndrome	924	25	0.06		1	6	0	2012	2019
ACE2	59272	Atrial Fibrillation	C0004238	disease	Pathological Conditions, Signs and Symptoms; Cardiovascular Diseases	Disease or Syndrome	939	584	0.06		1	6	5	2002	2020
ACE2	59272	Idiopathic pulmonary arterial hypertension	C3203102	disease	Respiratory Tract Diseases	Disease or Syndrome	776	24	0.06		1	6	0	2017	2019
ACE2	59272	Fibrosis, Liver	C0239946	disease	Pathological Conditions, Signs and Symptoms; Digestive System Diseases	Disease or Syndrome	1179	64	0.06		1	6	0	2015	2020
ACE2	59272	Neoplasms	C0027651	group	Neoplasms	Neoplastic Process	10161	1644	0.05		0.8	5	0	2011	2019
ACE2	59272	Neurogenic hypertension	C0597048	disease	Nervous System Diseases; Cardiovascular Diseases	Disease or Syndrome	18	0	0.05		1	5	0	2010	2019
ACE2	59272	Infection	C3714514	group	Infections	Pathologic Function	491	0	0.05		1	5	0	2006	2008
ACE2	59272	Obesity	C0028754	disease	Pathological Conditions, Signs and Symptoms; Nutritional and Metabolic Diseases	Disease or Syndrome	2821	1111	0.05		1	5	1	2013	2019
ACE2	59272	Coronary Artery Disease	C1956346	disease	Cardiovascular Diseases	Disease or Syndrome	1708	1577	0.05		1	5	0	2006	2020
ACE2	59272	Acute heart failure	C0264714	disease	Cardiovascular Diseases	Disease or Syndrome	89	0	0.05		1	5	0	2017	2019
ACE2	59272	Chronic heart failure	C0264716	disease	Cardiovascular Diseases	Disease or Syndrome	223	11	0.05		1	5	0	2011	2019
ACE2	59272	Coronary heart disease	C0010068	disease	Cardiovascular Diseases	Disease or Syndrome	1576	1178	0.05		1	5	0	2006	2020
ACE2	59272	Hypertension, Renovascular	C0020545	disease	Female Urogenital Diseases and Pregnancy Complications; Male Urogenital Diseases; Cardiovascular Diseases	Disease or Syndrome	78	8	0.04		1	4	0	2017	2019
ACE2	59272	Endothelial dysfunction	C0856169	phenotype		Disease or Syndrome	716	25	0.04		1	4	0	2008	2019
ACE2	59272	Influenza	C0021400	disease	Infections; Respiratory Tract Diseases	Disease or Syndrome	858	17	0.04		1	4	0	2014	2017
ACE2	59272	Acute myocardial infarction	C0155626	disease	Pathological Conditions, Signs and Symptoms; Cardiovascular Diseases	Disease or Syndrome	766	118	0.04		1	4	1	2013	2019
ACE2	59272	Vascular Diseases	C0042373	group	Cardiovascular Diseases	Disease or Syndrome	688	40	0.04		1	4	0	2013	2019
ACE2	59272	Pneumonia	C0032285	disease	Infections; Respiratory Tract Diseases	Disease or Syndrome	1032	33	0.04		1	4	0	2012	2019
ACE2	59272	Non-Small Cell Lung Carcinoma	C0007131	disease	Neoplasms; Respiratory Tract Diseases	Neoplastic Process	3926	712	0.04		1	4	0	2011	2019
ACE2	59272	Diabetes Mellitus, Insulin-Dependent	C0011854	disease	Nutritional and Metabolic Diseases; Immune System Diseases; Endocrine System Diseases	Disease or Syndrome	1675	954	0.04		0.75	4	1	2010	2017
ACE2	59272	Heart Diseases	C0018799	group	Cardiovascular Diseases	Disease or Syndrome	537	45	0.04		1	4	0	2013	2017
ACE2	59272	Cerebrovascular accident	C0038454	group	Nervous System Diseases; Cardiovascular Diseases	Disease or Syndrome	1658	591	0.04		0.75	4	0	2017	2019
ACE2	59272	Cardiomyopathy, Familial Idiopathic	C1449563	disease	Cardiovascular Diseases	Disease or Syndrome	773	243	0.04		1	4	0	2004	2019
ACE2	59272	Acute exacerbation of chronic obstructive airways disease	C0340044	phenotype	Respiratory Tract Diseases	Disease or Syndrome	63	1	0.03		1	3	0	2017	2018
ACE2	59272	Liver diseases	C0023895	group	Digestive System Diseases	Disease or Syndrome	1019	100	0.03		1	3	0	2009	2018
ACE2	59272	Hypertrophic obstructive cardiomyopathy	C4551472	disease	Cardiovascular Diseases	Disease or Syndrome	233	90	0.03		1	3	0	2002	2008
ACE2	59272	Alport Syndrome	C1567741	disease	Congenital, Hereditary, and Neonatal Diseases and Abnormalities; Female Urogenital Diseases and Pregnancy Complications; Skin and Connective Tissue Diseases; Male Urogenital Diseases	Disease or Syndrome	51	314	0.03		1	3	0	2017	2019
ACE2	59272	Osteoporosis	C0029456	disease	Nutritional and Metabolic Diseases; Musculoskeletal Diseases	Disease or Syndrome	1098	182	0.03		1	3	0	2017	2019
ACE2	59272	Non-alcoholic Fatty Liver Disease	C0400966	disease	Digestive System Diseases	Disease or Syndrome	1058	222	0.03		0.667	3	0	2017	2019
ACE2	59272	Tumor Cell Invasion	C1269955	phenotype		Neoplastic Process	6626	169	0.03		1	3	0	2011	2019
ACE2	59272	Alzheimer's Disease	C0002395	disease	Nervous System Diseases; Mental Disorders	Disease or Syndrome	3397	1843	0.03		1	3	0	2016	2019
ACE2	59272	Impaired glucose tolerance	C0271650	phenotype	Nutritional and Metabolic Diseases	Disease or Syndrome	596	81	0.03		1	3	0	2014	2018
ACE2	59272	Pneumonitis	C3714636	disease	Infections; Respiratory Tract Diseases	Disease or Syndrome	697	13	0.03		1	3	0	2012	2019
ACE2	59272	Pulmonary arterial hypertension	C2973725	disease	Respiratory Tract Diseases; Cardiovascular Diseases	Disease or Syndrome	413	70	0.03		1	3	0	2017	2019
ACE2	59272	Fetal Growth Retardation	C0015934	phenotype	Pathological Conditions, Signs and Symptoms; Congenital, Hereditary, and Neonatal Diseases and Abnormalities; Female Urogenital Diseases and Pregnancy Complications	Disease or Syndrome	1037	21	0.03		1	3	0	2017	2019
ACE2	59272	Hypertrophic Cardiomyopathy	C0007194	disease	Cardiovascular Diseases	Disease or Syndrome	560	635	0.03		1	3	2	2002	2008
ACE2	59272	Hartnup Disease	C0018609	disease	Congenital, Hereditary, and Neonatal Diseases and Abnormalities; Nutritional and Metabolic Diseases; Female Urogenital Diseases and Pregnancy Complications; Male Urogenital Diseases; Nervous System Diseases	Disease or Syndrome	12	16	0.03		1	3	0	2008	2010
ACE2	59272	Acute respiratory distress	C0748355	disease	Pathological Conditions, Signs and Symptoms; Respiratory Tract Diseases	Disease or Syndrome	147	6	0.03		1	3	0	2007	2019
ACE2	59272	Hyperglycemia	C0020456	disease	Nutritional and Metabolic Diseases	Disease or Syndrome	1098	108	0.03		1	3	0	2010	2019
ACE2	59272	Glomerulosclerosis (disorder)	C0178664	disease	Female Urogenital Diseases and Pregnancy Complications; Male Urogenital Diseases; Cardiovascular Diseases	Disease or Syndrome	221	3	0.02		1	2	0	2008	2008
ACE2	59272	Ischemic stroke	C0948008	disease	Nervous System Diseases; Cardiovascular Diseases	Disease or Syndrome	1159	704	0.02		1	2	3	2013	2014
ACE2	59272	Ischemic cardiomyopathy	C0349782	disease	Cardiovascular Diseases	Disease or Syndrome	110	5	0.02		1	2	0	2004	2005
ACE2	59272	Psoriasis	C0033860	disease	Skin and Connective Tissue Diseases	Disease or Syndrome	1308	705	0.02		1	2	0	2007	2014
ACE2	59272	Malignant neoplasm of lung	C0242379	disease	Neoplasms; Respiratory Tract Diseases	Neoplastic Process	4173	1142	0.02		1	2	0	2013	2014
ACE2	59272	Congenital posterior urethral valves	C0238506	disease	Congenital, Hereditary, and Neonatal Diseases and Abnormalities; Female Urogenital Diseases and Pregnancy Complications; Male Urogenital Diseases	Congenital Abnormality	26	1	0.02		1	2	0	2005	2019
ACE2	59272	Sepsis	C0243026	disease	Pathological Conditions, Signs and Symptoms; Infections	Disease or Syndrome	1453	144	0.02		1	2	0	2005	2017
ACE2	59272	Dyslipidemias	C0242339	group	Nutritional and Metabolic Diseases	Disease or Syndrome	471	184	0.02		1	2	12	2012	2018
ACE2	59272	Primary malignant neoplasm of lung	C1306460	disease	Neoplasms; Respiratory Tract Diseases	Neoplastic Process	3894	981	0.02		1	2	0	2013	2014
ACE2	59272	Cardiomyopathies	C0878544	group	Cardiovascular Diseases	Disease or Syndrome	925	294	0.02		1	2	0	2005	2017
ACE2	59272	Metabolic Syndrome X	C0524620	disease	Nutritional and Metabolic Diseases	Disease or Syndrome	1125	591	0.02		1	2	1	2006	2018
ACE2	59272	Heart Failure, Systolic	C1135191	disease	Cardiovascular Diseases	Disease or Syndrome	49	6	0.02		1	2	0	2010	2019
ACE2	59272	Renal fibrosis	C0151650	disease	Pathological Conditions, Signs and Symptoms; Female Urogenital Diseases and Pregnancy Complications; Male Urogenital Diseases	Disease or Syndrome	570	1	0.02		1	2	0	2017	2017
ACE2	59272	Myocardial Ischemia	C0151744	disease	Cardiovascular Diseases	Disease or Syndrome	756	103	0.02		1	2	0	2005	2016
ACE2	59272	Breast Carcinoma	C0678222	disease	Neoplasms; Skin and Connective Tissue Diseases	Neoplastic Process	6776	2793	0.02		1	2	0	2016	2019
ACE2	59272	Silicosis	C0037116	disease	Respiratory Tract Diseases; Occupational Diseases	Disease or Syndrome	121	7	0.02		1	2	0	2019	2019
ACE2	59272	Septicemia	C0036690	disease	Pathological Conditions, Signs and Symptoms; Infections	Disease or Syndrome	1285	141	0.02		1	2	0	2005	2017
ACE2	59272	Muscle Weakness	C0151786	phenotype	Pathological Conditions, Signs and Symptoms; Musculoskeletal Diseases; Nervous System Diseases	Sign or Symptom	536	87	0.02		1	2	0	2018	2019
ACE2	59272	Neoplasm Metastasis	C0027627	phenotype	Pathological Conditions, Signs and Symptoms; Neoplasms	Neoplastic Process	6385	327	0.02		1	2	0	2011	2013
ACE2	59272	Asthma	C0004096	disease	Respiratory Tract Diseases; Immune System Diseases	Disease or Syndrome	2096	1536	0.02		1	2	0	2017	2019
ACE2	59272	Steatohepatitis	C2711227	disease	Digestive System Diseases	Disease or Syndrome	1143	75	0.02		1	2	0	2016	2019
ACE2	59272	Influenza A	C2062441	disease		Disease or Syndrome	563	19	0.02		1	2	0	2014	2014
ACE2	59272	Malignant neoplasm of breast	C0006142	disease	Neoplasms; Skin and Connective Tissue Diseases	Neoplastic Process	6941	3417	0.02		1	2	0	2016	2019
ACE2	59272	Diabetic Retinopathy	C0011884	disease	Eye Diseases; Endocrine System Diseases; Cardiovascular Diseases	Disease or Syndrome	645	213	0.02		1	2	0	2018	2019
ACE2	59272	Huntington Disease	C0020179	disease	Congenital, Hereditary, and Neonatal Diseases and Abnormalities; Nervous System Diseases; Mental Disorders	Disease or Syndrome	978	115	0.02		1	2	0	2017	2019
ACE2	59272	Idiopathic Pulmonary Fibrosis	C1800706	disease	Respiratory Tract Diseases	Disease or Syndrome	803	63	0.02		1	2	0	2018	2019
ACE2	59272	Liver carcinoma	C2239176	disease	Digestive System Diseases; Neoplasms	Neoplastic Process	5725	942	0.02		0.5	2	0	2015	2019
ACE2	59272	Cholera	C0008354	disease	Infections	Disease or Syndrome	209	1	0.02		1	2	0	2014	2019
ACE2	59272	Carcinoma of lung	C0684249	disease	Neoplasms; Respiratory Tract Diseases	Neoplastic Process	4081	1204	0.02		1	2	0	2013	2014
ACE2	59272	Portal Hypertension	C0020541	disease	Digestive System Diseases	Disease or Syndrome	167	9	0.02		1	2	0	2018	2019
ACE2	59272	Renal Insufficiency	C1565489	disease	Female Urogenital Diseases and Pregnancy Complications; Male Urogenital Diseases	Disease or Syndrome	615	42	0.02		1	2	0	2019	2019
ACE2	59272	Paresis	C0030552	phenotype	Pathological Conditions, Signs and Symptoms; Nervous System Diseases	Disease or Syndrome	216	49	0.02		1	2	0	2018	2019
ACE2	59272	Fatty Liver	C0015695	disease	Digestive System Diseases	Disease or Syndrome	875	35	0.02		1	2	0	2016	2019
ACE2	59272	Acute pulmonary embolism	C2882221	disease	Respiratory Tract Diseases; Cardiovascular Diseases	Disease or Syndrome	42	0	0.02		1	2	0	2018	2019
ACE2	59272	Aortic Valve Stenosis	C0003507	disease	Cardiovascular Diseases	Disease or Syndrome	234	19	0.02		1	2	0	2011	2020
ACE2	59272	Hodgkin Disease	C0019829	disease	Neoplasms; Immune System Diseases; Hemic and Lymphatic Diseases	Neoplastic Process	900	148	0.02		1	2	0	2017	2019
ACE2	59272	Nephrotic Syndrome, Minimal Change	C1704321	disease	Female Urogenital Diseases and Pregnancy Complications; Male Urogenital Diseases	Disease or Syndrome	85	10	0.02		1	2	0	2011	2019
ACE2	59272	cardiac event	C0741923	phenotype		Disease or Syndrome	82	18	0.01		1	1	1	2018	2018
ACE2	59272	Hypertensive emergency	C0745136	disease	Cardiovascular Diseases	Disease or Syndrome	4	0	0.01		1	1	0	2013	2013
ACE2	59272	Acute Chest Syndrome	C0742343	disease	Congenital, Hereditary, and Neonatal Diseases and Abnormalities; Respiratory Tract Diseases; Hemic and Lymphatic Diseases	Disease or Syndrome	405	135	0.01		1	1	0	2008	2008
ACE2	59272	Hypertensive urgency	C0745138	disease	Cardiovascular Diseases	Disease or Syndrome	4	0	0.01		1	1	0	2013	2013
ACE2	59272	Chronic kidney disease stage 3	C2316787	disease	Female Urogenital Diseases and Pregnancy Complications; Male Urogenital Diseases	Disease or Syndrome	25	1	0.01		1	1	0	2017	2017
ACE2	59272	Middle Cerebral Artery Occlusion	C0740391	disease	Pathological Conditions, Signs and Symptoms; Nervous System Diseases; Cardiovascular Diseases	Acquired Abnormality	626	0	0.01		1	1	0	2013	2013
ACE2	59272	Stage III Gallbladder Cancer AJCC v8	C4525302	disease		Neoplastic Process	367	56	0.01		1	1	0	2015	2015
ACE2	59272	Obstructive azoospermia	C4023106	disease	Male Urogenital Diseases	Disease or Syndrome	74	9	0.01		1	1	0	2010	2010
ACE2	59272	Vesicoureteral Reflux 1	C4551858	disease	Female Urogenital Diseases and Pregnancy Complications; Male Urogenital Diseases	Disease or Syndrome	47	10	0.01		1	1	0	2004	2004
ACE2	59272	Dementia	C0497327	disease	Nervous System Diseases; Mental Disorders	Mental or Behavioral Dysfunction	816	176	0.01		1	1	0	2010	2010
ACE2	59272	Fibrosis of bile duct	C0520571	disease	Digestive System Diseases	Disease or Syndrome	13	0	0.01		1	1	0	2018	2018
ACE2	59272	Negative affectivity	C4531100	disease		Mental or Behavioral Dysfunction	17	8	0.01		1	1	1	2013	2013
ACE2	59272	Thyroid carcinoma	C0549473	disease	Neoplasms; Endocrine System Diseases	Neoplastic Process	1175	145	0.01		1	1	0	2019	2019
ACE2	59272	Carotid Atherosclerosis	C0577631	disease	Nervous System Diseases; Cardiovascular Diseases	Disease or Syndrome	219	79	0.01		1	1	2	2018	2018
ACE2	59272	Stage IV Gallbladder Cancer AJCC v8	C4525305	disease		Neoplastic Process	367	56	0.01		1	1	0	2015	2015
ACE2	59272	Stage IIB Gallbladder Cancer AJCC v8	C4525301	disease		Neoplastic Process	367	56	0.01		1	1	0	2015	2015
ACE2	59272	Stage IIA Gallbladder Cancer AJCC v8	C4525300	disease		Neoplastic Process	367	56	0.01		1	1	0	2015	2015
ACE2	59272	Stage 0 Gallbladder Cancer AJCC v8	C4525297	disease		Neoplastic Process	367	56	0.01		1	1	0	2015	2015
ACE2	59272	Non-obstructive azoospermia	C4021107	disease	Male Urogenital Diseases	Disease or Syndrome	168	88	0.01		1	1	0	2010	2010
ACE2	59272	Inflammatory abnormality of the eye	C4020969	disease		Disease or Syndrome	88	1	0.01		1	1	0	2014	2014
ACE2	59272	Idiopathic Nephrotic Syndrome	C3496337	disease	Female Urogenital Diseases and Pregnancy Complications; Male Urogenital Diseases	Disease or Syndrome	51	72	0.01		1	1	0	2019	2019
ACE2	59272	Atherosclerotic lesion	C4703473	disease	Cardiovascular Diseases	Disease or Syndrome	253	0	0.01		1	1	0	2015	2015
ACE2	59272	Stroke, Lacunar	C3178801	disease	Pathological Conditions, Signs and Symptoms; Nervous System Diseases; Cardiovascular Diseases	Disease or Syndrome	24	11	0.01		1	1	0	2004	2004
ACE2	59272	temporal pain	C0749263	phenotype		Disease or Syndrome	4	5	0.01		1	1	1	2013	2013
ACE2	59272	Mammary Neoplasms	C1458155	group	Neoplasms; Skin and Connective Tissue Diseases	Neoplastic Process	2780	385	0.01		1	1	0	2016	2016
ACE2	59272	Left ventricular diastolic dysfunction	C1273070	disease	Cardiovascular Diseases	Disease or Syndrome	31	1	0.01		1	1	0	2018	2018
ACE2	59272	Postoperative pneumonia	C1279386	disease	Pathological Conditions, Signs and Symptoms; Infections; Respiratory Tract Diseases	Disease or Syndrome	11	0	0.01		1	1	0	2018	2018
ACE2	59272	ANOPHTHALMIA AND PULMONARY HYPOPLASIA	C1832661	disease	Congenital, Hereditary, and Neonatal Diseases and Abnormalities; Eye Diseases; Respiratory Tract Diseases	Disease or Syndrome	1410	80	0.01		1	1	0	2009	2009
ACE2	59272	Respiratory morbidity	C1301752	disease		Disease or Syndrome	18	0	0.01		1	1	0	2012	2012
ACE2	59272	Primary malignant neoplasm	C1306459	group	Neoplasms	Neoplastic Process	8221	1374	0.01		1	1	0	2017	2017
ACE2	59272	Papillary Renal Cell Carcinoma	C1306837	disease	Neoplasms; Female Urogenital Diseases and Pregnancy Complications; Male Urogenital Diseases	Neoplastic Process	223	3	0.01		1	1	0	2017	2017
ACE2	59272	Pancreatic Ductal Adenocarcinoma	C1335302	disease	Digestive System Diseases; Neoplasms; Endocrine System Diseases	Neoplastic Process	970	22	0.01		1	1	0	2009	2009
ACE2	59272	Benign Prostatic Hyperplasia	C1704272	disease	Male Urogenital Diseases	Disease or Syndrome	770	91	0.01		1	1	0	2018	2018
ACE2	59272	Cancer cachexia	C1391732	disease		Neoplastic Process	110	1	0.01		1	1	0	2019	2019
ACE2	59272	Associated Pulmonary Arterial Hypertension	C1701938	disease	Respiratory Tract Diseases	Disease or Syndrome	22	4	0.01		1	1	0	2019	2019
ACE2	59272	FRIEDREICH ATAXIA 1	C1856689	disease	Congenital, Hereditary, and Neonatal Diseases and Abnormalities; Nutritional and Metabolic Diseases; Nervous System Diseases	Disease or Syndrome	119	24	0.01		1	1	0	2011	2011
ACE2	59272	Aortic valve disorder	C1260873	disease	Cardiovascular Diseases	Disease or Syndrome	58	0	0.01		1	1	0	2011	2011
ACE2	59272	Venous Thromboembolism	C1861172	phenotype	Cardiovascular Diseases	Disease or Syndrome	378	408	0.01		1	1	0	2007	2007
ACE2	59272	hypertensive nephropathy	C0848548	disease	Female Urogenital Diseases and Pregnancy Complications; Male Urogenital Diseases; Cardiovascular Diseases	Disease or Syndrome	55	8	0.01		1	1	0	2017	2017
ACE2	59272	Vascular inflammations	C0947751	phenotype	Cardiovascular Diseases	Disease or Syndrome	305	3	0.01		1	1	0	2019	2019
ACE2	59272	Sarcopenia	C0872084	phenotype	Pathological Conditions, Signs and Symptoms; Nervous System Diseases	Disease or Syndrome	164	10	0.01		1	1	0	2019	2019
ACE2	59272	Infectious Lung Disorder	C0876973	group	Infections; Respiratory Tract Diseases	Disease or Syndrome	185	1	0.01		1	1	0	2019	2019
ACE2	59272	Chronic kidney disease stage 5	C2316810	disease	Female Urogenital Diseases and Pregnancy Complications; Male Urogenital Diseases	Disease or Syndrome	666	194	0.01		1	1	0	2015	2015
ACE2	59272	Influenza A (H5N1)	C2076596	disease		Disease or Syndrome	15	0	0.01		1	1	0	2014	2014
ACE2	59272	Leukemia, B-Cell	C2004493	disease	Neoplasms; Immune System Diseases; Hemic and Lymphatic Diseases	Neoplastic Process	239	2	0.01		1	1	0	2019	2019
ACE2	59272	Acute Coronary Syndrome	C0948089	disease	Cardiovascular Diseases	Disease or Syndrome	440	139	0.01		1	1	0	2008	2008
ACE2	59272	Hypertensive left ventricular hypertrophy	C1997092	disease	Pathological Conditions, Signs and Symptoms; Cardiovascular Diseases	Disease or Syndrome	5	1	0.01		1	1	0	2019	2019
ACE2	59272	Tubulointerstitial fibrosis	C1969372	phenotype		Disease or Syndrome	328	0	0.01		1	1	0	2011	2011
ACE2	59272	Atherothrombosis	C1963943	disease		Acquired Abnormality	115	15	0.01		1	1	0	2008	2008
ACE2	59272	Tumor Angiogenesis	C1519670	phenotype	Pathological Conditions, Signs and Symptoms	Neoplastic Process	822	5	0.01		1	1	0	2016	2016
ACE2	59272	Respiratory syncytial virus (RSV) infection in conditions classified elsewhere and of unspecified site	C0375023	disease		Disease or Syndrome	467	14	0.01		1	1	0	2017	2017
ACE2	59272	Periodontitis	C0031099	disease	Stomatognathic Diseases	Disease or Syndrome	682	116	0.01		1	1	0	2019	2019
ACE2	59272	Meconium Aspiration Syndrome	C0025048	phenotype	Congenital, Hereditary, and Neonatal Diseases and Abnormalities; Female Urogenital Diseases and Pregnancy Complications; Respiratory Tract Diseases	Disease or Syndrome	38	1	0.01		1	1	0	2019	2019
ACE2	59272	Malaria, Cerebral	C0024534	disease	Infections; Nervous System Diseases	Disease or Syndrome	148	34	0.01		1	1	0	2010	2010
ACE2	59272	Chronic Lymphocytic Leukemia	C0023434	disease	Neoplasms; Immune System Diseases; Hemic and Lymphatic Diseases	Neoplastic Process	1447	291	0.01		1	1	0	2019	2019
ACE2	59272	leukemia	C0023418	disease	Neoplasms	Neoplastic Process	2111	144	0.01		0	1	0	2019	2019
ACE2	59272	Kwashiorkor	C0022806	disease	Nutritional and Metabolic Diseases	Disease or Syndrome	19	0	0.01		1	1	0	2017	2017
ACE2	59272	Kidney Failure, Chronic	C0022661	disease	Female Urogenital Diseases and Pregnancy Complications; Male Urogenital Diseases	Disease or Syndrome	827	425	0.01		1	1	0	2015	2015
ACE2	59272	Kidney Failure, Acute	C0022660	disease	Female Urogenital Diseases and Pregnancy Complications; Male Urogenital Diseases	Disease or Syndrome	826	32	0.01		1	1	0	2018	2018
ACE2	59272	Jaundice, Obstructive	C0022354	disease	Pathological Conditions, Signs and Symptoms	Disease or Syndrome	66	0	0.01		1	1	0	2019	2019
ACE2	59272	Hypotension, Orthostatic	C0020651	phenotype	Nervous System Diseases; Cardiovascular Diseases	Disease or Syndrome	82	21	0.01		0	1	0	2009	2009
ACE2	59272	Metabolic Diseases	C0025517	group	Nutritional and Metabolic Diseases	Disease or Syndrome	945	50	0.01		1	1	0	2019	2019
ACE2	59272	Mitral Valve Prolapse Syndrome	C0026267	disease	Cardiovascular Diseases	Disease or Syndrome	111	29	0.01		1	1	0	2003	2003
ACE2	59272	Periodontal Diseases	C0031090	group	Stomatognathic Diseases	Disease or Syndrome	326	22	0.01		1	1	0	2019	2019
ACE2	59272	Parkinson Disease	C0030567	disease	Nervous System Diseases	Disease or Syndrome	2078	990	0.01		1	1	0	2007	2007
ACE2	59272	Pancreatitis	C0030305	disease	Digestive System Diseases	Disease or Syndrome	502	80	0.01		1	1	0	2018	2018
ACE2	59272	Osteopenia	C0029453	disease	Nutritional and Metabolic Diseases; Musculoskeletal Diseases	Disease or Syndrome	845	61	0.01		0	1	0	2019	2019
ACE2	59272	Neuromyelitis Optica	C0027873	disease	Eye Diseases; Immune System Diseases; Nervous System Diseases	Disease or Syndrome	171	45	0.01		1	1	0	2010	2010
ACE2	59272	Neuralgia	C0027796	phenotype	Pathological Conditions, Signs and Symptoms; Nervous System Diseases	Sign or Symptom	767	16	0.01		1	1	0	2019	2019
ACE2	59272	Nephrotic Syndrome	C0027726	group	Female Urogenital Diseases and Pregnancy Complications; Male Urogenital Diseases	Disease or Syndrome	384	45	0.01		1	1	0	2012	2012
ACE2	59272	Nephritis	C0027697	disease	Female Urogenital Diseases and Pregnancy Complications; Male Urogenital Diseases	Disease or Syndrome	296	40	0.01		1	1	0	2013	2013
ACE2	59272	Multiple Sclerosis	C0026769	disease	Immune System Diseases; Nervous System Diseases	Disease or Syndrome	1800	1022	0.01		1	1	0	2010	2010
ACE2	59272	Renal hypertension	C0020544	disease	Female Urogenital Diseases and Pregnancy Complications; Male Urogenital Diseases; Cardiovascular Diseases	Disease or Syndrome	36	3	0.01		1	1	0	2011	2011
ACE2	59272	Membranous glomerulonephritis	C0017665	disease	Female Urogenital Diseases and Pregnancy Complications; Male Urogenital Diseases; Immune System Diseases	Disease or Syndrome	197	33	0.01		1	1	0	2011	2011
ACE2	59272	Malignant neoplasm of thyroid	C0007115	disease	Neoplasms; Endocrine System Diseases	Neoplastic Process	949	103	0.01		1	1	0	2019	2019
ACE2	59272	Malignant Neoplasms	C0006826	group	Neoplasms	Neoplastic Process	8621	1641	0.01		1	1	0	2017	2017
ACE2	59272	Pneumonia, Bacterial	C0004626	group	Infections; Respiratory Tract Diseases	Disease or Syndrome	66	2	0.01		1	1	0	2019	2019
ACE2	59272	Bacterial Infections	C0004623	group	Infections	Disease or Syndrome	616	17	0.01		1	1	0	2019	2019
ACE2	59272	Ataxia Telangiectasia	C0004135	disease	Congenital, Hereditary, and Neonatal Diseases and Abnormalities; Nutritional and Metabolic Diseases; Immune System Diseases; Nervous System Diseases; Cardiovascular Diseases	Disease or Syndrome	384	698	0.01		1	1	0	2018	2018
ACE2	59272	Cardiac Arrhythmia	C0003811	phenotype	Pathological Conditions, Signs and Symptoms; Cardiovascular Diseases	Disease or Syndrome	559	111	0.01		1	1	0	2017	2017
ACE2	59272	Aortic Valve Insufficiency	C0003504	disease	Cardiovascular Diseases	Disease or Syndrome	377	8	0.01		1	1	0	2011	2011
ACE2	59272	Aortic coarctation	C0003492	disease	Congenital, Hereditary, and Neonatal Diseases and Abnormalities; Cardiovascular Diseases	Congenital Abnormality	88	6	0.01		1	1	0	2019	2019
ACE2	59272	Anaplasia	C0002793	disease	Pathological Conditions, Signs and Symptoms; Neoplasms	Neoplastic Process	538	7	0.01		1	1	0	2018	2018
ACE2	59272	Squamous cell carcinoma	C0007137	disease	Neoplasms	Neoplastic Process	2507	257	0.01		1	1	0	2017	2017
ACE2	59272	Intracranial Aneurysm	C0007766	disease	Nervous System Diseases; Cardiovascular Diseases	Disease or Syndrome	311	150	0.01		1	1	0	2006	2006
ACE2	59272	IGA Glomerulonephritis	C0017661	disease	Female Urogenital Diseases and Pregnancy Complications; Male Urogenital Diseases; Immune System Diseases	Disease or Syndrome	456	130	0.01		1	1	0	2011	2011
ACE2	59272	Encephalitis	C0014038	disease	Nervous System Diseases	Disease or Syndrome	324	18	0.01		1	1	0	2008	2008
ACE2	59272	Presenile dementia	C0011265	disease	Nervous System Diseases; Mental Disorders	Mental or Behavioral Dysfunction	718	159	0.01		1	1	0	2010	2010
ACE2	59272	Crohn Disease	C0010346	disease	Digestive System Diseases	Disease or Syndrome	1382	1147	0.01		1	1	0	2019	2019
ACE2	59272	Coughing	C0010200	phenotype	Pathological Conditions, Signs and Symptoms; Respiratory Tract Diseases	Sign or Symptom	235	16	0.01		1	1	0	2001	2001
ACE2	59272	Ulcerative Colitis	C0009324	disease	Digestive System Diseases	Disease or Syndrome	1458	827	0.01		1	1	0	2019	2019
ACE2	59272	Cognition Disorders	C0009241	group	Mental Disorders	Mental or Behavioral Dysfunction	607	47	0.01		1	1	0	2018	2018
ACE2	59272	Cerebrovascular Disorders	C0007820	group	Nervous System Diseases; Cardiovascular Diseases	Disease or Syndrome	233	56	0.01		1	1	0	2018	2018
ACE2	59272	Cerebral Infarction	C0007785	disease	Pathological Conditions, Signs and Symptoms; Nervous System Diseases; Cardiovascular Diseases	Disease or Syndrome	687	123	0.01		1	1	0	2013	2013
ACE2	59272	Alveolar Bone Loss	C0002382	disease	Musculoskeletal Diseases; Stomatognathic Diseases	Disease or Syndrome	101	0	0.01		1	1	0	2019	2019
ACE2	59272	Nonorganic psychosis	C0349204	disease	Mental Disorders	Mental or Behavioral Dysfunction	376	98	0.01		1	1	0	2007	2007
ACE2	59272	Gallbladder Carcinoma	C0235782	disease	Digestive System Diseases; Neoplasms	Neoplastic Process	498	75	0.01		1	1	0	2015	2015
ACE2	59272	Paroxysmal atrial fibrillation	C0235480	disease	Pathological Conditions, Signs and Symptoms; Cardiovascular Diseases	Disease or Syndrome	226	8	0.01		1	1	0	2017	2017
ACE2	59272	Psychological symptom	C0233397	phenotype		Sign or Symptom	33	12	0.01		1	1	1	2013	2013
ACE2	59272	Coronavirus Infections	C0206750	group	Infections	Disease or Syndrome	33	0	0.01		1	1	0	2009	2009
ACE2	59272	Follicular thyroid carcinoma	C0206682	disease	Neoplasms	Neoplastic Process	293	28	0.01		1	1	0	2019	2019
ACE2	59272	Lung Diseases, Interstitial	C0206062	group	Respiratory Tract Diseases	Disease or Syndrome	319	144	0.01		0	1	0	2017	2017
ACE2	59272	Follicular adenoma	C0205647	disease	Neoplasms	Neoplastic Process	183	5	0.01		1	1	0	2019	2019
ACE2	59272	Tumor Progression	C0178874	phenotype	Pathological Conditions, Signs and Symptoms	Neoplastic Process	3865	72	0.01		1	1	0	2009	2009
ACE2	59272	Migraine with Aura	C0154723	disease	Nervous System Diseases	Disease or Syndrome	87	56	0.01		1	1	0	2016	2016
ACE2	59272	Pancreatic carcinoma	C0235974	disease	Digestive System Diseases; Neoplasms; Endocrine System Diseases	Neoplastic Process	2689	322	0.01		1	1	0	2011	2011
ACE2	59272	Papillary thyroid carcinoma	C0238463	disease	Neoplasms; Endocrine System Diseases	Neoplastic Process	1348	204	0.01		1	1	0	2019	2019
ACE2	59272	Malignant neoplasm of pancreas	C0346647	disease	Digestive System Diseases; Neoplasms; Endocrine System Diseases	Neoplastic Process	2667	277	0.01		1	1	0	2011	2011
ACE2	59272	Dissection of aorta	C0340643	disease	Cardiovascular Diseases	Disease or Syndrome	152	16	0.01		1	1	0	2015	2015
ACE2	59272	Lone atrial fibrillation	C0340489	disease	Pathological Conditions, Signs and Symptoms; Cardiovascular Diseases	Disease or Syndrome	25	11	0.01		1	1	1	2013	2013
ACE2	59272	Impaired cognition	C0338656	disease	Mental Disorders	Mental or Behavioral Dysfunction	1630	348	0.01		1	1	0	2018	2018
ACE2	59272	Adenocarcinoma of colon	C0338106	disease	Digestive System Diseases; Neoplasms	Neoplastic Process	406	10	0.01		1	1	0	2012	2012
ACE2	59272	Intestinal metaplasia	C0334037	phenotype		Disease or Syndrome	266	24	0.01		1	1	0	2010	2010
ACE2	59272	Conventional (Clear Cell) Renal Cell Carcinoma	C0279702	disease	Neoplasms; Female Urogenital Diseases and Pregnancy Complications; Male Urogenital Diseases	Neoplastic Process	2346	222	0.01		1	1	0	2017	2017
ACE2	59272	Renal glomerular disease	C0268731	group	Pathological Conditions, Signs and Symptoms; Female Urogenital Diseases and Pregnancy Complications; Male Urogenital Diseases	Disease or Syndrome	221	7	0.01		1	1	0	2017	2017
ACE2	59272	Renal sclerosis with hypertension	C0264657	disease	Female Urogenital Diseases and Pregnancy Complications; Male Urogenital Diseases; Cardiovascular Diseases	Disease or Syndrome	29	9	0.01		1	1	0	2011	2011
ACE2	59272	Malignant neoplasm of gallbladder	C0153452	disease	Digestive System Diseases; Neoplasms	Neoplastic Process	425	81	0.01		1	1	0	2015	2015
ACE2	59272	Idiopathic pulmonary hypertension	C0152171	disease	Respiratory Tract Diseases; Cardiovascular Diseases	Disease or Syndrome	161	5	0.01		1	1	0	2018	2018
ACE2	59272	Skin lesion	C0037284	group	Skin and Connective Tissue Diseases	Disease or Syndrome	563	52	0.01		1	1	0	2013	2013
ACE2	59272	Shared Paranoid Disorder	C0036939	disease	Mental Disorders	Mental or Behavioral Dysfunction	27	10	0.01		1	1	0	2007	2007
ACE2	59272	Schizophrenia	C0036341	disease	Mental Disorders	Mental or Behavioral Dysfunction	2872	2897	0.01		1	1	0	2018	2018
ACE2	59272	Sarcoidosis, Pulmonary	C0036205	disease	Respiratory Tract Diseases; Hemic and Lymphatic Diseases	Disease or Syndrome	81	1	0.01		1	1	0	2005	2005
ACE2	59272	Sarcoidosis	C0036202	disease	Hemic and Lymphatic Diseases	Disease or Syndrome	413	787	0.01		0	1	0	2005	2005
ACE2	59272	Retinal Diseases	C0035309	group	Eye Diseases	Disease or Syndrome	714	56	0.01		1	1	0	2015	2015
ACE2	59272	Cor pulmonale	C0034072	disease	Cardiovascular Diseases	Disease or Syndrome	25	2	0.01		1	1	0	2015	2015
ACE2	59272	Psychotic Disorders	C0033975	group	Mental Disorders	Mental or Behavioral Dysfunction	560	179	0.01		1	1	0	2007	2007
ACE2	59272	Proteinuria	C0033687	phenotype	Pathological Conditions, Signs and Symptoms; Female Urogenital Diseases and Pregnancy Complications; Male Urogenital Diseases	Finding	239	20	0.01		1	1	0	2008	2008
ACE2	59272	Ankylosing spondylitis	C0038013	disease	Musculoskeletal Diseases	Disease or Syndrome	710	609	0.01		1	1	0	2016	2016
ACE2	59272	Subarachnoid Hemorrhage	C0038525	disease	Pathological Conditions, Signs and Symptoms; Nervous System Diseases; Cardiovascular Diseases	Disease or Syndrome	501	26	0.01		0	1	0	2019	2019
ACE2	59272	Adenocarcinoma of lung (disorder)	C0152013	disease	Neoplasms	Neoplastic Process	2438	563	0.01		1	1	0	2017	2017
ACE2	59272	Prostatic Diseases	C0033575	group	Male Urogenital Diseases	Disease or Syndrome	72	4	0.01		1	1	0	2018	2018
ACE2	59272	Migraine Disorders	C0149931	group	Nervous System Diseases	Disease or Syndrome	512	264	0.01		1	1	0	2010	2010
ACE2	59272	Bicuspid aortic valve	C0149630	disease	Cardiovascular Diseases	Congenital Abnormality	154	23	0.01		1	1	0	2014	2014
ACE2	59272	Cerebral Amyloid Angiopathy	C0085220	disease	Nutritional and Metabolic Diseases; Nervous System Diseases; Cardiovascular Diseases	Disease or Syndrome	65	22	0.01		1	1	0	2016	2016
ACE2	59272	Virus Diseases	C0042769	group	Infections	Disease or Syndrome	1471	42	0.01		1	1	0	2014	2014
ACE2	59272	Tracheal Diseases	C0040580	group	Respiratory Tract Diseases	Disease or Syndrome	155	1	0.01		0	1	0	2012	2012
ACE2	59272	Thyroid Neoplasm	C0040136	disease	Neoplasms; Endocrine System Diseases	Neoplastic Process	1164	135	0.01		1	1	0	2019	2019
ACE2	59272	Thrombocythemia, Essential	C0040028	disease	Hemic and Lymphatic Diseases	Disease or Syndrome	220	37	0.01		1	1	0	2015	2015
ACE2	59272	Polycythemia Vera	C0032463	disease	Neoplasms; Hemic and Lymphatic Diseases	Neoplastic Process	291	38	0.01		1	1	0	2015	2015
