# Supplementary material for: Network-Based Prediction of Side Effects of Repurposed Antihypertensive Sartans against COVID-19 via Proteome and Drug-Target Interactomes
Source: Proteomes. 2023 Jun 8;11(2):21. doi: 10.3390/proteomes11020021 (PMC10305495; doi:10.3390/proteomes11020021)
Supplement: Supplementary file 1 [file proteomes-11-00021-s001.zip › Gene_Ontology_BiNGO.xlsx]

## Sheet: Targets
AGTR1									JUN									PPARG									NR1I2									ACE2
GO-ID	p-value	corr p-value	x	n	X	N	Description	Genes in test set	GO-ID	p-value	corr p-value	x	n	X	N	Description	Genes in test set	GO-ID	p-value	corr p-value	x	n	X	N	Description	Genes in test set	GO-ID	p-value	corr p-value	x	n	X	N	Description	Genes in test set	GO-ID	p-value	corr p-value	x	n	X	N	Description	Genes in test set
1596	0.6475	9.4967	1	1	1	15444	angiotensin type I receptor activity	AGTR1	70412	7.1225	194.77	1	11	1	15444	R-SMAD binding	JUN	50544	2.59	34.821	1	4	1	15444	arachidonic acid binding	PPARG	3707	31.728	352.24	1	49	1	15444	steroid hormone receptor activity	NR1I2	1618	1.9425	36.908	1	3	1	15444	viral receptor activity	ACE2
10698	1.295	9.4967	1	2	1	15444	acetyltransferase activator activity	AGTR1	5100	18.778	194.77	1	29	1	15444	Rho GTPase activator activity	JUN	50542	3.885	34.821	1	6	1	15444	icosanoid binding	PPARG	4879	33.67	352.24	1	52	1	15444	ligand-dependent nuclear receptor activity	NR1I2	4180	23.958	168.13	1	37	1	15444	carboxypeptidase activity	ACE2
31711	1.295	9.4967	1	2	1	15444	bradykinin receptor binding	AGTR1	3705	24.605	194.77	1	38	1	15444	RNA polymerase II transcription factor activity, enhancer binding	JUN	50543	3.885	34.821	1	6	1	15444	icosatetraenoic acid binding	PPARG	8144	44.03	352.24	1	68	1	15444	drug binding	NR1I2	1948	26.548	168.13	1	41	1	15444	glycoprotein binding	ACE2
4945	2.59	11.396	1	4	1	15444	angiotensin type II receptor activity	AGTR1	35326	24.605	194.77	1	38	1	15444	enhancer binding	JUN	33613	5.18	34.821	1	8	1	15444	transcription activator binding	PPARG										8238	52.448	249.13	1	81	1	15444	exopeptidase activity	ACE2
1595	2.59	11.396	1	4	1	15444	angiotensin receptor activity	AGTR1	46332	30.433	194.77	1	47	1	15444	SMAD binding	JUN	4955	5.8275	34.821	1	9	1	15444	prostaglandin receptor activity	PPARG
8528	73.168	229.96	1	113	1	15444	peptide receptor activity, G-protein coupled	AGTR1	3690	61.513	269.36	1	95	1	15444	double-stranded DNA binding	JUN	46965	5.8275	34.821	1	9	1	15444	retinoid X receptor binding	PPARG
1653	73.168	229.96	1	113	1	15444	peptide receptor activity	AGTR1	5099	63.455	269.36	1	98	1	15444	Ras GTPase activator activity	JUN	4953	6.475	34.821	1	10	1	15444	icosanoid receptor activity	PPARG
1664	87.413	240.38	1	135	1	15444	G-protein-coupled receptor binding	AGTR1	10843	73.168	269.36	1	113	1	15444	promoter binding	JUN	4954	6.475	34.821	1	10	1	15444	prostanoid receptor activity	PPARG
42277	133.39	306.27	1	206	1	15444	peptide binding	AGTR1	44212	75.758	269.36	1	117	1	15444	DNA regulatory region binding	JUN	42974	7.1225	34.821	1	11	1	15444	retinoic acid receptor binding	PPARG
46982	139.21	306.27	1	215	1	15444	protein heterodimerization activity	AGTR1	43566	93.24	298.37	1	144	1	15444	structure-specific DNA binding	JUN	5504	24.605	101.01	1	38	1	15444	fatty acid binding	PPARG
8047	224.04	448.07	1	346	1	15444	enzyme activator activity	AGTR1	3713	139.21	352.24	1	215	1	15444	transcription coactivator activity	JUN	16566	25.253	101.01	1	39	1	15444	specific transcriptional repressor activity	PPARG
									46982	139.21	352.24	1	215	1	15444	protein heterodimerization activity	JUN	3707	31.728	113.96	1	49	1	15444	steroid hormone receptor activity	PPARG
									5096	148.28	352.24	1	229	1	15444	GTPase activator activity	JUN	4879	33.67	113.96	1	52	1	15444	ligand-dependent nuclear receptor activity	PPARG
									3702	154.11	352.24	1	238	1	15444	RNA polymerase II transcription factor activity	JUN	33293	38.85	122.1	1	60	1	15444	monocarboxylic acid binding	PPARG
									5083	187.78	400.59	1	290	1	15444	small GTPase regulator activity	JUN	8144	44.03	129.15	1	68	1	15444	drug binding	PPARG
									16564	216.27	417.85	1	334	1	15444	transcription repressor activity	JUN	35257	51.153	140.67	1	79	1	15444	nuclear hormone receptor binding	PPARG
									8047	224.04	417.85	1	346	1	15444	enzyme activator activity	JUN	51427	58.275	150.83	1	90	1	15444	hormone receptor binding	PPARG
									3712	235.04	417.85	1	363	1	15444	transcription cofactor activity	JUN	10843	73.168	175.44	1	113	1	15444	promoter binding	PPARG
									30695	269.36	423.28	1	416	1	15444	GTPase regulator activity	JUN	44212	75.758	175.44	1	117	1	15444	DNA regulatory region binding	PPARG
									60589	275.19	423.28	1	425	1	15444	nucleoside-triphosphatase regulator activity	JUN	31406	95.83	210.83	1	148	1	15444	carboxylic acid binding	PPARG
									16563	277.78	423.28	1	429	1	15444	transcription activator activity	JUN	3682	111.37	233.35	1	172	1	15444	chromatin binding	PPARG
									8134	338	491.63	1	522	1	15444	transcription factor binding	JUN	16564	216.27	432.53	1	334	1	15444	transcription repressor activity	PPARG
AGTR1/JUN/PPARG
GO-ID	p-value	corr p-value	x	n	X	N	Description	Genes in test set
10843	1.5843	46.62	2	113	3	15444	promoter binding	JUN|PPARG
44212	1.6987	46.62	2	117	3	15444	DNA regulatory region binding	JUN|PPARG
1596	1.9425	46.62	1	1	3	15444	angiotensin type I receptor activity	AGTR1
10698	3.8848	55.94	1	2	3	15444	acetyltransferase activator activity	AGTR1
31711	3.8848	55.94	1	2	3	15444	bradykinin receptor binding	AGTR1
46982	5.7342	62.148	2	215	3	15444	protein heterodimerization activity	JUN|AGTR1
1595	7.7685	62.148	1	4	3	15444	angiotensin receptor activity	AGTR1
4945	7.7685	62.148	1	4	3	15444	angiotensin type II receptor activity	AGTR1
50544	7.7685	62.148	1	4	3	15444	arachidonic acid binding	PPARG
50542	11.651	76.263	1	6	3	15444	icosanoid binding	PPARG
50543	11.651	76.263	1	6	3	15444	icosatetraenoic acid binding	PPARG
16564	13.79	76.873	2	334	3	15444	transcription repressor activity	JUN|PPARG
8047	14.792	76.873	2	346	3	15444	enzyme activator activity	JUN|AGTR1
33613	15.533	76.873	1	8	3	15444	transcription activator binding	PPARG
4955	17.473	76.873	1	9	3	15444	prostaglandin receptor activity	PPARG
46965	17.473	76.873	1	9	3	15444	retinoid X receptor binding	PPARG
4953	19.414	76.873	1	10	3	15444	icosanoid receptor activity	PPARG
4954	19.414	76.873	1	10	3	15444	prostanoid receptor activity	PPARG
70412	21.354	76.873	1	11	3	15444	R-SMAD binding	JUN
42974	21.354	76.873	1	11	3	15444	retinoic acid receptor binding	PPARG
16563	22.67	77.725	2	429	3	15444	transcription activator activity	JUN|PPARG
8134	33.441	109.44	2	522	3	15444	transcription factor binding	JUN|PPARG
46983	40.907	128.06	2	578	3	15444	protein dimerization activity	JUN|AGTR1
43565	48.95	146.85	2	633	3	15444	sequence-specific DNA binding	JUN|PPARG
5100	56.23	161.94	1	29	3	15444	Rho GTPase activator activity	JUN
5504	73.638	187.63	1	38	3	15444	fatty acid binding	PPARG
3705	73.638	187.63	1	38	3	15444	RNA polymerase II transcription factor activity, enhancer binding	JUN
35326	73.638	187.63	1	38	3	15444	enhancer binding	JUN
16566	75.571	187.63	1	39	3	15444	specific transcriptional repressor activity	PPARG
4930	88.462	204.81	2	855	3	15444	G-protein coupled receptor activity	AGTR1|PPARG
30234	89.481	204.81	2	860	3	15444	enzyme regulator activity	JUN|AGTR1
46332	91.026	204.81	1	47	3	15444	SMAD binding	JUN
3707	94.887	207.03	1	49	3	15444	steroid hormone receptor activity	PPARG
4879	100.68	211	1	52	3	15444	ligand-dependent nuclear receptor activity	PPARG
5102	102.57	211	2	922	3	15444	receptor binding	AGTR1|PPARG
3700	108.76	217.52	2	950	3	15444	transcription factor activity	JUN|PPARG
33293	116.11	225.93	1	60	3	15444	monocarboxylic acid binding	PPARG
8144	131.52	249.19	1	68	3	15444	drug binding	PPARG
35257	152.68	281.88	1	79	3	15444	nuclear hormone receptor binding	PPARG
51427	173.82	312.88	1	90	3	15444	hormone receptor binding	PPARG
3690	183.42	316.94	1	95	3	15444	double-stranded DNA binding	JUN
5099	189.17	316.94	1	98	3	15444	Ras GTPase activator activity	JUN
4888	189.28	316.94	2	1262	3	15444	transmembrane receptor activity	AGTR1|PPARG
8528	217.91	348.66	1	113	3	15444	peptide receptor activity, G-protein coupled	AGTR1
1653	217.91	348.66	1	113	3	15444	peptide receptor activity	AGTR1
1664	259.97	406.91	1	135	3	15444	G-protein-coupled receptor binding	AGTR1
30528	266.93	408.91	2	1507	3	15444	transcription regulator activity	JUN|PPARG
43566	277.14	415.71	1	144	3	15444	structure-specific DNA binding	JUN
31406	284.76	418.43	1	148	3	15444	carboxylic acid binding	PPARG
3682	330.42	467.81	1	172	3	15444	chromatin binding	PPARG
4872	331.36	467.81	2	1686	3	15444	receptor activity	AGTR1|PPARG
