# Supplementary material for: Network-Based Prediction of Side Effects of Repurposed Antihypertensive Sartans against COVID-19 via Proteome and Drug-Target Interactomes
Source: Proteomes. 2023 Jun 8;11(2):21. doi: 10.3390/proteomes11020021 (PMC10305495; doi:10.3390/proteomes11020021)
Supplement: Supplementary file 1 [file proteomes-11-00021-s001.zip › Gene_Ontology_Panther.xlsx]

## Sheet: Sartans_First_Neighbors
Analysis Type:	PANTHER Overrepresentation Test (Released 20221013)
Annotation Version and Release Date:	GO Ontology database DOI: 10.5281/zenodo.7709866 Released 2023-03-06
Analyzed List:	upload_1 (Homo sapiens)
Reference List:	Homo sapiens (all genes in database)
Test Type:	FISHER
Correction:	FDR
GO molecular function complete	Homo sapiens - REFLIST (20589)	upload_1 (339)	upload_1 (expected)	upload_1 (over/under)	upload_1 (fold Enrichment)	upload_1 (raw P-value)	upload_1 (FDR)
peptide 2-hydroxyisobutyryltransferase activity (GO:0106226)	2	2	.03	+	60.73	1.54E-03	5.04E-02
peptide butyryltransferase activity (GO:0140065)	2	2	.03	+	60.73	1.54E-03	5.01E-02
peptide crotonyltransferase activity (GO:0140064)	2	2	.03	+	60.73	1.54E-03	4.98E-02
sumo-dependent protein binding (GO:0140037)	2	2	.03	+	60.73	1.54E-03	4.95E-02
histone H3K9 acetyltransferase activity (GO:0043992)	2	2	.03	+	60.73	1.54E-03	4.92E-02
pyrimidine-specific mismatch base pair DNA N-glycosylase activity (GO:0008263)	2	2	.03	+	60.73	1.54E-03	4.89E-02
phosphothreonine residue binding (GO:0050816)	3	3	.05	+	60.73	8.13E-05	3.77E-03
histone H2B acetyltransferase activity (GO:0044013)	2	2	.03	+	60.73	1.54E-03	4.86E-02
DNA binding domain binding (GO:0050692)	4	3	.07	+	45.55	1.40E-04	6.07E-03
nuclear retinoid X receptor binding (GO:0046965)	15	10	.25	+	40.49	2.87E-12	3.03E-10
retinoic acid-responsive element binding (GO:0044323)	6	4	.10	+	40.49	1.32E-05	7.08E-04
aryl hydrocarbon receptor binding (GO:0017162)	8	5	.13	+	37.96	1.25E-06	7.63E-05
small protein activating enzyme binding (GO:0044388)	5	3	.08	+	36.44	2.22E-04	8.99E-03
TFIIB-class transcription factor binding (GO:0001093)	5	3	.08	+	36.44	2.22E-04	8.91E-03
nuclear retinoic acid receptor binding (GO:0042974)	24	14	.40	+	35.43	4.46E-16	6.64E-14
LBD domain binding (GO:0050693)	7	4	.12	+	34.71	2.04E-05	1.06E-03
nuclear glucocorticoid receptor binding (GO:0035259)	13	7	.21	+	32.70	1.78E-08	1.34E-06
cAMP response element binding (GO:0035497)	12	6	.20	+	30.37	2.72E-07	1.74E-05
5'-deoxyribose-5-phosphate lyase activity (GO:0051575)	6	3	.10	+	30.37	3.29E-04	1.28E-02
histone deacetylase regulator activity (GO:0035033)	6	3	.10	+	30.37	3.29E-04	1.27E-02
protein tag (GO:0031386)	14	6	.23	+	26.03	5.53E-07	3.45E-05
cAMP response element binding protein binding (GO:0008140)	10	4	.16	+	24.29	5.95E-05	2.90E-03
RNA polymerase II core promoter sequence-specific DNA binding (GO:0000979)	18	7	.30	+	23.62	1.03E-07	7.03E-06
angiotensin receptor binding (GO:0031701)	8	3	.13	+	22.78	6.31E-04	2.36E-02
leucine zipper domain binding (GO:0043522)	11	4	.18	+	22.09	8.02E-05	3.75E-03
transcription coactivator binding (GO:0001223)	47	16	.77	+	20.68	2.90E-15	3.97E-13
armadillo repeat domain binding (GO:0070016)	9	3	.15	+	20.24	8.31E-04	3.00E-02
STAT family protein binding (GO:0097677)	12	4	.20	+	20.24	1.06E-04	4.68E-03
double-stranded telomeric DNA binding (GO:0003691)	9	3	.15	+	20.24	8.31E-04	2.98E-02
nuclear thyroid hormone receptor binding (GO:0046966)	29	9	.48	+	18.85	7.45E-09	6.07E-07
transcription regulator activator activity (GO:0140537)	13	4	.21	+	18.69	1.36E-04	5.94E-03
arrestin family protein binding (GO:1990763)	10	3	.16	+	18.22	1.07E-03	3.72E-02
nuclear receptor activity (GO:0004879)	50	15	.82	+	18.22	1.02E-13	1.28E-11
ligand-activated transcription factor activity (GO:0098531)	50	15	.82	+	18.22	1.02E-13	1.25E-11
peroxisome proliferator activated receptor binding (GO:0042975)	10	3	.16	+	18.22	1.07E-03	3.70E-02
nuclear receptor binding (GO:0016922)	140	42	2.31	+	18.22	2.27E-36	6.75E-34
R-SMAD binding (GO:0070412)	24	7	.40	+	17.71	5.18E-07	3.27E-05
histone acetyltransferase activity (GO:0004402)	42	12	.69	+	17.35	5.01E-11	4.97E-09
histone H3 acetyltransferase activity (GO:0010484)	14	4	.23	+	17.35	1.73E-04	7.29E-03
estrogen response element binding (GO:0034056)	11	3	.18	+	16.56	1.34E-03	4.53E-02
co-SMAD binding (GO:0070410)	11	3	.18	+	16.56	1.34E-03	4.50E-02
protein kinase B binding (GO:0043422)	11	3	.18	+	16.56	1.34E-03	4.47E-02
nuclear estrogen receptor binding (GO:0030331)	41	11	.68	+	16.29	5.72E-10	5.08E-08
transcription coregulator binding (GO:0001221)	116	31	1.91	+	16.23	9.01E-26	1.69E-23
nuclear vitamin D receptor binding (GO:0042809)	15	4	.25	+	16.20	2.16E-04	8.82E-03
peptide-lysine-N-acetyltransferase activity (GO:0061733)	45	12	.74	+	16.20	9.89E-11	9.44E-09
p53 binding (GO:0002039)	69	18	1.14	+	15.84	2.63E-15	3.69E-13
SUMO transferase activity (GO:0019789)	27	7	.44	+	15.75	1.02E-06	6.27E-05
LRR domain binding (GO:0030275)	16	4	.26	+	15.18	2.67E-04	1.06E-02
promoter-specific chromatin binding (GO:1990841)	64	16	1.05	+	15.18	1.67E-13	1.91E-11
peptide N-acetyltransferase activity (GO:0034212)	50	12	.82	+	14.58	2.81E-10	2.58E-08
core promoter sequence-specific DNA binding (GO:0001046)	42	10	.69	+	14.46	9.43E-09	7.22E-07
nuclear receptor coactivator activity (GO:0030374)	56	13	.92	+	14.10	7.19E-11	6.99E-09
nuclear steroid receptor activity (GO:0003707)	26	6	.43	+	14.02	1.10E-05	6.10E-04
RNA polymerase II general transcription initiation factor binding (GO:0001091)	26	6	.43	+	14.02	1.10E-05	6.03E-04
histone acetyltransferase binding (GO:0035035)	22	5	.36	+	13.80	6.52E-05	3.14E-03
histone H4 acetyltransferase activity (GO:0010485)	22	5	.36	+	13.80	6.52E-05	3.11E-03
RNA polymerase II-specific DNA-binding transcription factor binding (GO:0061629)	354	79	5.83	+	13.55	2.72E-60	3.43E-57
proline-rich region binding (GO:0070064)	19	4	.31	+	12.79	4.69E-04	1.79E-02
DNA binding, bending (GO:0008301)	19	4	.31	+	12.79	4.69E-04	1.77E-02
DNA-binding transcription factor binding (GO:0140297)	488	102	8.03	+	12.69	1.90E-76	4.81E-73
bHLH transcription factor binding (GO:0043425)	31	6	.51	+	11.76	2.63E-05	1.34E-03
transcription corepressor binding (GO:0001222)	47	9	.77	+	11.63	2.68E-07	1.74E-05
general transcription initiation factor binding (GO:0140296)	53	10	.87	+	11.46	6.50E-08	4.57E-06
N-acetyltransferase activity (GO:0008080)	69	13	1.14	+	11.44	6.86E-10	5.99E-08
transcription regulator inhibitor activity (GO:0140416)	27	5	.44	+	11.25	1.52E-04	6.47E-03
transcription factor binding (GO:0008134)	611	113	10.06	+	11.23	3.09E-80	1.56E-76
histone deacetylase activity (GO:0004407)	22	4	.36	+	11.04	7.63E-04	2.80E-02
protein lysine deacetylase activity (GO:0033558)	23	4	.38	+	10.56	8.84E-04	3.13E-02
protein phosphatase 2A binding (GO:0051721)	29	5	.48	+	10.47	2.05E-04	8.42E-03
histone deacetylase binding (GO:0042826)	123	21	2.03	+	10.37	1.99E-14	2.58E-12
protein kinase C binding (GO:0005080)	48	8	.79	+	10.12	3.15E-06	1.90E-04
basal RNA polymerase II transcription machinery binding (GO:0001099)	61	10	1.00	+	9.96	2.10E-07	1.39E-05
basal transcription machinery binding (GO:0001098)	61	10	1.00	+	9.96	2.10E-07	1.38E-05
TBP-class protein binding (GO:0017025)	25	4	.41	+	9.72	1.17E-03	4.01E-02
chromatin DNA binding (GO:0031490)	119	19	1.96	+	9.70	1.03E-12	1.13E-10
NF-kappaB binding (GO:0051059)	32	5	.53	+	9.49	3.08E-04	1.21E-02
nuclear androgen receptor binding (GO:0050681)	26	4	.43	+	9.34	1.33E-03	4.51E-02
disordered domain specific binding (GO:0097718)	33	5	.54	+	9.20	3.50E-04	1.34E-02
N-acyltransferase activity (GO:0016410)	95	14	1.56	+	8.95	2.63E-09	2.21E-07
SMAD binding (GO:0046332)	77	11	1.27	+	8.68	1.80E-07	1.22E-05
tau protein binding (GO:0048156)	43	6	.71	+	8.47	1.34E-04	5.91E-03
E-box binding (GO:0070888)	59	8	.97	+	8.24	1.24E-05	6.74E-04
acetyltransferase activity (GO:0016407)	96	13	1.58	+	8.22	2.43E-08	1.81E-06
transcription coactivator activity (GO:0003713)	288	39	4.74	+	8.22	1.43E-22	2.59E-20
beta-catenin binding (GO:0008013)	89	12	1.47	+	8.19	8.81E-08	6.11E-06
DNA-binding transcription activator activity, RNA polymerase II-specific (GO:0001228)	477	63	7.85	+	8.02	1.07E-35	2.71E-33
DNA-binding transcription activator activity (GO:0001216)	481	63	7.92	+	7.95	1.66E-35	4.01E-33
transcription corepressor activity (GO:0003714)	191	24	3.14	+	7.63	1.17E-13	1.40E-11
damaged DNA binding (GO:0003684)	73	9	1.20	+	7.49	7.16E-06	4.11E-04
SH2 domain binding (GO:0042169)	41	5	.68	+	7.41	8.61E-04	3.07E-02
transcription coregulator activity (GO:0003712)	510	62	8.40	+	7.38	2.93E-33	5.93E-31
histone modifying activity (GO:0140993)	193	23	3.18	+	7.24	1.04E-12	1.12E-10
DNA helicase activity (GO:0003678)	59	7	.97	+	7.21	9.44E-05	4.22E-03
ubiquitin-like protein ligase binding (GO:0044389)	324	38	5.33	+	7.12	4.74E-20	7.99E-18
chromatin binding (GO:0003682)	586	67	9.65	+	6.94	1.67E-34	3.67E-32
ubiquitin protein ligase binding (GO:0031625)	305	32	5.02	+	6.37	8.94E-16	1.29E-13
protein phosphatase binding (GO:0019903)	144	15	2.37	+	6.33	5.04E-08	3.64E-06
RNA polymerase binding (GO:0070063)	60	6	.99	+	6.07	6.93E-04	2.58E-02
RNA polymerase II cis-regulatory region sequence-specific DNA binding (GO:0000978)	1175	107	19.35	+	5.53	1.02E-47	4.31E-45
cis-regulatory region sequence-specific DNA binding (GO:0000987)	1197	107	19.71	+	5.43	5.28E-47	2.05E-44
phosphatase binding (GO:0019902)	191	17	3.14	+	5.41	5.45E-08	3.88E-06
transcription regulator activity (GO:0140110)	1761	156	29.00	+	5.38	4.87E-72	8.21E-69
transcription cis-regulatory region binding (GO:0000976)	1417	124	23.33	+	5.31	1.72E-54	9.66E-52
transcription regulatory region nucleic acid binding (GO:0001067)	1419	124	23.36	+	5.31	1.99E-54	1.01E-51
RNA polymerase II transcription regulatory region sequence-specific DNA binding (GO:0000977)	1306	113	21.50	+	5.25	1.30E-48	5.97E-46
sequence-specific double-stranded DNA binding (GO:1990837)	1494	127	24.60	+	5.16	1.14E-54	8.26E-52
protein heterodimerization activity (GO:0046982)	325	27	5.35	+	5.05	2.64E-11	2.72E-09
double-stranded DNA binding (GO:0003690)	1590	132	26.18	+	5.04	4.99E-56	5.05E-53
sequence-specific DNA binding (GO:0043565)	1611	131	26.53	+	4.94	1.47E-54	9.31E-52
DNA-binding transcription factor activity, RNA polymerase II-specific (GO:0000981)	1200	97	19.76	+	4.91	9.09E-39	3.06E-36
DNA-binding transcription repressor activity (GO:0001217)	319	25	5.25	+	4.76	4.59E-10	4.14E-08
ATP-dependent activity, acting on DNA (GO:0008094)	128	10	2.11	+	4.74	8.62E-05	3.89E-03
DNA-binding transcription factor activity (GO:0003700)	1257	97	20.70	+	4.69	3.43E-37	1.09E-34
helicase activity (GO:0004386)	157	12	2.59	+	4.64	2.10E-05	1.09E-03
protein domain specific binding (GO:0019904)	666	49	10.97	+	4.47	1.08E-17	1.65E-15
DNA-binding transcription repressor activity, RNA polymerase II-specific (GO:0001227)	314	23	5.17	+	4.45	7.69E-09	6.17E-07
ubiquitin-like protein binding (GO:0032182)	118	8	1.94	+	4.12	1.05E-03	3.68E-02
DNA binding (GO:0003677)	2523	160	41.54	+	3.85	6.91E-55	5.82E-52
kinase binding (GO:0019900)	779	49	12.83	+	3.82	3.66E-15	4.87E-13
protein kinase binding (GO:0019901)	694	43	11.43	+	3.76	3.42E-13	3.84E-11
acyltransferase activity, transferring groups other than amino-acyl groups (GO:0016747)	229	14	3.77	+	3.71	4.58E-05	2.27E-03
enzyme binding (GO:0019899)	2092	120	34.44	+	3.48	8.08E-35	1.86E-32
molecular adaptor activity (GO:0060090)	555	31	9.14	+	3.39	8.57E-09	6.67E-07
catalytic activity, acting on DNA (GO:0140097)	257	14	4.23	+	3.31	1.46E-04	6.27E-03
protein-macromolecule adaptor activity (GO:0030674)	392	21	6.45	+	3.25	4.33E-06	2.55E-04
zinc ion binding (GO:0008270)	836	44	13.76	+	3.20	3.12E-11	3.16E-09
protein dimerization activity (GO:0046983)	1065	55	17.54	+	3.14	1.55E-13	1.82E-11
acyltransferase activity (GO:0016746)	731	37	12.04	+	3.07	3.61E-09	2.99E-07
histone binding (GO:0042393)	238	12	3.92	+	3.06	8.24E-04	3.00E-02
protein homodimerization activity (GO:0042803)	719	36	11.84	+	3.04	7.80E-09	6.17E-07
ubiquitin-like protein transferase activity (GO:0019787)	478	23	7.87	+	2.92	8.19E-06	4.65E-04
aminoacyltransferase activity (GO:0016755)	495	23	8.15	+	2.82	1.40E-05	7.44E-04
nucleic acid binding (GO:0003676)	4024	183	66.26	+	2.76	5.55E-44	2.01E-41
identical protein binding (GO:0042802)	2169	98	35.71	+	2.74	2.26E-20	3.94E-18
transition metal ion binding (GO:0046914)	1115	50	18.36	+	2.72	2.80E-10	2.62E-08
protein-containing complex binding (GO:0044877)	1304	53	21.47	+	2.47	2.28E-09	1.95E-07
protein kinase activity (GO:0004672)	579	23	9.53	+	2.41	1.85E-04	7.68E-03
cytoskeletal protein binding (GO:0008092)	999	36	16.45	+	2.19	1.94E-05	1.02E-03
molecular function inhibitor activity (GO:0140678)	788	28	12.97	+	2.16	1.84E-04	7.69E-03
heterocyclic compound binding (GO:1901363)	5994	212	98.69	+	2.15	2.34E-36	6.58E-34
enzyme activator activity (GO:0008047)	625	22	10.29	+	2.14	1.19E-03	4.06E-02
organic cyclic compound binding (GO:0097159)	6066	213	99.88	+	2.13	4.61E-36	1.23E-33
phosphotransferase activity, alcohol group as acceptor (GO:0016773)	687	24	11.31	+	2.12	7.06E-04	2.60E-02
catalytic activity, acting on a protein (GO:0140096)	2326	74	38.30	+	1.93	3.88E-08	2.85E-06
enzyme regulator activity (GO:0030234)	1332	42	21.93	+	1.92	8.50E-05	3.87E-03
signaling receptor binding (GO:0005102)	1509	47	24.85	+	1.89	3.64E-05	1.82E-03
RNA binding (GO:0003723)	1674	50	27.56	+	1.81	5.57E-05	2.74E-03
transferase activity (GO:0016740)	2320	65	38.20	+	1.70	2.94E-05	1.49E-03
molecular function regulator activity (GO:0098772)	2149	60	35.38	+	1.70	7.52E-05	3.55E-03
ATP binding (GO:0005524)	1491	41	24.55	+	1.67	1.49E-03	4.91E-02
metal ion binding (GO:0046872)	4321	108	71.15	+	1.52	3.34E-06	1.99E-04
cation binding (GO:0043169)	4409	108	72.59	+	1.49	9.88E-06	5.55E-04
ion binding (GO:0043167)	6117	140	100.72	+	1.39	6.72E-06	3.90E-04
protein binding (GO:0005515)	14401	326	237.11	+	1.37	1.98E-34	4.17E-32
binding (GO:0005488)	16540	335	272.33	+	1.23	3.87E-26	7.54E-24
molecular_function (GO:0003674)	18218	339	299.96	+	1.13	3.14E-18	5.12E-16
transporter activity (GO:0005215)	1249	6	20.56	-	.29	2.90E-04	1.15E-02
transmembrane transporter activity (GO:0022857)	1132	4	18.64	-	.21	8.39E-05	3.86E-03
Unclassified (UNCLASSIFIED)	2371	0	39.04	-	< 0.01	3.14E-18	4.96E-16

## Sheet: Paxlovid_First_Neighbors
Analysis Type:	PANTHER Overrepresentation Test (Released 20221013)
Annotation Version and Release Date:	GO Ontology database DOI: 10.5281/zenodo.7709866 Released 2023-03-06
Analyzed List:	upload_1 (Homo sapiens)
Reference List:	Homo sapiens (all genes in database)
Test Type:	FISHER
Correction:	FDR
GO molecular function complete	Homo sapiens - REFLIST (20589)	upload_1 (29)	upload_1 (expected)	upload_1 (over/under)	upload_1 (fold Enrichment)	upload_1 (raw P-value)	upload_1 (FDR)
retinoic acid-responsive element binding (GO:0044323)	6	3	.01	+	> 100	2.09E-07	6.60E-05
nuclear retinoid X receptor binding (GO:0046965)	15	3	.02	+	> 100	2.01E-06	5.09E-04
STAT family protein binding (GO:0097677)	12	2	.02	+	> 100	1.72E-04	2.12E-02
nuclear steroid receptor activity (GO:0003707)	26	4	.04	+	> 100	8.43E-08	3.55E-05
nuclear thyroid hormone receptor binding (GO:0046966)	29	4	.04	+	97.93	1.26E-07	4.53E-05
nuclear retinoic acid receptor binding (GO:0042974)	24	3	.03	+	88.75	7.15E-06	1.72E-03
nuclear receptor coactivator activity (GO:0030374)	56	6	.08	+	76.07	2.60E-10	2.19E-07
nuclear receptor activity (GO:0004879)	50	5	.07	+	71.00	1.27E-08	8.02E-06
ligand-activated transcription factor activity (GO:0098531)	50	5	.07	+	71.00	1.27E-08	7.13E-06
nuclear receptor binding (GO:0016922)	140	11	.20	+	55.78	6.94E-17	8.77E-14
nuclear estrogen receptor binding (GO:0030331)	41	3	.06	+	51.95	3.19E-05	5.37E-03
histone acetyltransferase activity (GO:0004402)	42	3	.06	+	50.71	3.41E-05	5.57E-03
peptide-lysine-N-acetyltransferase activity (GO:0061733)	45	3	.06	+	47.33	4.15E-05	6.35E-03
peptide N-acetyltransferase activity (GO:0034212)	50	3	.07	+	42.60	5.59E-05	7.44E-03
N-acetyltransferase activity (GO:0008080)	69	3	.10	+	30.87	1.40E-04	1.81E-02
RNA polymerase II-specific DNA-binding transcription factor binding (GO:0061629)	354	15	.50	+	30.08	2.88E-19	1.46E-15
transcription coregulator binding (GO:0001221)	116	4	.16	+	24.48	2.32E-05	4.34E-03
N-acyltransferase activity (GO:0016410)	95	3	.13	+	22.42	3.48E-04	3.91E-02
acetyltransferase activity (GO:0016407)	96	3	.14	+	22.19	3.58E-04	3.94E-02
DNA-binding transcription factor binding (GO:0140297)	488	15	.69	+	21.82	2.98E-17	5.02E-14
transcription factor binding (GO:0008134)	611	17	.86	+	19.75	4.99E-19	1.26E-15
transcription coactivator activity (GO:0003713)	288	7	.41	+	17.26	1.36E-07	4.59E-05
transcription coregulator activity (GO:0003712)	510	10	.72	+	13.92	1.24E-09	8.99E-07
chromatin binding (GO:0003682)	586	9	.83	+	10.90	7.81E-08	3.59E-05
protein domain specific binding (GO:0019904)	666	10	.94	+	10.66	1.53E-08	7.74E-06
DNA-binding transcription activator activity, RNA polymerase II-specific (GO:0001228)	477	6	.67	+	8.93	4.81E-05	6.95E-03
DNA-binding transcription activator activity (GO:0001216)	481	6	.68	+	8.86	5.04E-05	7.08E-03
transcription regulator activity (GO:0140110)	1761	18	2.48	+	7.26	8.88E-13	8.98E-10
zinc ion binding (GO:0008270)	836	8	1.18	+	6.79	1.52E-05	3.21E-03
transition metal ion binding (GO:0046914)	1115	9	1.57	+	5.73	1.53E-05	3.09E-03
RNA polymerase II cis-regulatory region sequence-specific DNA binding (GO:0000978)	1175	9	1.66	+	5.44	2.32E-05	4.18E-03
cis-regulatory region sequence-specific DNA binding (GO:0000987)	1197	9	1.69	+	5.34	2.68E-05	4.68E-03
transcription cis-regulatory region binding (GO:0000976)	1417	10	2.00	+	5.01	1.45E-05	3.33E-03
transcription regulatory region nucleic acid binding (GO:0001067)	1419	10	2.00	+	5.00	1.47E-05	3.22E-03
RNA polymerase II transcription regulatory region sequence-specific DNA binding (GO:0000977)	1306	9	1.84	+	4.89	5.30E-05	7.25E-03
sequence-specific double-stranded DNA binding (GO:1990837)	1494	10	2.10	+	4.75	2.29E-05	4.46E-03
DNA-binding transcription factor activity, RNA polymerase II-specific (GO:0000981)	1200	8	1.69	+	4.73	1.93E-04	2.32E-02
DNA-binding transcription factor activity (GO:0003700)	1257	8	1.77	+	4.52	2.64E-04	3.11E-02
double-stranded DNA binding (GO:0003690)	1590	10	2.24	+	4.47	3.91E-05	6.18E-03
sequence-specific DNA binding (GO:0043565)	1611	10	2.27	+	4.41	4.38E-05	6.51E-03
protein-containing complex binding (GO:0044877)	1304	8	1.84	+	4.36	3.39E-04	3.89E-02
signaling receptor binding (GO:0005102)	1509	9	2.13	+	4.23	1.61E-04	2.03E-02
DNA binding (GO:0003677)	2523	15	3.55	+	4.22	3.08E-07	8.65E-05
enzyme binding (GO:0019899)	2092	10	2.95	+	3.39	3.84E-04	4.14E-02
nucleic acid binding (GO:0003676)	4024	19	5.67	+	3.35	9.01E-08	3.50E-05
heterocyclic compound binding (GO:1901363)	5994	22	8.44	+	2.61	2.65E-07	7.89E-05
organic cyclic compound binding (GO:0097159)	6066	22	8.54	+	2.57	3.34E-07	8.88E-05

## Sheet: AGTR1_First_Neighbors
Analysis Type:	PANTHER Overrepresentation Test (Released 20221013)
Annotation Version and Release Date:	GO Ontology database DOI: 10.5281/zenodo.7709866 Released 2023-03-06
Analyzed List:	upload_1 (Homo sapiens)
Reference List:	Homo sapiens (all genes in database)
Test Type:	FISHER
Correction:	FDR
GO molecular function complete	Homo sapiens - REFLIST (20589)	upload_1 (87)	upload_1 (expected)	upload_1 (over/under)	upload_1 (fold Enrichment)	upload_1 (raw P-value)	upload_1 (FDR)
beta-adrenergic receptor kinase activity (GO:0047696)	4	3	.02	+	> 100	2.49E-06	2.10E-03
type 1 angiotensin receptor binding (GO:0031702)	6	4	.03	+	> 100	6.02E-08	1.52E-04
angiotensin receptor binding (GO:0031701)	8	5	.03	+	> 100	1.47E-09	7.44E-06
G protein-coupled receptor kinase activity (GO:0004703)	7	3	.03	+	> 100	8.45E-06	5.34E-03
dopamine receptor binding (GO:0050780)	17	3	.07	+	41.76	7.79E-05	3.03E-02
G protein-coupled receptor binding (GO:0001664)	298	11	1.26	+	8.74	7.10E-08	1.20E-04
GTPase activator activity (GO:0005096)	279	8	1.18	+	6.79	2.83E-05	1.59E-02
enzyme activator activity (GO:0008047)	625	14	2.64	+	5.30	4.25E-07	5.37E-04
enzyme regulator activity (GO:0030234)	1332	19	5.63	+	3.38	2.65E-06	1.92E-03
molecular function regulator activity (GO:0098772)	2149	22	9.08	+	2.42	6.97E-05	2.94E-02
protein binding (GO:0005515)	14401	80	60.85	+	1.31	9.12E-07	9.22E-04
binding (GO:0005488)	16540	83	69.89	+	1.19	1.09E-04	3.92E-02
molecular_function (GO:0003674)	18218	87	76.98	+	1.13	5.43E-05	2.75E-02
Unclassified (UNCLASSIFIED)	2371	0	10.02	-	< 0.01	5.43E-05	2.50E-02

## Sheet: ACE2_First_Neighbors
Analysis Type:	PANTHER Overrepresentation Test (Released 20221013)
Annotation Version and Release Date:	GO Ontology database DOI: 10.5281/zenodo.7709866 Released 2023-03-06
Analyzed List:	upload_1 (Homo sapiens)
Reference List:	Homo sapiens (all genes in database)
Test Type:	FISHER
Correction:	FDR
GO molecular function complete	Homo sapiens - REFLIST (20589)	upload_1 (27)	upload_1 (expected)	upload_1 (over/under)	upload_1 (fold Enrichment)	upload_1 (raw P-value)	upload_1 (FDR)
adenylate cyclase activator activity (GO:0010856)	4	3	.01	+	> 100	6.99E-08	1.77E-04
collagen binding involved in cell-matrix adhesion (GO:0098639)	5	2	.01	+	> 100	3.45E-05	1.34E-02
adenylate cyclase regulator activity (GO:0010854)	8	3	.01	+	> 100	3.28E-07	3.32E-04
cell-matrix adhesion mediator activity (GO:0098634)	7	2	.01	+	> 100	5.91E-05	1.87E-02
cyclase activator activity (GO:0010853)	11	3	.01	+	> 100	7.22E-07	6.09E-04
titin binding (GO:0031432)	13	3	.02	+	> 100	1.11E-06	8.01E-04
cyclase regulator activity (GO:0010851)	16	3	.02	+	> 100	1.91E-06	1.21E-03
protein phosphatase activator activity (GO:0072542)	16	3	.02	+	> 100	1.91E-06	1.08E-03
adenylate cyclase binding (GO:0008179)	11	2	.01	+	> 100	1.28E-04	3.40E-02
calcium channel inhibitor activity (GO:0019855)	12	2	.02	+	> 100	1.49E-04	3.76E-02
phosphatase activator activity (GO:0019211)	22	3	.03	+	> 100	4.52E-06	2.08E-03
exogenous protein binding (GO:0140272)	79	6	.10	+	57.92	1.13E-09	5.73E-06
virus receptor activity (GO:0001618)	78	5	.10	+	48.88	7.05E-08	1.19E-04
calcium-dependent protein binding (GO:0048306)	63	3	.08	+	36.31	8.68E-05	2.58E-02
protein serine/threonine kinase activator activity (GO:0043539)	65	3	.09	+	35.19	9.49E-05	2.66E-02
protein kinase activator activity (GO:0030295)	131	4	.17	+	23.28	2.75E-05	1.16E-02
kinase activator activity (GO:0019209)	144	4	.19	+	21.18	3.94E-05	1.42E-02
G protein-coupled receptor binding (GO:0001664)	298	5	.39	+	12.79	4.11E-05	1.38E-02
protein domain specific binding (GO:0019904)	666	6	.87	+	6.87	1.93E-04	4.65E-02
signaling receptor binding (GO:0005102)	1509	12	1.98	+	6.06	1.52E-07	1.93E-04
protein-containing complex binding (GO:0044877)	1304	10	1.71	+	5.85	3.31E-06	1.68E-03
1
2
3
4
5
