# Supplementary material for: Network-Based Prediction of Side Effects of Repurposed Antihypertensive Sartans against COVID-19 via Proteome and Drug-Target Interactomes
Source: Proteomes. 2023 Jun 8;11(2):21. doi: 10.3390/proteomes11020021 (PMC10305495; doi:10.3390/proteomes11020021)
Supplement: Supplementary file 1 [file proteomes-11-00021-s001.zip › Post_Translational_Modifications_Uniprot.xlsx]

## Sheet: Targets
	Protein Name	Feature Type	Loc Start	Loc End	Description	Evidences
0	Type-1 angiotensin II receptor (AGTR1_HUMAN - P30556)	Chain	1	359	Type-1 angiotensin II receptor	-
1	Type-1 angiotensin II receptor (AGTR1_HUMAN - P30556)	Lipidation	355	355	S-palmitoyl cysteine	-
2	Type-1 angiotensin II receptor (AGTR1_HUMAN - P30556)	Glycosylation	4	4	N-linked (GlcNAc...) (complex) asparagine	PubMed_ID:19139490
3	Type-1 angiotensin II receptor (AGTR1_HUMAN - P30556)	Glycosylation	176	176	N-linked (GlcNAc...) asparagine	PubMed_ID:30639100, PubMed_ID:32079768, PDB_ID:6DO1, PDB_ID:6OS0
4	Type-1 angiotensin II receptor (AGTR1_HUMAN - P30556)	Glycosylation	188	188	N-linked (GlcNAc...) asparagine	-
5	Type-1 angiotensin II receptor (AGTR1_HUMAN - P30556)	Disulfide bond	18	274		PubMed_ID:25913193, PubMed_ID:26420482, PubMed_ID:30639100, PubMed_ID:32079768, PDB_ID:4YAY, PDB_ID:4ZUD, PDB_ID:6DO1, PDB_ID:6OS0, PDB_ID:6OS1, PDB_ID:6OS2
6	Type-1 angiotensin II receptor (AGTR1_HUMAN - P30556)	Disulfide bond	101	180		PROSITE-ProRule_ID:PRU00521, PubMed_ID:25913193, PubMed_ID:26420482, PubMed_ID:30639100, PubMed_ID:32079768, PDB_ID:4YAY, PDB_ID:4ZUD, PDB_ID:6DO1, PDB_ID:6OS0, PDB_ID:6OS1, PDB_ID:6OS2
7	Transcription factor Jun (JUN_HUMAN - P05412)	Chain	1	331	Transcription factor Jun	-
8	Transcription factor Jun (JUN_HUMAN - P05412)	Modified residue	2	2	Phosphothreonine; by PAK2	PubMed_ID:21177766
9	Transcription factor Jun (JUN_HUMAN - P05412)	Modified residue	8	8	Phosphothreonine; by PAK2	PubMed_ID:21177766
10	Transcription factor Jun (JUN_HUMAN - P05412)	Modified residue	56	56	N6-acetyllysine; alternate	UniProtKB_ID:P05627
11	Transcription factor Jun (JUN_HUMAN - P05412)	Modified residue	58	58	Phosphoserine	PubMed_ID:18669648, PubMed_ID:21406692
12	Transcription factor Jun (JUN_HUMAN - P05412)	Modified residue	63	63	Phosphoserine; by MAPK8 and PLK3	PubMed_ID:14739463, PubMed_ID:17804415, PubMed_ID:18650425, PubMed_ID:18669648, PubMed_ID:19690332, PubMed_ID:20068231, PubMed_ID:21406692, PubMed_ID:23186163
13	Transcription factor Jun (JUN_HUMAN - P05412)	Modified residue	73	73	Phosphoserine; by MAPK8 and PLK3	PubMed_ID:14739463, PubMed_ID:17804415, PubMed_ID:18650425
14	Transcription factor Jun (JUN_HUMAN - P05412)	Modified residue	89	89	Phosphothreonine; by PAK2	PubMed_ID:21177766
15	Transcription factor Jun (JUN_HUMAN - P05412)	Modified residue	91	91	Phosphothreonine	PubMed_ID:14739463
16	Transcription factor Jun (JUN_HUMAN - P05412)	Modified residue	93	93	Phosphothreonine; by PAK2	PubMed_ID:14739463, PubMed_ID:21177766
17	Transcription factor Jun (JUN_HUMAN - P05412)	Modified residue	239	239	Phosphothreonine; by GSK3-beta	PubMed_ID:1846781, PubMed_ID:18669648
18	Transcription factor Jun (JUN_HUMAN - P05412)	Modified residue	243	243	Phosphoserine; by DYRK2 and GSK3-beta	PubMed_ID:1846781, PubMed_ID:22307329, PubMed_ID:18669648, PubMed_ID:19690332, PubMed_ID:23186163
19	Transcription factor Jun (JUN_HUMAN - P05412)	Modified residue	249	249	Phosphoserine; by GSK3-beta	PubMed_ID:1846781, PubMed_ID:8464713
20	Transcription factor Jun (JUN_HUMAN - P05412)	Modified residue	271	271	N6-acetyllysine	PubMed_ID:11689449
21	Transcription factor Jun (JUN_HUMAN - P05412)	Modified residue	286	286	Phosphothreonine; by PAK2	PubMed_ID:21177766
22	Transcription factor Jun (JUN_HUMAN - P05412)	Cross-link	35	35	Glycyl lysine isopeptide (Lys-Gly) (interchain with G-Cter in SUMO2)	PubMed_ID:28112733
23	Transcription factor Jun (JUN_HUMAN - P05412)	Cross-link	50	50	Glycyl lysine isopeptide (Lys-Gly) (interchain with G-Cter in SUMO2)	PubMed_ID:28112733
24	Transcription factor Jun (JUN_HUMAN - P05412)	Cross-link	56	56	Glycyl lysine isopeptide (Lys-Gly) (interchain with G-Cter in SUMO2); alternate	PubMed_ID:28112733
25	Transcription factor Jun (JUN_HUMAN - P05412)	Cross-link	70	70	Glycyl lysine isopeptide (Lys-Gly) (interchain with G-Cter in SUMO2)	PubMed_ID:28112733
26	Transcription factor Jun (JUN_HUMAN - P05412)	Cross-link	226	226	Glycyl lysine isopeptide (Lys-Gly) (interchain with G-Cter in SUMO2)	PubMed_ID:28112733
27	Peroxisome proliferator-activated receptor gamma (PPARG_HUMAN - P37231)	Chain	1	505	Peroxisome proliferator-activated receptor gamma	-
28	Peroxisome proliferator-activated receptor gamma (PPARG_HUMAN - P37231)	Modified residue	112	112	Phosphoserine	PubMed_ID:23186163
29	Peroxisome proliferator-activated receptor gamma (PPARG_HUMAN - P37231)	Glycosylation	84	84	O-linked (GlcNAc) threonine	-
30	Angiotensin-converting enzyme 2 (ACE2_HUMAN - Q9BYF1)	Signal	1	17		-
31	Angiotensin-converting enzyme 2 (ACE2_HUMAN - Q9BYF1)	Chain	18	805	Angiotensin-converting enzyme 2	-
32	Angiotensin-converting enzyme 2 (ACE2_HUMAN - Q9BYF1)	Chain	18	708	Processed angiotensin-converting enzyme 2	-
33	Angiotensin-converting enzyme 2 (ACE2_HUMAN - Q9BYF1)	Modified residue	781	781	Phosphotyrosine	PubMed_ID:33436497, PubMed_ID:33436498
34	Angiotensin-converting enzyme 2 (ACE2_HUMAN - Q9BYF1)	Modified residue	783	783	Phosphoserine	PubMed_ID:33436497, PubMed_ID:33436498
35	Angiotensin-converting enzyme 2 (ACE2_HUMAN - Q9BYF1)	Glycosylation	53	53	N-linked (GlcNAc...) asparagine	PubMed_ID:14754895
36	Angiotensin-converting enzyme 2 (ACE2_HUMAN - Q9BYF1)	Glycosylation	90	90	N-linked (GlcNAc...) asparagine	PubMed_ID:14754895, PubMed_ID:15084671, PubMed_ID:19901337
37	Angiotensin-converting enzyme 2 (ACE2_HUMAN - Q9BYF1)	Glycosylation	103	103	N-linked (GlcNAc...) asparagine	PubMed_ID:14754895
38	Angiotensin-converting enzyme 2 (ACE2_HUMAN - Q9BYF1)	Glycosylation	322	322	N-linked (GlcNAc...) asparagine	PubMed_ID:14754895
39	Angiotensin-converting enzyme 2 (ACE2_HUMAN - Q9BYF1)	Glycosylation	432	432	N-linked (GlcNAc...) asparagine	PubMed_ID:14754895
40	Angiotensin-converting enzyme 2 (ACE2_HUMAN - Q9BYF1)	Glycosylation	546	546	N-linked (GlcNAc...) asparagine	PubMed_ID:14754895, PubMed_ID:19159218, PubMed_ID:19901337
41	Angiotensin-converting enzyme 2 (ACE2_HUMAN - Q9BYF1)	Glycosylation	690	690	N-linked (GlcNAc...) asparagine	-
42	Angiotensin-converting enzyme 2 (ACE2_HUMAN - Q9BYF1)	Disulfide bond	133	141		PubMed_ID:14754895
43	Angiotensin-converting enzyme 2 (ACE2_HUMAN - Q9BYF1)	Disulfide bond	344	361		PubMed_ID:14754895
44	Angiotensin-converting enzyme 2 (ACE2_HUMAN - Q9BYF1)	Disulfide bond	530	542		PubMed_ID:14754895
45	Nuclear receptor subfamily 1 group I member 2 (NR1I2_HUMAN - O75469)	Chain	1	434	Nuclear receptor subfamily 1 group I member 2	-

## Sheet: ACE2_ALL_FN
	Protein Name	Feature Type	Loc Start	Loc End	Description	Evidences
0	Beta-casein (CASB_HUMAN - P05814)	Signal	1	15		PubMed_ID:6715339
1	Beta-casein (CASB_HUMAN - P05814)	Chain	16	226	Beta-casein	PubMed_ID:6715339
2	Beta-casein (CASB_HUMAN - P05814)	Modified residue	18	18	Phosphothreonine; in form 5-P	PubMed_ID:18847231, PubMed_ID:6715339
3	Beta-casein (CASB_HUMAN - P05814)	Modified residue	21	21	Phosphoserine; in form 4-P and form 5-P	PubMed_ID:18847231, PubMed_ID:6715339
4	Beta-casein (CASB_HUMAN - P05814)	Modified residue	23	23	Phosphoserine; in form 3-P, form 4-P and form 5-P	PubMed_ID:18847231, PubMed_ID:6715339
5	Beta-casein (CASB_HUMAN - P05814)	Modified residue	24	24	Phosphoserine; in form 1-P, form 2-P, form 3-P, form 4-P and form 5-P	PubMed_ID:18847231, PubMed_ID:6715339
6	Beta-casein (CASB_HUMAN - P05814)	Modified residue	25	25	Phosphoserine; in form 1-P, form 2-P, form 3-P, form 4-P and form 5-P	PubMed_ID:18847231, PubMed_ID:6715339
7	Calmodulin-1 (CALM1_HUMAN - P0DP23)	Initiator methionine	1	1	Removed	PubMed_ID:7093203, Reference_ID:Ref.7, PubMed_ID:19413330, PubMed_ID:22223895, PubMed_ID:22814378, PubMed_ID:25944712
8	Calmodulin-1 (CALM1_HUMAN - P0DP23)	Chain	2	149	Calmodulin-1	-
9	Calmodulin-1 (CALM1_HUMAN - P0DP23)	Modified residue	2	2	N-acetylalanine	PubMed_ID:7093203, Reference_ID:Ref.7, PubMed_ID:19413330, PubMed_ID:22223895, PubMed_ID:22814378, PubMed_ID:25944712
10	Calmodulin-1 (CALM1_HUMAN - P0DP23)	Modified residue	22	22	N6-acetyllysine; alternate	PubMed_ID:19608861
11	Calmodulin-1 (CALM1_HUMAN - P0DP23)	Modified residue	45	45	Phosphothreonine; by CaMK4	UniProtKB_ID:P0DP29
12	Calmodulin-1 (CALM1_HUMAN - P0DP23)	Modified residue	82	82	Phosphoserine	PubMed_ID:23186163
13	Calmodulin-1 (CALM1_HUMAN - P0DP23)	Modified residue	95	95	N6-acetyllysine	PubMed_ID:19608861
14	Calmodulin-1 (CALM1_HUMAN - P0DP23)	Modified residue	100	100	Phosphotyrosine	PubMed_ID:18669648, PubMed_ID:19690332
15	Calmodulin-1 (CALM1_HUMAN - P0DP23)	Modified residue	102	102	Phosphoserine	PubMed_ID:21406692, PubMed_ID:23186163, PubMed_ID:24275569
16	Calmodulin-1 (CALM1_HUMAN - P0DP23)	Modified residue	111	111	Phosphothreonine	PubMed_ID:24275569
17	Calmodulin-1 (CALM1_HUMAN - P0DP23)	Modified residue	116	116	N6,N6,N6-trimethyllysine; alternate	PubMed_ID:7093203, PubMed_ID:24129315
18	Calmodulin-1 (CALM1_HUMAN - P0DP23)	Modified residue	116	116	N6-methyllysine; alternate	PubMed_ID:24129315
19	Calmodulin-1 (CALM1_HUMAN - P0DP23)	Modified residue	139	139	Phosphotyrosine	PubMed_ID:19690332
20	Calmodulin-1 (CALM1_HUMAN - P0DP23)	Cross-link	22	22	Glycyl lysine isopeptide (Lys-Gly) (interchain with G-Cter in SUMO2); alternate	PubMed_ID:28112733
21	Calmodulin-1 (CALM1_HUMAN - P0DP23)	Cross-link	22	22	Glycyl lysine isopeptide (Lys-Gly) (interchain with G-Cter in ubiquitin); alternate	UniProtKB_ID:P62157
22	Calmodulin-2 (CALM2_HUMAN - P0DP24)	Initiator methionine	1	1	Removed	PubMed_ID:7093203, Reference_ID:Ref.9, PubMed_ID:19413330, PubMed_ID:22223895, PubMed_ID:22814378, PubMed_ID:25944712
23	Calmodulin-2 (CALM2_HUMAN - P0DP24)	Chain	2	149	Calmodulin-2	-
24	Calmodulin-2 (CALM2_HUMAN - P0DP24)	Modified residue	2	2	N-acetylalanine	PubMed_ID:7093203, Reference_ID:Ref.9, PubMed_ID:19413330, PubMed_ID:22223895, PubMed_ID:22814378, PubMed_ID:25944712
25	Calmodulin-2 (CALM2_HUMAN - P0DP24)	Modified residue	22	22	N6-acetyllysine; alternate	PubMed_ID:19608861
26	Calmodulin-2 (CALM2_HUMAN - P0DP24)	Modified residue	45	45	Phosphothreonine; by CaMK4	UniProtKB_ID:P0DP30
27	Calmodulin-2 (CALM2_HUMAN - P0DP24)	Modified residue	82	82	Phosphoserine	PubMed_ID:23186163
28	Calmodulin-2 (CALM2_HUMAN - P0DP24)	Modified residue	95	95	N6-acetyllysine	PubMed_ID:19608861
29	Calmodulin-2 (CALM2_HUMAN - P0DP24)	Modified residue	100	100	Phosphotyrosine	PubMed_ID:18669648, PubMed_ID:19690332
30	Calmodulin-2 (CALM2_HUMAN - P0DP24)	Modified residue	102	102	Phosphoserine	PubMed_ID:21406692, PubMed_ID:23186163, PubMed_ID:24275569
31	Calmodulin-2 (CALM2_HUMAN - P0DP24)	Modified residue	111	111	Phosphothreonine	PubMed_ID:24275569
32	Calmodulin-2 (CALM2_HUMAN - P0DP24)	Modified residue	116	116	N6,N6,N6-trimethyllysine; alternate	PubMed_ID:7093203, PubMed_ID:24129315
33	Calmodulin-2 (CALM2_HUMAN - P0DP24)	Modified residue	116	116	N6-methyllysine; alternate	PubMed_ID:24129315
34	Calmodulin-2 (CALM2_HUMAN - P0DP24)	Modified residue	139	139	Phosphotyrosine	PubMed_ID:19690332
35	Calmodulin-2 (CALM2_HUMAN - P0DP24)	Cross-link	22	22	Glycyl lysine isopeptide (Lys-Gly) (interchain with G-Cter in SUMO2); alternate	PubMed_ID:28112733
36	Calmodulin-2 (CALM2_HUMAN - P0DP24)	Cross-link	22	22	Glycyl lysine isopeptide (Lys-Gly) (interchain with G-Cter in ubiquitin); alternate	UniProtKB_ID:P62157
37	Calmodulin-3 (CALM3_HUMAN - P0DP25)	Initiator methionine	1	1	Removed	PubMed_ID:7093203, Reference_ID:Ref.7, PubMed_ID:19413330, PubMed_ID:22223895, PubMed_ID:22814378, PubMed_ID:25944712
38	Calmodulin-3 (CALM3_HUMAN - P0DP25)	Chain	2	149	Calmodulin-3	-
39	Calmodulin-3 (CALM3_HUMAN - P0DP25)	Modified residue	2	2	N-acetylalanine	PubMed_ID:7093203, Reference_ID:Ref.7, PubMed_ID:19413330, PubMed_ID:22223895, PubMed_ID:22814378, PubMed_ID:25944712
40	Calmodulin-3 (CALM3_HUMAN - P0DP25)	Modified residue	22	22	N6-acetyllysine; alternate	PubMed_ID:19608861
41	Calmodulin-3 (CALM3_HUMAN - P0DP25)	Modified residue	45	45	Phosphothreonine; by CaMK4	UniProtKB_ID:P0DP31
42	Calmodulin-3 (CALM3_HUMAN - P0DP25)	Modified residue	82	82	Phosphoserine	PubMed_ID:23186163
43	Calmodulin-3 (CALM3_HUMAN - P0DP25)	Modified residue	95	95	N6-acetyllysine	PubMed_ID:19608861
44	Calmodulin-3 (CALM3_HUMAN - P0DP25)	Modified residue	100	100	Phosphotyrosine	PubMed_ID:18669648, PubMed_ID:19690332
45	Calmodulin-3 (CALM3_HUMAN - P0DP25)	Modified residue	102	102	Phosphoserine	PubMed_ID:21406692, PubMed_ID:23186163, PubMed_ID:24275569
46	Calmodulin-3 (CALM3_HUMAN - P0DP25)	Modified residue	111	111	Phosphothreonine	PubMed_ID:24275569
47	Calmodulin-3 (CALM3_HUMAN - P0DP25)	Modified residue	116	116	N6,N6,N6-trimethyllysine; alternate	PubMed_ID:7093203, PubMed_ID:24129315
48	Calmodulin-3 (CALM3_HUMAN - P0DP25)	Modified residue	116	116	N6-methyllysine; alternate	PubMed_ID:24129315
49	Calmodulin-3 (CALM3_HUMAN - P0DP25)	Modified residue	139	139	Phosphotyrosine	PubMed_ID:19690332
50	Calmodulin-3 (CALM3_HUMAN - P0DP25)	Cross-link	22	22	Glycyl lysine isopeptide (Lys-Gly) (interchain with G-Cter in SUMO2); alternate	PubMed_ID:28112733
51	Calmodulin-3 (CALM3_HUMAN - P0DP25)	Cross-link	22	22	Glycyl lysine isopeptide (Lys-Gly) (interchain with G-Cter in ubiquitin); alternate	UniProtKB_ID:P62157
52	E3 ubiquitin-protein ligase Mdm2 (MDM2_HUMAN - Q00987)	Chain	1	491	E3 ubiquitin-protein ligase Mdm2	-
53	E3 ubiquitin-protein ligase Mdm2 (MDM2_HUMAN - Q00987)	Modified residue	166	166	Phosphoserine; by SGK1	PubMed_ID:19756449, PubMed_ID:19690332, PubMed_ID:23186163
54	E3 ubiquitin-protein ligase Mdm2 (MDM2_HUMAN - Q00987)	Modified residue	190	190	Phosphoserine	UniProtKB_ID:P23804
55	E3 ubiquitin-protein ligase Mdm2 (MDM2_HUMAN - Q00987)	Modified residue	240	240	Phosphoserine	PubMed_ID:12167711
56	E3 ubiquitin-protein ligase Mdm2 (MDM2_HUMAN - Q00987)	Modified residue	242	242	Phosphoserine	PubMed_ID:12167711
57	E3 ubiquitin-protein ligase Mdm2 (MDM2_HUMAN - Q00987)	Modified residue	246	246	Phosphoserine	PubMed_ID:12167711
58	E3 ubiquitin-protein ligase Mdm2 (MDM2_HUMAN - Q00987)	Modified residue	260	260	Phosphoserine	PubMed_ID:12167711
59	E3 ubiquitin-protein ligase Mdm2 (MDM2_HUMAN - Q00987)	Modified residue	262	262	Phosphoserine	PubMed_ID:12167711
60	E3 ubiquitin-protein ligase Mdm2 (MDM2_HUMAN - Q00987)	Modified residue	386	386	Phosphoserine; by ATM	PubMed_ID:19816404
61	E3 ubiquitin-protein ligase Mdm2 (MDM2_HUMAN - Q00987)	Modified residue	395	395	Phosphoserine; by ATM	PubMed_ID:19816404
62	E3 ubiquitin-protein ligase Mdm2 (MDM2_HUMAN - Q00987)	Modified residue	407	407	Phosphoserine; by ATM	PubMed_ID:19816404
63	E3 ubiquitin-protein ligase Mdm2 (MDM2_HUMAN - Q00987)	Modified residue	419	419	Phosphothreonine; by ATM	PubMed_ID:19816404
64	E3 ubiquitin-protein ligase Mdm2 (MDM2_HUMAN - Q00987)	Modified residue	425	425	Phosphoserine; by ATM	PubMed_ID:19816404
65	E3 ubiquitin-protein ligase Mdm2 (MDM2_HUMAN - Q00987)	Modified residue	429	429	Phosphoserine; by ATM	PubMed_ID:19816404
66	Defensin alpha 5 (DEF5_HUMAN - Q01523)	Signal	1	19		-
67	Defensin alpha 5 (DEF5_HUMAN - Q01523)	Peptide	20	94	Defensin alpha 5	PubMed_ID:12021776
68	Defensin alpha 5 (DEF5_HUMAN - Q01523)	Peptide	23	94	HD5(23-94)	PubMed_ID:12021776
69	Defensin alpha 5 (DEF5_HUMAN - Q01523)	Peptide	29	94	HD5(29-94)	PubMed_ID:12021776
70	Defensin alpha 5 (DEF5_HUMAN - Q01523)	Peptide	56	94	HD5(56-94)	PubMed_ID:12021776
71	Defensin alpha 5 (DEF5_HUMAN - Q01523)	Peptide	63	94	HD5(63-94)	PubMed_ID:12021776
72	Defensin alpha 5 (DEF5_HUMAN - Q01523)	Disulfide bond	65	93		PubMed_ID:17088326, PubMed_ID:19589339, PubMed_ID:22573326, PubMed_ID:23163963, PubMed_ID:25782105, PubMed_ID:29858013, Reference_ID:Ref.16, PDB_ID:1ZMP, PDB_ID:2LXZ, PDB_ID:2MIT, PDB_ID:3I5W, PDB_ID:4E82, PDB_ID:4E83, PDB_ID:4E86, PDB_ID:4RBW, PDB_ID:4RBX, PDB_ID:5CUI, PDB_ID:5CUJ, PDB_ID:5CUM
73	Defensin alpha 5 (DEF5_HUMAN - Q01523)	Disulfide bond	67	82		PubMed_ID:17088326, PubMed_ID:19589339, PubMed_ID:22573326, PubMed_ID:23163963, PubMed_ID:25782105, PubMed_ID:29858013, Reference_ID:Ref.16, PDB_ID:1ZMP, PDB_ID:2LXZ, PDB_ID:2MIT, PDB_ID:3I5W, PDB_ID:4E82, PDB_ID:4E83, PDB_ID:4E86, PDB_ID:4RBW, PDB_ID:4RBX, PDB_ID:5CUI, PDB_ID:5CUJ, PDB_ID:5CUM
74	Defensin alpha 5 (DEF5_HUMAN - Q01523)	Disulfide bond	72	92		PubMed_ID:17088326, PubMed_ID:19589339, PubMed_ID:22573326, PubMed_ID:23163963, PubMed_ID:25782105, PubMed_ID:29858013, Reference_ID:Ref.16, PDB_ID:1ZMP, PDB_ID:2LXZ, PDB_ID:2MIT, PDB_ID:3I5W, PDB_ID:4E82, PDB_ID:4E83, PDB_ID:4E86, PDB_ID:4RBW, PDB_ID:4RBX, PDB_ID:5CUI, PDB_ID:5CUJ, PDB_ID:5CUM
75	Sorting nexin-17 (SNX17_HUMAN - Q15036)	Chain	1	470	Sorting nexin-17	-
76	Sorting nexin-17 (SNX17_HUMAN - Q15036)	Modified residue	336	336	Phosphoserine	PubMed_ID:23186163
77	Sorting nexin-17 (SNX17_HUMAN - Q15036)	Modified residue	407	407	Phosphoserine	PubMed_ID:19690332
78	Sorting nexin-17 (SNX17_HUMAN - Q15036)	Modified residue	409	409	Phosphoserine	PubMed_ID:23186163, PubMed_ID:24275569
79	Sorting nexin-17 (SNX17_HUMAN - Q15036)	Modified residue	415	415	Phosphoserine	PubMed_ID:18669648, PubMed_ID:19690332, PubMed_ID:23186163
80	Sorting nexin-17 (SNX17_HUMAN - Q15036)	Modified residue	421	421	Phosphoserine	PubMed_ID:18669648, PubMed_ID:19690332
81	Sorting nexin-17 (SNX17_HUMAN - Q15036)	Modified residue	437	437	Phosphoserine	PubMed_ID:18669648, PubMed_ID:21406692, PubMed_ID:23186163
82	Sorting nexin-17 (SNX17_HUMAN - Q15036)	Modified residue	440	440	Phosphoserine	PubMed_ID:18669648, PubMed_ID:21406692, PubMed_ID:23186163
83	Corneodesmosin (CDSN_HUMAN - Q15517)	Signal	1	32		-
84	Corneodesmosin (CDSN_HUMAN - Q15517)	Chain	33	529	Corneodesmosin	-
85	Corneodesmosin (CDSN_HUMAN - Q15517)	Glycosylation	172	172	N-linked (GlcNAc...) asparagine	-
86	Angiotensin-converting enzyme 2 (ACE2_HUMAN - Q9BYF1)	Signal	1	17		-
87	Angiotensin-converting enzyme 2 (ACE2_HUMAN - Q9BYF1)	Chain	18	805	Angiotensin-converting enzyme 2	-
88	Angiotensin-converting enzyme 2 (ACE2_HUMAN - Q9BYF1)	Chain	18	708	Processed angiotensin-converting enzyme 2	-
89	Angiotensin-converting enzyme 2 (ACE2_HUMAN - Q9BYF1)	Modified residue	781	781	Phosphotyrosine	PubMed_ID:33436497, PubMed_ID:33436498
90	Angiotensin-converting enzyme 2 (ACE2_HUMAN - Q9BYF1)	Modified residue	783	783	Phosphoserine	PubMed_ID:33436497, PubMed_ID:33436498
91	Angiotensin-converting enzyme 2 (ACE2_HUMAN - Q9BYF1)	Glycosylation	53	53	N-linked (GlcNAc...) asparagine	PubMed_ID:14754895
92	Angiotensin-converting enzyme 2 (ACE2_HUMAN - Q9BYF1)	Glycosylation	90	90	N-linked (GlcNAc...) asparagine	PubMed_ID:14754895, PubMed_ID:15084671, PubMed_ID:19901337
93	Angiotensin-converting enzyme 2 (ACE2_HUMAN - Q9BYF1)	Glycosylation	103	103	N-linked (GlcNAc...) asparagine	PubMed_ID:14754895
94	Angiotensin-converting enzyme 2 (ACE2_HUMAN - Q9BYF1)	Glycosylation	322	322	N-linked (GlcNAc...) asparagine	PubMed_ID:14754895
95	Angiotensin-converting enzyme 2 (ACE2_HUMAN - Q9BYF1)	Glycosylation	432	432	N-linked (GlcNAc...) asparagine	PubMed_ID:14754895
96	Angiotensin-converting enzyme 2 (ACE2_HUMAN - Q9BYF1)	Glycosylation	546	546	N-linked (GlcNAc...) asparagine	PubMed_ID:14754895, PubMed_ID:19159218, PubMed_ID:19901337
97	Angiotensin-converting enzyme 2 (ACE2_HUMAN - Q9BYF1)	Glycosylation	690	690	N-linked (GlcNAc...) asparagine	-
98	Angiotensin-converting enzyme 2 (ACE2_HUMAN - Q9BYF1)	Disulfide bond	133	141		PubMed_ID:14754895
99	Angiotensin-converting enzyme 2 (ACE2_HUMAN - Q9BYF1)	Disulfide bond	344	361		PubMed_ID:14754895
100	Angiotensin-converting enzyme 2 (ACE2_HUMAN - Q9BYF1)	Disulfide bond	530	542		PubMed_ID:14754895
101	Appetite-regulating hormone (GHRL_HUMAN - Q9UBU3)	Signal	1	23		PubMed_ID:10930375, PubMed_ID:15340161
102	Appetite-regulating hormone (GHRL_HUMAN - Q9UBU3)	Peptide	24	51	Ghrelin-28	-
103	Appetite-regulating hormone (GHRL_HUMAN - Q9UBU3)	Peptide	24	50	Ghrelin-27	-
104	Appetite-regulating hormone (GHRL_HUMAN - Q9UBU3)	Propeptide	52	75	Removed in mature form	-
105	Appetite-regulating hormone (GHRL_HUMAN - Q9UBU3)	Peptide	76	98	Obestatin	-
106	Appetite-regulating hormone (GHRL_HUMAN - Q9UBU3)	Propeptide	99	117	Removed in mature form	-
107	Appetite-regulating hormone (GHRL_HUMAN - Q9UBU3)	Modified residue	98	98	Leucine amide	-
108	Appetite-regulating hormone (GHRL_HUMAN - Q9UBU3)	Lipidation	26	26	O-decanoyl serine; alternate	PubMed_ID:10604470, PubMed_ID:12414809
109	Appetite-regulating hormone (GHRL_HUMAN - Q9UBU3)	Lipidation	26	26	O-hexanoyl serine; alternate	UniProtKB_ID:Q9EQX0
110	Appetite-regulating hormone (GHRL_HUMAN - Q9UBU3)	Lipidation	26	26	O-octanoyl serine; alternate	PubMed_ID:10604470, PubMed_ID:12414809, PubMed_ID:18443287

## Sheet: ACE2_Top10ConnectedFN
	Protein Name	Feature Type	Loc Start	Loc End	Description	Evidences
0	E3 ubiquitin-protein ligase Mdm2 (MDM2_HUMAN - Q00987)	Chain	1	491	E3 ubiquitin-protein ligase Mdm2	-
1	E3 ubiquitin-protein ligase Mdm2 (MDM2_HUMAN - Q00987)	Modified residue	166	166	Phosphoserine; by SGK1	PubMed_ID:19756449, PubMed_ID:19690332, PubMed_ID:23186163
2	E3 ubiquitin-protein ligase Mdm2 (MDM2_HUMAN - Q00987)	Modified residue	190	190	Phosphoserine	UniProtKB_ID:P23804
3	E3 ubiquitin-protein ligase Mdm2 (MDM2_HUMAN - Q00987)	Modified residue	240	240	Phosphoserine	PubMed_ID:12167711
4	E3 ubiquitin-protein ligase Mdm2 (MDM2_HUMAN - Q00987)	Modified residue	242	242	Phosphoserine	PubMed_ID:12167711
5	E3 ubiquitin-protein ligase Mdm2 (MDM2_HUMAN - Q00987)	Modified residue	246	246	Phosphoserine	PubMed_ID:12167711
6	E3 ubiquitin-protein ligase Mdm2 (MDM2_HUMAN - Q00987)	Modified residue	260	260	Phosphoserine	PubMed_ID:12167711
7	E3 ubiquitin-protein ligase Mdm2 (MDM2_HUMAN - Q00987)	Modified residue	262	262	Phosphoserine	PubMed_ID:12167711
8	E3 ubiquitin-protein ligase Mdm2 (MDM2_HUMAN - Q00987)	Modified residue	386	386	Phosphoserine; by ATM	PubMed_ID:19816404
9	E3 ubiquitin-protein ligase Mdm2 (MDM2_HUMAN - Q00987)	Modified residue	395	395	Phosphoserine; by ATM	PubMed_ID:19816404
10	E3 ubiquitin-protein ligase Mdm2 (MDM2_HUMAN - Q00987)	Modified residue	407	407	Phosphoserine; by ATM	PubMed_ID:19816404
11	E3 ubiquitin-protein ligase Mdm2 (MDM2_HUMAN - Q00987)	Modified residue	419	419	Phosphothreonine; by ATM	PubMed_ID:19816404
12	E3 ubiquitin-protein ligase Mdm2 (MDM2_HUMAN - Q00987)	Modified residue	425	425	Phosphoserine; by ATM	PubMed_ID:19816404
13	E3 ubiquitin-protein ligase Mdm2 (MDM2_HUMAN - Q00987)	Modified residue	429	429	Phosphoserine; by ATM	PubMed_ID:19816404
14	Calmodulin-2 (CALM2_HUMAN - P0DP24)	Initiator methionine	1	1	Removed	PubMed_ID:7093203, Reference_ID:Ref.9, PubMed_ID:19413330, PubMed_ID:22223895, PubMed_ID:22814378, PubMed_ID:25944712
15	Calmodulin-2 (CALM2_HUMAN - P0DP24)	Chain	2	149	Calmodulin-2	-
16	Calmodulin-2 (CALM2_HUMAN - P0DP24)	Modified residue	2	2	N-acetylalanine	PubMed_ID:7093203, Reference_ID:Ref.9, PubMed_ID:19413330, PubMed_ID:22223895, PubMed_ID:22814378, PubMed_ID:25944712
17	Calmodulin-2 (CALM2_HUMAN - P0DP24)	Modified residue	22	22	N6-acetyllysine; alternate	PubMed_ID:19608861
18	Calmodulin-2 (CALM2_HUMAN - P0DP24)	Modified residue	45	45	Phosphothreonine; by CaMK4	UniProtKB_ID:P0DP30
19	Calmodulin-2 (CALM2_HUMAN - P0DP24)	Modified residue	82	82	Phosphoserine	PubMed_ID:23186163
20	Calmodulin-2 (CALM2_HUMAN - P0DP24)	Modified residue	95	95	N6-acetyllysine	PubMed_ID:19608861
21	Calmodulin-2 (CALM2_HUMAN - P0DP24)	Modified residue	100	100	Phosphotyrosine	PubMed_ID:18669648, PubMed_ID:19690332
22	Calmodulin-2 (CALM2_HUMAN - P0DP24)	Modified residue	102	102	Phosphoserine	PubMed_ID:21406692, PubMed_ID:23186163, PubMed_ID:24275569
23	Calmodulin-2 (CALM2_HUMAN - P0DP24)	Modified residue	111	111	Phosphothreonine	PubMed_ID:24275569
24	Calmodulin-2 (CALM2_HUMAN - P0DP24)	Modified residue	116	116	N6,N6,N6-trimethyllysine; alternate	PubMed_ID:7093203, PubMed_ID:24129315
25	Calmodulin-2 (CALM2_HUMAN - P0DP24)	Modified residue	116	116	N6-methyllysine; alternate	PubMed_ID:24129315
26	Calmodulin-2 (CALM2_HUMAN - P0DP24)	Modified residue	139	139	Phosphotyrosine	PubMed_ID:19690332
27	Calmodulin-2 (CALM2_HUMAN - P0DP24)	Cross-link	22	22	Glycyl lysine isopeptide (Lys-Gly) (interchain with G-Cter in SUMO2); alternate	PubMed_ID:28112733
28	Calmodulin-2 (CALM2_HUMAN - P0DP24)	Cross-link	22	22	Glycyl lysine isopeptide (Lys-Gly) (interchain with G-Cter in ubiquitin); alternate	UniProtKB_ID:P62157
29	Calmodulin-1 (CALM1_HUMAN - P0DP23)	Initiator methionine	1	1	Removed	PubMed_ID:7093203, Reference_ID:Ref.7, PubMed_ID:19413330, PubMed_ID:22223895, PubMed_ID:22814378, PubMed_ID:25944712
30	Calmodulin-1 (CALM1_HUMAN - P0DP23)	Chain	2	149	Calmodulin-1	-
31	Calmodulin-1 (CALM1_HUMAN - P0DP23)	Modified residue	2	2	N-acetylalanine	PubMed_ID:7093203, Reference_ID:Ref.7, PubMed_ID:19413330, PubMed_ID:22223895, PubMed_ID:22814378, PubMed_ID:25944712
32	Calmodulin-1 (CALM1_HUMAN - P0DP23)	Modified residue	22	22	N6-acetyllysine; alternate	PubMed_ID:19608861
33	Calmodulin-1 (CALM1_HUMAN - P0DP23)	Modified residue	45	45	Phosphothreonine; by CaMK4	UniProtKB_ID:P0DP29
34	Calmodulin-1 (CALM1_HUMAN - P0DP23)	Modified residue	82	82	Phosphoserine	PubMed_ID:23186163
35	Calmodulin-1 (CALM1_HUMAN - P0DP23)	Modified residue	95	95	N6-acetyllysine	PubMed_ID:19608861
36	Calmodulin-1 (CALM1_HUMAN - P0DP23)	Modified residue	100	100	Phosphotyrosine	PubMed_ID:18669648, PubMed_ID:19690332
37	Calmodulin-1 (CALM1_HUMAN - P0DP23)	Modified residue	102	102	Phosphoserine	PubMed_ID:21406692, PubMed_ID:23186163, PubMed_ID:24275569
38	Calmodulin-1 (CALM1_HUMAN - P0DP23)	Modified residue	111	111	Phosphothreonine	PubMed_ID:24275569
39	Calmodulin-1 (CALM1_HUMAN - P0DP23)	Modified residue	116	116	N6,N6,N6-trimethyllysine; alternate	PubMed_ID:7093203, PubMed_ID:24129315
40	Calmodulin-1 (CALM1_HUMAN - P0DP23)	Modified residue	116	116	N6-methyllysine; alternate	PubMed_ID:24129315
41	Calmodulin-1 (CALM1_HUMAN - P0DP23)	Modified residue	139	139	Phosphotyrosine	PubMed_ID:19690332
42	Calmodulin-1 (CALM1_HUMAN - P0DP23)	Cross-link	22	22	Glycyl lysine isopeptide (Lys-Gly) (interchain with G-Cter in SUMO2); alternate	PubMed_ID:28112733
43	Calmodulin-1 (CALM1_HUMAN - P0DP23)	Cross-link	22	22	Glycyl lysine isopeptide (Lys-Gly) (interchain with G-Cter in ubiquitin); alternate	UniProtKB_ID:P62157
44	Calmodulin-3 (CALM3_HUMAN - P0DP25)	Initiator methionine	1	1	Removed	PubMed_ID:7093203, Reference_ID:Ref.7, PubMed_ID:19413330, PubMed_ID:22223895, PubMed_ID:22814378, PubMed_ID:25944712
45	Calmodulin-3 (CALM3_HUMAN - P0DP25)	Chain	2	149	Calmodulin-3	-
46	Calmodulin-3 (CALM3_HUMAN - P0DP25)	Modified residue	2	2	N-acetylalanine	PubMed_ID:7093203, Reference_ID:Ref.7, PubMed_ID:19413330, PubMed_ID:22223895, PubMed_ID:22814378, PubMed_ID:25944712
47	Calmodulin-3 (CALM3_HUMAN - P0DP25)	Modified residue	22	22	N6-acetyllysine; alternate	PubMed_ID:19608861
48	Calmodulin-3 (CALM3_HUMAN - P0DP25)	Modified residue	45	45	Phosphothreonine; by CaMK4	UniProtKB_ID:P0DP31
49	Calmodulin-3 (CALM3_HUMAN - P0DP25)	Modified residue	82	82	Phosphoserine	PubMed_ID:23186163
50	Calmodulin-3 (CALM3_HUMAN - P0DP25)	Modified residue	95	95	N6-acetyllysine	PubMed_ID:19608861
51	Calmodulin-3 (CALM3_HUMAN - P0DP25)	Modified residue	100	100	Phosphotyrosine	PubMed_ID:18669648, PubMed_ID:19690332
52	Calmodulin-3 (CALM3_HUMAN - P0DP25)	Modified residue	102	102	Phosphoserine	PubMed_ID:21406692, PubMed_ID:23186163, PubMed_ID:24275569
53	Calmodulin-3 (CALM3_HUMAN - P0DP25)	Modified residue	111	111	Phosphothreonine	PubMed_ID:24275569
54	Calmodulin-3 (CALM3_HUMAN - P0DP25)	Modified residue	116	116	N6,N6,N6-trimethyllysine; alternate	PubMed_ID:7093203, PubMed_ID:24129315
55	Calmodulin-3 (CALM3_HUMAN - P0DP25)	Modified residue	116	116	N6-methyllysine; alternate	PubMed_ID:24129315
56	Calmodulin-3 (CALM3_HUMAN - P0DP25)	Modified residue	139	139	Phosphotyrosine	PubMed_ID:19690332
57	Calmodulin-3 (CALM3_HUMAN - P0DP25)	Cross-link	22	22	Glycyl lysine isopeptide (Lys-Gly) (interchain with G-Cter in SUMO2); alternate	PubMed_ID:28112733
58	Calmodulin-3 (CALM3_HUMAN - P0DP25)	Cross-link	22	22	Glycyl lysine isopeptide (Lys-Gly) (interchain with G-Cter in ubiquitin); alternate	UniProtKB_ID:P62157
59	Corneodesmosin (CDSN_HUMAN - Q15517)	Signal	1	32		-
60	Corneodesmosin (CDSN_HUMAN - Q15517)	Chain	33	529	Corneodesmosin	-
61	Corneodesmosin (CDSN_HUMAN - Q15517)	Glycosylation	172	172	N-linked (GlcNAc...) asparagine	-
62	Angiotensin-converting enzyme 2 (ACE2_HUMAN - Q9BYF1)	Signal	1	17		-
63	Angiotensin-converting enzyme 2 (ACE2_HUMAN - Q9BYF1)	Chain	18	805	Angiotensin-converting enzyme 2	-
64	Angiotensin-converting enzyme 2 (ACE2_HUMAN - Q9BYF1)	Chain	18	708	Processed angiotensin-converting enzyme 2	-
65	Angiotensin-converting enzyme 2 (ACE2_HUMAN - Q9BYF1)	Modified residue	781	781	Phosphotyrosine	PubMed_ID:33436497, PubMed_ID:33436498
66	Angiotensin-converting enzyme 2 (ACE2_HUMAN - Q9BYF1)	Modified residue	783	783	Phosphoserine	PubMed_ID:33436497, PubMed_ID:33436498
67	Angiotensin-converting enzyme 2 (ACE2_HUMAN - Q9BYF1)	Glycosylation	53	53	N-linked (GlcNAc...) asparagine	PubMed_ID:14754895
68	Angiotensin-converting enzyme 2 (ACE2_HUMAN - Q9BYF1)	Glycosylation	90	90	N-linked (GlcNAc...) asparagine	PubMed_ID:14754895, PubMed_ID:15084671, PubMed_ID:19901337
69	Angiotensin-converting enzyme 2 (ACE2_HUMAN - Q9BYF1)	Glycosylation	103	103	N-linked (GlcNAc...) asparagine	PubMed_ID:14754895
70	Angiotensin-converting enzyme 2 (ACE2_HUMAN - Q9BYF1)	Glycosylation	322	322	N-linked (GlcNAc...) asparagine	PubMed_ID:14754895
71	Angiotensin-converting enzyme 2 (ACE2_HUMAN - Q9BYF1)	Glycosylation	432	432	N-linked (GlcNAc...) asparagine	PubMed_ID:14754895
72	Angiotensin-converting enzyme 2 (ACE2_HUMAN - Q9BYF1)	Glycosylation	546	546	N-linked (GlcNAc...) asparagine	PubMed_ID:14754895, PubMed_ID:19159218, PubMed_ID:19901337
73	Angiotensin-converting enzyme 2 (ACE2_HUMAN - Q9BYF1)	Glycosylation	690	690	N-linked (GlcNAc...) asparagine	-
74	Angiotensin-converting enzyme 2 (ACE2_HUMAN - Q9BYF1)	Disulfide bond	133	141		PubMed_ID:14754895
75	Angiotensin-converting enzyme 2 (ACE2_HUMAN - Q9BYF1)	Disulfide bond	344	361		PubMed_ID:14754895
76	Angiotensin-converting enzyme 2 (ACE2_HUMAN - Q9BYF1)	Disulfide bond	530	542		PubMed_ID:14754895
77	Sorting nexin-17 (SNX17_HUMAN - Q15036)	Chain	1	470	Sorting nexin-17	-
78	Sorting nexin-17 (SNX17_HUMAN - Q15036)	Modified residue	336	336	Phosphoserine	PubMed_ID:23186163
79	Sorting nexin-17 (SNX17_HUMAN - Q15036)	Modified residue	407	407	Phosphoserine	PubMed_ID:19690332
80	Sorting nexin-17 (SNX17_HUMAN - Q15036)	Modified residue	409	409	Phosphoserine	PubMed_ID:23186163, PubMed_ID:24275569
81	Sorting nexin-17 (SNX17_HUMAN - Q15036)	Modified residue	415	415	Phosphoserine	PubMed_ID:18669648, PubMed_ID:19690332, PubMed_ID:23186163
82	Sorting nexin-17 (SNX17_HUMAN - Q15036)	Modified residue	421	421	Phosphoserine	PubMed_ID:18669648, PubMed_ID:19690332
83	Sorting nexin-17 (SNX17_HUMAN - Q15036)	Modified residue	437	437	Phosphoserine	PubMed_ID:18669648, PubMed_ID:21406692, PubMed_ID:23186163
84	Sorting nexin-17 (SNX17_HUMAN - Q15036)	Modified residue	440	440	Phosphoserine	PubMed_ID:18669648, PubMed_ID:21406692, PubMed_ID:23186163
85	Beta-casein (CASB_HUMAN - P05814)	Signal	1	15		PubMed_ID:6715339
86	Beta-casein (CASB_HUMAN - P05814)	Chain	16	226	Beta-casein	PubMed_ID:6715339
87	Beta-casein (CASB_HUMAN - P05814)	Modified residue	18	18	Phosphothreonine; in form 5-P	PubMed_ID:18847231, PubMed_ID:6715339
88	Beta-casein (CASB_HUMAN - P05814)	Modified residue	21	21	Phosphoserine; in form 4-P and form 5-P	PubMed_ID:18847231, PubMed_ID:6715339
89	Beta-casein (CASB_HUMAN - P05814)	Modified residue	23	23	Phosphoserine; in form 3-P, form 4-P and form 5-P	PubMed_ID:18847231, PubMed_ID:6715339
90	Beta-casein (CASB_HUMAN - P05814)	Modified residue	24	24	Phosphoserine; in form 1-P, form 2-P, form 3-P, form 4-P and form 5-P	PubMed_ID:18847231, PubMed_ID:6715339
91	Beta-casein (CASB_HUMAN - P05814)	Modified residue	25	25	Phosphoserine; in form 1-P, form 2-P, form 3-P, form 4-P and form 5-P	PubMed_ID:18847231, PubMed_ID:6715339
92	Appetite-regulating hormone (GHRL_HUMAN - Q9UBU3)	Signal	1	23		PubMed_ID:10930375, PubMed_ID:15340161
93	Appetite-regulating hormone (GHRL_HUMAN - Q9UBU3)	Peptide	24	51	Ghrelin-28	-
94	Appetite-regulating hormone (GHRL_HUMAN - Q9UBU3)	Peptide	24	50	Ghrelin-27	-
95	Appetite-regulating hormone (GHRL_HUMAN - Q9UBU3)	Propeptide	52	75	Removed in mature form	-
96	Appetite-regulating hormone (GHRL_HUMAN - Q9UBU3)	Peptide	76	98	Obestatin	-
97	Appetite-regulating hormone (GHRL_HUMAN - Q9UBU3)	Propeptide	99	117	Removed in mature form	-
98	Appetite-regulating hormone (GHRL_HUMAN - Q9UBU3)	Modified residue	98	98	Leucine amide	-
99	Appetite-regulating hormone (GHRL_HUMAN - Q9UBU3)	Lipidation	26	26	O-decanoyl serine; alternate	PubMed_ID:10604470, PubMed_ID:12414809
100	Appetite-regulating hormone (GHRL_HUMAN - Q9UBU3)	Lipidation	26	26	O-hexanoyl serine; alternate	UniProtKB_ID:Q9EQX0
101	Appetite-regulating hormone (GHRL_HUMAN - Q9UBU3)	Lipidation	26	26	O-octanoyl serine; alternate	PubMed_ID:10604470, PubMed_ID:12414809, PubMed_ID:18443287
102	Defensin alpha 5 (DEF5_HUMAN - Q01523)	Signal	1	19		-
103	Defensin alpha 5 (DEF5_HUMAN - Q01523)	Peptide	20	94	Defensin alpha 5	PubMed_ID:12021776
104	Defensin alpha 5 (DEF5_HUMAN - Q01523)	Peptide	23	94	HD5(23-94)	PubMed_ID:12021776
105	Defensin alpha 5 (DEF5_HUMAN - Q01523)	Peptide	29	94	HD5(29-94)	PubMed_ID:12021776
106	Defensin alpha 5 (DEF5_HUMAN - Q01523)	Peptide	56	94	HD5(56-94)	PubMed_ID:12021776
107	Defensin alpha 5 (DEF5_HUMAN - Q01523)	Peptide	63	94	HD5(63-94)	PubMed_ID:12021776
108	Defensin alpha 5 (DEF5_HUMAN - Q01523)	Disulfide bond	65	93		PubMed_ID:17088326, PubMed_ID:19589339, PubMed_ID:22573326, PubMed_ID:23163963, PubMed_ID:25782105, PubMed_ID:29858013, Reference_ID:Ref.16, PDB_ID:1ZMP, PDB_ID:2LXZ, PDB_ID:2MIT, PDB_ID:3I5W, PDB_ID:4E82, PDB_ID:4E83, PDB_ID:4E86, PDB_ID:4RBW, PDB_ID:4RBX, PDB_ID:5CUI, PDB_ID:5CUJ, PDB_ID:5CUM
109	Defensin alpha 5 (DEF5_HUMAN - Q01523)	Disulfide bond	67	82		PubMed_ID:17088326, PubMed_ID:19589339, PubMed_ID:22573326, PubMed_ID:23163963, PubMed_ID:25782105, PubMed_ID:29858013, Reference_ID:Ref.16, PDB_ID:1ZMP, PDB_ID:2LXZ, PDB_ID:2MIT, PDB_ID:3I5W, PDB_ID:4E82, PDB_ID:4E83, PDB_ID:4E86, PDB_ID:4RBW, PDB_ID:4RBX, PDB_ID:5CUI, PDB_ID:5CUJ, PDB_ID:5CUM
110	Defensin alpha 5 (DEF5_HUMAN - Q01523)	Disulfide bond	72	92		PubMed_ID:17088326, PubMed_ID:19589339, PubMed_ID:22573326, PubMed_ID:23163963, PubMed_ID:25782105, PubMed_ID:29858013, Reference_ID:Ref.16, PDB_ID:1ZMP, PDB_ID:2LXZ, PDB_ID:2MIT, PDB_ID:3I5W, PDB_ID:4E82, PDB_ID:4E83, PDB_ID:4E86, PDB_ID:4RBW, PDB_ID:4RBX, PDB_ID:5CUI, PDB_ID:5CUJ, PDB_ID:5CUM

## Sheet: AGTR1_ALL_FN
	Protein Name	Feature Type	Loc Start	Loc End	Description	Evidences
0	NAC-alpha domain-containing protein 1 (NACAD_HUMAN - O15069)	Chain	1	1562	NAC-alpha domain-containing protein 1	-
1	NAC-alpha domain-containing protein 1 (NACAD_HUMAN - O15069)	Modified residue	1068	1068	Phosphoserine	PubMed_ID:21406692
2	NAC-alpha domain-containing protein 1 (NACAD_HUMAN - O15069)	Modified residue	1354	1354	Phosphoserine	UniProtKB_ID:Q5SWP3
3	Glycosylphosphatidylinositol anchor attachment 1 protein (GPAA1_HUMAN - O43292)	Initiator methionine	1	1	Removed	PubMed_ID:11483512
4	Glycosylphosphatidylinositol anchor attachment 1 protein (GPAA1_HUMAN - O43292)	Chain	2	621	Glycosylphosphatidylinositol anchor attachment 1 protein	-
5	Glycosylphosphatidylinositol anchor attachment 1 protein (GPAA1_HUMAN - O43292)	Glycosylation	203	203	N-linked (GlcNAc...) asparagine	-
6	Glycosylphosphatidylinositol anchor attachment 1 protein (GPAA1_HUMAN - O43292)	Glycosylation	517	517	N-linked (GlcNAc...) asparagine	-
7	Tyrosine-protein kinase JAK2 (JAK2_HUMAN - O60674)	Chain	1	1132	Tyrosine-protein kinase JAK2	-
8	Tyrosine-protein kinase JAK2 (JAK2_HUMAN - O60674)	Modified residue	119	119	Phosphotyrosine; by autocatalysis	UniProtKB_ID:Q62120
9	Tyrosine-protein kinase JAK2 (JAK2_HUMAN - O60674)	Modified residue	372	372	Phosphotyrosine	UniProtKB_ID:Q62120
10	Tyrosine-protein kinase JAK2 (JAK2_HUMAN - O60674)	Modified residue	373	373	Phosphotyrosine	UniProtKB_ID:Q62120
11	Tyrosine-protein kinase JAK2 (JAK2_HUMAN - O60674)	Modified residue	523	523	Phosphoserine	UniProtKB_ID:Q62120
12	Tyrosine-protein kinase JAK2 (JAK2_HUMAN - O60674)	Modified residue	570	570	Phosphotyrosine	PubMed_ID:23186163
13	Tyrosine-protein kinase JAK2 (JAK2_HUMAN - O60674)	Modified residue	813	813	Phosphotyrosine	UniProtKB_ID:Q62120
14	Tyrosine-protein kinase JAK2 (JAK2_HUMAN - O60674)	Modified residue	868	868	Phosphotyrosine; by autocatalysis	UniProtKB_ID:Q62120
15	Tyrosine-protein kinase JAK2 (JAK2_HUMAN - O60674)	Modified residue	966	966	Phosphotyrosine; by autocatalysis	UniProtKB_ID:Q62120
16	Tyrosine-protein kinase JAK2 (JAK2_HUMAN - O60674)	Modified residue	972	972	Phosphotyrosine; by autocatalysis	UniProtKB_ID:Q62120
17	Tyrosine-protein kinase JAK2 (JAK2_HUMAN - O60674)	Modified residue	1007	1007	Phosphotyrosine; by autocatalysis	PubMed_ID:16174768
18	Tyrosine-protein kinase JAK2 (JAK2_HUMAN - O60674)	Modified residue	1008	1008	Phosphotyrosine; by autocatalysis	PubMed_ID:16174768
19	1-phosphatidylinositol 4,5-bisphosphate phosphodiesterase eta-2 (PLCH2_HUMAN - O75038)	Chain	1	1416	1-phosphatidylinositol 4,5-bisphosphate phosphodiesterase eta-2	-
20	1-phosphatidylinositol 4,5-bisphosphate phosphodiesterase eta-2 (PLCH2_HUMAN - O75038)	Modified residue	487	487	Phosphoserine	UniProtKB_ID:A2AP18
21	1-phosphatidylinositol 4,5-bisphosphate phosphodiesterase eta-2 (PLCH2_HUMAN - O75038)	Modified residue	491	491	Phosphoserine	UniProtKB_ID:A2AP18
22	1-phosphatidylinositol 4,5-bisphosphate phosphodiesterase eta-2 (PLCH2_HUMAN - O75038)	Modified residue	595	595	Phosphoserine	UniProtKB_ID:A2AP18
23	1-phosphatidylinositol 4,5-bisphosphate phosphodiesterase eta-2 (PLCH2_HUMAN - O75038)	Modified residue	605	605	Phosphoserine	UniProtKB_ID:A2AP18
24	Reticulon-3 (RTN3_HUMAN - O95197)	Initiator methionine	1	1	Removed	PubMed_ID:19413330, PubMed_ID:20068231, PubMed_ID:21406692, PubMed_ID:22223895
25	Reticulon-3 (RTN3_HUMAN - O95197)	Chain	2	1032	Reticulon-3	-
26	Reticulon-3 (RTN3_HUMAN - O95197)	Modified residue	2	2	N-acetylalanine	PubMed_ID:19413330, PubMed_ID:20068231, PubMed_ID:21406692, PubMed_ID:22223895
27	Reticulon-3 (RTN3_HUMAN - O95197)	Modified residue	30	30	Phosphoserine	PubMed_ID:23186163
28	Reticulon-3 (RTN3_HUMAN - O95197)	Modified residue	229	229	Phosphoserine	PubMed_ID:23186163
29	Reticulon-3 (RTN3_HUMAN - O95197)	Modified residue	243	243	Phosphoserine	UniProtKB_ID:Q9ES97
30	Reticulon-3 (RTN3_HUMAN - O95197)	Modified residue	246	246	Phosphoserine	PubMed_ID:23186163
31	Reticulon-3 (RTN3_HUMAN - O95197)	Modified residue	283	283	Phosphoserine	UniProtKB_ID:Q6RJR6
32	Reticulon-3 (RTN3_HUMAN - O95197)	Modified residue	316	316	Phosphoserine	PubMed_ID:23186163
33	Reticulon-3 (RTN3_HUMAN - O95197)	Modified residue	453	453	Phosphoserine	PubMed_ID:23186163
34	Reticulon-3 (RTN3_HUMAN - O95197)	Modified residue	649	649	Phosphoserine	PubMed_ID:18669648
35	Reticulon-3 (RTN3_HUMAN - O95197)	Modified residue	650	650	Phosphoserine	PubMed_ID:18669648
36	Reticulon-3 (RTN3_HUMAN - O95197)	Modified residue	735	735	Phosphoserine	UniProtKB_ID:Q9ES97
37	Epidermal growth factor receptor (EGFR_HUMAN - P00533)	Signal	1	24		PubMed_ID:15340161, PubMed_ID:6328312, Reference_ID:Ref.16
38	Epidermal growth factor receptor (EGFR_HUMAN - P00533)	Chain	25	1210	Epidermal growth factor receptor	-
39	Epidermal growth factor receptor (EGFR_HUMAN - P00533)	Modified residue	229	229	Phosphoserine	PubMed_ID:21487020
40	Epidermal growth factor receptor (EGFR_HUMAN - P00533)	Modified residue	678	678	Phosphothreonine; by PKC and PKD/PRKD1	PubMed_ID:10523301
41	Epidermal growth factor receptor (EGFR_HUMAN - P00533)	Modified residue	693	693	Phosphothreonine; by PKD/PRKD1	PubMed_ID:10523301, PubMed_ID:16083266, PubMed_ID:3138233, PubMed_ID:18691976, PubMed_ID:20068231, PubMed_ID:23186163, PubMed_ID:24275569
42	Epidermal growth factor receptor (EGFR_HUMAN - P00533)	Modified residue	695	695	Phosphoserine	PubMed_ID:3138233, PubMed_ID:18691976
43	Epidermal growth factor receptor (EGFR_HUMAN - P00533)	Modified residue	745	745	N6-(2-hydroxyisobutyryl)lysine	PubMed_ID:29192674
44	Epidermal growth factor receptor (EGFR_HUMAN - P00533)	Modified residue	869	869	Phosphotyrosine	PubMed_ID:23774213
45	Epidermal growth factor receptor (EGFR_HUMAN - P00533)	Modified residue	991	991	Phosphoserine	PubMed_ID:16083266, PubMed_ID:18669648, PubMed_ID:20068231, PubMed_ID:24275569
46	Epidermal growth factor receptor (EGFR_HUMAN - P00533)	Modified residue	995	995	Phosphoserine	PubMed_ID:18669648
47	Epidermal growth factor receptor (EGFR_HUMAN - P00533)	Modified residue	998	998	Phosphotyrosine; by autocatalysis	PubMed_ID:19563760, PubMed_ID:18669648
48	Epidermal growth factor receptor (EGFR_HUMAN - P00533)	Modified residue	1016	1016	Phosphotyrosine; by autocatalysis	PubMed_ID:19563760, PubMed_ID:23774213
49	Epidermal growth factor receptor (EGFR_HUMAN - P00533)	Modified residue	1026	1026	Phosphoserine	PubMed_ID:16083266, PubMed_ID:24275569
50	Epidermal growth factor receptor (EGFR_HUMAN - P00533)	Modified residue	1039	1039	Phosphoserine	PubMed_ID:18669648
51	Epidermal growth factor receptor (EGFR_HUMAN - P00533)	Modified residue	1041	1041	Phosphothreonine	PubMed_ID:18669648
52	Epidermal growth factor receptor (EGFR_HUMAN - P00533)	Modified residue	1042	1042	Phosphoserine	PubMed_ID:18669648
53	Epidermal growth factor receptor (EGFR_HUMAN - P00533)	Modified residue	1064	1064	Phosphoserine	PubMed_ID:18669648, PubMed_ID:18691976, PubMed_ID:20068231, PubMed_ID:23186163
54	Epidermal growth factor receptor (EGFR_HUMAN - P00533)	Modified residue	1069	1069	Phosphotyrosine	PubMed_ID:23774213, PubMed_ID:22888118
55	Epidermal growth factor receptor (EGFR_HUMAN - P00533)	Modified residue	1070	1070	Phosphoserine	PubMed_ID:3138233
56	Epidermal growth factor receptor (EGFR_HUMAN - P00533)	Modified residue	1071	1071	Phosphoserine	PubMed_ID:3138233
57	Epidermal growth factor receptor (EGFR_HUMAN - P00533)	Modified residue	1081	1081	Phosphoserine	PubMed_ID:18691976
58	Epidermal growth factor receptor (EGFR_HUMAN - P00533)	Modified residue	1092	1092	Phosphotyrosine; by autocatalysis	PubMed_ID:12873986, PubMed_ID:23774213, PubMed_ID:27153536
59	Epidermal growth factor receptor (EGFR_HUMAN - P00533)	Modified residue	1110	1110	Phosphotyrosine; by autocatalysis	PubMed_ID:12873986, PubMed_ID:2543678
60	Epidermal growth factor receptor (EGFR_HUMAN - P00533)	Modified residue	1166	1166	Phosphoserine	PubMed_ID:18669648, PubMed_ID:18691976, PubMed_ID:24275569
61	Epidermal growth factor receptor (EGFR_HUMAN - P00533)	Modified residue	1172	1172	Phosphotyrosine; by autocatalysis	PubMed_ID:27153536, PubMed_ID:17081983
62	Epidermal growth factor receptor (EGFR_HUMAN - P00533)	Modified residue	1197	1197	Phosphotyrosine; by autocatalysis	PubMed_ID:19563760, PubMed_ID:19836242, PubMed_ID:23774213, PubMed_ID:27153536, PubMed_ID:17081983, PubMed_ID:18691976, PubMed_ID:20068231
63	Epidermal growth factor receptor (EGFR_HUMAN - P00533)	Modified residue	1199	1199	Omega-N-methylarginine	PubMed_ID:21258366
64	Epidermal growth factor receptor (EGFR_HUMAN - P00533)	Lipidation	1049	1049	S-palmitoyl cysteine	PubMed_ID:27153536
65	Epidermal growth factor receptor (EGFR_HUMAN - P00533)	Lipidation	1146	1146	S-palmitoyl cysteine	PubMed_ID:27153536
66	Epidermal growth factor receptor (EGFR_HUMAN - P00533)	Glycosylation	56	56	N-linked (GlcNAc...) (complex) asparagine; atypical; partial	PubMed_ID:10731668, PubMed_ID:12297049, PubMed_ID:12297050, PubMed_ID:12731890, PubMed_ID:16083266, PubMed_ID:20837704, PDB_ID:1IVO, PDB_ID:1MOX, PDB_ID:3NJP, PDB_ID:3QWQ
67	Epidermal growth factor receptor (EGFR_HUMAN - P00533)	Glycosylation	73	73	N-linked (GlcNAc...) asparagine; atypical	PubMed_ID:20837704, PDB_ID:3NJP
68	Epidermal growth factor receptor (EGFR_HUMAN - P00533)	Glycosylation	128	128	N-linked (GlcNAc...) asparagine	PubMed_ID:12731890, PubMed_ID:16083266, PubMed_ID:8962717
69	Epidermal growth factor receptor (EGFR_HUMAN - P00533)	Glycosylation	175	175	N-linked (GlcNAc...) asparagine	PubMed_ID:12297050, PubMed_ID:12731890, PubMed_ID:16083266, PubMed_ID:20837704, PubMed_ID:8962717, PDB_ID:1IVO, PDB_ID:3NJP
70	Epidermal growth factor receptor (EGFR_HUMAN - P00533)	Glycosylation	196	196	N-linked (GlcNAc...) asparagine	PubMed_ID:12297049, PubMed_ID:12297050, PubMed_ID:12731890, PubMed_ID:16083266, PubMed_ID:20837704, PDB_ID:1IVO, PDB_ID:1MOX, PDB_ID:3NJP
71	Epidermal growth factor receptor (EGFR_HUMAN - P00533)	Glycosylation	352	352	N-linked (GlcNAc...) asparagine	PubMed_ID:10731668, PubMed_ID:12297049, PubMed_ID:12297050, PubMed_ID:12620237, PubMed_ID:12731890, PubMed_ID:16083266, PubMed_ID:19159218, PubMed_ID:20837704, PDB_ID:1IVO, PDB_ID:1MOX, PDB_ID:1NQL, PDB_ID:1YY9, PDB_ID:3B2U, PDB_ID:3B2V, PDB_ID:3NJP, PDB_ID:3P0Y, PDB_ID:3QWQ, PDB_ID:4KRL, PDB_ID:4KRM, PDB_ID:4KRO, PDB_ID:4KRP, PDB_ID:4UIP, PDB_ID:4UV7
72	Epidermal growth factor receptor (EGFR_HUMAN - P00533)	Glycosylation	361	361	N-linked (GlcNAc...) asparagine	PubMed_ID:10731668, PubMed_ID:12297050, PubMed_ID:12620237, PubMed_ID:12731890, PubMed_ID:16083266, PubMed_ID:20837704, PDB_ID:1IVO, PDB_ID:1NQL, PDB_ID:1YY9, PDB_ID:3B2U, PDB_ID:3NJP, PDB_ID:3QWQ, PDB_ID:4KRL, PDB_ID:4KRM, PDB_ID:4KRO, PDB_ID:4KRP, PDB_ID:4UV7
73	Epidermal growth factor receptor (EGFR_HUMAN - P00533)	Glycosylation	413	413	N-linked (GlcNAc...) asparagine	PubMed_ID:12731890, PubMed_ID:16083266, PubMed_ID:19159218, PubMed_ID:8962717, PDB_ID:1YY9, PDB_ID:3B2U, PDB_ID:3B2V, PDB_ID:3P0Y, PDB_ID:3QWQ, PDB_ID:4KRO, PDB_ID:4KRP
74	Epidermal growth factor receptor (EGFR_HUMAN - P00533)	Glycosylation	444	444	N-linked (GlcNAc...) asparagine	PubMed_ID:12297050, PubMed_ID:12620237, PubMed_ID:12731890, PubMed_ID:16083266, PubMed_ID:20837704, PubMed_ID:8962717, PDB_ID:1IVO, PDB_ID:1NQL, PDB_ID:1YY9, PDB_ID:3B2U, PDB_ID:3B2V, PDB_ID:3NJP, PDB_ID:3P0Y, PDB_ID:3QWQ, PDB_ID:4KRL, PDB_ID:4KRM, PDB_ID:4KRO, PDB_ID:4KRP, PDB_ID:4UIP, PDB_ID:4UV7
75	Epidermal growth factor receptor (EGFR_HUMAN - P00533)	Glycosylation	528	528	N-linked (GlcNAc...) asparagine	PubMed_ID:12620237, PubMed_ID:12731890, PubMed_ID:16083266, PubMed_ID:20837704, PubMed_ID:25922362, PubMed_ID:8962717, PDB_ID:1NQL, PDB_ID:1YY9, PDB_ID:3B2V, PDB_ID:3NJP, PDB_ID:3QWQ, PDB_ID:4KRP, PDB_ID:4UIP, PDB_ID:4UV7
76	Epidermal growth factor receptor (EGFR_HUMAN - P00533)	Glycosylation	568	568	N-linked (GlcNAc...) asparagine; partial	PubMed_ID:10731668, PubMed_ID:12620237, PubMed_ID:12731890, PubMed_ID:16083266, PubMed_ID:19159218, PDB_ID:1NQL, PDB_ID:1YY9
77	Epidermal growth factor receptor (EGFR_HUMAN - P00533)	Glycosylation	603	603	N-linked (GlcNAc...) asparagine; partial	PubMed_ID:10731668, PubMed_ID:12620237, PubMed_ID:12731890, PubMed_ID:16083266, PDB_ID:1NQL, PDB_ID:1YY9
78	Epidermal growth factor receptor (EGFR_HUMAN - P00533)	Glycosylation	623	623	N-linked (GlcNAc...) (high mannose) asparagine	PubMed_ID:12731890
79	Epidermal growth factor receptor (EGFR_HUMAN - P00533)	Disulfide bond	31	58		PubMed_ID:12620237, PubMed_ID:15837620, PubMed_ID:20837704, PDB_ID:1NQL, PDB_ID:1YY9, PDB_ID:3NJP, PDB_ID:3QWQ, PDB_ID:4KRO, PDB_ID:4KRP, PDB_ID:4UIP, PDB_ID:4UV7, PDB_ID:5WB7, PDB_ID:5WB8, PDB_ID:5XWD
80	Epidermal growth factor receptor (EGFR_HUMAN - P00533)	Disulfide bond	157	187		PubMed_ID:12297049, PubMed_ID:12297050, PubMed_ID:12620237, PubMed_ID:15837620, PubMed_ID:20837704, PDB_ID:1IVO, PDB_ID:1MOX, PDB_ID:1NQL, PDB_ID:1YY9, PDB_ID:3NJP, PDB_ID:3QWQ, PDB_ID:4KRO, PDB_ID:5WB7, PDB_ID:5WB8, PDB_ID:5XWD
81	Epidermal growth factor receptor (EGFR_HUMAN - P00533)	Disulfide bond	190	199		PubMed_ID:12297049, PubMed_ID:12297050, PubMed_ID:12620237, PubMed_ID:15837620, PubMed_ID:20837704, PDB_ID:1IVO, PDB_ID:1MOX, PDB_ID:1NQL, PDB_ID:1YY9, PDB_ID:3NJP, PDB_ID:3QWQ, PDB_ID:4KRO, PDB_ID:4UIP, PDB_ID:4UV7, PDB_ID:5WB7, PDB_ID:5WB8, PDB_ID:5XWD
82	Epidermal growth factor receptor (EGFR_HUMAN - P00533)	Disulfide bond	194	207		PubMed_ID:12297049, PubMed_ID:12297050, PubMed_ID:12620237, PubMed_ID:15837620, PubMed_ID:20837704, PDB_ID:1IVO, PDB_ID:1MOX, PDB_ID:1NQL, PDB_ID:1YY9, PDB_ID:3NJP, PDB_ID:3QWQ, PDB_ID:4KRO, PDB_ID:4UIP, PDB_ID:4UV7, PDB_ID:5WB7, PDB_ID:5WB8, PDB_ID:5XWD
83	Epidermal growth factor receptor (EGFR_HUMAN - P00533)	Disulfide bond	215	223		PubMed_ID:12297049, PubMed_ID:12297050, PubMed_ID:12620237, PubMed_ID:15837620, PubMed_ID:20837704, PDB_ID:1IVO, PDB_ID:1MOX, PDB_ID:1NQL, PDB_ID:1YY9, PDB_ID:3NJP, PDB_ID:3QWQ, PDB_ID:4UIP, PDB_ID:4UV7, PDB_ID:5WB7, PDB_ID:5WB8, PDB_ID:5XWD
84	Epidermal growth factor receptor (EGFR_HUMAN - P00533)	Disulfide bond	219	231		PubMed_ID:12297049, PubMed_ID:12297050, PubMed_ID:12620237, PubMed_ID:15837620, PubMed_ID:20837704, PDB_ID:1IVO, PDB_ID:1MOX, PDB_ID:1NQL, PDB_ID:1YY9, PDB_ID:3NJP, PDB_ID:3QWQ, PDB_ID:4UIP, PDB_ID:4UV7, PDB_ID:5WB7, PDB_ID:5WB8, PDB_ID:5XWD
85	Epidermal growth factor receptor (EGFR_HUMAN - P00533)	Disulfide bond	232	240		PubMed_ID:12297049, PubMed_ID:12297050, PubMed_ID:12620237, PubMed_ID:15837620, PubMed_ID:20837704, PDB_ID:1IVO, PDB_ID:1MOX, PDB_ID:1NQL, PDB_ID:1YY9, PDB_ID:3NJP, PDB_ID:3QWQ, PDB_ID:4KRO, PDB_ID:4KRP, PDB_ID:4UIP, PDB_ID:4UV7, PDB_ID:5WB7, PDB_ID:5WB8, PDB_ID:5XWD
86	Epidermal growth factor receptor (EGFR_HUMAN - P00533)	Disulfide bond	236	248		PubMed_ID:12297049, PubMed_ID:12297050, PubMed_ID:12620237, PubMed_ID:15837620, PubMed_ID:20837704, PDB_ID:1IVO, PDB_ID:1MOX, PDB_ID:1NQL, PDB_ID:1YY9, PDB_ID:3NJP, PDB_ID:3QWQ, PDB_ID:4KRO, PDB_ID:4KRP, PDB_ID:4UIP, PDB_ID:4UV7, PDB_ID:5WB7, PDB_ID:5WB8, PDB_ID:5XWD
87	Epidermal growth factor receptor (EGFR_HUMAN - P00533)	Disulfide bond	251	260		PubMed_ID:12297049, PubMed_ID:12297050, PubMed_ID:12620237, PubMed_ID:15837620, PubMed_ID:20837704, PDB_ID:1IVO, PDB_ID:1MOX, PDB_ID:1NQL, PDB_ID:1YY9, PDB_ID:3NJP, PDB_ID:3QWQ, PDB_ID:4KRO, PDB_ID:4KRP, PDB_ID:4UIP, PDB_ID:4UV7, PDB_ID:5WB7, PDB_ID:5WB8, PDB_ID:5XWD
88	Epidermal growth factor receptor (EGFR_HUMAN - P00533)	Disulfide bond	264	291		PubMed_ID:12297049, PubMed_ID:12297050, PubMed_ID:12620237, PubMed_ID:15837620, PubMed_ID:20837704, PDB_ID:1IVO, PDB_ID:1MOX, PDB_ID:1NQL, PDB_ID:1YY9, PDB_ID:3B2V, PDB_ID:3NJP, PDB_ID:3QWQ, PDB_ID:4KRO, PDB_ID:4KRP, PDB_ID:4UIP, PDB_ID:4UV7, PDB_ID:5WB7, PDB_ID:5WB8, PDB_ID:5XWD
89	Epidermal growth factor receptor (EGFR_HUMAN - P00533)	Disulfide bond	295	307		PDB_ID:1IVO, PDB_ID:1MOX, PDB_ID:1NQL, PDB_ID:1YY9, PDB_ID:3B2V, PDB_ID:3NJP, PDB_ID:3QWQ, PDB_ID:4KRO, PDB_ID:4KRP, PDB_ID:4UIP, PDB_ID:4UV7, PDB_ID:5WB7, PDB_ID:5WB8, PDB_ID:5XWD
90	Epidermal growth factor receptor (EGFR_HUMAN - P00533)	Disulfide bond	311	326		PubMed_ID:12297049, PubMed_ID:12297050, PubMed_ID:12620237, PubMed_ID:15837620, PubMed_ID:20837704, PDB_ID:1IVO, PDB_ID:1MOX, PDB_ID:1NQL, PDB_ID:1YY9, PDB_ID:3B2V, PDB_ID:3G5V, PDB_ID:3G5Y, PDB_ID:3NJP, PDB_ID:3QWQ, PDB_ID:4KRO, PDB_ID:4KRP, PDB_ID:4UV7, PDB_ID:5WB7, PDB_ID:5WB8, PDB_ID:5XWD
91	Epidermal growth factor receptor (EGFR_HUMAN - P00533)	Disulfide bond	329	333		PDB_ID:1IVO, PDB_ID:1MOX, PDB_ID:1NQL, PDB_ID:1YY9, PDB_ID:3B2V, PDB_ID:3NJP, PDB_ID:3QWQ, PDB_ID:4KRO, PDB_ID:4KRP, PDB_ID:4UIP, PDB_ID:4UV7, PDB_ID:5WB7, PDB_ID:5WB8, PDB_ID:5XWD
92	Epidermal growth factor receptor (EGFR_HUMAN - P00533)	Disulfide bond	337	362		PubMed_ID:12297049, PubMed_ID:12297050, PubMed_ID:12620237, PubMed_ID:15837620, PubMed_ID:20837704, PDB_ID:1IVO, PDB_ID:1MOX, PDB_ID:1NQL, PDB_ID:1YY9, PDB_ID:3B2U, PDB_ID:3B2V, PDB_ID:3C09, PDB_ID:3NJP, PDB_ID:3P0Y, PDB_ID:3QWQ, PDB_ID:4KRL, PDB_ID:4KRM, PDB_ID:4KRO, PDB_ID:4KRP, PDB_ID:4UIP, PDB_ID:4UV7, PDB_ID:5SX4, PDB_ID:5SX5, PDB_ID:5WB7, PDB_ID:5WB8, PDB_ID:5XWD, PDB_ID:6B3S
93	Epidermal growth factor receptor (EGFR_HUMAN - P00533)	Disulfide bond	470	499		PDB_ID:1IVO, PDB_ID:1MOX, PDB_ID:1NQL, PDB_ID:1YY9, PDB_ID:3B2U, PDB_ID:3B2V, PDB_ID:3C09, PDB_ID:3NJP, PDB_ID:3P0Y, PDB_ID:3QWQ, PDB_ID:4KRL, PDB_ID:4KRM, PDB_ID:4KRO, PDB_ID:4KRP, PDB_ID:4UIP, PDB_ID:4UV7, PDB_ID:5SX4, PDB_ID:5SX5, PDB_ID:5WB7, PDB_ID:5WB8, PDB_ID:5XWD, PDB_ID:6B3S
94	Epidermal growth factor receptor (EGFR_HUMAN - P00533)	Disulfide bond	506	515		PubMed_ID:12297049, PubMed_ID:12297050, PubMed_ID:12620237, PubMed_ID:15837620, PubMed_ID:20837704, PDB_ID:1IVO, PDB_ID:1MOX, PDB_ID:1NQL, PDB_ID:1YY9, PDB_ID:3B2U, PDB_ID:3B2V, PDB_ID:3NJP, PDB_ID:3P0Y, PDB_ID:3QWQ, PDB_ID:4KRL, PDB_ID:4KRM, PDB_ID:4KRO, PDB_ID:4KRP, PDB_ID:4UIP, PDB_ID:4UV7, PDB_ID:5SX4, PDB_ID:5SX5, PDB_ID:5WB7, PDB_ID:5WB8, PDB_ID:5XWD, PDB_ID:6B3S
95	Epidermal growth factor receptor (EGFR_HUMAN - P00533)	Disulfide bond	510	523		PubMed_ID:12297049, PubMed_ID:12297050, PubMed_ID:12620237, PubMed_ID:15837620, PubMed_ID:20837704, PDB_ID:1IVO, PDB_ID:1MOX, PDB_ID:1NQL, PDB_ID:1YY9, PDB_ID:3B2U, PDB_ID:3B2V, PDB_ID:3C09, PDB_ID:3NJP, PDB_ID:3P0Y, PDB_ID:3QWQ, PDB_ID:4KRL, PDB_ID:4KRM, PDB_ID:4KRO, PDB_ID:4KRP, PDB_ID:4UIP, PDB_ID:4UV7, PDB_ID:5SX4, PDB_ID:5SX5, PDB_ID:5WB7, PDB_ID:5WB8, PDB_ID:5XWD, PDB_ID:6B3S
96	Epidermal growth factor receptor (EGFR_HUMAN - P00533)	Disulfide bond	526	535		PubMed_ID:12297050, PubMed_ID:12620237, PubMed_ID:15837620, PubMed_ID:20837704, PDB_ID:1IVO, PDB_ID:1NQL, PDB_ID:1YY9, PDB_ID:3B2V, PDB_ID:3NJP, PDB_ID:3QWQ, PDB_ID:4KRL, PDB_ID:4KRM, PDB_ID:4KRO, PDB_ID:4KRP, PDB_ID:4UIP, PDB_ID:4UV7, PDB_ID:5XWD
97	Epidermal growth factor receptor (EGFR_HUMAN - P00533)	Disulfide bond	539	555		PubMed_ID:12620237, PubMed_ID:15837620, PubMed_ID:20837704, PDB_ID:1NQL, PDB_ID:1YY9, PDB_ID:3B2V, PDB_ID:3NJP, PDB_ID:3QWQ, PDB_ID:4KRO, PDB_ID:4KRP, PDB_ID:4UIP, PDB_ID:4UV7, PDB_ID:5XWD
98	Epidermal growth factor receptor (EGFR_HUMAN - P00533)	Disulfide bond	558	571		PubMed_ID:12620237, PubMed_ID:15837620, PubMed_ID:20837704, PDB_ID:1NQL, PDB_ID:1YY9, PDB_ID:3B2V, PDB_ID:3NJP, PDB_ID:3QWQ, PDB_ID:4KRO, PDB_ID:4KRP, PDB_ID:4UIP, PDB_ID:4UV7, PDB_ID:5XWD
99	Epidermal growth factor receptor (EGFR_HUMAN - P00533)	Disulfide bond	562	579		PubMed_ID:12620237, PubMed_ID:15837620, PubMed_ID:20837704, PDB_ID:1NQL, PDB_ID:1YY9, PDB_ID:3B2V, PDB_ID:3NJP, PDB_ID:3QWQ, PDB_ID:4KRO, PDB_ID:4KRP, PDB_ID:4UIP, PDB_ID:4UV7, PDB_ID:5XWD
100	Epidermal growth factor receptor (EGFR_HUMAN - P00533)	Disulfide bond	582	591		PubMed_ID:12620237, PubMed_ID:15837620, PubMed_ID:20837704, PDB_ID:1NQL, PDB_ID:1YY9, PDB_ID:3B2V, PDB_ID:3NJP, PDB_ID:3QWQ, PDB_ID:4KRO, PDB_ID:4KRP, PDB_ID:4UV7, PDB_ID:5XWD
101	Epidermal growth factor receptor (EGFR_HUMAN - P00533)	Disulfide bond	595	617		PubMed_ID:12620237, PubMed_ID:15837620, PubMed_ID:20837704, PDB_ID:1NQL, PDB_ID:1YY9, PDB_ID:3B2V, PDB_ID:3NJP, PDB_ID:3QWQ, PDB_ID:4KRO, PDB_ID:4KRP, PDB_ID:4UIP, PDB_ID:4UV7, PDB_ID:5XWD
102	Epidermal growth factor receptor (EGFR_HUMAN - P00533)	Disulfide bond	620	628		PubMed_ID:12620237, PubMed_ID:15837620, PubMed_ID:20837704, PDB_ID:1NQL, PDB_ID:1YY9, PDB_ID:3B2V, PDB_ID:3NJP, PDB_ID:3QWQ, PDB_ID:4KRO, PDB_ID:4KRP, PDB_ID:4UIP, PDB_ID:4UV7, PDB_ID:5XWD
103	Epidermal growth factor receptor (EGFR_HUMAN - P00533)	Disulfide bond	624	636		PubMed_ID:12620237, PubMed_ID:15837620, PubMed_ID:20837704, PDB_ID:1NQL, PDB_ID:1YY9, PDB_ID:3B2V, PDB_ID:3NJP, PDB_ID:3QWQ, PDB_ID:4KRP, PDB_ID:4UV7, PDB_ID:5XWD
104	Epidermal growth factor receptor (EGFR_HUMAN - P00533)	Cross-link	716	716	Glycyl lysine isopeptide (Lys-Gly) (interchain with G-Cter in ubiquitin)	PubMed_ID:16543144
105	Epidermal growth factor receptor (EGFR_HUMAN - P00533)	Cross-link	737	737	Glycyl lysine isopeptide (Lys-Gly) (interchain with G-Cter in ubiquitin)	PubMed_ID:16543144
106	Epidermal growth factor receptor (EGFR_HUMAN - P00533)	Cross-link	754	754	Glycyl lysine isopeptide (Lys-Gly) (interchain with G-Cter in ubiquitin)	PubMed_ID:16543144
107	Epidermal growth factor receptor (EGFR_HUMAN - P00533)	Cross-link	867	867	Glycyl lysine isopeptide (Lys-Gly) (interchain with G-Cter in ubiquitin)	PubMed_ID:16543144
108	Epidermal growth factor receptor (EGFR_HUMAN - P00533)	Cross-link	929	929	Glycyl lysine isopeptide (Lys-Gly) (interchain with G-Cter in ubiquitin)	PubMed_ID:16543144
109	Epidermal growth factor receptor (EGFR_HUMAN - P00533)	Cross-link	970	970	Glycyl lysine isopeptide (Lys-Gly) (interchain with G-Cter in ubiquitin)	PubMed_ID:16543144
110	RAF proto-oncogene serine/threonine-protein kinase (RAF1_HUMAN - P04049)	Chain	1	648	RAF proto-oncogene serine/threonine-protein kinase	-
111	RAF proto-oncogene serine/threonine-protein kinase (RAF1_HUMAN - P04049)	Modified residue	29	29	Phosphoserine; by MAPK1	UniProtKB_ID:Q99N57
112	RAF proto-oncogene serine/threonine-protein kinase (RAF1_HUMAN - P04049)	Modified residue	43	43	Phosphoserine; by PKA and MAPK1	PubMed_ID:8349614
113	RAF proto-oncogene serine/threonine-protein kinase (RAF1_HUMAN - P04049)	Modified residue	252	252	Phosphoserine	PubMed_ID:17525332
114	RAF proto-oncogene serine/threonine-protein kinase (RAF1_HUMAN - P04049)	Modified residue	259	259	Phosphoserine; by PKA, PKC and PKB/AKT1	PubMed_ID:10576742, PubMed_ID:10801873, PubMed_ID:11756411, PubMed_ID:15047712, PubMed_ID:16630891, PubMed_ID:16892053, PubMed_ID:8349614
115	RAF proto-oncogene serine/threonine-protein kinase (RAF1_HUMAN - P04049)	Modified residue	268	268	Phosphothreonine; by autocatalysis	PubMed_ID:8349614
116	RAF proto-oncogene serine/threonine-protein kinase (RAF1_HUMAN - P04049)	Modified residue	269	269	Phosphothreonine; by PKA	PubMed_ID:7477354
117	RAF proto-oncogene serine/threonine-protein kinase (RAF1_HUMAN - P04049)	Modified residue	289	289	Phosphoserine; by MAPK1	PubMed_ID:21917714, PubMed_ID:19690332
118	RAF proto-oncogene serine/threonine-protein kinase (RAF1_HUMAN - P04049)	Modified residue	296	296	Phosphoserine	PubMed_ID:23186163
119	RAF proto-oncogene serine/threonine-protein kinase (RAF1_HUMAN - P04049)	Modified residue	301	301	Phosphoserine; by MAPK1	PubMed_ID:21917714, PubMed_ID:19690332, PubMed_ID:23186163
120	RAF proto-oncogene serine/threonine-protein kinase (RAF1_HUMAN - P04049)	Modified residue	338	338	Phosphoserine; by PAK1, PAK2, PAK3 and PAK5	PubMed_ID:11733498, PubMed_ID:15849194, PubMed_ID:16892053, PubMed_ID:18465753, PubMed_ID:21917714
121	RAF proto-oncogene serine/threonine-protein kinase (RAF1_HUMAN - P04049)	Modified residue	339	339	Phosphoserine; by PAK1, PAK2 and PAK3	PubMed_ID:15849194
122	RAF proto-oncogene serine/threonine-protein kinase (RAF1_HUMAN - P04049)	Modified residue	340	340	Phosphotyrosine; by SRC	PubMed_ID:16892053
123	RAF proto-oncogene serine/threonine-protein kinase (RAF1_HUMAN - P04049)	Modified residue	341	341	Phosphotyrosine; by SRC	PubMed_ID:16892053
124	RAF proto-oncogene serine/threonine-protein kinase (RAF1_HUMAN - P04049)	Modified residue	471	471	Phosphoserine	PubMed_ID:16093354
125	RAF proto-oncogene serine/threonine-protein kinase (RAF1_HUMAN - P04049)	Modified residue	491	491	Phosphothreonine	PubMed_ID:11447113
126	RAF proto-oncogene serine/threonine-protein kinase (RAF1_HUMAN - P04049)	Modified residue	494	494	Phosphoserine	PubMed_ID:11447113
127	RAF proto-oncogene serine/threonine-protein kinase (RAF1_HUMAN - P04049)	Modified residue	499	499	Phosphoserine; by PKC	PubMed_ID:8349614
128	RAF proto-oncogene serine/threonine-protein kinase (RAF1_HUMAN - P04049)	Modified residue	563	563	Symmetric dimethylarginine; by PRMT5	PubMed_ID:21917714
129	RAF proto-oncogene serine/threonine-protein kinase (RAF1_HUMAN - P04049)	Modified residue	621	621	Phosphoserine	PubMed_ID:10801873, PubMed_ID:16892053, PubMed_ID:21917714, PubMed_ID:8349614
130	RAF proto-oncogene serine/threonine-protein kinase (RAF1_HUMAN - P04049)	Modified residue	642	642	Phosphoserine; by MAPK1	PubMed_ID:18669648, PubMed_ID:23186163
131	Leukocyte antigen CD37 (CD37_HUMAN - P11049)	Chain	1	281	Leukocyte antigen CD37	-
132	Leukocyte antigen CD37 (CD37_HUMAN - P11049)	Glycosylation	170	170	N-linked (GlcNAc...) asparagine	-
133	Leukocyte antigen CD37 (CD37_HUMAN - P11049)	Glycosylation	183	183	N-linked (GlcNAc...) asparagine	-
134	Leukocyte antigen CD37 (CD37_HUMAN - P11049)	Glycosylation	188	188	N-linked (GlcNAc...) asparagine	-
135	Carbonyl reductase [NADPH] 1 (CBR1_HUMAN - P16152)	Initiator methionine	1	1	Removed	PubMed_ID:19413330
136	Carbonyl reductase [NADPH] 1 (CBR1_HUMAN - P16152)	Chain	2	277	Carbonyl reductase [NADPH] 1	-
137	Carbonyl reductase [NADPH] 1 (CBR1_HUMAN - P16152)	Modified residue	2	2	N-acetylserine	PubMed_ID:19413330
138	Carbonyl reductase [NADPH] 1 (CBR1_HUMAN - P16152)	Modified residue	2	2	Phosphoserine	UniProtKB_ID:P47727
139	Carbonyl reductase [NADPH] 1 (CBR1_HUMAN - P16152)	Modified residue	30	30	Phosphoserine	UniProtKB_ID:P48758
140	Carbonyl reductase [NADPH] 1 (CBR1_HUMAN - P16152)	Modified residue	239	239	N6-1-carboxyethyl lysine	PubMed_ID:8421682
141	1-phosphatidylinositol 4,5-bisphosphate phosphodiesterase gamma-1 (PLCG1_HUMAN - P19174)	Initiator methionine	1	1	Removed	PubMed_ID:19413330
142	1-phosphatidylinositol 4,5-bisphosphate phosphodiesterase gamma-1 (PLCG1_HUMAN - P19174)	Chain	2	1290	1-phosphatidylinositol 4,5-bisphosphate phosphodiesterase gamma-1	-
143	1-phosphatidylinositol 4,5-bisphosphate phosphodiesterase gamma-1 (PLCG1_HUMAN - P19174)	Modified residue	2	2	N-acetylalanine	PubMed_ID:19413330
144	1-phosphatidylinositol 4,5-bisphosphate phosphodiesterase gamma-1 (PLCG1_HUMAN - P19174)	Modified residue	506	506	Phosphotyrosine	UniProtKB_ID:Q62077
145	1-phosphatidylinositol 4,5-bisphosphate phosphodiesterase gamma-1 (PLCG1_HUMAN - P19174)	Modified residue	771	771	Phosphotyrosine; by SYK	PubMed_ID:20494825, PubMed_ID:8657103, PubMed_ID:15144186, PubMed_ID:19690332
146	1-phosphatidylinositol 4,5-bisphosphate phosphodiesterase gamma-1 (PLCG1_HUMAN - P19174)	Modified residue	775	775	Phosphotyrosine	PubMed_ID:19690332
147	1-phosphatidylinositol 4,5-bisphosphate phosphodiesterase gamma-1 (PLCG1_HUMAN - P19174)	Modified residue	783	783	Phosphotyrosine; by ITK, SYK and TXK	PubMed_ID:11564877, PubMed_ID:15215251, PubMed_ID:8657103, PubMed_ID:19690332
148	1-phosphatidylinositol 4,5-bisphosphate phosphodiesterase gamma-1 (PLCG1_HUMAN - P19174)	Modified residue	977	977	Phosphotyrosine	UniProtKB_ID:Q62077
149	1-phosphatidylinositol 4,5-bisphosphate phosphodiesterase gamma-1 (PLCG1_HUMAN - P19174)	Modified residue	1221	1221	Phosphoserine	PubMed_ID:18669648, PubMed_ID:19690332, PubMed_ID:20068231, PubMed_ID:23186163
150	1-phosphatidylinositol 4,5-bisphosphate phosphodiesterase gamma-1 (PLCG1_HUMAN - P19174)	Modified residue	1227	1227	Phosphoserine	PubMed_ID:23186163
151	1-phosphatidylinositol 4,5-bisphosphate phosphodiesterase gamma-1 (PLCG1_HUMAN - P19174)	Modified residue	1233	1233	Phosphoserine	PubMed_ID:23186163
152	1-phosphatidylinositol 4,5-bisphosphate phosphodiesterase gamma-1 (PLCG1_HUMAN - P19174)	Modified residue	1248	1248	Phosphoserine	PubMed_ID:1370476
153	1-phosphatidylinositol 4,5-bisphosphate phosphodiesterase gamma-1 (PLCG1_HUMAN - P19174)	Modified residue	1253	1253	Phosphotyrosine	PubMed_ID:15144186, PubMed_ID:20068231
154	1-phosphatidylinositol 4,5-bisphosphate phosphodiesterase gamma-1 (PLCG1_HUMAN - P19174)	Modified residue	1263	1263	Phosphoserine	PubMed_ID:23186163
155	1-phosphatidylinositol 4,5-bisphosphate phosphodiesterase gamma-1 (PLCG1_HUMAN - P19174)	Modified residue	1222	1222	Phosphoserine	PubMed_ID:18669648, PubMed_ID:19690332, PubMed_ID:21406692
156	Ras-related protein Rab-5A (RAB5A_HUMAN - P20339)	Chain	1	215	Ras-related protein Rab-5A	-
157	Ras-related protein Rab-5A (RAB5A_HUMAN - P20339)	Modified residue	84	84	Phosphoserine; by LRRK2	PubMed_ID:29125462
158	Ras-related protein Rab-5A (RAB5A_HUMAN - P20339)	Lipidation	212	212	S-geranylgeranyl cysteine	PubMed_ID:7991565
159	Ras-related protein Rab-5A (RAB5A_HUMAN - P20339)	Lipidation	213	213	S-geranylgeranyl cysteine	PubMed_ID:7991565
160	Ras-related protein Rab-5A (RAB5A_HUMAN - P20339)	Glycosylation	120	120	(Microbial infection) N-beta-linked (GlcNAc) arginine	PubMed_ID:32974215
161	Tyrosine-protein kinase JAK1 (JAK1_HUMAN - P23458)	Chain	1	1154	Tyrosine-protein kinase JAK1	-
162	Tyrosine-protein kinase JAK1 (JAK1_HUMAN - P23458)	Modified residue	1	1	N-acetylmethionine	PubMed_ID:19369195
163	Tyrosine-protein kinase JAK1 (JAK1_HUMAN - P23458)	Modified residue	3	3	Phosphotyrosine	PubMed_ID:19369195
164	Tyrosine-protein kinase JAK1 (JAK1_HUMAN - P23458)	Modified residue	228	228	Phosphoserine	PubMed_ID:19369195
165	Tyrosine-protein kinase JAK1 (JAK1_HUMAN - P23458)	Modified residue	1034	1034	Phosphotyrosine; by autocatalysis	PubMed_ID:11909529
166	Tyrosine-protein kinase JAK1 (JAK1_HUMAN - P23458)	Modified residue	1035	1035	Phosphotyrosine; by autocatalysis	PubMed_ID:11909529
167	Nitric oxide synthase, endothelial (NOS3_HUMAN - P29474)	Initiator methionine	1	1	Removed	UniProtKB_ID:P29473
168	Nitric oxide synthase, endothelial (NOS3_HUMAN - P29474)	Chain	2	1203	Nitric oxide synthase, endothelial	-
169	Nitric oxide synthase, endothelial (NOS3_HUMAN - P29474)	Modified residue	33	33	Phosphothreonine	PubMed_ID:24275569
170	Nitric oxide synthase, endothelial (NOS3_HUMAN - P29474)	Modified residue	114	114	Phosphoserine; by CDK5	PubMed_ID:20213743
171	Nitric oxide synthase, endothelial (NOS3_HUMAN - P29474)	Modified residue	495	495	Phosphothreonine; by AMPK	PubMed_ID:16126727
172	Nitric oxide synthase, endothelial (NOS3_HUMAN - P29474)	Modified residue	615	615	Phosphoserine	UniProtKB_ID:P70313
173	Nitric oxide synthase, endothelial (NOS3_HUMAN - P29474)	Modified residue	633	633	Phosphoserine	PubMed_ID:24275569
174	Nitric oxide synthase, endothelial (NOS3_HUMAN - P29474)	Modified residue	638	638	Phosphoserine	PubMed_ID:24275569
175	Nitric oxide synthase, endothelial (NOS3_HUMAN - P29474)	Modified residue	836	836	Phosphoserine	PubMed_ID:24275569
176	Nitric oxide synthase, endothelial (NOS3_HUMAN - P29474)	Modified residue	1175	1175	Phosphothreonine	UniProtKB_ID:P70313
177	Nitric oxide synthase, endothelial (NOS3_HUMAN - P29474)	Modified residue	1177	1177	Phosphoserine; by AMPK	PubMed_ID:16126727, PubMed_ID:23186163
178	Nitric oxide synthase, endothelial (NOS3_HUMAN - P29474)	Modified residue	1179	1179	Phosphoserine	UniProtKB_ID:P70313
179	Nitric oxide synthase, endothelial (NOS3_HUMAN - P29474)	Lipidation	2	2	N-myristoyl glycine	-
180	Nitric oxide synthase, endothelial (NOS3_HUMAN - P29474)	Lipidation	15	15	S-palmitoyl cysteine	-
181	Nitric oxide synthase, endothelial (NOS3_HUMAN - P29474)	Lipidation	26	26	S-palmitoyl cysteine	-
182	cGMP-gated cation channel alpha-1 (CNGA1_HUMAN - P29973)	Chain	1	686	cGMP-gated cation channel alpha-1	-
183	cGMP-gated cation channel alpha-1 (CNGA1_HUMAN - P29973)	Glycosylation	325	325	N-linked (GlcNAc...) asparagine	UniProtKB_ID:Q00194
184	Beta-arrestin-2 (ARRB2_HUMAN - P32121)	Chain	1	409	Beta-arrestin-2	-
185	Beta-arrestin-2 (ARRB2_HUMAN - P32121)	Modified residue	48	48	Phosphotyrosine	UniProtKB_ID:Q91YI4
186	Beta-arrestin-2 (ARRB2_HUMAN - P32121)	Modified residue	176	176	Hydroxyproline; by PHD2	PubMed_ID:21255264
187	Beta-arrestin-2 (ARRB2_HUMAN - P32121)	Modified residue	181	181	Hydroxyproline; by PHD2	PubMed_ID:21255264
188	Beta-arrestin-2 (ARRB2_HUMAN - P32121)	Modified residue	360	360	Phosphoserine	UniProtKB_ID:P29067
189	Beta-arrestin-2 (ARRB2_HUMAN - P32121)	Modified residue	382	382	Phosphothreonine	PubMed_ID:11877451
190	G protein-coupled receptor kinase 5 (GRK5_HUMAN - P34947)	Chain	1	590	G protein-coupled receptor kinase 5	-
191	G protein-coupled receptor kinase 5 (GRK5_HUMAN - P34947)	Modified residue	484	484	Phosphoserine; by autocatalysis	PubMed_ID:8144599, PubMed_ID:18669648
192	G protein-coupled receptor kinase 5 (GRK5_HUMAN - P34947)	Modified residue	485	485	Phosphothreonine; by autocatalysis	PubMed_ID:8144599, PubMed_ID:18669648
193	G protein-coupled receptor kinase 5 (GRK5_HUMAN - P34947)	Modified residue	579	579	Phosphoserine	UniProtKB_ID:Q8VEB1
194	Apelin receptor (APJ_HUMAN - P35414)	Chain	1	380	Apelin receptor	-
195	Apelin receptor (APJ_HUMAN - P35414)	Glycosylation	15	15	N-linked (GlcNAc...) asparagine	-
196	Apelin receptor (APJ_HUMAN - P35414)	Glycosylation	175	175	N-linked (GlcNAc...) asparagine	-
197	Beta-arrestin-1 (ARRB1_HUMAN - P49407)	Chain	1	418	Beta-arrestin-1	-
198	Beta-arrestin-1 (ARRB1_HUMAN - P49407)	Modified residue	47	47	Phosphotyrosine	UniProtKB_ID:Q8BWG8
199	Beta-arrestin-1 (ARRB1_HUMAN - P49407)	Modified residue	412	412	Phosphoserine; by GRK5	PubMed_ID:19661922, PubMed_ID:20068231, PubMed_ID:21406692, PubMed_ID:23186163, PubMed_ID:24275569
200	Guanine nucleotide-binding protein G(q) subunit alpha (GNAQ_HUMAN - P50148)	Chain	1	359	Guanine nucleotide-binding protein G(q) subunit alpha	-
201	Guanine nucleotide-binding protein G(q) subunit alpha (GNAQ_HUMAN - P50148)	Modified residue	209	209	5-glutamyl histamine	UniProtKB_ID:P21279
202	Guanine nucleotide-binding protein G(q) subunit alpha (GNAQ_HUMAN - P50148)	Modified residue	209	209	Deamidated glutamine; by Photorhabdus PAU_02230	PubMed_ID:24141704
203	Guanine nucleotide-binding protein G(q) subunit alpha (GNAQ_HUMAN - P50148)	Lipidation	9	9	S-palmitoyl cysteine	UniProtKB_ID:P21279
204	Guanine nucleotide-binding protein G(q) subunit alpha (GNAQ_HUMAN - P50148)	Lipidation	10	10	S-palmitoyl cysteine	UniProtKB_ID:P21279
205	Thimet oligopeptidase (THOP1_HUMAN - P52888)	Chain	1	689	Thimet oligopeptidase	-
206	Thimet oligopeptidase (THOP1_HUMAN - P52888)	Modified residue	16	16	Phosphoserine	PubMed_ID:23186163
207	Thimet oligopeptidase (THOP1_HUMAN - P52888)	Modified residue	172	172	Phosphoserine	UniProtKB_ID:Q8C1A5
208	Thimet oligopeptidase (THOP1_HUMAN - P52888)	Modified residue	257	257	N6-acetyllysine	PubMed_ID:19608861
209	Thimet oligopeptidase (THOP1_HUMAN - P52888)	Modified residue	278	278	Phosphotyrosine	UniProtKB_ID:Q8C1A5
210	Thimet oligopeptidase (THOP1_HUMAN - P52888)	Modified residue	538	538	N6-acetyllysine	PubMed_ID:19608861
211	Ornithine decarboxylase antizyme 1 (OAZ1_HUMAN - P54368)	Chain	1	228	Ornithine decarboxylase antizyme 1	-
212	Nanos homolog 3 (NANO3_HUMAN - P60323)	Chain	1	173	Nanos homolog 3	-
213	Receptor of activated protein C kinase 1 (RACK1_HUMAN - P63244)	Chain	1	317	Receptor of activated protein C kinase 1	-
214	Receptor of activated protein C kinase 1 (RACK1_HUMAN - P63244)	Initiator methionine	1	1	Removed; alternate	Reference_ID:Ref.9, PubMed_ID:19413330, PubMed_ID:21406692, PubMed_ID:22223895, PubMed_ID:22814378
215	Receptor of activated protein C kinase 1 (RACK1_HUMAN - P63244)	Chain	2	317	Receptor of activated protein C kinase 1, N-terminally processed	-
216	Receptor of activated protein C kinase 1 (RACK1_HUMAN - P63244)	Modified residue	1	1	N-acetylmethionine	PubMed_ID:22814378
217	Receptor of activated protein C kinase 1 (RACK1_HUMAN - P63244)	Modified residue	2	2	N-acetylthreonine; in Guanine nucleotide-binding protein subunit beta-2-like 1, N-terminally processed	Reference_ID:Ref.9, PubMed_ID:19413330, PubMed_ID:21406692, PubMed_ID:22223895, PubMed_ID:22814378
218	Receptor of activated protein C kinase 1 (RACK1_HUMAN - P63244)	Modified residue	6	6	Phosphothreonine	PubMed_ID:23186163
219	Receptor of activated protein C kinase 1 (RACK1_HUMAN - P63244)	Modified residue	10	10	Phosphothreonine	PubMed_ID:23186163
220	Receptor of activated protein C kinase 1 (RACK1_HUMAN - P63244)	Modified residue	52	52	Phosphotyrosine; by ABL1	PubMed_ID:19423701
221	Receptor of activated protein C kinase 1 (RACK1_HUMAN - P63244)	Modified residue	96	96	Phosphothreonine	PubMed_ID:23186163
222	Receptor of activated protein C kinase 1 (RACK1_HUMAN - P63244)	Modified residue	130	130	N6-acetyllysine	PubMed_ID:19608861
223	Receptor of activated protein C kinase 1 (RACK1_HUMAN - P63244)	Modified residue	183	183	N6-acetyllysine	UniProtKB_ID:P68040
224	Receptor of activated protein C kinase 1 (RACK1_HUMAN - P63244)	Modified residue	228	228	Phosphotyrosine	PubMed_ID:11279199
225	Receptor of activated protein C kinase 1 (RACK1_HUMAN - P63244)	Modified residue	276	276	Phosphoserine; by viral VacV B1 kinase	PubMed_ID:28636603, PubMed_ID:23186163
226	Receptor of activated protein C kinase 1 (RACK1_HUMAN - P63244)	Modified residue	277	277	Phosphothreonine; by viral VacV B1 kinase	PubMed_ID:28636603
227	Receptor of activated protein C kinase 1 (RACK1_HUMAN - P63244)	Modified residue	278	278	Phosphoserine; by viral VacV B1 kinase	PubMed_ID:28636603
228	Receptor of activated protein C kinase 1 (RACK1_HUMAN - P63244)	Modified residue	279	279	Phosphoserine; by viral VacV B1 kinase	PubMed_ID:28636603
229	Receptor of activated protein C kinase 1 (RACK1_HUMAN - P63244)	Modified residue	316	316	Phosphothreonine	UniProtKB_ID:P68040
230	Brain acid soluble protein 1 (BASP1_HUMAN - P80723)	Initiator methionine	1	1	Removed	PubMed_ID:25255805, PubMed_ID:9310187
231	Brain acid soluble protein 1 (BASP1_HUMAN - P80723)	Chain	2	227	Brain acid soluble protein 1	-
232	Brain acid soluble protein 1 (BASP1_HUMAN - P80723)	Modified residue	31	31	Phosphothreonine	PubMed_ID:18669648
233	Brain acid soluble protein 1 (BASP1_HUMAN - P80723)	Modified residue	36	36	Phosphothreonine	PubMed_ID:17081983, PubMed_ID:18669648, PubMed_ID:20068231, PubMed_ID:23186163, PubMed_ID:24275569
234	Brain acid soluble protein 1 (BASP1_HUMAN - P80723)	Modified residue	40	40	Phosphoserine	UniProtKB_ID:Q91XV3
235	Brain acid soluble protein 1 (BASP1_HUMAN - P80723)	Modified residue	164	164	Phosphoserine	PubMed_ID:18669648, PubMed_ID:23186163
236	Brain acid soluble protein 1 (BASP1_HUMAN - P80723)	Modified residue	170	170	Phosphoserine	PubMed_ID:18669648
237	Brain acid soluble protein 1 (BASP1_HUMAN - P80723)	Modified residue	172	172	Phosphoserine	PubMed_ID:18669648
238	Brain acid soluble protein 1 (BASP1_HUMAN - P80723)	Modified residue	176	176	Phosphoserine	PubMed_ID:18669648
239	Brain acid soluble protein 1 (BASP1_HUMAN - P80723)	Modified residue	195	195	Phosphoserine	UniProtKB_ID:Q91XV3
240	Brain acid soluble protein 1 (BASP1_HUMAN - P80723)	Modified residue	196	196	Phosphothreonine	PubMed_ID:18669648, PubMed_ID:20068231
241	Brain acid soluble protein 1 (BASP1_HUMAN - P80723)	Modified residue	205	205	Phosphoserine	PubMed_ID:18669648, PubMed_ID:23186163
242	Brain acid soluble protein 1 (BASP1_HUMAN - P80723)	Modified residue	219	219	Phosphoserine	PubMed_ID:23186163
243	Brain acid soluble protein 1 (BASP1_HUMAN - P80723)	Lipidation	2	2	N-myristoyl glycine	PubMed_ID:25255805, PubMed_ID:9310187
244	Brain acid soluble protein 1 (BASP1_HUMAN - P80723)	Cross-link	25	25	Glycyl lysine isopeptide (Lys-Gly) (interchain with G-Cter in SUMO2)	PubMed_ID:28112733
245	Brain acid soluble protein 1 (BASP1_HUMAN - P80723)	Cross-link	84	84	Glycyl lysine isopeptide (Lys-Gly) (interchain with G-Cter in SUMO2)	PubMed_ID:28112733
246	Brain acid soluble protein 1 (BASP1_HUMAN - P80723)	Cross-link	97	97	Glycyl lysine isopeptide (Lys-Gly) (interchain with G-Cter in SUMO2)	PubMed_ID:28112733
247	Brain acid soluble protein 1 (BASP1_HUMAN - P80723)	Cross-link	163	163	Glycyl lysine isopeptide (Lys-Gly) (interchain with G-Cter in SUMO2)	PubMed_ID:25114211
248	Guanine nucleotide-binding protein subunit alpha-12 (GNA12_HUMAN - Q03113)	Chain	1	381	Guanine nucleotide-binding protein subunit alpha-12	-
249	Guanine nucleotide-binding protein subunit alpha-12 (GNA12_HUMAN - Q03113)	Modified residue	208	208	Phosphothreonine	UniProtKB_ID:Q14344
250	Guanine nucleotide-binding protein subunit alpha-12 (GNA12_HUMAN - Q03113)	Lipidation	11	11	S-palmitoyl cysteine	UniProtKB_ID:P27600
251	Protein VAC14 homolog (VAC14_HUMAN - Q08AM6)	Chain	1	782	Protein VAC14 homolog	-
252	Protein VAC14 homolog (VAC14_HUMAN - Q08AM6)	Modified residue	1	1	N-acetylmethionine	PubMed_ID:22814378
253	Protein VAC14 homolog (VAC14_HUMAN - Q08AM6)	Modified residue	11	11	Phosphothreonine	PubMed_ID:18691976
254	Protein VAC14 homolog (VAC14_HUMAN - Q08AM6)	Modified residue	499	499	Phosphothreonine	PubMed_ID:18691976
255	Protein VAC14 homolog (VAC14_HUMAN - Q08AM6)	Modified residue	517	517	Phosphoserine	PubMed_ID:23186163
256	Protein VAC14 homolog (VAC14_HUMAN - Q08AM6)	Modified residue	743	743	Phosphoserine	PubMed_ID:23186163
257	BCL2/adenovirus E1B 19 kDa protein-interacting protein 3 (BNIP3_HUMAN - Q12983)	Chain	1	194	BCL2/adenovirus E1B 19 kDa protein-interacting protein 3	-
258	BCL2/adenovirus E1B 19 kDa protein-interacting protein 3 (BNIP3_HUMAN - Q12983)	Modified residue	54	54	Phosphoserine	PubMed_ID:24275569
259	BCL2/adenovirus E1B 19 kDa protein-interacting protein 3 (BNIP3_HUMAN - Q12983)	Modified residue	66	66	Phosphoserine	PubMed_ID:24275569
260	BCL2/adenovirus E1B 19 kDa protein-interacting protein 3 (BNIP3_HUMAN - Q12983)	Modified residue	86	86	Phosphoserine	PubMed_ID:20068231
261	BCL2/adenovirus E1B 19 kDa protein-interacting protein 3 (BNIP3_HUMAN - Q12983)	Modified residue	92	92	Phosphoserine	UniProtKB_ID:O55003
262	BCL2/adenovirus E1B 19 kDa protein-interacting protein 3 (BNIP3_HUMAN - Q12983)	Modified residue	95	95	Phosphoserine	PubMed_ID:24275569
263	2-hydroxyacylsphingosine 1-beta-galactosyltransferase (CGT_HUMAN - Q16880)	Signal	1	20		-
264	2-hydroxyacylsphingosine 1-beta-galactosyltransferase (CGT_HUMAN - Q16880)	Chain	21	541	2-hydroxyacylsphingosine 1-beta-galactosyltransferase	-
265	2-hydroxyacylsphingosine 1-beta-galactosyltransferase (CGT_HUMAN - Q16880)	Glycosylation	78	78	N-linked (GlcNAc...) asparagine	-
266	2-hydroxyacylsphingosine 1-beta-galactosyltransferase (CGT_HUMAN - Q16880)	Glycosylation	333	333	N-linked (GlcNAc...) asparagine	-
267	2-hydroxyacylsphingosine 1-beta-galactosyltransferase (CGT_HUMAN - Q16880)	Glycosylation	442	442	N-linked (GlcNAc...) asparagine	-
268	E3 ubiquitin-protein ligase UBR4 (UBR4_HUMAN - Q5T4S7)	Chain	1	5183	E3 ubiquitin-protein ligase UBR4	-
269	E3 ubiquitin-protein ligase UBR4 (UBR4_HUMAN - Q5T4S7)	Modified residue	178	178	Phosphoserine	PubMed_ID:18669648, PubMed_ID:20068231, PubMed_ID:23186163
270	E3 ubiquitin-protein ligase UBR4 (UBR4_HUMAN - Q5T4S7)	Modified residue	181	181	Phosphoserine	PubMed_ID:18669648, PubMed_ID:19690332, PubMed_ID:20068231, PubMed_ID:23186163
271	E3 ubiquitin-protein ligase UBR4 (UBR4_HUMAN - Q5T4S7)	Modified residue	212	212	Phosphoserine	UniProtKB_ID:A2AN08
272	E3 ubiquitin-protein ligase UBR4 (UBR4_HUMAN - Q5T4S7)	Modified residue	370	370	Phosphotyrosine	UniProtKB_ID:A2AN08
273	E3 ubiquitin-protein ligase UBR4 (UBR4_HUMAN - Q5T4S7)	Modified residue	905	905	Phosphothreonine	PubMed_ID:23186163
274	E3 ubiquitin-protein ligase UBR4 (UBR4_HUMAN - Q5T4S7)	Modified residue	1084	1084	N6-acetyllysine	PubMed_ID:19608861
275	E3 ubiquitin-protein ligase UBR4 (UBR4_HUMAN - Q5T4S7)	Modified residue	1402	1402	Phosphoserine	UniProtKB_ID:Q2TL32
276	E3 ubiquitin-protein ligase UBR4 (UBR4_HUMAN - Q5T4S7)	Modified residue	1647	1647	Phosphoserine	PubMed_ID:24275569
277	E3 ubiquitin-protein ligase UBR4 (UBR4_HUMAN - Q5T4S7)	Modified residue	1652	1652	Phosphoserine	PubMed_ID:24275569
278	E3 ubiquitin-protein ligase UBR4 (UBR4_HUMAN - Q5T4S7)	Modified residue	1747	1747	Phosphoserine	PubMed_ID:23186163
279	E3 ubiquitin-protein ligase UBR4 (UBR4_HUMAN - Q5T4S7)	Modified residue	1754	1754	Phosphoserine	UniProtKB_ID:Q2TL32
280	E3 ubiquitin-protein ligase UBR4 (UBR4_HUMAN - Q5T4S7)	Modified residue	1763	1763	Phosphoserine	PubMed_ID:20068231
281	E3 ubiquitin-protein ligase UBR4 (UBR4_HUMAN - Q5T4S7)	Modified residue	1878	1878	Phosphoserine	PubMed_ID:23186163
282	E3 ubiquitin-protein ligase UBR4 (UBR4_HUMAN - Q5T4S7)	Modified residue	1904	1904	Phosphoserine	PubMed_ID:23186163
283	E3 ubiquitin-protein ligase UBR4 (UBR4_HUMAN - Q5T4S7)	Modified residue	2715	2715	Phosphothreonine	PubMed_ID:18669648, PubMed_ID:23186163
284	E3 ubiquitin-protein ligase UBR4 (UBR4_HUMAN - Q5T4S7)	Modified residue	2719	2719	Phosphoserine	Reference_ID:Ref.4, PubMed_ID:21406692, PubMed_ID:23186163
285	E3 ubiquitin-protein ligase UBR4 (UBR4_HUMAN - Q5T4S7)	Modified residue	2722	2722	Phosphoserine	UniProtKB_ID:A2AN08
286	E3 ubiquitin-protein ligase UBR4 (UBR4_HUMAN - Q5T4S7)	Modified residue	2724	2724	Phosphothreonine	UniProtKB_ID:A2AN08
287	E3 ubiquitin-protein ligase UBR4 (UBR4_HUMAN - Q5T4S7)	Modified residue	2944	2944	Phosphothreonine	PubMed_ID:24275569
288	E3 ubiquitin-protein ligase UBR4 (UBR4_HUMAN - Q5T4S7)	Modified residue	2952	2952	Phosphoserine	PubMed_ID:24275569
289	Type-1 angiotensin II receptor-associated protein (ATRAP_HUMAN - Q6RW13)	Chain	1	159	Type-1 angiotensin II receptor-associated protein	-
290	Type-1 angiotensin II receptor-associated protein (ATRAP_HUMAN - Q6RW13)	Modified residue	126	126	Phosphoserine	PubMed_ID:23186163
291	Type-1 angiotensin II receptor-associated protein (ATRAP_HUMAN - Q6RW13)	Modified residue	127	127	Phosphoserine	PubMed_ID:23186163
292	Type-1 angiotensin II receptor-associated protein (ATRAP_HUMAN - Q6RW13)	Modified residue	135	135	Phosphothreonine	PubMed_ID:23186163
293	Type-1 angiotensin II receptor-associated protein (ATRAP_HUMAN - Q6RW13)	Modified residue	138	138	Phosphoserine	PubMed_ID:23186163
294	Type-1 angiotensin II receptor-associated protein (ATRAP_HUMAN - Q6RW13)	Modified residue	153	153	Phosphoserine	PubMed_ID:23186163
295	Ceramide synthase 6 (CERS6_HUMAN - Q6ZMG9)	Chain	1	384	Ceramide synthase 6	-
296	Ceramide synthase 6 (CERS6_HUMAN - Q6ZMG9)	Glycosylation	18	18	N-linked (GlcNAc...) asparagine	PubMed_ID:19159218
297	Lipocalin-like 1 protein (LCNL1_HUMAN - Q6ZST4)	Chain	1	164	Lipocalin-like 1 protein	-
298	Paraneoplastic antigen Ma1 (PNMA1_HUMAN - Q8ND90)	Chain	1	353	Paraneoplastic antigen Ma1	-
299	WAP, Kazal, immunoglobulin, Kunitz and NTR domain-containing protein 2 (WFKN2_HUMAN - Q8TEU8)	Signal	1	34		-
300	WAP, Kazal, immunoglobulin, Kunitz and NTR domain-containing protein 2 (WFKN2_HUMAN - Q8TEU8)	Chain	35	576	WAP, Kazal, immunoglobulin, Kunitz and NTR domain-containing protein 2	-
301	WAP, Kazal, immunoglobulin, Kunitz and NTR domain-containing protein 2 (WFKN2_HUMAN - Q8TEU8)	Glycosylation	319	319	N-linked (GlcNAc...) asparagine	-
302	WAP, Kazal, immunoglobulin, Kunitz and NTR domain-containing protein 2 (WFKN2_HUMAN - Q8TEU8)	Glycosylation	519	519	N-linked (GlcNAc...) asparagine	-
303	WAP, Kazal, immunoglobulin, Kunitz and NTR domain-containing protein 2 (WFKN2_HUMAN - Q8TEU8)	Disulfide bond	46	79		-
304	WAP, Kazal, immunoglobulin, Kunitz and NTR domain-containing protein 2 (WFKN2_HUMAN - Q8TEU8)	Disulfide bond	62	83		-
305	WAP, Kazal, immunoglobulin, Kunitz and NTR domain-containing protein 2 (WFKN2_HUMAN - Q8TEU8)	Disulfide bond	66	78		-
306	WAP, Kazal, immunoglobulin, Kunitz and NTR domain-containing protein 2 (WFKN2_HUMAN - Q8TEU8)	Disulfide bond	72	88		-
307	WAP, Kazal, immunoglobulin, Kunitz and NTR domain-containing protein 2 (WFKN2_HUMAN - Q8TEU8)	Disulfide bond	134	164		-
308	WAP, Kazal, immunoglobulin, Kunitz and NTR domain-containing protein 2 (WFKN2_HUMAN - Q8TEU8)	Disulfide bond	138	157		-
309	WAP, Kazal, immunoglobulin, Kunitz and NTR domain-containing protein 2 (WFKN2_HUMAN - Q8TEU8)	Disulfide bond	146	175		-
310	WAP, Kazal, immunoglobulin, Kunitz and NTR domain-containing protein 2 (WFKN2_HUMAN - Q8TEU8)	Disulfide bond	231	287		-
311	WAP, Kazal, immunoglobulin, Kunitz and NTR domain-containing protein 2 (WFKN2_HUMAN - Q8TEU8)	Disulfide bond	328	378		-
312	WAP, Kazal, immunoglobulin, Kunitz and NTR domain-containing protein 2 (WFKN2_HUMAN - Q8TEU8)	Disulfide bond	337	361		-
313	WAP, Kazal, immunoglobulin, Kunitz and NTR domain-containing protein 2 (WFKN2_HUMAN - Q8TEU8)	Disulfide bond	353	374		-
314	WAP, Kazal, immunoglobulin, Kunitz and NTR domain-containing protein 2 (WFKN2_HUMAN - Q8TEU8)	Disulfide bond	386	436		-
315	WAP, Kazal, immunoglobulin, Kunitz and NTR domain-containing protein 2 (WFKN2_HUMAN - Q8TEU8)	Disulfide bond	395	419		-
316	WAP, Kazal, immunoglobulin, Kunitz and NTR domain-containing protein 2 (WFKN2_HUMAN - Q8TEU8)	Disulfide bond	411	432		-
317	WAP, Kazal, immunoglobulin, Kunitz and NTR domain-containing protein 2 (WFKN2_HUMAN - Q8TEU8)	Disulfide bond	445	515		-
318	WAP, Kazal, immunoglobulin, Kunitz and NTR domain-containing protein 2 (WFKN2_HUMAN - Q8TEU8)	Disulfide bond	448	517		-
319	WAP, Kazal, immunoglobulin, Kunitz and NTR domain-containing protein 2 (WFKN2_HUMAN - Q8TEU8)	Disulfide bond	459	566		-
320	Brain and acute leukemia cytoplasmic protein (BAALC_HUMAN - Q8WXS3)	Initiator methionine	1	1	Removed	UniProtKB_ID:Q920K5
321	Brain and acute leukemia cytoplasmic protein (BAALC_HUMAN - Q8WXS3)	Chain	2	145	Brain and acute leukemia cytoplasmic protein	-
322	Brain and acute leukemia cytoplasmic protein (BAALC_HUMAN - Q8WXS3)	Lipidation	2	2	N-myristoyl glycine	UniProtKB_ID:Q920K5
323	Brain and acute leukemia cytoplasmic protein (BAALC_HUMAN - Q8WXS3)	Lipidation	3	3	S-palmitoyl cysteine	UniProtKB_ID:Q920K5
324	AP-2 complex subunit mu (AP2M1_HUMAN - Q96CW1)	Chain	1	435	AP-2 complex subunit mu	-
325	AP-2 complex subunit mu (AP2M1_HUMAN - Q96CW1)	Modified residue	45	45	Phosphoserine	PubMed_ID:18691976
326	AP-2 complex subunit mu (AP2M1_HUMAN - Q96CW1)	Modified residue	156	156	Phosphothreonine; by AAK1	PubMed_ID:11877457, PubMed_ID:18691976, PubMed_ID:23186163, PubMed_ID:24275569
327	Trimethylguanosine synthase (TGS1_HUMAN - Q96RS0)	Chain	1	853	Trimethylguanosine synthase	-
328	Trimethylguanosine synthase (TGS1_HUMAN - Q96RS0)	Modified residue	55	55	Phosphoserine	PubMed_ID:18669648, PubMed_ID:19690332, PubMed_ID:23186163
329	Trimethylguanosine synthase (TGS1_HUMAN - Q96RS0)	Modified residue	60	60	Phosphothreonine	PubMed_ID:18669648, PubMed_ID:19690332
330	Trimethylguanosine synthase (TGS1_HUMAN - Q96RS0)	Modified residue	85	85	Phosphoserine	PubMed_ID:20068231, PubMed_ID:23186163
331	Trimethylguanosine synthase (TGS1_HUMAN - Q96RS0)	Modified residue	89	89	Phosphoserine	PubMed_ID:19690332, PubMed_ID:20068231, PubMed_ID:21406692, PubMed_ID:23186163
332	Trimethylguanosine synthase (TGS1_HUMAN - Q96RS0)	Modified residue	96	96	Phosphoserine	PubMed_ID:23186163
333	Trimethylguanosine synthase (TGS1_HUMAN - Q96RS0)	Modified residue	141	141	Phosphoserine	PubMed_ID:23186163
334	Trimethylguanosine synthase (TGS1_HUMAN - Q96RS0)	Modified residue	146	146	Phosphotyrosine	PubMed_ID:23186163
335	Trimethylguanosine synthase (TGS1_HUMAN - Q96RS0)	Modified residue	154	154	Phosphoserine	PubMed_ID:18669648, PubMed_ID:19690332, PubMed_ID:23186163
336	Trimethylguanosine synthase (TGS1_HUMAN - Q96RS0)	Modified residue	189	189	Phosphoserine	PubMed_ID:23186163
337	Trimethylguanosine synthase (TGS1_HUMAN - Q96RS0)	Modified residue	412	412	Phosphoserine	PubMed_ID:23186163
338	Trimethylguanosine synthase (TGS1_HUMAN - Q96RS0)	Modified residue	438	438	Phosphoserine	PubMed_ID:18669648, PubMed_ID:19690332
339	Trimethylguanosine synthase (TGS1_HUMAN - Q96RS0)	Modified residue	578	578	Phosphoserine	PubMed_ID:23186163
340	Formin-binding protein 1 (FNBP1_HUMAN - Q96RU3)	Chain	1	617	Formin-binding protein 1	-
341	Formin-binding protein 1 (FNBP1_HUMAN - Q96RU3)	Modified residue	66	66	N6-acetyllysine	PubMed_ID:19608861
342	Formin-binding protein 1 (FNBP1_HUMAN - Q96RU3)	Modified residue	110	110	N6-acetyllysine	PubMed_ID:19608861
343	Formin-binding protein 1 (FNBP1_HUMAN - Q96RU3)	Modified residue	296	296	Phosphoserine	PubMed_ID:16964243, PubMed_ID:18669648, PubMed_ID:20068231, PubMed_ID:21406692, PubMed_ID:23186163, PubMed_ID:24275569
344	Formin-binding protein 1 (FNBP1_HUMAN - Q96RU3)	Modified residue	299	299	Phosphoserine	PubMed_ID:18669648, PubMed_ID:21406692
345	Formin-binding protein 1 (FNBP1_HUMAN - Q96RU3)	Modified residue	349	349	Phosphoserine	PubMed_ID:18669648
346	Formin-binding protein 1 (FNBP1_HUMAN - Q96RU3)	Modified residue	359	359	Phosphoserine	PubMed_ID:18669648, PubMed_ID:19690332, PubMed_ID:20068231, PubMed_ID:23186163
347	Formin-binding protein 1 (FNBP1_HUMAN - Q96RU3)	Modified residue	497	497	Phosphoserine	UniProtKB_ID:Q80TY0
348	Formin-binding protein 1 (FNBP1_HUMAN - Q96RU3)	Modified residue	500	500	Phosphotyrosine	UniProtKB_ID:Q80TY0
349	Formin-binding protein 1 (FNBP1_HUMAN - Q96RU3)	Modified residue	521	521	Phosphoserine	UniProtKB_ID:Q8R511
350	Nuclear pore complex protein Nup88 (NUP88_HUMAN - Q99567)	Initiator methionine	1	1	Removed	PubMed_ID:22223895
351	Nuclear pore complex protein Nup88 (NUP88_HUMAN - Q99567)	Chain	2	741	Nuclear pore complex protein Nup88	-
352	Nuclear pore complex protein Nup88 (NUP88_HUMAN - Q99567)	Modified residue	2	2	N-acetylalanine	PubMed_ID:22223895
353	Nuclear pore complex protein Nup88 (NUP88_HUMAN - Q99567)	Modified residue	35	35	Phosphoserine	PubMed_ID:18669648, PubMed_ID:23186163
354	Nuclear pore complex protein Nup88 (NUP88_HUMAN - Q99567)	Modified residue	50	50	Phosphoserine	PubMed_ID:18669648, PubMed_ID:23186163
355	Nuclear pore complex protein Nup88 (NUP88_HUMAN - Q99567)	Modified residue	379	379	Phosphoserine	PubMed_ID:23186163
356	Nuclear pore complex protein Nup88 (NUP88_HUMAN - Q99567)	Modified residue	437	437	Phosphoserine	PubMed_ID:23186163
357	Nuclear pore complex protein Nup88 (NUP88_HUMAN - Q99567)	Modified residue	442	442	Phosphoserine	PubMed_ID:23186163
358	Nuclear pore complex protein Nup88 (NUP88_HUMAN - Q99567)	Modified residue	517	517	Phosphoserine	PubMed_ID:16964243, PubMed_ID:17081983, PubMed_ID:18669648, PubMed_ID:18691976, PubMed_ID:19690332, PubMed_ID:20068231, PubMed_ID:21406692, PubMed_ID:23186163
359	Nuclear pore complex protein Nup88 (NUP88_HUMAN - Q99567)	Modified residue	525	525	Phosphothreonine	PubMed_ID:16964243, PubMed_ID:18669648, PubMed_ID:18691976, PubMed_ID:20068231, PubMed_ID:23186163
360	Nuclear pore complex protein Nup88 (NUP88_HUMAN - Q99567)	Modified residue	540	540	Phosphoserine	PubMed_ID:20068231
361	Nuclear pore complex protein Nup88 (NUP88_HUMAN - Q99567)	Modified residue	698	698	Phosphoserine	UniProtKB_ID:Q8CEC0
362	Bromodomain-containing protein 8 (BRD8_HUMAN - Q9H0E9)	Chain	1	1235	Bromodomain-containing protein 8	-
363	Bromodomain-containing protein 8 (BRD8_HUMAN - Q9H0E9)	Modified residue	85	85	N6-acetyllysine	UniProtKB_ID:Q8R3B7
364	Bromodomain-containing protein 8 (BRD8_HUMAN - Q9H0E9)	Modified residue	383	383	Phosphoserine	UniProtKB_ID:Q8R3B7
365	Bromodomain-containing protein 8 (BRD8_HUMAN - Q9H0E9)	Modified residue	387	387	Phosphoserine	PubMed_ID:19367720, PubMed_ID:23186163
366	Bromodomain-containing protein 8 (BRD8_HUMAN - Q9H0E9)	Modified residue	481	481	N6-acetyllysine; alternate	PubMed_ID:19608861
367	Bromodomain-containing protein 8 (BRD8_HUMAN - Q9H0E9)	Modified residue	579	579	Phosphoserine	PubMed_ID:23186163
368	Bromodomain-containing protein 8 (BRD8_HUMAN - Q9H0E9)	Modified residue	621	621	Phosphoserine	PubMed_ID:20068231, PubMed_ID:23186163
369	Bromodomain-containing protein 8 (BRD8_HUMAN - Q9H0E9)	Modified residue	637	637	Phosphoserine	PubMed_ID:17081983, PubMed_ID:24275569
370	Bromodomain-containing protein 8 (BRD8_HUMAN - Q9H0E9)	Modified residue	641	641	Phosphoserine	PubMed_ID:17081983, PubMed_ID:20068231, PubMed_ID:24275569
371	Bromodomain-containing protein 8 (BRD8_HUMAN - Q9H0E9)	Cross-link	469	469	Glycyl lysine isopeptide (Lys-Gly) (interchain with G-Cter in SUMO2)	PubMed_ID:28112733
372	Bromodomain-containing protein 8 (BRD8_HUMAN - Q9H0E9)	Cross-link	481	481	Glycyl lysine isopeptide (Lys-Gly) (interchain with G-Cter in SUMO1); alternate	PubMed_ID:25114211
373	Bromodomain-containing protein 8 (BRD8_HUMAN - Q9H0E9)	Cross-link	481	481	Glycyl lysine isopeptide (Lys-Gly) (interchain with G-Cter in SUMO2); alternate	PubMed_ID:25114211, PubMed_ID:25218447, PubMed_ID:25755297, PubMed_ID:25772364, PubMed_ID:28112733
374	Bromodomain-containing protein 8 (BRD8_HUMAN - Q9H0E9)	Cross-link	509	509	Glycyl lysine isopeptide (Lys-Gly) (interchain with G-Cter in SUMO2)	PubMed_ID:25218447, PubMed_ID:28112733
375	Bromodomain-containing protein 8 (BRD8_HUMAN - Q9H0E9)	Cross-link	575	575	Glycyl lysine isopeptide (Lys-Gly) (interchain with G-Cter in SUMO2)	PubMed_ID:25218447, PubMed_ID:28112733
376	Bromodomain-containing protein 8 (BRD8_HUMAN - Q9H0E9)	Cross-link	612	612	Glycyl lysine isopeptide (Lys-Gly) (interchain with G-Cter in SUMO2)	PubMed_ID:25218447, PubMed_ID:25772364, PubMed_ID:28112733
377	Bromodomain-containing protein 8 (BRD8_HUMAN - Q9H0E9)	Modified residue	264	264	Phosphothreonine	PubMed_ID:18669648, PubMed_ID:19690332, PubMed_ID:24275569
378	Bromodomain-containing protein 8 (BRD8_HUMAN - Q9H0E9)	Modified residue	268	268	Phosphoserine	PubMed_ID:18669648, PubMed_ID:19690332, PubMed_ID:24275569
379	Bromodomain-containing protein 8 (BRD8_HUMAN - Q9H0E9)	Modified residue	284	284	Phosphoserine	PubMed_ID:18669648
380	Bromodomain-containing protein 8 (BRD8_HUMAN - Q9H0E9)	Modified residue	924	924	Phosphoserine	PubMed_ID:20068231
381	Bromodomain-containing protein 8 (BRD8_HUMAN - Q9H0E9)	Modified residue	124	124	Phosphothreonine	PubMed_ID:18669648, PubMed_ID:19690332, PubMed_ID:24275569
382	Bromodomain-containing protein 8 (BRD8_HUMAN - Q9H0E9)	Modified residue	128	128	Phosphoserine	PubMed_ID:18669648, PubMed_ID:19690332, PubMed_ID:24275569
383	Bromodomain-containing protein 8 (BRD8_HUMAN - Q9H0E9)	Modified residue	144	144	Phosphoserine	PubMed_ID:18669648
384	Bromodomain-containing protein 8 (BRD8_HUMAN - Q9H0E9)	Modified residue	264	264	Phosphothreonine	PubMed_ID:18669648, PubMed_ID:19690332, PubMed_ID:24275569
385	Bromodomain-containing protein 8 (BRD8_HUMAN - Q9H0E9)	Modified residue	268	268	Phosphoserine	PubMed_ID:18669648, PubMed_ID:19690332, PubMed_ID:24275569
386	Bromodomain-containing protein 8 (BRD8_HUMAN - Q9H0E9)	Modified residue	284	284	Phosphoserine	PubMed_ID:18669648
387	Growth hormone-inducible transmembrane protein (GHITM_HUMAN - Q9H3K2)	Transit peptide	1	45	Mitochondrion	-
388	Growth hormone-inducible transmembrane protein (GHITM_HUMAN - Q9H3K2)	Chain	46	345	Growth hormone-inducible transmembrane protein	-
389	Protein-cysteine N-palmitoyltransferase HHAT-like protein (HHATL_HUMAN - Q9HCP6)	Chain	1	504	Protein-cysteine N-palmitoyltransferase HHAT-like protein	-
390	Maspardin (SPG21_HUMAN - Q9NZD8)	Chain	1	308	Maspardin	-
391	Maspardin (SPG21_HUMAN - Q9NZD8)	Modified residue	304	304	Phosphoserine	PubMed_ID:20068231
392	JNK1/MAPK8-associated membrane protein (JKAMP_HUMAN - Q9P055)	Chain	1	311	JNK1/MAPK8-associated membrane protein	-
393	ABI gene family member 3 (ABI3_HUMAN - Q9P2A4)	Chain	1	366	ABI gene family member 3	-
394	ABI gene family member 3 (ABI3_HUMAN - Q9P2A4)	Modified residue	213	213	Phosphoserine	PubMed_ID:24275569
395	ABI gene family member 3 (ABI3_HUMAN - Q9P2A4)	Modified residue	216	216	Phosphoserine	PubMed_ID:24275569
396	ABI gene family member 3 (ABI3_HUMAN - Q9P2A4)	Modified residue	342	342	Phosphoserine	PubMed_ID:24275569
397	SUMO-activating enzyme subunit 1 (SAE1_HUMAN - Q9UBE0)	Chain	1	346	SUMO-activating enzyme subunit 1	-
398	SUMO-activating enzyme subunit 1 (SAE1_HUMAN - Q9UBE0)	Initiator methionine	1	1	Removed; alternate	PubMed_ID:25489052, PubMed_ID:19413330
399	SUMO-activating enzyme subunit 1 (SAE1_HUMAN - Q9UBE0)	Chain	2	346	SUMO-activating enzyme subunit 1, N-terminally processed	-
400	SUMO-activating enzyme subunit 1 (SAE1_HUMAN - Q9UBE0)	Modified residue	1	1	N-acetylmethionine	PubMed_ID:19413330, PubMed_ID:22814378
401	SUMO-activating enzyme subunit 1 (SAE1_HUMAN - Q9UBE0)	Modified residue	2	2	N-acetylvaline; in SUMO-activating enzyme subunit 1, N-terminally processed	PubMed_ID:25489052, PubMed_ID:19413330
402	SUMO-activating enzyme subunit 1 (SAE1_HUMAN - Q9UBE0)	Modified residue	12	12	Phosphoserine	PubMed_ID:23186163
403	SUMO-activating enzyme subunit 1 (SAE1_HUMAN - Q9UBE0)	Modified residue	198	198	N6-acetyllysine	UniProtKB_ID:Q9R1T2
404	F-box/WD repeat-containing protein 11 (FBW1B_HUMAN - Q9UKB1)	Chain	1	542	F-box/WD repeat-containing protein 11	-
405	Protein NDRG2 (NDRG2_HUMAN - Q9UN36)	Initiator methionine	1	1	Removed	PubMed_ID:19413330, PubMed_ID:22223895
406	Protein NDRG2 (NDRG2_HUMAN - Q9UN36)	Chain	2	371	Protein NDRG2	-
407	Protein NDRG2 (NDRG2_HUMAN - Q9UN36)	Modified residue	2	2	N-acetylalanine	PubMed_ID:19413330, PubMed_ID:22223895
408	Protein NDRG2 (NDRG2_HUMAN - Q9UN36)	Modified residue	20	20	Phosphothreonine	PubMed_ID:24275569
409	Protein NDRG2 (NDRG2_HUMAN - Q9UN36)	Modified residue	326	326	Phosphoserine	PubMed_ID:24275569
410	Protein NDRG2 (NDRG2_HUMAN - Q9UN36)	Modified residue	328	328	Phosphoserine	PubMed_ID:19690332, PubMed_ID:24275569
411	Protein NDRG2 (NDRG2_HUMAN - Q9UN36)	Modified residue	330	330	Phosphothreonine	PubMed_ID:23186163, PubMed_ID:24275569
412	Protein NDRG2 (NDRG2_HUMAN - Q9UN36)	Modified residue	332	332	Phosphoserine	PubMed_ID:19690332, PubMed_ID:23186163, PubMed_ID:24275569
413	Protein NDRG2 (NDRG2_HUMAN - Q9UN36)	Modified residue	334	334	Phosphothreonine	PubMed_ID:24275569
414	Protein NDRG2 (NDRG2_HUMAN - Q9UN36)	Modified residue	335	335	Phosphoserine	UniProtKB_ID:Q9QYG0
415	Protein NDRG2 (NDRG2_HUMAN - Q9UN36)	Modified residue	338	338	Phosphoserine	PubMed_ID:18669648, PubMed_ID:19690332, PubMed_ID:23186163, PubMed_ID:24275569
416	Protein NDRG2 (NDRG2_HUMAN - Q9UN36)	Modified residue	344	344	Phosphoserine	PubMed_ID:24275569
417	Protein NDRG2 (NDRG2_HUMAN - Q9UN36)	Modified residue	348	348	Phosphothreonine	PubMed_ID:19690332
418	Protein NDRG2 (NDRG2_HUMAN - Q9UN36)	Modified residue	350	350	Phosphoserine	UniProtKB_ID:Q9QYG0
419	Protein NDRG2 (NDRG2_HUMAN - Q9UN36)	Modified residue	352	352	Phosphoserine	UniProtKB_ID:Q9QYG0
420	Protein NDRG2 (NDRG2_HUMAN - Q9UN36)	Modified residue	353	353	Phosphoserine	UniProtKB_ID:Q9QYG0
421	Protein NDRG2 (NDRG2_HUMAN - Q9UN36)	Modified residue	355	355	Phosphoserine	UniProtKB_ID:Q9QYG0
422	Protein NDRG2 (NDRG2_HUMAN - Q9UN36)	Modified residue	357	357	Phosphothreonine	UniProtKB_ID:Q9QYG0
423	Protein NDRG2 (NDRG2_HUMAN - Q9UN36)	Modified residue	370	370	Phosphoserine	UniProtKB_ID:Q9QYG0
424	Leucine zipper putative tumor suppressor 1 (LZTS1_HUMAN - Q9Y250)	Initiator methionine	1	1	Removed	-
425	Leucine zipper putative tumor suppressor 1 (LZTS1_HUMAN - Q9Y250)	Chain	2	596	Leucine zipper putative tumor suppressor 1	-
426	Leucine zipper putative tumor suppressor 1 (LZTS1_HUMAN - Q9Y250)	Lipidation	2	2	N-myristoyl glycine	-
427	Neuroplastin (NPTN_HUMAN - Q9Y639)	Signal	1	28		-
428	Neuroplastin (NPTN_HUMAN - Q9Y639)	Chain	29	398	Neuroplastin	-
429	Neuroplastin (NPTN_HUMAN - Q9Y639)	Glycosylation	171	171	N-linked (GlcNAc...) asparagine	-
430	Neuroplastin (NPTN_HUMAN - Q9Y639)	Glycosylation	197	197	N-linked (GlcNAc...) asparagine	-
431	Neuroplastin (NPTN_HUMAN - Q9Y639)	Glycosylation	229	229	N-linked (GlcNAc...) asparagine	PubMed_ID:19349973
432	Neuroplastin (NPTN_HUMAN - Q9Y639)	Glycosylation	284	284	N-linked (GlcNAc...) asparagine	PubMed_ID:19159218
433	Neuroplastin (NPTN_HUMAN - Q9Y639)	Glycosylation	296	296	N-linked (GlcNAc...) asparagine	PubMed_ID:19159218
434	Neuroplastin (NPTN_HUMAN - Q9Y639)	Glycosylation	317	317	N-linked (GlcNAc...) asparagine	-
435	Neuroplastin (NPTN_HUMAN - Q9Y639)	Disulfide bond	52	116		PROSITE-ProRule_ID:PRU00114
436	Neuroplastin (NPTN_HUMAN - Q9Y639)	Disulfide bond	170	218		PROSITE-ProRule_ID:PRU00114
437	Neuroplastin (NPTN_HUMAN - Q9Y639)	Disulfide bond	259	316		PubMed_ID:30190470

## Sheet: AGTR1_Top10ConnectedFN
	Protein Name	Feature Type	Loc Start	Loc End	Description	Evidences
0	Epidermal growth factor receptor (EGFR_HUMAN - P00533)	Signal	1	24		PubMed_ID:15340161, PubMed_ID:6328312, Reference_ID:Ref.16
1	Epidermal growth factor receptor (EGFR_HUMAN - P00533)	Chain	25	1210	Epidermal growth factor receptor	-
2	Epidermal growth factor receptor (EGFR_HUMAN - P00533)	Modified residue	229	229	Phosphoserine	PubMed_ID:21487020
3	Epidermal growth factor receptor (EGFR_HUMAN - P00533)	Modified residue	678	678	Phosphothreonine; by PKC and PKD/PRKD1	PubMed_ID:10523301
4	Epidermal growth factor receptor (EGFR_HUMAN - P00533)	Modified residue	693	693	Phosphothreonine; by PKD/PRKD1	PubMed_ID:10523301, PubMed_ID:16083266, PubMed_ID:3138233, PubMed_ID:18691976, PubMed_ID:20068231, PubMed_ID:23186163, PubMed_ID:24275569
5	Epidermal growth factor receptor (EGFR_HUMAN - P00533)	Modified residue	695	695	Phosphoserine	PubMed_ID:3138233, PubMed_ID:18691976
6	Epidermal growth factor receptor (EGFR_HUMAN - P00533)	Modified residue	745	745	N6-(2-hydroxyisobutyryl)lysine	PubMed_ID:29192674
7	Epidermal growth factor receptor (EGFR_HUMAN - P00533)	Modified residue	869	869	Phosphotyrosine	PubMed_ID:23774213
8	Epidermal growth factor receptor (EGFR_HUMAN - P00533)	Modified residue	991	991	Phosphoserine	PubMed_ID:16083266, PubMed_ID:18669648, PubMed_ID:20068231, PubMed_ID:24275569
9	Epidermal growth factor receptor (EGFR_HUMAN - P00533)	Modified residue	995	995	Phosphoserine	PubMed_ID:18669648
10	Epidermal growth factor receptor (EGFR_HUMAN - P00533)	Modified residue	998	998	Phosphotyrosine; by autocatalysis	PubMed_ID:19563760, PubMed_ID:18669648
11	Epidermal growth factor receptor (EGFR_HUMAN - P00533)	Modified residue	1016	1016	Phosphotyrosine; by autocatalysis	PubMed_ID:19563760, PubMed_ID:23774213
12	Epidermal growth factor receptor (EGFR_HUMAN - P00533)	Modified residue	1026	1026	Phosphoserine	PubMed_ID:16083266, PubMed_ID:24275569
13	Epidermal growth factor receptor (EGFR_HUMAN - P00533)	Modified residue	1039	1039	Phosphoserine	PubMed_ID:18669648
14	Epidermal growth factor receptor (EGFR_HUMAN - P00533)	Modified residue	1041	1041	Phosphothreonine	PubMed_ID:18669648
15	Epidermal growth factor receptor (EGFR_HUMAN - P00533)	Modified residue	1042	1042	Phosphoserine	PubMed_ID:18669648
16	Epidermal growth factor receptor (EGFR_HUMAN - P00533)	Modified residue	1064	1064	Phosphoserine	PubMed_ID:18669648, PubMed_ID:18691976, PubMed_ID:20068231, PubMed_ID:23186163
17	Epidermal growth factor receptor (EGFR_HUMAN - P00533)	Modified residue	1069	1069	Phosphotyrosine	PubMed_ID:23774213, PubMed_ID:22888118
18	Epidermal growth factor receptor (EGFR_HUMAN - P00533)	Modified residue	1070	1070	Phosphoserine	PubMed_ID:3138233
19	Epidermal growth factor receptor (EGFR_HUMAN - P00533)	Modified residue	1071	1071	Phosphoserine	PubMed_ID:3138233
20	Epidermal growth factor receptor (EGFR_HUMAN - P00533)	Modified residue	1081	1081	Phosphoserine	PubMed_ID:18691976
21	Epidermal growth factor receptor (EGFR_HUMAN - P00533)	Modified residue	1092	1092	Phosphotyrosine; by autocatalysis	PubMed_ID:12873986, PubMed_ID:23774213, PubMed_ID:27153536
22	Epidermal growth factor receptor (EGFR_HUMAN - P00533)	Modified residue	1110	1110	Phosphotyrosine; by autocatalysis	PubMed_ID:12873986, PubMed_ID:2543678
23	Epidermal growth factor receptor (EGFR_HUMAN - P00533)	Modified residue	1166	1166	Phosphoserine	PubMed_ID:18669648, PubMed_ID:18691976, PubMed_ID:24275569
24	Epidermal growth factor receptor (EGFR_HUMAN - P00533)	Modified residue	1172	1172	Phosphotyrosine; by autocatalysis	PubMed_ID:27153536, PubMed_ID:17081983
25	Epidermal growth factor receptor (EGFR_HUMAN - P00533)	Modified residue	1197	1197	Phosphotyrosine; by autocatalysis	PubMed_ID:19563760, PubMed_ID:19836242, PubMed_ID:23774213, PubMed_ID:27153536, PubMed_ID:17081983, PubMed_ID:18691976, PubMed_ID:20068231
26	Epidermal growth factor receptor (EGFR_HUMAN - P00533)	Modified residue	1199	1199	Omega-N-methylarginine	PubMed_ID:21258366
27	Epidermal growth factor receptor (EGFR_HUMAN - P00533)	Lipidation	1049	1049	S-palmitoyl cysteine	PubMed_ID:27153536
28	Epidermal growth factor receptor (EGFR_HUMAN - P00533)	Lipidation	1146	1146	S-palmitoyl cysteine	PubMed_ID:27153536
29	Epidermal growth factor receptor (EGFR_HUMAN - P00533)	Glycosylation	56	56	N-linked (GlcNAc...) (complex) asparagine; atypical; partial	PubMed_ID:10731668, PubMed_ID:12297049, PubMed_ID:12297050, PubMed_ID:12731890, PubMed_ID:16083266, PubMed_ID:20837704, PDB_ID:1IVO, PDB_ID:1MOX, PDB_ID:3NJP, PDB_ID:3QWQ
30	Epidermal growth factor receptor (EGFR_HUMAN - P00533)	Glycosylation	73	73	N-linked (GlcNAc...) asparagine; atypical	PubMed_ID:20837704, PDB_ID:3NJP
31	Epidermal growth factor receptor (EGFR_HUMAN - P00533)	Glycosylation	128	128	N-linked (GlcNAc...) asparagine	PubMed_ID:12731890, PubMed_ID:16083266, PubMed_ID:8962717
32	Epidermal growth factor receptor (EGFR_HUMAN - P00533)	Glycosylation	175	175	N-linked (GlcNAc...) asparagine	PubMed_ID:12297050, PubMed_ID:12731890, PubMed_ID:16083266, PubMed_ID:20837704, PubMed_ID:8962717, PDB_ID:1IVO, PDB_ID:3NJP
33	Epidermal growth factor receptor (EGFR_HUMAN - P00533)	Glycosylation	196	196	N-linked (GlcNAc...) asparagine	PubMed_ID:12297049, PubMed_ID:12297050, PubMed_ID:12731890, PubMed_ID:16083266, PubMed_ID:20837704, PDB_ID:1IVO, PDB_ID:1MOX, PDB_ID:3NJP
34	Epidermal growth factor receptor (EGFR_HUMAN - P00533)	Glycosylation	352	352	N-linked (GlcNAc...) asparagine	PubMed_ID:10731668, PubMed_ID:12297049, PubMed_ID:12297050, PubMed_ID:12620237, PubMed_ID:12731890, PubMed_ID:16083266, PubMed_ID:19159218, PubMed_ID:20837704, PDB_ID:1IVO, PDB_ID:1MOX, PDB_ID:1NQL, PDB_ID:1YY9, PDB_ID:3B2U, PDB_ID:3B2V, PDB_ID:3NJP, PDB_ID:3P0Y, PDB_ID:3QWQ, PDB_ID:4KRL, PDB_ID:4KRM, PDB_ID:4KRO, PDB_ID:4KRP, PDB_ID:4UIP, PDB_ID:4UV7
35	Epidermal growth factor receptor (EGFR_HUMAN - P00533)	Glycosylation	361	361	N-linked (GlcNAc...) asparagine	PubMed_ID:10731668, PubMed_ID:12297050, PubMed_ID:12620237, PubMed_ID:12731890, PubMed_ID:16083266, PubMed_ID:20837704, PDB_ID:1IVO, PDB_ID:1NQL, PDB_ID:1YY9, PDB_ID:3B2U, PDB_ID:3NJP, PDB_ID:3QWQ, PDB_ID:4KRL, PDB_ID:4KRM, PDB_ID:4KRO, PDB_ID:4KRP, PDB_ID:4UV7
36	Epidermal growth factor receptor (EGFR_HUMAN - P00533)	Glycosylation	413	413	N-linked (GlcNAc...) asparagine	PubMed_ID:12731890, PubMed_ID:16083266, PubMed_ID:19159218, PubMed_ID:8962717, PDB_ID:1YY9, PDB_ID:3B2U, PDB_ID:3B2V, PDB_ID:3P0Y, PDB_ID:3QWQ, PDB_ID:4KRO, PDB_ID:4KRP
37	Epidermal growth factor receptor (EGFR_HUMAN - P00533)	Glycosylation	444	444	N-linked (GlcNAc...) asparagine	PubMed_ID:12297050, PubMed_ID:12620237, PubMed_ID:12731890, PubMed_ID:16083266, PubMed_ID:20837704, PubMed_ID:8962717, PDB_ID:1IVO, PDB_ID:1NQL, PDB_ID:1YY9, PDB_ID:3B2U, PDB_ID:3B2V, PDB_ID:3NJP, PDB_ID:3P0Y, PDB_ID:3QWQ, PDB_ID:4KRL, PDB_ID:4KRM, PDB_ID:4KRO, PDB_ID:4KRP, PDB_ID:4UIP, PDB_ID:4UV7
38	Epidermal growth factor receptor (EGFR_HUMAN - P00533)	Glycosylation	528	528	N-linked (GlcNAc...) asparagine	PubMed_ID:12620237, PubMed_ID:12731890, PubMed_ID:16083266, PubMed_ID:20837704, PubMed_ID:25922362, PubMed_ID:8962717, PDB_ID:1NQL, PDB_ID:1YY9, PDB_ID:3B2V, PDB_ID:3NJP, PDB_ID:3QWQ, PDB_ID:4KRP, PDB_ID:4UIP, PDB_ID:4UV7
39	Epidermal growth factor receptor (EGFR_HUMAN - P00533)	Glycosylation	568	568	N-linked (GlcNAc...) asparagine; partial	PubMed_ID:10731668, PubMed_ID:12620237, PubMed_ID:12731890, PubMed_ID:16083266, PubMed_ID:19159218, PDB_ID:1NQL, PDB_ID:1YY9
40	Epidermal growth factor receptor (EGFR_HUMAN - P00533)	Glycosylation	603	603	N-linked (GlcNAc...) asparagine; partial	PubMed_ID:10731668, PubMed_ID:12620237, PubMed_ID:12731890, PubMed_ID:16083266, PDB_ID:1NQL, PDB_ID:1YY9
41	Epidermal growth factor receptor (EGFR_HUMAN - P00533)	Glycosylation	623	623	N-linked (GlcNAc...) (high mannose) asparagine	PubMed_ID:12731890
42	Epidermal growth factor receptor (EGFR_HUMAN - P00533)	Disulfide bond	31	58		PubMed_ID:12620237, PubMed_ID:15837620, PubMed_ID:20837704, PDB_ID:1NQL, PDB_ID:1YY9, PDB_ID:3NJP, PDB_ID:3QWQ, PDB_ID:4KRO, PDB_ID:4KRP, PDB_ID:4UIP, PDB_ID:4UV7, PDB_ID:5WB7, PDB_ID:5WB8, PDB_ID:5XWD
43	Epidermal growth factor receptor (EGFR_HUMAN - P00533)	Disulfide bond	157	187		PubMed_ID:12297049, PubMed_ID:12297050, PubMed_ID:12620237, PubMed_ID:15837620, PubMed_ID:20837704, PDB_ID:1IVO, PDB_ID:1MOX, PDB_ID:1NQL, PDB_ID:1YY9, PDB_ID:3NJP, PDB_ID:3QWQ, PDB_ID:4KRO, PDB_ID:5WB7, PDB_ID:5WB8, PDB_ID:5XWD
44	Epidermal growth factor receptor (EGFR_HUMAN - P00533)	Disulfide bond	190	199		PubMed_ID:12297049, PubMed_ID:12297050, PubMed_ID:12620237, PubMed_ID:15837620, PubMed_ID:20837704, PDB_ID:1IVO, PDB_ID:1MOX, PDB_ID:1NQL, PDB_ID:1YY9, PDB_ID:3NJP, PDB_ID:3QWQ, PDB_ID:4KRO, PDB_ID:4UIP, PDB_ID:4UV7, PDB_ID:5WB7, PDB_ID:5WB8, PDB_ID:5XWD
45	Epidermal growth factor receptor (EGFR_HUMAN - P00533)	Disulfide bond	194	207		PubMed_ID:12297049, PubMed_ID:12297050, PubMed_ID:12620237, PubMed_ID:15837620, PubMed_ID:20837704, PDB_ID:1IVO, PDB_ID:1MOX, PDB_ID:1NQL, PDB_ID:1YY9, PDB_ID:3NJP, PDB_ID:3QWQ, PDB_ID:4KRO, PDB_ID:4UIP, PDB_ID:4UV7, PDB_ID:5WB7, PDB_ID:5WB8, PDB_ID:5XWD
46	Epidermal growth factor receptor (EGFR_HUMAN - P00533)	Disulfide bond	215	223		PubMed_ID:12297049, PubMed_ID:12297050, PubMed_ID:12620237, PubMed_ID:15837620, PubMed_ID:20837704, PDB_ID:1IVO, PDB_ID:1MOX, PDB_ID:1NQL, PDB_ID:1YY9, PDB_ID:3NJP, PDB_ID:3QWQ, PDB_ID:4UIP, PDB_ID:4UV7, PDB_ID:5WB7, PDB_ID:5WB8, PDB_ID:5XWD
47	Epidermal growth factor receptor (EGFR_HUMAN - P00533)	Disulfide bond	219	231		PubMed_ID:12297049, PubMed_ID:12297050, PubMed_ID:12620237, PubMed_ID:15837620, PubMed_ID:20837704, PDB_ID:1IVO, PDB_ID:1MOX, PDB_ID:1NQL, PDB_ID:1YY9, PDB_ID:3NJP, PDB_ID:3QWQ, PDB_ID:4UIP, PDB_ID:4UV7, PDB_ID:5WB7, PDB_ID:5WB8, PDB_ID:5XWD
48	Epidermal growth factor receptor (EGFR_HUMAN - P00533)	Disulfide bond	232	240		PubMed_ID:12297049, PubMed_ID:12297050, PubMed_ID:12620237, PubMed_ID:15837620, PubMed_ID:20837704, PDB_ID:1IVO, PDB_ID:1MOX, PDB_ID:1NQL, PDB_ID:1YY9, PDB_ID:3NJP, PDB_ID:3QWQ, PDB_ID:4KRO, PDB_ID:4KRP, PDB_ID:4UIP, PDB_ID:4UV7, PDB_ID:5WB7, PDB_ID:5WB8, PDB_ID:5XWD
49	Epidermal growth factor receptor (EGFR_HUMAN - P00533)	Disulfide bond	236	248		PubMed_ID:12297049, PubMed_ID:12297050, PubMed_ID:12620237, PubMed_ID:15837620, PubMed_ID:20837704, PDB_ID:1IVO, PDB_ID:1MOX, PDB_ID:1NQL, PDB_ID:1YY9, PDB_ID:3NJP, PDB_ID:3QWQ, PDB_ID:4KRO, PDB_ID:4KRP, PDB_ID:4UIP, PDB_ID:4UV7, PDB_ID:5WB7, PDB_ID:5WB8, PDB_ID:5XWD
50	Epidermal growth factor receptor (EGFR_HUMAN - P00533)	Disulfide bond	251	260		PubMed_ID:12297049, PubMed_ID:12297050, PubMed_ID:12620237, PubMed_ID:15837620, PubMed_ID:20837704, PDB_ID:1IVO, PDB_ID:1MOX, PDB_ID:1NQL, PDB_ID:1YY9, PDB_ID:3NJP, PDB_ID:3QWQ, PDB_ID:4KRO, PDB_ID:4KRP, PDB_ID:4UIP, PDB_ID:4UV7, PDB_ID:5WB7, PDB_ID:5WB8, PDB_ID:5XWD
51	Epidermal growth factor receptor (EGFR_HUMAN - P00533)	Disulfide bond	264	291		PubMed_ID:12297049, PubMed_ID:12297050, PubMed_ID:12620237, PubMed_ID:15837620, PubMed_ID:20837704, PDB_ID:1IVO, PDB_ID:1MOX, PDB_ID:1NQL, PDB_ID:1YY9, PDB_ID:3B2V, PDB_ID:3NJP, PDB_ID:3QWQ, PDB_ID:4KRO, PDB_ID:4KRP, PDB_ID:4UIP, PDB_ID:4UV7, PDB_ID:5WB7, PDB_ID:5WB8, PDB_ID:5XWD
52	Epidermal growth factor receptor (EGFR_HUMAN - P00533)	Disulfide bond	295	307		PDB_ID:1IVO, PDB_ID:1MOX, PDB_ID:1NQL, PDB_ID:1YY9, PDB_ID:3B2V, PDB_ID:3NJP, PDB_ID:3QWQ, PDB_ID:4KRO, PDB_ID:4KRP, PDB_ID:4UIP, PDB_ID:4UV7, PDB_ID:5WB7, PDB_ID:5WB8, PDB_ID:5XWD
53	Epidermal growth factor receptor (EGFR_HUMAN - P00533)	Disulfide bond	311	326		PubMed_ID:12297049, PubMed_ID:12297050, PubMed_ID:12620237, PubMed_ID:15837620, PubMed_ID:20837704, PDB_ID:1IVO, PDB_ID:1MOX, PDB_ID:1NQL, PDB_ID:1YY9, PDB_ID:3B2V, PDB_ID:3G5V, PDB_ID:3G5Y, PDB_ID:3NJP, PDB_ID:3QWQ, PDB_ID:4KRO, PDB_ID:4KRP, PDB_ID:4UV7, PDB_ID:5WB7, PDB_ID:5WB8, PDB_ID:5XWD
54	Epidermal growth factor receptor (EGFR_HUMAN - P00533)	Disulfide bond	329	333		PDB_ID:1IVO, PDB_ID:1MOX, PDB_ID:1NQL, PDB_ID:1YY9, PDB_ID:3B2V, PDB_ID:3NJP, PDB_ID:3QWQ, PDB_ID:4KRO, PDB_ID:4KRP, PDB_ID:4UIP, PDB_ID:4UV7, PDB_ID:5WB7, PDB_ID:5WB8, PDB_ID:5XWD
55	Epidermal growth factor receptor (EGFR_HUMAN - P00533)	Disulfide bond	337	362		PubMed_ID:12297049, PubMed_ID:12297050, PubMed_ID:12620237, PubMed_ID:15837620, PubMed_ID:20837704, PDB_ID:1IVO, PDB_ID:1MOX, PDB_ID:1NQL, PDB_ID:1YY9, PDB_ID:3B2U, PDB_ID:3B2V, PDB_ID:3C09, PDB_ID:3NJP, PDB_ID:3P0Y, PDB_ID:3QWQ, PDB_ID:4KRL, PDB_ID:4KRM, PDB_ID:4KRO, PDB_ID:4KRP, PDB_ID:4UIP, PDB_ID:4UV7, PDB_ID:5SX4, PDB_ID:5SX5, PDB_ID:5WB7, PDB_ID:5WB8, PDB_ID:5XWD, PDB_ID:6B3S
56	Epidermal growth factor receptor (EGFR_HUMAN - P00533)	Disulfide bond	470	499		PDB_ID:1IVO, PDB_ID:1MOX, PDB_ID:1NQL, PDB_ID:1YY9, PDB_ID:3B2U, PDB_ID:3B2V, PDB_ID:3C09, PDB_ID:3NJP, PDB_ID:3P0Y, PDB_ID:3QWQ, PDB_ID:4KRL, PDB_ID:4KRM, PDB_ID:4KRO, PDB_ID:4KRP, PDB_ID:4UIP, PDB_ID:4UV7, PDB_ID:5SX4, PDB_ID:5SX5, PDB_ID:5WB7, PDB_ID:5WB8, PDB_ID:5XWD, PDB_ID:6B3S
57	Epidermal growth factor receptor (EGFR_HUMAN - P00533)	Disulfide bond	506	515		PubMed_ID:12297049, PubMed_ID:12297050, PubMed_ID:12620237, PubMed_ID:15837620, PubMed_ID:20837704, PDB_ID:1IVO, PDB_ID:1MOX, PDB_ID:1NQL, PDB_ID:1YY9, PDB_ID:3B2U, PDB_ID:3B2V, PDB_ID:3NJP, PDB_ID:3P0Y, PDB_ID:3QWQ, PDB_ID:4KRL, PDB_ID:4KRM, PDB_ID:4KRO, PDB_ID:4KRP, PDB_ID:4UIP, PDB_ID:4UV7, PDB_ID:5SX4, PDB_ID:5SX5, PDB_ID:5WB7, PDB_ID:5WB8, PDB_ID:5XWD, PDB_ID:6B3S
58	Epidermal growth factor receptor (EGFR_HUMAN - P00533)	Disulfide bond	510	523		PubMed_ID:12297049, PubMed_ID:12297050, PubMed_ID:12620237, PubMed_ID:15837620, PubMed_ID:20837704, PDB_ID:1IVO, PDB_ID:1MOX, PDB_ID:1NQL, PDB_ID:1YY9, PDB_ID:3B2U, PDB_ID:3B2V, PDB_ID:3C09, PDB_ID:3NJP, PDB_ID:3P0Y, PDB_ID:3QWQ, PDB_ID:4KRL, PDB_ID:4KRM, PDB_ID:4KRO, PDB_ID:4KRP, PDB_ID:4UIP, PDB_ID:4UV7, PDB_ID:5SX4, PDB_ID:5SX5, PDB_ID:5WB7, PDB_ID:5WB8, PDB_ID:5XWD, PDB_ID:6B3S
59	Epidermal growth factor receptor (EGFR_HUMAN - P00533)	Disulfide bond	526	535		PubMed_ID:12297050, PubMed_ID:12620237, PubMed_ID:15837620, PubMed_ID:20837704, PDB_ID:1IVO, PDB_ID:1NQL, PDB_ID:1YY9, PDB_ID:3B2V, PDB_ID:3NJP, PDB_ID:3QWQ, PDB_ID:4KRL, PDB_ID:4KRM, PDB_ID:4KRO, PDB_ID:4KRP, PDB_ID:4UIP, PDB_ID:4UV7, PDB_ID:5XWD
60	Epidermal growth factor receptor (EGFR_HUMAN - P00533)	Disulfide bond	539	555		PubMed_ID:12620237, PubMed_ID:15837620, PubMed_ID:20837704, PDB_ID:1NQL, PDB_ID:1YY9, PDB_ID:3B2V, PDB_ID:3NJP, PDB_ID:3QWQ, PDB_ID:4KRO, PDB_ID:4KRP, PDB_ID:4UIP, PDB_ID:4UV7, PDB_ID:5XWD
61	Epidermal growth factor receptor (EGFR_HUMAN - P00533)	Disulfide bond	558	571		PubMed_ID:12620237, PubMed_ID:15837620, PubMed_ID:20837704, PDB_ID:1NQL, PDB_ID:1YY9, PDB_ID:3B2V, PDB_ID:3NJP, PDB_ID:3QWQ, PDB_ID:4KRO, PDB_ID:4KRP, PDB_ID:4UIP, PDB_ID:4UV7, PDB_ID:5XWD
62	Epidermal growth factor receptor (EGFR_HUMAN - P00533)	Disulfide bond	562	579		PubMed_ID:12620237, PubMed_ID:15837620, PubMed_ID:20837704, PDB_ID:1NQL, PDB_ID:1YY9, PDB_ID:3B2V, PDB_ID:3NJP, PDB_ID:3QWQ, PDB_ID:4KRO, PDB_ID:4KRP, PDB_ID:4UIP, PDB_ID:4UV7, PDB_ID:5XWD
63	Epidermal growth factor receptor (EGFR_HUMAN - P00533)	Disulfide bond	582	591		PubMed_ID:12620237, PubMed_ID:15837620, PubMed_ID:20837704, PDB_ID:1NQL, PDB_ID:1YY9, PDB_ID:3B2V, PDB_ID:3NJP, PDB_ID:3QWQ, PDB_ID:4KRO, PDB_ID:4KRP, PDB_ID:4UV7, PDB_ID:5XWD
64	Epidermal growth factor receptor (EGFR_HUMAN - P00533)	Disulfide bond	595	617		PubMed_ID:12620237, PubMed_ID:15837620, PubMed_ID:20837704, PDB_ID:1NQL, PDB_ID:1YY9, PDB_ID:3B2V, PDB_ID:3NJP, PDB_ID:3QWQ, PDB_ID:4KRO, PDB_ID:4KRP, PDB_ID:4UIP, PDB_ID:4UV7, PDB_ID:5XWD
65	Epidermal growth factor receptor (EGFR_HUMAN - P00533)	Disulfide bond	620	628		PubMed_ID:12620237, PubMed_ID:15837620, PubMed_ID:20837704, PDB_ID:1NQL, PDB_ID:1YY9, PDB_ID:3B2V, PDB_ID:3NJP, PDB_ID:3QWQ, PDB_ID:4KRO, PDB_ID:4KRP, PDB_ID:4UIP, PDB_ID:4UV7, PDB_ID:5XWD
66	Epidermal growth factor receptor (EGFR_HUMAN - P00533)	Disulfide bond	624	636		PubMed_ID:12620237, PubMed_ID:15837620, PubMed_ID:20837704, PDB_ID:1NQL, PDB_ID:1YY9, PDB_ID:3B2V, PDB_ID:3NJP, PDB_ID:3QWQ, PDB_ID:4KRP, PDB_ID:4UV7, PDB_ID:5XWD
67	Epidermal growth factor receptor (EGFR_HUMAN - P00533)	Cross-link	716	716	Glycyl lysine isopeptide (Lys-Gly) (interchain with G-Cter in ubiquitin)	PubMed_ID:16543144
68	Epidermal growth factor receptor (EGFR_HUMAN - P00533)	Cross-link	737	737	Glycyl lysine isopeptide (Lys-Gly) (interchain with G-Cter in ubiquitin)	PubMed_ID:16543144
69	Epidermal growth factor receptor (EGFR_HUMAN - P00533)	Cross-link	754	754	Glycyl lysine isopeptide (Lys-Gly) (interchain with G-Cter in ubiquitin)	PubMed_ID:16543144
70	Epidermal growth factor receptor (EGFR_HUMAN - P00533)	Cross-link	867	867	Glycyl lysine isopeptide (Lys-Gly) (interchain with G-Cter in ubiquitin)	PubMed_ID:16543144
71	Epidermal growth factor receptor (EGFR_HUMAN - P00533)	Cross-link	929	929	Glycyl lysine isopeptide (Lys-Gly) (interchain with G-Cter in ubiquitin)	PubMed_ID:16543144
72	Epidermal growth factor receptor (EGFR_HUMAN - P00533)	Cross-link	970	970	Glycyl lysine isopeptide (Lys-Gly) (interchain with G-Cter in ubiquitin)	PubMed_ID:16543144
73	RAF proto-oncogene serine/threonine-protein kinase (RAF1_HUMAN - P04049)	Chain	1	648	RAF proto-oncogene serine/threonine-protein kinase	-
74	RAF proto-oncogene serine/threonine-protein kinase (RAF1_HUMAN - P04049)	Modified residue	29	29	Phosphoserine; by MAPK1	UniProtKB_ID:Q99N57
75	RAF proto-oncogene serine/threonine-protein kinase (RAF1_HUMAN - P04049)	Modified residue	43	43	Phosphoserine; by PKA and MAPK1	PubMed_ID:8349614
76	RAF proto-oncogene serine/threonine-protein kinase (RAF1_HUMAN - P04049)	Modified residue	252	252	Phosphoserine	PubMed_ID:17525332
77	RAF proto-oncogene serine/threonine-protein kinase (RAF1_HUMAN - P04049)	Modified residue	259	259	Phosphoserine; by PKA, PKC and PKB/AKT1	PubMed_ID:10576742, PubMed_ID:10801873, PubMed_ID:11756411, PubMed_ID:15047712, PubMed_ID:16630891, PubMed_ID:16892053, PubMed_ID:8349614
78	RAF proto-oncogene serine/threonine-protein kinase (RAF1_HUMAN - P04049)	Modified residue	268	268	Phosphothreonine; by autocatalysis	PubMed_ID:8349614
79	RAF proto-oncogene serine/threonine-protein kinase (RAF1_HUMAN - P04049)	Modified residue	269	269	Phosphothreonine; by PKA	PubMed_ID:7477354
80	RAF proto-oncogene serine/threonine-protein kinase (RAF1_HUMAN - P04049)	Modified residue	289	289	Phosphoserine; by MAPK1	PubMed_ID:21917714, PubMed_ID:19690332
81	RAF proto-oncogene serine/threonine-protein kinase (RAF1_HUMAN - P04049)	Modified residue	296	296	Phosphoserine	PubMed_ID:23186163
82	RAF proto-oncogene serine/threonine-protein kinase (RAF1_HUMAN - P04049)	Modified residue	301	301	Phosphoserine; by MAPK1	PubMed_ID:21917714, PubMed_ID:19690332, PubMed_ID:23186163
83	RAF proto-oncogene serine/threonine-protein kinase (RAF1_HUMAN - P04049)	Modified residue	338	338	Phosphoserine; by PAK1, PAK2, PAK3 and PAK5	PubMed_ID:11733498, PubMed_ID:15849194, PubMed_ID:16892053, PubMed_ID:18465753, PubMed_ID:21917714
84	RAF proto-oncogene serine/threonine-protein kinase (RAF1_HUMAN - P04049)	Modified residue	339	339	Phosphoserine; by PAK1, PAK2 and PAK3	PubMed_ID:15849194
85	RAF proto-oncogene serine/threonine-protein kinase (RAF1_HUMAN - P04049)	Modified residue	340	340	Phosphotyrosine; by SRC	PubMed_ID:16892053
86	RAF proto-oncogene serine/threonine-protein kinase (RAF1_HUMAN - P04049)	Modified residue	341	341	Phosphotyrosine; by SRC	PubMed_ID:16892053
87	RAF proto-oncogene serine/threonine-protein kinase (RAF1_HUMAN - P04049)	Modified residue	471	471	Phosphoserine	PubMed_ID:16093354
88	RAF proto-oncogene serine/threonine-protein kinase (RAF1_HUMAN - P04049)	Modified residue	491	491	Phosphothreonine	PubMed_ID:11447113
89	RAF proto-oncogene serine/threonine-protein kinase (RAF1_HUMAN - P04049)	Modified residue	494	494	Phosphoserine	PubMed_ID:11447113
90	RAF proto-oncogene serine/threonine-protein kinase (RAF1_HUMAN - P04049)	Modified residue	499	499	Phosphoserine; by PKC	PubMed_ID:8349614
91	RAF proto-oncogene serine/threonine-protein kinase (RAF1_HUMAN - P04049)	Modified residue	563	563	Symmetric dimethylarginine; by PRMT5	PubMed_ID:21917714
92	RAF proto-oncogene serine/threonine-protein kinase (RAF1_HUMAN - P04049)	Modified residue	621	621	Phosphoserine	PubMed_ID:10801873, PubMed_ID:16892053, PubMed_ID:21917714, PubMed_ID:8349614
93	RAF proto-oncogene serine/threonine-protein kinase (RAF1_HUMAN - P04049)	Modified residue	642	642	Phosphoserine; by MAPK1	PubMed_ID:18669648, PubMed_ID:23186163
94	1-phosphatidylinositol 4,5-bisphosphate phosphodiesterase gamma-1 (PLCG1_HUMAN - P19174)	Initiator methionine	1	1	Removed	PubMed_ID:19413330
95	1-phosphatidylinositol 4,5-bisphosphate phosphodiesterase gamma-1 (PLCG1_HUMAN - P19174)	Chain	2	1290	1-phosphatidylinositol 4,5-bisphosphate phosphodiesterase gamma-1	-
96	1-phosphatidylinositol 4,5-bisphosphate phosphodiesterase gamma-1 (PLCG1_HUMAN - P19174)	Modified residue	2	2	N-acetylalanine	PubMed_ID:19413330
97	1-phosphatidylinositol 4,5-bisphosphate phosphodiesterase gamma-1 (PLCG1_HUMAN - P19174)	Modified residue	506	506	Phosphotyrosine	UniProtKB_ID:Q62077
98	1-phosphatidylinositol 4,5-bisphosphate phosphodiesterase gamma-1 (PLCG1_HUMAN - P19174)	Modified residue	771	771	Phosphotyrosine; by SYK	PubMed_ID:20494825, PubMed_ID:8657103, PubMed_ID:15144186, PubMed_ID:19690332
99	1-phosphatidylinositol 4,5-bisphosphate phosphodiesterase gamma-1 (PLCG1_HUMAN - P19174)	Modified residue	775	775	Phosphotyrosine	PubMed_ID:19690332
100	1-phosphatidylinositol 4,5-bisphosphate phosphodiesterase gamma-1 (PLCG1_HUMAN - P19174)	Modified residue	783	783	Phosphotyrosine; by ITK, SYK and TXK	PubMed_ID:11564877, PubMed_ID:15215251, PubMed_ID:8657103, PubMed_ID:19690332
101	1-phosphatidylinositol 4,5-bisphosphate phosphodiesterase gamma-1 (PLCG1_HUMAN - P19174)	Modified residue	977	977	Phosphotyrosine	UniProtKB_ID:Q62077
102	1-phosphatidylinositol 4,5-bisphosphate phosphodiesterase gamma-1 (PLCG1_HUMAN - P19174)	Modified residue	1221	1221	Phosphoserine	PubMed_ID:18669648, PubMed_ID:19690332, PubMed_ID:20068231, PubMed_ID:23186163
103	1-phosphatidylinositol 4,5-bisphosphate phosphodiesterase gamma-1 (PLCG1_HUMAN - P19174)	Modified residue	1227	1227	Phosphoserine	PubMed_ID:23186163
104	1-phosphatidylinositol 4,5-bisphosphate phosphodiesterase gamma-1 (PLCG1_HUMAN - P19174)	Modified residue	1233	1233	Phosphoserine	PubMed_ID:23186163
105	1-phosphatidylinositol 4,5-bisphosphate phosphodiesterase gamma-1 (PLCG1_HUMAN - P19174)	Modified residue	1248	1248	Phosphoserine	PubMed_ID:1370476
106	1-phosphatidylinositol 4,5-bisphosphate phosphodiesterase gamma-1 (PLCG1_HUMAN - P19174)	Modified residue	1253	1253	Phosphotyrosine	PubMed_ID:15144186, PubMed_ID:20068231
107	1-phosphatidylinositol 4,5-bisphosphate phosphodiesterase gamma-1 (PLCG1_HUMAN - P19174)	Modified residue	1263	1263	Phosphoserine	PubMed_ID:23186163
108	1-phosphatidylinositol 4,5-bisphosphate phosphodiesterase gamma-1 (PLCG1_HUMAN - P19174)	Modified residue	1222	1222	Phosphoserine	PubMed_ID:18669648, PubMed_ID:19690332, PubMed_ID:21406692
109	Paraneoplastic antigen Ma1 (PNMA1_HUMAN - Q8ND90)	Chain	1	353	Paraneoplastic antigen Ma1	-
110	Receptor of activated protein C kinase 1 (RACK1_HUMAN - P63244)	Chain	1	317	Receptor of activated protein C kinase 1	-
111	Receptor of activated protein C kinase 1 (RACK1_HUMAN - P63244)	Initiator methionine	1	1	Removed; alternate	Reference_ID:Ref.9, PubMed_ID:19413330, PubMed_ID:21406692, PubMed_ID:22223895, PubMed_ID:22814378
112	Receptor of activated protein C kinase 1 (RACK1_HUMAN - P63244)	Chain	2	317	Receptor of activated protein C kinase 1, N-terminally processed	-
113	Receptor of activated protein C kinase 1 (RACK1_HUMAN - P63244)	Modified residue	1	1	N-acetylmethionine	PubMed_ID:22814378
114	Receptor of activated protein C kinase 1 (RACK1_HUMAN - P63244)	Modified residue	2	2	N-acetylthreonine; in Guanine nucleotide-binding protein subunit beta-2-like 1, N-terminally processed	Reference_ID:Ref.9, PubMed_ID:19413330, PubMed_ID:21406692, PubMed_ID:22223895, PubMed_ID:22814378
115	Receptor of activated protein C kinase 1 (RACK1_HUMAN - P63244)	Modified residue	6	6	Phosphothreonine	PubMed_ID:23186163
116	Receptor of activated protein C kinase 1 (RACK1_HUMAN - P63244)	Modified residue	10	10	Phosphothreonine	PubMed_ID:23186163
117	Receptor of activated protein C kinase 1 (RACK1_HUMAN - P63244)	Modified residue	52	52	Phosphotyrosine; by ABL1	PubMed_ID:19423701
118	Receptor of activated protein C kinase 1 (RACK1_HUMAN - P63244)	Modified residue	96	96	Phosphothreonine	PubMed_ID:23186163
119	Receptor of activated protein C kinase 1 (RACK1_HUMAN - P63244)	Modified residue	130	130	N6-acetyllysine	PubMed_ID:19608861
120	Receptor of activated protein C kinase 1 (RACK1_HUMAN - P63244)	Modified residue	183	183	N6-acetyllysine	UniProtKB_ID:P68040
121	Receptor of activated protein C kinase 1 (RACK1_HUMAN - P63244)	Modified residue	228	228	Phosphotyrosine	PubMed_ID:11279199
122	Receptor of activated protein C kinase 1 (RACK1_HUMAN - P63244)	Modified residue	276	276	Phosphoserine; by viral VacV B1 kinase	PubMed_ID:28636603, PubMed_ID:23186163
123	Receptor of activated protein C kinase 1 (RACK1_HUMAN - P63244)	Modified residue	277	277	Phosphothreonine; by viral VacV B1 kinase	PubMed_ID:28636603
124	Receptor of activated protein C kinase 1 (RACK1_HUMAN - P63244)	Modified residue	278	278	Phosphoserine; by viral VacV B1 kinase	PubMed_ID:28636603
125	Receptor of activated protein C kinase 1 (RACK1_HUMAN - P63244)	Modified residue	279	279	Phosphoserine; by viral VacV B1 kinase	PubMed_ID:28636603
126	Receptor of activated protein C kinase 1 (RACK1_HUMAN - P63244)	Modified residue	316	316	Phosphothreonine	UniProtKB_ID:P68040
127	Maspardin (SPG21_HUMAN - Q9NZD8)	Chain	1	308	Maspardin	-
128	Maspardin (SPG21_HUMAN - Q9NZD8)	Modified residue	304	304	Phosphoserine	PubMed_ID:20068231
129	Beta-arrestin-1 (ARRB1_HUMAN - P49407)	Chain	1	418	Beta-arrestin-1	-
130	Beta-arrestin-1 (ARRB1_HUMAN - P49407)	Modified residue	47	47	Phosphotyrosine	UniProtKB_ID:Q8BWG8
131	Beta-arrestin-1 (ARRB1_HUMAN - P49407)	Modified residue	412	412	Phosphoserine; by GRK5	PubMed_ID:19661922, PubMed_ID:20068231, PubMed_ID:21406692, PubMed_ID:23186163, PubMed_ID:24275569
132	Type-1 angiotensin II receptor-associated protein (ATRAP_HUMAN - Q6RW13)	Chain	1	159	Type-1 angiotensin II receptor-associated protein	-
133	Type-1 angiotensin II receptor-associated protein (ATRAP_HUMAN - Q6RW13)	Modified residue	126	126	Phosphoserine	PubMed_ID:23186163
134	Type-1 angiotensin II receptor-associated protein (ATRAP_HUMAN - Q6RW13)	Modified residue	127	127	Phosphoserine	PubMed_ID:23186163
135	Type-1 angiotensin II receptor-associated protein (ATRAP_HUMAN - Q6RW13)	Modified residue	135	135	Phosphothreonine	PubMed_ID:23186163
136	Type-1 angiotensin II receptor-associated protein (ATRAP_HUMAN - Q6RW13)	Modified residue	138	138	Phosphoserine	PubMed_ID:23186163
137	Type-1 angiotensin II receptor-associated protein (ATRAP_HUMAN - Q6RW13)	Modified residue	153	153	Phosphoserine	PubMed_ID:23186163
138	Beta-arrestin-2 (ARRB2_HUMAN - P32121)	Chain	1	409	Beta-arrestin-2	-
139	Beta-arrestin-2 (ARRB2_HUMAN - P32121)	Modified residue	48	48	Phosphotyrosine	UniProtKB_ID:Q91YI4
140	Beta-arrestin-2 (ARRB2_HUMAN - P32121)	Modified residue	176	176	Hydroxyproline; by PHD2	PubMed_ID:21255264
141	Beta-arrestin-2 (ARRB2_HUMAN - P32121)	Modified residue	181	181	Hydroxyproline; by PHD2	PubMed_ID:21255264
142	Beta-arrestin-2 (ARRB2_HUMAN - P32121)	Modified residue	360	360	Phosphoserine	UniProtKB_ID:P29067
143	Beta-arrestin-2 (ARRB2_HUMAN - P32121)	Modified residue	382	382	Phosphothreonine	PubMed_ID:11877451
144	AP-2 complex subunit mu (AP2M1_HUMAN - Q96CW1)	Chain	1	435	AP-2 complex subunit mu	-
145	AP-2 complex subunit mu (AP2M1_HUMAN - Q96CW1)	Modified residue	45	45	Phosphoserine	PubMed_ID:18691976
146	AP-2 complex subunit mu (AP2M1_HUMAN - Q96CW1)	Modified residue	156	156	Phosphothreonine; by AAK1	PubMed_ID:11877457, PubMed_ID:18691976, PubMed_ID:23186163, PubMed_ID:24275569

## Sheet: NR1I2_ALL_FN
	Protein Name	Feature Type	Loc Start	Loc End	Description	Evidences
0	Nuclear receptor subfamily 5 group A member 2 (NR5A2_HUMAN - O00482)	Chain	1	541	Nuclear receptor subfamily 5 group A member 2	-
1	Nuclear receptor subfamily 5 group A member 2 (NR5A2_HUMAN - O00482)	Cross-link	270	270	Glycyl lysine isopeptide (Lys-Gly) (interchain with G-Cter in SUMO1)	PubMed_ID:20159957
2	Nuclear receptor corepressor 1 (NCOR1_HUMAN - O75376)	Chain	1	2440	Nuclear receptor corepressor 1	-
3	Nuclear receptor corepressor 1 (NCOR1_HUMAN - O75376)	Modified residue	172	172	Phosphoserine	PubMed_ID:23186163
4	Nuclear receptor corepressor 1 (NCOR1_HUMAN - O75376)	Modified residue	224	224	Phosphoserine	PubMed_ID:17081983, PubMed_ID:23186163, PubMed_ID:24275569
5	Nuclear receptor corepressor 1 (NCOR1_HUMAN - O75376)	Modified residue	999	999	Phosphoserine	PubMed_ID:17081983
6	Nuclear receptor corepressor 1 (NCOR1_HUMAN - O75376)	Modified residue	1111	1111	Phosphoserine	PubMed_ID:18669648, PubMed_ID:23186163
7	Nuclear receptor corepressor 1 (NCOR1_HUMAN - O75376)	Modified residue	1195	1195	Phosphoserine	PubMed_ID:21406692
8	Nuclear receptor corepressor 1 (NCOR1_HUMAN - O75376)	Modified residue	1196	1196	Phosphoserine	PubMed_ID:23186163
9	Nuclear receptor corepressor 1 (NCOR1_HUMAN - O75376)	Modified residue	1249	1249	Phosphoserine	PubMed_ID:23186163
10	Nuclear receptor corepressor 1 (NCOR1_HUMAN - O75376)	Modified residue	1263	1263	Phosphoserine	PubMed_ID:23186163
11	Nuclear receptor corepressor 1 (NCOR1_HUMAN - O75376)	Modified residue	1281	1281	Phosphoserine	PubMed_ID:23186163
12	Nuclear receptor corepressor 1 (NCOR1_HUMAN - O75376)	Modified residue	1322	1322	Phosphoserine	PubMed_ID:23186163
13	Nuclear receptor corepressor 1 (NCOR1_HUMAN - O75376)	Modified residue	1336	1336	N6-acetyllysine	UniProtKB_ID:Q60974
14	Nuclear receptor corepressor 1 (NCOR1_HUMAN - O75376)	Modified residue	1367	1367	Phosphothreonine	UniProtKB_ID:Q60974
15	Nuclear receptor corepressor 1 (NCOR1_HUMAN - O75376)	Modified residue	1412	1412	N6-acetyllysine; alternate	PubMed_ID:19608861
16	Nuclear receptor corepressor 1 (NCOR1_HUMAN - O75376)	Modified residue	1450	1450	Phosphoserine	PubMed_ID:23186163
17	Nuclear receptor corepressor 1 (NCOR1_HUMAN - O75376)	Modified residue	1472	1472	Phosphoserine	PubMed_ID:18220336, PubMed_ID:18669648, PubMed_ID:18691976, PubMed_ID:19690332, PubMed_ID:20068231, PubMed_ID:21406692, PubMed_ID:23186163, PubMed_ID:24275569
18	Nuclear receptor corepressor 1 (NCOR1_HUMAN - O75376)	Modified residue	1592	1592	Phosphoserine	PubMed_ID:23186163
19	Nuclear receptor corepressor 1 (NCOR1_HUMAN - O75376)	Modified residue	1977	1977	Phosphoserine	PubMed_ID:18669648, PubMed_ID:19690332, PubMed_ID:23186163
20	Nuclear receptor corepressor 1 (NCOR1_HUMAN - O75376)	Modified residue	1981	1981	Phosphoserine	PubMed_ID:18669648
21	Nuclear receptor corepressor 1 (NCOR1_HUMAN - O75376)	Modified residue	2102	2102	Phosphoserine	UniProtKB_ID:Q9WUB5
22	Nuclear receptor corepressor 1 (NCOR1_HUMAN - O75376)	Modified residue	2120	2120	Phosphoserine	PubMed_ID:23186163
23	Nuclear receptor corepressor 1 (NCOR1_HUMAN - O75376)	Modified residue	2136	2136	Phosphoserine	PubMed_ID:24275569
24	Nuclear receptor corepressor 1 (NCOR1_HUMAN - O75376)	Modified residue	2151	2151	Phosphoserine	PubMed_ID:17081983, PubMed_ID:19690332, PubMed_ID:21406692, PubMed_ID:23186163, PubMed_ID:24275569
25	Nuclear receptor corepressor 1 (NCOR1_HUMAN - O75376)	Modified residue	2184	2184	Phosphoserine	PubMed_ID:16964243, PubMed_ID:18669648, PubMed_ID:19690332, PubMed_ID:20068231, PubMed_ID:23186163
26	Nuclear receptor corepressor 1 (NCOR1_HUMAN - O75376)	Modified residue	2399	2399	Phosphothreonine	PubMed_ID:18669648
27	Nuclear receptor corepressor 1 (NCOR1_HUMAN - O75376)	Modified residue	2436	2436	Phosphoserine	PubMed_ID:18669648, PubMed_ID:19690332, PubMed_ID:21406692
28	Nuclear receptor corepressor 1 (NCOR1_HUMAN - O75376)	Modified residue	2438	2438	Phosphoserine	PubMed_ID:18669648, PubMed_ID:20068231, PubMed_ID:21406692
29	Nuclear receptor corepressor 1 (NCOR1_HUMAN - O75376)	Cross-link	1106	1106	Glycyl lysine isopeptide (Lys-Gly) (interchain with G-Cter in SUMO1); alternate	PubMed_ID:25114211
30	Nuclear receptor corepressor 1 (NCOR1_HUMAN - O75376)	Cross-link	1106	1106	Glycyl lysine isopeptide (Lys-Gly) (interchain with G-Cter in SUMO2); alternate	PubMed_ID:25218447, PubMed_ID:25772364, PubMed_ID:28112733
31	Nuclear receptor corepressor 1 (NCOR1_HUMAN - O75376)	Cross-link	1184	1184	Glycyl lysine isopeptide (Lys-Gly) (interchain with G-Cter in SUMO2)	PubMed_ID:28112733
32	Nuclear receptor corepressor 1 (NCOR1_HUMAN - O75376)	Cross-link	1389	1389	Glycyl lysine isopeptide (Lys-Gly) (interchain with G-Cter in SUMO2)	PubMed_ID:28112733
33	Nuclear receptor corepressor 1 (NCOR1_HUMAN - O75376)	Cross-link	1412	1412	Glycyl lysine isopeptide (Lys-Gly) (interchain with G-Cter in SUMO2); alternate	PubMed_ID:28112733
34	Nuclear receptor corepressor 1 (NCOR1_HUMAN - O75376)	Cross-link	1518	1518	Glycyl lysine isopeptide (Lys-Gly) (interchain with G-Cter in SUMO2)	PubMed_ID:28112733
35	Transcriptional adapter 3 (TADA3_HUMAN - O75528)	Chain	1	432	Transcriptional adapter 3	-
36	Transcriptional adapter 3 (TADA3_HUMAN - O75528)	Modified residue	280	280	Phosphoserine	PubMed_ID:24275569
37	Transcriptional adapter 3 (TADA3_HUMAN - O75528)	Modified residue	298	298	Phosphoserine	PubMed_ID:24275569
38	Transcriptional adapter 3 (TADA3_HUMAN - O75528)	Modified residue	418	418	N6-acetyllysine	PubMed_ID:19608861
39	Transcriptional adapter 3 (TADA3_HUMAN - O75528)	Cross-link	21	21	Glycyl lysine isopeptide (Lys-Gly) (interchain with G-Cter in SUMO2)	PubMed_ID:28112733
40	Transcriptional adapter 3 (TADA3_HUMAN - O75528)	Cross-link	129	129	Glycyl lysine isopeptide (Lys-Gly) (interchain with G-Cter in SUMO2)	PubMed_ID:28112733
41	E3 ubiquitin-protein ligase UBR5 (UBR5_HUMAN - O95071)	Initiator methionine	1	1	Removed	PubMed_ID:19413330
42	E3 ubiquitin-protein ligase UBR5 (UBR5_HUMAN - O95071)	Chain	2	2799	E3 ubiquitin-protein ligase UBR5	-
43	E3 ubiquitin-protein ligase UBR5 (UBR5_HUMAN - O95071)	Modified residue	2	2	N-acetylthreonine	PubMed_ID:19413330
44	E3 ubiquitin-protein ligase UBR5 (UBR5_HUMAN - O95071)	Modified residue	110	110	Phosphoserine	PubMed_ID:21924388, PubMed_ID:23186163
45	E3 ubiquitin-protein ligase UBR5 (UBR5_HUMAN - O95071)	Modified residue	327	327	Phosphoserine	PubMed_ID:21924388, PubMed_ID:21406692, PubMed_ID:23186163
46	E3 ubiquitin-protein ligase UBR5 (UBR5_HUMAN - O95071)	Modified residue	352	352	Phosphoserine	PubMed_ID:21924388
47	E3 ubiquitin-protein ligase UBR5 (UBR5_HUMAN - O95071)	Modified residue	578	578	Phosphoserine	PubMed_ID:21924388, PubMed_ID:23186163
48	E3 ubiquitin-protein ligase UBR5 (UBR5_HUMAN - O95071)	Modified residue	612	612	Phosphoserine	PubMed_ID:21924388, PubMed_ID:23186163
49	E3 ubiquitin-protein ligase UBR5 (UBR5_HUMAN - O95071)	Modified residue	637	637	Phosphothreonine	PubMed_ID:21924388
50	E3 ubiquitin-protein ligase UBR5 (UBR5_HUMAN - O95071)	Modified residue	808	808	Phosphoserine	PubMed_ID:21924388, PubMed_ID:23186163
51	E3 ubiquitin-protein ligase UBR5 (UBR5_HUMAN - O95071)	Modified residue	928	928	Phosphoserine	PubMed_ID:21924388
52	E3 ubiquitin-protein ligase UBR5 (UBR5_HUMAN - O95071)	Modified residue	1018	1018	Phosphoserine	PubMed_ID:21924388
53	E3 ubiquitin-protein ligase UBR5 (UBR5_HUMAN - O95071)	Modified residue	1115	1115	Phosphothreonine	PubMed_ID:21924388
54	E3 ubiquitin-protein ligase UBR5 (UBR5_HUMAN - O95071)	Modified residue	1135	1135	Phosphothreonine	PubMed_ID:21924388
55	E3 ubiquitin-protein ligase UBR5 (UBR5_HUMAN - O95071)	Modified residue	1227	1227	Phosphoserine	PubMed_ID:21924388
56	E3 ubiquitin-protein ligase UBR5 (UBR5_HUMAN - O95071)	Modified residue	1308	1308	Phosphoserine	PubMed_ID:21924388, PubMed_ID:18669648, PubMed_ID:23186163
57	E3 ubiquitin-protein ligase UBR5 (UBR5_HUMAN - O95071)	Modified residue	1355	1355	Phosphoserine	PubMed_ID:21924388
58	E3 ubiquitin-protein ligase UBR5 (UBR5_HUMAN - O95071)	Modified residue	1375	1375	Phosphoserine	PubMed_ID:21924388
59	E3 ubiquitin-protein ligase UBR5 (UBR5_HUMAN - O95071)	Modified residue	1481	1481	Phosphoserine	PubMed_ID:21924388
60	E3 ubiquitin-protein ligase UBR5 (UBR5_HUMAN - O95071)	Modified residue	1549	1549	Phosphoserine	PubMed_ID:18669648, PubMed_ID:20068231, PubMed_ID:21406692, PubMed_ID:23186163, PubMed_ID:24275569
61	E3 ubiquitin-protein ligase UBR5 (UBR5_HUMAN - O95071)	Modified residue	1736	1736	Phosphothreonine	PubMed_ID:21924388
62	E3 ubiquitin-protein ligase UBR5 (UBR5_HUMAN - O95071)	Modified residue	1741	1741	Phosphoserine	PubMed_ID:21924388
63	E3 ubiquitin-protein ligase UBR5 (UBR5_HUMAN - O95071)	Modified residue	1746	1746	Phosphotyrosine	PubMed_ID:15592455
64	E3 ubiquitin-protein ligase UBR5 (UBR5_HUMAN - O95071)	Modified residue	1780	1780	Phosphoserine	PubMed_ID:21924388
65	E3 ubiquitin-protein ligase UBR5 (UBR5_HUMAN - O95071)	Modified residue	1969	1969	Phosphothreonine	PubMed_ID:21924388, PubMed_ID:18669648, PubMed_ID:18691976, PubMed_ID:20068231, PubMed_ID:23186163
66	E3 ubiquitin-protein ligase UBR5 (UBR5_HUMAN - O95071)	Modified residue	1990	1990	Phosphoserine	PubMed_ID:24275569
67	E3 ubiquitin-protein ligase UBR5 (UBR5_HUMAN - O95071)	Modified residue	2026	2026	Phosphoserine	PubMed_ID:21924388
68	E3 ubiquitin-protein ligase UBR5 (UBR5_HUMAN - O95071)	Modified residue	2028	2028	Phosphoserine	PubMed_ID:21924388
69	E3 ubiquitin-protein ligase UBR5 (UBR5_HUMAN - O95071)	Modified residue	2030	2030	Phosphothreonine	PubMed_ID:21924388
70	E3 ubiquitin-protein ligase UBR5 (UBR5_HUMAN - O95071)	Modified residue	2076	2076	Phosphoserine	PubMed_ID:21924388
71	E3 ubiquitin-protein ligase UBR5 (UBR5_HUMAN - O95071)	Modified residue	2213	2213	Phosphothreonine	PubMed_ID:21924388
72	E3 ubiquitin-protein ligase UBR5 (UBR5_HUMAN - O95071)	Modified residue	2241	2241	Phosphoserine	PubMed_ID:23186163
73	E3 ubiquitin-protein ligase UBR5 (UBR5_HUMAN - O95071)	Modified residue	2289	2289	Phosphoserine	PubMed_ID:21924388
74	E3 ubiquitin-protein ligase UBR5 (UBR5_HUMAN - O95071)	Modified residue	2469	2469	Phosphoserine	PubMed_ID:23186163
75	E3 ubiquitin-protein ligase UBR5 (UBR5_HUMAN - O95071)	Modified residue	2484	2484	Phosphoserine	PubMed_ID:21924388
76	E3 ubiquitin-protein ligase UBR5 (UBR5_HUMAN - O95071)	Modified residue	2486	2486	Phosphoserine	PubMed_ID:18669648, PubMed_ID:19690332, PubMed_ID:21406692, PubMed_ID:23186163
77	Cellular tumor antigen p53 (P53_HUMAN - P04637)	Chain	1	393	Cellular tumor antigen p53	-
78	Cellular tumor antigen p53 (P53_HUMAN - P04637)	Modified residue	9	9	Phosphoserine; by HIPK4	PubMed_ID:18022393
79	Cellular tumor antigen p53 (P53_HUMAN - P04637)	Modified residue	15	15	Phosphoserine; by CDK5, PRPK, AMPK, NUAK1 and ATM	PubMed_ID:10570149, PubMed_ID:11554766, PubMed_ID:15866171, PubMed_ID:17108107, PubMed_ID:17591690, PubMed_ID:17967874, PubMed_ID:21317932, PubMed_ID:28842590
80	Cellular tumor antigen p53 (P53_HUMAN - P04637)	Modified residue	18	18	Phosphothreonine; by CK1, VRK1 and VRK2	PubMed_ID:10606744, PubMed_ID:10951572, PubMed_ID:16704422
81	Cellular tumor antigen p53 (P53_HUMAN - P04637)	Modified residue	20	20	Phosphoserine; by CHEK2, CK1 and PLK3	PubMed_ID:10570149, PubMed_ID:11447225, PubMed_ID:11551930, PubMed_ID:12810724, PubMed_ID:20041275
82	Cellular tumor antigen p53 (P53_HUMAN - P04637)	Modified residue	33	33	Phosphoserine; by CDK5 and CDK7	PubMed_ID:17591690, PubMed_ID:9372954
83	Cellular tumor antigen p53 (P53_HUMAN - P04637)	Modified residue	37	37	Phosphoserine; by MAPKAPK5	PubMed_ID:17254968
84	Cellular tumor antigen p53 (P53_HUMAN - P04637)	Modified residue	46	46	Phosphoserine; by CDK5, DYRK2, HIPK2 and PKC/PRKCG	PubMed_ID:11740489, PubMed_ID:11780126, PubMed_ID:16377624, PubMed_ID:17349958, PubMed_ID:17591690
85	Cellular tumor antigen p53 (P53_HUMAN - P04637)	Modified residue	55	55	Phosphothreonine; by TAF1 and GRK5	PubMed_ID:15053879, PubMed_ID:20124405
86	Cellular tumor antigen p53 (P53_HUMAN - P04637)	Modified residue	120	120	N6-acetyllysine; by KAT6A	PubMed_ID:23431171
87	Cellular tumor antigen p53 (P53_HUMAN - P04637)	Modified residue	183	183	Phosphoserine; by AURKB	PubMed_ID:20959462
88	Cellular tumor antigen p53 (P53_HUMAN - P04637)	Modified residue	269	269	Phosphoserine; by AURKB	PubMed_ID:20959462
89	Cellular tumor antigen p53 (P53_HUMAN - P04637)	Modified residue	284	284	Phosphothreonine; by AURKB	PubMed_ID:20959462
90	Cellular tumor antigen p53 (P53_HUMAN - P04637)	Modified residue	305	305	N6-acetyllysine	PubMed_ID:12724314
91	Cellular tumor antigen p53 (P53_HUMAN - P04637)	Modified residue	315	315	Phosphoserine; by AURKA, CDK1 and CDK2	PubMed_ID:10884347, PubMed_ID:14702041
92	Cellular tumor antigen p53 (P53_HUMAN - P04637)	Modified residue	321	321	N6-acetyllysine	UniProtKB_ID:P02340
93	Cellular tumor antigen p53 (P53_HUMAN - P04637)	Modified residue	333	333	Omega-N-methylarginine; by PRMT5	PubMed_ID:19011621
94	Cellular tumor antigen p53 (P53_HUMAN - P04637)	Modified residue	335	335	Symmetric dimethylarginine; by PRMT5	PubMed_ID:19011621
95	Cellular tumor antigen p53 (P53_HUMAN - P04637)	Modified residue	337	337	Symmetric dimethylarginine; by PRMT5	PubMed_ID:19011621
96	Cellular tumor antigen p53 (P53_HUMAN - P04637)	Modified residue	370	370	N6,N6-dimethyllysine; alternate	PubMed_ID:17108971, PubMed_ID:22864287
97	Cellular tumor antigen p53 (P53_HUMAN - P04637)	Modified residue	370	370	N6-methyllysine; by SMYD2; alternate	PubMed_ID:17108971, PubMed_ID:22864287
98	Cellular tumor antigen p53 (P53_HUMAN - P04637)	Modified residue	372	372	N6-methyllysine; by SETD7	PubMed_ID:15525938, PubMed_ID:16415881
99	Cellular tumor antigen p53 (P53_HUMAN - P04637)	Modified residue	373	373	N6,N6-dimethyllysine; by EHMT1 and EHMT2; alternate	PubMed_ID:20118233
100	Cellular tumor antigen p53 (P53_HUMAN - P04637)	Modified residue	373	373	N6-acetyllysine; alternate	PubMed_ID:10656795
101	Cellular tumor antigen p53 (P53_HUMAN - P04637)	Modified residue	381	381	N6-acetyllysine	PubMed_ID:29474172, PubMed_ID:19608861
102	Cellular tumor antigen p53 (P53_HUMAN - P04637)	Modified residue	382	382	N6,N6-dimethyllysine; alternate	PubMed_ID:17707234, PubMed_ID:20870725, PubMed_ID:22864287
103	Cellular tumor antigen p53 (P53_HUMAN - P04637)	Modified residue	382	382	N6-acetyllysine; by KAT6A; alternate	PubMed_ID:10656795, PubMed_ID:15448695, PubMed_ID:20228809, PubMed_ID:23431171, PubMed_ID:19608861
104	Cellular tumor antigen p53 (P53_HUMAN - P04637)	Modified residue	382	382	N6-methyllysine; by KMT5A; alternate	PubMed_ID:17707234, PubMed_ID:20870725, PubMed_ID:22864287
105	Cellular tumor antigen p53 (P53_HUMAN - P04637)	Modified residue	392	392	Phosphoserine; by CK2, CDK2 and NUAK1	PubMed_ID:10884347, PubMed_ID:11239457, PubMed_ID:17108107, PubMed_ID:21317932, PubMed_ID:22214662
106	Cellular tumor antigen p53 (P53_HUMAN - P04637)	Cross-link	24	24	Glycyl lysine isopeptide (Lys-Gly) (interchain with G-Cter in ubiquitin)	PubMed_ID:21597459
107	Cellular tumor antigen p53 (P53_HUMAN - P04637)	Cross-link	291	291	Glycyl lysine isopeptide (Lys-Gly) (interchain with G-Cter in ubiquitin)	PubMed_ID:19536131
108	Cellular tumor antigen p53 (P53_HUMAN - P04637)	Cross-link	292	292	Glycyl lysine isopeptide (Lys-Gly) (interchain with G-Cter in ubiquitin)	PubMed_ID:19536131
109	Cellular tumor antigen p53 (P53_HUMAN - P04637)	Cross-link	386	386	Glycyl lysine isopeptide (Lys-Gly) (interchain with G-Cter in SUMO)	PubMed_ID:11124955, PubMed_ID:22214662, Reference_ID:Ref.37
110	Tyrosine-protein kinase Fgr (FGR_HUMAN - P09769)	Initiator methionine	1	1	Removed	-
111	Tyrosine-protein kinase Fgr (FGR_HUMAN - P09769)	Chain	2	529	Tyrosine-protein kinase Fgr	-
112	Tyrosine-protein kinase Fgr (FGR_HUMAN - P09769)	Modified residue	34	34	Phosphotyrosine	PubMed_ID:19369195
113	Tyrosine-protein kinase Fgr (FGR_HUMAN - P09769)	Modified residue	208	208	Phosphotyrosine	UniProtKB_ID:P14234
114	Tyrosine-protein kinase Fgr (FGR_HUMAN - P09769)	Modified residue	218	218	Phosphoserine	UniProtKB_ID:P14234
115	Tyrosine-protein kinase Fgr (FGR_HUMAN - P09769)	Modified residue	412	412	Phosphotyrosine	PubMed_ID:19369195
116	Tyrosine-protein kinase Fgr (FGR_HUMAN - P09769)	Modified residue	523	523	Phosphotyrosine; by SRC	PubMed_ID:19369195
117	Tyrosine-protein kinase Fgr (FGR_HUMAN - P09769)	Lipidation	2	2	N-myristoyl glycine	-
118	Tyrosine-protein kinase Fgr (FGR_HUMAN - P09769)	Lipidation	3	3	S-palmitoyl cysteine	-
119	Tyrosine-protein kinase Fgr (FGR_HUMAN - P09769)	Lipidation	6	6	S-palmitoyl cysteine	-
120	Proto-oncogene tyrosine-protein kinase Src (SRC_HUMAN - P12931)	Initiator methionine	1	1	Removed	-
121	Proto-oncogene tyrosine-protein kinase Src (SRC_HUMAN - P12931)	Chain	2	536	Proto-oncogene tyrosine-protein kinase Src	-
122	Proto-oncogene tyrosine-protein kinase Src (SRC_HUMAN - P12931)	Modified residue	17	17	Phosphoserine	PubMed_ID:18088087, PubMed_ID:19369195, PubMed_ID:23186163, PubMed_ID:24275569
123	Proto-oncogene tyrosine-protein kinase Src (SRC_HUMAN - P12931)	Modified residue	75	75	Phosphoserine; by CDK5	PubMed_ID:21442427, PubMed_ID:23186163
124	Proto-oncogene tyrosine-protein kinase Src (SRC_HUMAN - P12931)	Modified residue	187	187	Phosphotyrosine	UniProtKB_ID:P05480
125	Proto-oncogene tyrosine-protein kinase Src (SRC_HUMAN - P12931)	Modified residue	419	419	Phosphotyrosine; by autocatalysis	PubMed_ID:14661060, PubMed_ID:18936167, PubMed_ID:19307596, PubMed_ID:25731159, PubMed_ID:26936507, PubMed_ID:6273838
126	Proto-oncogene tyrosine-protein kinase Src (SRC_HUMAN - P12931)	Modified residue	419	419	Phosphotyrosine; by FAK2	-
127	Proto-oncogene tyrosine-protein kinase Src (SRC_HUMAN - P12931)	Modified residue	530	530	Phosphotyrosine; by CSK	PubMed_ID:19307596, PubMed_ID:26936507, PubMed_ID:7525268, PubMed_ID:7929427, PubMed_ID:19369195
128	Proto-oncogene tyrosine-protein kinase Src (SRC_HUMAN - P12931)	Lipidation	2	2	N-myristoyl glycine	PubMed_ID:7525268
129	Retinoic acid receptor RXR-alpha (RXRA_HUMAN - P19793)	Chain	1	462	Retinoic acid receptor RXR-alpha	-
130	Retinoic acid receptor RXR-alpha (RXRA_HUMAN - P19793)	Modified residue	21	21	Phosphoserine	UniProtKB_ID:P28700
131	Retinoic acid receptor RXR-alpha (RXRA_HUMAN - P19793)	Modified residue	27	27	Phosphoserine	PubMed_ID:11162439
132	Retinoic acid receptor RXR-alpha (RXRA_HUMAN - P19793)	Modified residue	56	56	Phosphoserine; by MAPK8 and MAPK9	UniProtKB_ID:P28700
133	Retinoic acid receptor RXR-alpha (RXRA_HUMAN - P19793)	Modified residue	70	70	Phosphoserine; by MAPK8 and MAPK9	UniProtKB_ID:P28700
134	Retinoic acid receptor RXR-alpha (RXRA_HUMAN - P19793)	Modified residue	82	82	Phosphothreonine; by MAPK8 and MAPK9	UniProtKB_ID:P28700
135	Retinoic acid receptor RXR-alpha (RXRA_HUMAN - P19793)	Modified residue	129	129	Phosphoserine	PubMed_ID:23186163
136	Retinoic acid receptor RXR-alpha (RXRA_HUMAN - P19793)	Modified residue	145	145	N6-acetyllysine; by EP300	PubMed_ID:17761950
137	Retinoic acid receptor RXR-alpha (RXRA_HUMAN - P19793)	Modified residue	259	259	Phosphoserine	PubMed_ID:24275569
138	Retinoic acid receptor RXR-alpha (RXRA_HUMAN - P19793)	Modified residue	260	260	Phosphoserine; by MAPK8 and MAPK9	UniProtKB_ID:P28700
139	Retinoic acid receptor RXR-alpha (RXRA_HUMAN - P19793)	Cross-link	4	4	Glycyl lysine isopeptide (Lys-Gly) (interchain with G-Cter in SUMO2)	PubMed_ID:28112733
140	Retinoic acid receptor RXR-alpha (RXRA_HUMAN - P19793)	Cross-link	108	108	Glycyl lysine isopeptide (Lys-Gly) (interchain with G-Cter in SUMO)	PubMed_ID:16912044
141	Pituitary-specific positive transcription factor 1 (PIT1_HUMAN - P28069)	Chain	1	291	Pituitary-specific positive transcription factor 1	-
142	Retinoic acid receptor RXR-beta (RXRB_HUMAN - P28702)	Chain	1	533	Retinoic acid receptor RXR-beta	-
143	Retinoic acid receptor RXR-beta (RXRB_HUMAN - P28702)	Modified residue	25	25	Omega-N-methylarginine	PubMed_ID:24129315
144	Alpha-actinin-2 (ACTN2_HUMAN - P35609)	Chain	1	894	Alpha-actinin-2	-
145	Alpha-actinin-2 (ACTN2_HUMAN - P35609)	Modified residue	237	237	Phosphothreonine	UniProtKB_ID:Q9JI91
146	Hepatocyte nuclear factor 4-alpha (HNF4A_HUMAN - P41235)	Chain	1	474	Hepatocyte nuclear factor 4-alpha	-
147	Hepatocyte nuclear factor 4-alpha (HNF4A_HUMAN - P41235)	Modified residue	142	142	Phosphoserine	PubMed_ID:21708125
148	Hepatocyte nuclear factor 4-alpha (HNF4A_HUMAN - P41235)	Modified residue	143	143	Phosphoserine	UniProtKB_ID:P22449
149	Hepatocyte nuclear factor 4-alpha (HNF4A_HUMAN - P41235)	Modified residue	144	144	Phosphotyrosine	PubMed_ID:24275569
150	Hepatocyte nuclear factor 4-alpha (HNF4A_HUMAN - P41235)	Modified residue	166	166	Phosphothreonine	PubMed_ID:21708125
151	Hepatocyte nuclear factor 4-alpha (HNF4A_HUMAN - P41235)	Modified residue	167	167	Phosphoserine	PubMed_ID:21708125
152	Hepatocyte nuclear factor 4-alpha (HNF4A_HUMAN - P41235)	Modified residue	313	313	Phosphoserine; by AMPK	PubMed_ID:12740371
153	Hepatocyte nuclear factor 4-alpha (HNF4A_HUMAN - P41235)	Modified residue	429	429	Phosphothreonine	PubMed_ID:24275569
154	Hepatocyte nuclear factor 4-alpha (HNF4A_HUMAN - P41235)	Modified residue	432	432	Phosphothreonine	PubMed_ID:21708125, PubMed_ID:24275569
155	Hepatocyte nuclear factor 4-alpha (HNF4A_HUMAN - P41235)	Modified residue	436	436	Phosphoserine	PubMed_ID:21708125, PubMed_ID:24275569
156	Hepatocyte nuclear factor 4-alpha (HNF4A_HUMAN - P41235)	Modified residue	458	458	N6-acetyllysine	PubMed_ID:21708125
157	Hepatocyte nuclear factor 4-alpha (HNF4A_HUMAN - P41235)	Cross-link	234	234	Glycyl lysine isopeptide (Lys-Gly) (interchain with G-Cter in ubiquitin)	PubMed_ID:21708125
158	Hepatocyte nuclear factor 4-alpha (HNF4A_HUMAN - P41235)	Cross-link	307	307	Glycyl lysine isopeptide (Lys-Gly) (interchain with G-Cter in ubiquitin)	PubMed_ID:21708125
159	Retinoic acid receptor RXR-gamma (RXRG_HUMAN - P48443)	Chain	1	463	Retinoic acid receptor RXR-gamma	-
160	CCAAT/enhancer-binding protein alpha (CEBPA_HUMAN - P49715)	Chain	1	358	CCAAT/enhancer-binding protein alpha	-
161	CCAAT/enhancer-binding protein alpha (CEBPA_HUMAN - P49715)	Modified residue	161	161	N6-acetyllysine; alternate	PubMed_ID:19608861
162	CCAAT/enhancer-binding protein alpha (CEBPA_HUMAN - P49715)	Modified residue	190	190	Phosphoserine	PubMed_ID:15107404
163	CCAAT/enhancer-binding protein alpha (CEBPA_HUMAN - P49715)	Modified residue	226	226	Phosphothreonine; by GSK3	UniProtKB_ID:P53566
164	CCAAT/enhancer-binding protein alpha (CEBPA_HUMAN - P49715)	Modified residue	230	230	Phosphothreonine; by GSK3	UniProtKB_ID:P53566
165	CCAAT/enhancer-binding protein alpha (CEBPA_HUMAN - P49715)	Modified residue	234	234	Phosphoserine; by GSK3	UniProtKB_ID:P53566
166	CCAAT/enhancer-binding protein alpha (CEBPA_HUMAN - P49715)	Cross-link	161	161	Glycyl lysine isopeptide (Lys-Gly) (interchain with G-Cter in SUMO2); alternate	PubMed_ID:25218447, PubMed_ID:28112733
167	Peptidyl-prolyl cis-trans isomerase A (PPIA_HUMAN - P62937)	Chain	1	165	Peptidyl-prolyl cis-trans isomerase A	-
168	Peptidyl-prolyl cis-trans isomerase A (PPIA_HUMAN - P62937)	Initiator methionine	1	1	Removed; alternate	PubMed_ID:12665801, PubMed_ID:25489052, PubMed_ID:7657784, Reference_ID:Ref.11, Reference_ID:Ref.12, PubMed_ID:19413330, PubMed_ID:22223895, PubMed_ID:25944712
169	Peptidyl-prolyl cis-trans isomerase A (PPIA_HUMAN - P62937)	Chain	2	165	Peptidyl-prolyl cis-trans isomerase A, N-terminally processed	-
170	Peptidyl-prolyl cis-trans isomerase A (PPIA_HUMAN - P62937)	Modified residue	1	1	N-acetylmethionine	PubMed_ID:19413330, PubMed_ID:22223895, PubMed_ID:22814378, PubMed_ID:25944712
171	Peptidyl-prolyl cis-trans isomerase A (PPIA_HUMAN - P62937)	Modified residue	2	2	N-acetylvaline; partial; in Peptidyl-prolyl cis-trans isomerase A, N-terminally processed	PubMed_ID:25489052, Reference_ID:Ref.12, PubMed_ID:19413330, PubMed_ID:25944712
172	Peptidyl-prolyl cis-trans isomerase A (PPIA_HUMAN - P62937)	Modified residue	28	28	N6-acetyllysine; alternate	PubMed_ID:19608861
173	Peptidyl-prolyl cis-trans isomerase A (PPIA_HUMAN - P62937)	Modified residue	44	44	N6-acetyllysine	PubMed_ID:19608861
174	Peptidyl-prolyl cis-trans isomerase A (PPIA_HUMAN - P62937)	Modified residue	76	76	N6-acetyllysine	PubMed_ID:19608861
175	Peptidyl-prolyl cis-trans isomerase A (PPIA_HUMAN - P62937)	Modified residue	77	77	Phosphoserine	PubMed_ID:23186163
176	Peptidyl-prolyl cis-trans isomerase A (PPIA_HUMAN - P62937)	Modified residue	82	82	N6-acetyllysine; alternate	PubMed_ID:19608861
177	Peptidyl-prolyl cis-trans isomerase A (PPIA_HUMAN - P62937)	Modified residue	93	93	Phosphothreonine	PubMed_ID:20068231
178	Peptidyl-prolyl cis-trans isomerase A (PPIA_HUMAN - P62937)	Modified residue	125	125	N6-acetyllysine	PubMed_ID:20364129, PubMed_ID:25678563, PubMed_ID:19608861
179	Peptidyl-prolyl cis-trans isomerase A (PPIA_HUMAN - P62937)	Modified residue	131	131	N6-acetyllysine	PubMed_ID:19608861
180	Peptidyl-prolyl cis-trans isomerase A (PPIA_HUMAN - P62937)	Modified residue	133	133	N6-acetyllysine	UniProtKB_ID:P17742
181	Peptidyl-prolyl cis-trans isomerase A (PPIA_HUMAN - P62937)	Glycosylation	108	108	N-linked (GlcNAc...) asparagine	-
182	Peptidyl-prolyl cis-trans isomerase A (PPIA_HUMAN - P62937)	Cross-link	28	28	Glycyl lysine isopeptide (Lys-Gly) (interchain with G-Cter in SUMO2); alternate	PubMed_ID:28112733
183	Peptidyl-prolyl cis-trans isomerase A (PPIA_HUMAN - P62937)	Cross-link	28	28	Glycyl lysine isopeptide (Lys-Gly) (interchain with G-Cter in ubiquitin); alternate	-
184	Peptidyl-prolyl cis-trans isomerase A (PPIA_HUMAN - P62937)	Cross-link	82	82	Glycyl lysine isopeptide (Lys-Gly) (interchain with G-Cter in SUMO2); alternate	PubMed_ID:28112733
185	SUMO-conjugating enzyme UBC9 (UBC9_HUMAN - P63279)	Initiator methionine	1	1	Removed	PubMed_ID:19413330, PubMed_ID:22814378
186	SUMO-conjugating enzyme UBC9 (UBC9_HUMAN - P63279)	Chain	2	158	SUMO-conjugating enzyme UBC9	-
187	SUMO-conjugating enzyme UBC9 (UBC9_HUMAN - P63279)	Modified residue	2	2	N-acetylserine	PubMed_ID:19413330, PubMed_ID:22814378
188	SUMO-conjugating enzyme UBC9 (UBC9_HUMAN - P63279)	Modified residue	65	65	N6-acetyllysine	PubMed_ID:19608861
189	SUMO-conjugating enzyme UBC9 (UBC9_HUMAN - P63279)	Modified residue	71	71	Phosphoserine; by CDK1	PubMed_ID:22509284, PubMed_ID:23186163
190	SUMO-conjugating enzyme UBC9 (UBC9_HUMAN - P63279)	Cross-link	18	18	Glycyl lysine isopeptide (Lys-Gly) (interchain with G-Cter in SUMO2); alternate	PubMed_ID:28112733
191	SUMO-conjugating enzyme UBC9 (UBC9_HUMAN - P63279)	Cross-link	18	18	Glycyl lysine isopeptide (Lys-Gly) (interchain with G-Cter in ubiquitin); alternate	-
192	SUMO-conjugating enzyme UBC9 (UBC9_HUMAN - P63279)	Cross-link	48	48	Glycyl lysine isopeptide (Lys-Gly) (interchain with G-Cter in SUMO2)	PubMed_ID:25755297, PubMed_ID:28112733
193	SUMO-conjugating enzyme UBC9 (UBC9_HUMAN - P63279)	Cross-link	49	49	Glycyl lysine isopeptide (Lys-Gly) (interchain with G-Cter in SUMO1); alternate	PubMed_ID:25114211
194	SUMO-conjugating enzyme UBC9 (UBC9_HUMAN - P63279)	Cross-link	49	49	Glycyl lysine isopeptide (Lys-Gly) (interchain with G-Cter in SUMO2); alternate	PubMed_ID:25114211, PubMed_ID:25218447, PubMed_ID:25755297, PubMed_ID:25772364, PubMed_ID:28112733
195	SUMO-conjugating enzyme UBC9 (UBC9_HUMAN - P63279)	Cross-link	101	101	Glycyl lysine isopeptide (Lys-Gly) (interchain with G-Cter in SUMO2)	PubMed_ID:28112733
196	Nucleobindin-2 (NUCB2_HUMAN - P80303)	Signal	1	24		PubMed_ID:25944712
197	Nucleobindin-2 (NUCB2_HUMAN - P80303)	Chain	25	420	Nucleobindin-2	-
198	Nucleobindin-2 (NUCB2_HUMAN - P80303)	Chain	25	106	Nesfatin-1	-
199	Nucleobindin-2 (NUCB2_HUMAN - P80303)	Modified residue	257	257	Phosphoserine	PubMed_ID:19690332
200	Nucleobindin-2 (NUCB2_HUMAN - P80303)	Modified residue	332	332	Phosphoserine	PubMed_ID:20068231
201	Histone acetyltransferase p300 (EP300_HUMAN - Q09472)	Initiator methionine	1	1	Removed	PubMed_ID:19413330, PubMed_ID:22223895
202	Histone acetyltransferase p300 (EP300_HUMAN - Q09472)	Chain	2	2414	Histone acetyltransferase p300	-
203	Histone acetyltransferase p300 (EP300_HUMAN - Q09472)	Modified residue	2	2	N-acetylalanine	PubMed_ID:19413330, PubMed_ID:22223895
204	Histone acetyltransferase p300 (EP300_HUMAN - Q09472)	Modified residue	89	89	Phosphoserine; by AMPK	PubMed_ID:11518699, PubMed_ID:16574662
205	Histone acetyltransferase p300 (EP300_HUMAN - Q09472)	Modified residue	418	418	N6-acetyllysine	PubMed_ID:18995842
206	Histone acetyltransferase p300 (EP300_HUMAN - Q09472)	Modified residue	423	423	N6-acetyllysine	PubMed_ID:18995842
207	Histone acetyltransferase p300 (EP300_HUMAN - Q09472)	Modified residue	499	499	Phosphoserine	UniProtKB_ID:B2RWS6
208	Histone acetyltransferase p300 (EP300_HUMAN - Q09472)	Modified residue	580	580	Asymmetric dimethylarginine; by CARM1	PubMed_ID:11701890
209	Histone acetyltransferase p300 (EP300_HUMAN - Q09472)	Modified residue	604	604	Asymmetric dimethylarginine; by CARM1	PubMed_ID:11701890
210	Histone acetyltransferase p300 (EP300_HUMAN - Q09472)	Modified residue	636	636	N6-acetyllysine	PubMed_ID:19608861
211	Histone acetyltransferase p300 (EP300_HUMAN - Q09472)	Modified residue	977	977	N6-acetyllysine	PubMed_ID:19608861
212	Histone acetyltransferase p300 (EP300_HUMAN - Q09472)	Modified residue	1020	1020	N6-acetyllysine; alternate	PubMed_ID:15632193
213	Histone acetyltransferase p300 (EP300_HUMAN - Q09472)	Modified residue	1024	1024	N6-acetyllysine; alternate	PubMed_ID:15632193
214	Histone acetyltransferase p300 (EP300_HUMAN - Q09472)	Modified residue	1038	1038	Phosphoserine	PubMed_ID:21406692, PubMed_ID:23186163, PubMed_ID:24275569
215	Histone acetyltransferase p300 (EP300_HUMAN - Q09472)	Modified residue	1180	1180	N6-acetyllysine	UniProtKB_ID:B2RWS6
216	Histone acetyltransferase p300 (EP300_HUMAN - Q09472)	Modified residue	1336	1336	N6-acetyllysine	PubMed_ID:17065153
217	Histone acetyltransferase p300 (EP300_HUMAN - Q09472)	Modified residue	1473	1473	N6-acetyllysine	PubMed_ID:17065153
218	Histone acetyltransferase p300 (EP300_HUMAN - Q09472)	Modified residue	1499	1499	N6-acetyllysine; by autocatalysis	PubMed_ID:15004546
219	Histone acetyltransferase p300 (EP300_HUMAN - Q09472)	Modified residue	1542	1542	N6-acetyllysine	PubMed_ID:18995842, PubMed_ID:19608861
220	Histone acetyltransferase p300 (EP300_HUMAN - Q09472)	Modified residue	1546	1546	N6-acetyllysine	PubMed_ID:18995842, PubMed_ID:19608861
221	Histone acetyltransferase p300 (EP300_HUMAN - Q09472)	Modified residue	1549	1549	N6-acetyllysine; by autocatalysis	PubMed_ID:15004546, PubMed_ID:18995842
222	Histone acetyltransferase p300 (EP300_HUMAN - Q09472)	Modified residue	1554	1554	N6-acetyllysine; by autocatalysis	PubMed_ID:15004546, PubMed_ID:19608861
223	Histone acetyltransferase p300 (EP300_HUMAN - Q09472)	Modified residue	1555	1555	N6-acetyllysine	PubMed_ID:19608861
224	Histone acetyltransferase p300 (EP300_HUMAN - Q09472)	Modified residue	1558	1558	N6-acetyllysine	PubMed_ID:15004546, PubMed_ID:19608861
225	Histone acetyltransferase p300 (EP300_HUMAN - Q09472)	Modified residue	1560	1560	N6-acetyllysine; by autocatalysis	PubMed_ID:15004546, PubMed_ID:19608861
226	Histone acetyltransferase p300 (EP300_HUMAN - Q09472)	Modified residue	1583	1583	N6-acetyllysine	PubMed_ID:19608861
227	Histone acetyltransferase p300 (EP300_HUMAN - Q09472)	Modified residue	1699	1699	N6-acetyllysine	PubMed_ID:18995842
228	Histone acetyltransferase p300 (EP300_HUMAN - Q09472)	Modified residue	1704	1704	N6-acetyllysine	PubMed_ID:18995842
229	Histone acetyltransferase p300 (EP300_HUMAN - Q09472)	Modified residue	1707	1707	N6-acetyllysine	PubMed_ID:18995842
230	Histone acetyltransferase p300 (EP300_HUMAN - Q09472)	Modified residue	1726	1726	Phosphoserine	PubMed_ID:23186163
231	Histone acetyltransferase p300 (EP300_HUMAN - Q09472)	Modified residue	2142	2142	Asymmetric dimethylarginine; by CARM1; alternate	PubMed_ID:15731352
232	Histone acetyltransferase p300 (EP300_HUMAN - Q09472)	Modified residue	2142	2142	Citrulline; by PADI4; alternate	PubMed_ID:15731352
233	Histone acetyltransferase p300 (EP300_HUMAN - Q09472)	Cross-link	1020	1020	Glycyl lysine isopeptide (Lys-Gly) (interchain with G-Cter in SUMO)	PubMed_ID:12718889
234	Histone acetyltransferase p300 (EP300_HUMAN - Q09472)	Cross-link	1024	1024	Glycyl lysine isopeptide (Lys-Gly) (interchain with G-Cter in SUMO)	PubMed_ID:12718889
235	Nuclear receptor coactivator 6 (NCOA6_HUMAN - Q14686)	Chain	1	2063	Nuclear receptor coactivator 6	-
236	Nuclear receptor coactivator 6 (NCOA6_HUMAN - Q14686)	Modified residue	95	95	Asymmetric dimethylarginine	PubMed_ID:24129315
237	Nuclear receptor coactivator 6 (NCOA6_HUMAN - Q14686)	Modified residue	884	884	Phosphoserine; by MAPK; in vitro	PubMed_ID:11773444
238	Nuclear receptor coactivator 6 (NCOA6_HUMAN - Q14686)	Modified residue	1047	1047	Asymmetric dimethylarginine	UniProtKB_ID:Q9JL19
239	Nuclear receptor coactivator 6 (NCOA6_HUMAN - Q14686)	Modified residue	1058	1058	Asymmetric dimethylarginine	UniProtKB_ID:Q9JL19
240	Nuclear receptor coactivator 6 (NCOA6_HUMAN - Q14686)	Modified residue	1096	1096	Asymmetric dimethylarginine	UniProtKB_ID:Q9JL19
241	Nuclear receptor coactivator 6 (NCOA6_HUMAN - Q14686)	Modified residue	1819	1819	N6-acetyllysine	UniProtKB_ID:Q9JL19
242	Nuclear receptor coactivator 6 (NCOA6_HUMAN - Q14686)	Modified residue	1822	1822	N6-acetyllysine	UniProtKB_ID:Q9JL19
243	Nuclear receptor coactivator 6 (NCOA6_HUMAN - Q14686)	Modified residue	2018	2018	Phosphoserine	PubMed_ID:23186163
244	Nuclear receptor subfamily 0 group B member 2 (NR0B2_HUMAN - Q15466)	Chain	1	257	Nuclear receptor subfamily 0 group B member 2	-
245	Nuclear receptor subfamily 0 group B member 2 (NR0B2_HUMAN - Q15466)	Modified residue	57	57	Symmetric dimethylarginine; by PRMT5	UniProtKB_ID:Q62227
246	Nuclear receptor coactivator 2 (NCOA2_HUMAN - Q15596)	Initiator methionine	1	1	Removed	PubMed_ID:19413330
247	Nuclear receptor coactivator 2 (NCOA2_HUMAN - Q15596)	Chain	2	1464	Nuclear receptor coactivator 2	-
248	Nuclear receptor coactivator 2 (NCOA2_HUMAN - Q15596)	Modified residue	2	2	N-acetylserine	PubMed_ID:19413330
249	Nuclear receptor coactivator 2 (NCOA2_HUMAN - Q15596)	Modified residue	29	29	Phosphoserine	PubMed_ID:23186163
250	Nuclear receptor coactivator 2 (NCOA2_HUMAN - Q15596)	Modified residue	338	338	Asymmetric dimethylarginine	UniProtKB_ID:Q61026
251	Nuclear receptor coactivator 2 (NCOA2_HUMAN - Q15596)	Modified residue	487	487	Phosphoserine	PubMed_ID:20068231
252	Nuclear receptor coactivator 2 (NCOA2_HUMAN - Q15596)	Modified residue	493	493	Phosphoserine	PubMed_ID:20068231, PubMed_ID:23186163, PubMed_ID:24275569
253	Nuclear receptor coactivator 2 (NCOA2_HUMAN - Q15596)	Modified residue	499	499	Phosphoserine	PubMed_ID:20068231
254	Nuclear receptor coactivator 2 (NCOA2_HUMAN - Q15596)	Modified residue	554	554	Phosphoserine	PubMed_ID:24275569
255	Nuclear receptor coactivator 2 (NCOA2_HUMAN - Q15596)	Modified residue	565	565	Phosphoserine	PubMed_ID:23186163, PubMed_ID:24275569
256	Nuclear receptor coactivator 2 (NCOA2_HUMAN - Q15596)	Modified residue	636	636	N6-acetyllysine	UniProtKB_ID:Q61026
257	Nuclear receptor coactivator 2 (NCOA2_HUMAN - Q15596)	Modified residue	640	640	N6-acetyllysine	PubMed_ID:19608861
258	Nuclear receptor coactivator 2 (NCOA2_HUMAN - Q15596)	Modified residue	682	682	Phosphoserine	PubMed_ID:23186163
259	Nuclear receptor coactivator 2 (NCOA2_HUMAN - Q15596)	Modified residue	699	699	Phosphoserine	PubMed_ID:23186163, PubMed_ID:24275569
260	Nuclear receptor coactivator 2 (NCOA2_HUMAN - Q15596)	Modified residue	736	736	Phosphoserine	PubMed_ID:23186163
261	Nuclear receptor coactivator 2 (NCOA2_HUMAN - Q15596)	Modified residue	771	771	Phosphoserine	PubMed_ID:23186163
262	Nuclear receptor coactivator 2 (NCOA2_HUMAN - Q15596)	Modified residue	780	780	N6-acetyllysine	PubMed_ID:19608861
263	Nuclear receptor coactivator 2 (NCOA2_HUMAN - Q15596)	Modified residue	785	785	N6-acetyllysine	PubMed_ID:19608861
264	Nuclear receptor coactivator 2 (NCOA2_HUMAN - Q15596)	Modified residue	864	864	Asymmetric dimethylarginine	UniProtKB_ID:Q61026
265	Nuclear receptor coactivator 2 (NCOA2_HUMAN - Q15596)	Modified residue	874	874	Asymmetric dimethylarginine	UniProtKB_ID:Q61026
266	Nuclear receptor coactivator 2 (NCOA2_HUMAN - Q15596)	Modified residue	1173	1173	Asymmetric dimethylarginine	PubMed_ID:24129315
267	Nuclear receptor coactivator 2 (NCOA2_HUMAN - Q15596)	Modified residue	1177	1177	Asymmetric dimethylarginine	PubMed_ID:24129315
268	Nuclear receptor coactivator 2 (NCOA2_HUMAN - Q15596)	Modified residue	1190	1190	Asymmetric dimethylarginine	PubMed_ID:24129315
269	Nuclear receptor coactivator 2 (NCOA2_HUMAN - Q15596)	Modified residue	1196	1196	Asymmetric dimethylarginine	PubMed_ID:24129315
270	Nuclear receptor coactivator 2 (NCOA2_HUMAN - Q15596)	Modified residue	1203	1203	Asymmetric dimethylarginine	PubMed_ID:24129315
271	Nuclear receptor coactivator 2 (NCOA2_HUMAN - Q15596)	Modified residue	1221	1221	Asymmetric dimethylarginine	PubMed_ID:24129315
272	Nuclear receptor coactivator 2 (NCOA2_HUMAN - Q15596)	Modified residue	1240	1240	Asymmetric dimethylarginine	UniProtKB_ID:Q61026
273	Nuclear receptor coactivator 2 (NCOA2_HUMAN - Q15596)	Modified residue	1261	1261	Omega-N-methylarginine	PubMed_ID:24129315
274	Nuclear receptor coactivator 2 (NCOA2_HUMAN - Q15596)	Modified residue	1266	1266	Asymmetric dimethylarginine	PubMed_ID:24129315
275	Nuclear receptor coactivator 2 (NCOA2_HUMAN - Q15596)	Cross-link	239	239	Glycyl lysine isopeptide (Lys-Gly) (interchain with G-Cter in SUMO2)	PubMed_ID:28112733
276	Nuclear receptor coactivator 2 (NCOA2_HUMAN - Q15596)	Cross-link	648	648	Glycyl lysine isopeptide (Lys-Gly) (interchain with G-Cter in SUMO2)	PubMed_ID:28112733
277	Nuclear receptor coactivator 2 (NCOA2_HUMAN - Q15596)	Cross-link	705	705	Glycyl lysine isopeptide (Lys-Gly) (interchain with G-Cter in SUMO2)	PubMed_ID:28112733
278	Nuclear receptor coactivator 2 (NCOA2_HUMAN - Q15596)	Cross-link	731	731	Glycyl lysine isopeptide (Lys-Gly) (interchain with G-Cter in SUMO2)	PubMed_ID:28112733
279	Nuclear receptor coactivator 2 (NCOA2_HUMAN - Q15596)	Cross-link	785	785	Glycyl lysine isopeptide (Lys-Gly) (interchain with G-Cter in SUMO2); alternate	PubMed_ID:25218447, PubMed_ID:28112733
280	Nuclear receptor coactivator 2 (NCOA2_HUMAN - Q15596)	Cross-link	1454	1454	Glycyl lysine isopeptide (Lys-Gly) (interchain with G-Cter in SUMO2)	PubMed_ID:28112733
281	Nuclear receptor coactivator 1 (NCOA1_HUMAN - Q15788)	Initiator methionine	1	1	Removed	PubMed_ID:19413330
282	Nuclear receptor coactivator 1 (NCOA1_HUMAN - Q15788)	Chain	2	1441	Nuclear receptor coactivator 1	-
283	Nuclear receptor coactivator 1 (NCOA1_HUMAN - Q15788)	Modified residue	2	2	N-acetylserine	PubMed_ID:19413330
284	Nuclear receptor coactivator 1 (NCOA1_HUMAN - Q15788)	Modified residue	22	22	Phosphoserine	PubMed_ID:23186163
285	Nuclear receptor coactivator 1 (NCOA1_HUMAN - Q15788)	Modified residue	372	372	Phosphoserine	PubMed_ID:10660621, PubMed_ID:23186163
286	Nuclear receptor coactivator 1 (NCOA1_HUMAN - Q15788)	Modified residue	395	395	Phosphoserine	PubMed_ID:10660621, PubMed_ID:20068231, PubMed_ID:23186163
287	Nuclear receptor coactivator 1 (NCOA1_HUMAN - Q15788)	Modified residue	517	517	Phosphoserine	PubMed_ID:10660621
288	Nuclear receptor coactivator 1 (NCOA1_HUMAN - Q15788)	Modified residue	558	558	Phosphoserine	UniProtKB_ID:P70365
289	Nuclear receptor coactivator 1 (NCOA1_HUMAN - Q15788)	Modified residue	569	569	Phosphoserine	PubMed_ID:10660621
290	Nuclear receptor coactivator 1 (NCOA1_HUMAN - Q15788)	Modified residue	698	698	Phosphoserine	PubMed_ID:23186163
291	Nuclear receptor coactivator 1 (NCOA1_HUMAN - Q15788)	Modified residue	1033	1033	Phosphoserine	PubMed_ID:10660621
292	Nuclear receptor coactivator 1 (NCOA1_HUMAN - Q15788)	Modified residue	1073	1073	Asymmetric dimethylarginine	UniProtKB_ID:P70365
293	Nuclear receptor coactivator 1 (NCOA1_HUMAN - Q15788)	Modified residue	1091	1091	Asymmetric dimethylarginine	UniProtKB_ID:P70365
294	Nuclear receptor coactivator 1 (NCOA1_HUMAN - Q15788)	Modified residue	1124	1124	Asymmetric dimethylarginine	UniProtKB_ID:P70365
295	Nuclear receptor coactivator 1 (NCOA1_HUMAN - Q15788)	Modified residue	1131	1131	Asymmetric dimethylarginine	UniProtKB_ID:P70365
296	Nuclear receptor coactivator 1 (NCOA1_HUMAN - Q15788)	Modified residue	1179	1179	Phosphothreonine	PubMed_ID:10660621
297	Nuclear receptor coactivator 1 (NCOA1_HUMAN - Q15788)	Modified residue	1185	1185	Phosphoserine	PubMed_ID:10660621
298	Nuclear receptor coactivator 1 (NCOA1_HUMAN - Q15788)	Modified residue	1372	1372	Phosphoserine	PubMed_ID:23186163
299	Nuclear receptor coactivator 1 (NCOA1_HUMAN - Q15788)	Cross-link	732	732	Glycyl lysine isopeptide (Lys-Gly) (interchain with G-Cter in SUMO)	PubMed_ID:12529333
300	Nuclear receptor coactivator 1 (NCOA1_HUMAN - Q15788)	Cross-link	774	774	Glycyl lysine isopeptide (Lys-Gly) (interchain with G-Cter in SUMO)	PubMed_ID:12529333
301	Nuclear receptor coactivator 1 (NCOA1_HUMAN - Q15788)	Cross-link	846	846	Glycyl lysine isopeptide (Lys-Gly) (interchain with G-Cter in SUMO2)	PubMed_ID:28112733
302	DNA damage-binding protein 1 (DDB1_HUMAN - Q16531)	Initiator methionine	1	1	Removed	PubMed_ID:19413330
303	DNA damage-binding protein 1 (DDB1_HUMAN - Q16531)	Chain	2	1140	DNA damage-binding protein 1	-
304	DNA damage-binding protein 1 (DDB1_HUMAN - Q16531)	Modified residue	2	2	N-acetylserine	PubMed_ID:19413330
305	DNA damage-binding protein 1 (DDB1_HUMAN - Q16531)	Modified residue	1067	1067	N6-acetyllysine	PubMed_ID:19608861
306	DNA damage-binding protein 1 (DDB1_HUMAN - Q16531)	Modified residue	1125	1125	Phosphothreonine	UniProtKB_ID:Q9ESW0
307	DNA damage-binding protein 1 (DDB1_HUMAN - Q16531)	Cross-link	1121	1121	Glycyl lysine isopeptide (Lys-Gly) (interchain with G-Cter in SUMO2)	PubMed_ID:28112733
308	Histone-binding protein RBBP7 (RBBP7_HUMAN - Q16576)	Initiator methionine	1	1	Removed	PubMed_ID:19413330, PubMed_ID:21406692, PubMed_ID:22814378
309	Histone-binding protein RBBP7 (RBBP7_HUMAN - Q16576)	Chain	2	425	Histone-binding protein RBBP7	-
310	Histone-binding protein RBBP7 (RBBP7_HUMAN - Q16576)	Modified residue	2	2	N-acetylalanine	PubMed_ID:19413330, PubMed_ID:21406692, PubMed_ID:22814378
311	Histone-binding protein RBBP7 (RBBP7_HUMAN - Q16576)	Modified residue	3	3	Phosphoserine	PubMed_ID:21406692, PubMed_ID:23186163
312	Histone-binding protein RBBP7 (RBBP7_HUMAN - Q16576)	Modified residue	4	4	N6-acetyllysine; alternate	PubMed_ID:19608861
313	Histone-binding protein RBBP7 (RBBP7_HUMAN - Q16576)	Modified residue	10	10	Phosphothreonine	PubMed_ID:23186163
314	Histone-binding protein RBBP7 (RBBP7_HUMAN - Q16576)	Modified residue	95	95	Phosphoserine	PubMed_ID:24275569
315	Histone-binding protein RBBP7 (RBBP7_HUMAN - Q16576)	Modified residue	119	119	N6-acetyllysine	UniProtKB_ID:Q60973
316	Histone-binding protein RBBP7 (RBBP7_HUMAN - Q16576)	Modified residue	159	159	N6-acetyllysine; alternate	UniProtKB_ID:Q60973
317	Histone-binding protein RBBP7 (RBBP7_HUMAN - Q16576)	Modified residue	354	354	Phosphoserine	PubMed_ID:18669648, PubMed_ID:18691976, PubMed_ID:20068231, PubMed_ID:23186163
318	Histone-binding protein RBBP7 (RBBP7_HUMAN - Q16576)	Cross-link	4	4	Glycyl lysine isopeptide (Lys-Gly) (interchain with G-Cter in SUMO2); alternate	PubMed_ID:28112733
319	Histone-binding protein RBBP7 (RBBP7_HUMAN - Q16576)	Cross-link	4	4	Glycyl lysine isopeptide (Lys-Gly) (interchain with G-Cter in ubiquitin); alternate	-
320	Histone-binding protein RBBP7 (RBBP7_HUMAN - Q16576)	Cross-link	101	101	Glycyl lysine isopeptide (Lys-Gly) (interchain with G-Cter in SUMO2)	PubMed_ID:28112733
321	Histone-binding protein RBBP7 (RBBP7_HUMAN - Q16576)	Cross-link	155	155	Glycyl lysine isopeptide (Lys-Gly) (interchain with G-Cter in SUMO2)	PubMed_ID:28112733
322	Histone-binding protein RBBP7 (RBBP7_HUMAN - Q16576)	Cross-link	159	159	Glycyl lysine isopeptide (Lys-Gly) (interchain with G-Cter in SUMO2); alternate	PubMed_ID:25772364, PubMed_ID:28112733
323	Histone-binding protein RBBP7 (RBBP7_HUMAN - Q16576)	Initiator methionine	1	1	Removed	PubMed_ID:20068231
324	Histone-binding protein RBBP7 (RBBP7_HUMAN - Q16576)	Modified residue	2	2	N-acetylalanine	PubMed_ID:20068231
325	Histone-binding protein RBBP7 (RBBP7_HUMAN - Q16576)	Modified residue	13	13	Phosphoserine	PubMed_ID:20068231
326	Sodium-dependent phosphate transporter 1 (S20A1_HUMAN - Q8WUM9)	Chain	1	679	Sodium-dependent phosphate transporter 1	-
327	Sodium-dependent phosphate transporter 1 (S20A1_HUMAN - Q8WUM9)	Modified residue	265	265	Phosphoserine	PubMed_ID:23186163
328	Sodium-dependent phosphate transporter 1 (S20A1_HUMAN - Q8WUM9)	Modified residue	269	269	Phosphoserine	PubMed_ID:18669648, PubMed_ID:23186163
329	Dual specificity tyrosine-phosphorylation-regulated kinase 2 (DYRK2_HUMAN - Q92630)	Chain	1	601	Dual specificity tyrosine-phosphorylation-regulated kinase 2	-
330	Dual specificity tyrosine-phosphorylation-regulated kinase 2 (DYRK2_HUMAN - Q92630)	Modified residue	30	30	Phosphoserine	PubMed_ID:23186163
331	Dual specificity tyrosine-phosphorylation-regulated kinase 2 (DYRK2_HUMAN - Q92630)	Modified residue	106	106	Phosphothreonine; by ATM	PubMed_ID:19965871
332	Dual specificity tyrosine-phosphorylation-regulated kinase 2 (DYRK2_HUMAN - Q92630)	Modified residue	381	381	Phosphothreonine; by MAP3K10	PubMed_ID:18455992
333	Dual specificity tyrosine-phosphorylation-regulated kinase 2 (DYRK2_HUMAN - Q92630)	Modified residue	382	382	Phosphotyrosine; by autocatalysis	PubMed_ID:22998443
334	Dual specificity tyrosine-phosphorylation-regulated kinase 2 (DYRK2_HUMAN - Q92630)	Modified residue	442	442	Phosphoserine; by ATM	PubMed_ID:19965871
335	Dual specificity tyrosine-phosphorylation-regulated kinase 2 (DYRK2_HUMAN - Q92630)	Modified residue	449	449	Phosphoserine; by MAP3K10	PubMed_ID:18455992
336	45 kDa calcium-binding protein (CAB45_HUMAN - Q9BRK5)	Signal	1	36		-
337	45 kDa calcium-binding protein (CAB45_HUMAN - Q9BRK5)	Chain	37	362	45 kDa calcium-binding protein	-
338	45 kDa calcium-binding protein (CAB45_HUMAN - Q9BRK5)	Modified residue	99	99	Phosphoserine	PubMed_ID:23186163
339	45 kDa calcium-binding protein (CAB45_HUMAN - Q9BRK5)	Modified residue	193	193	Phosphothreonine	PubMed_ID:24275569
340	45 kDa calcium-binding protein (CAB45_HUMAN - Q9BRK5)	Modified residue	217	217	Phosphothreonine	PubMed_ID:24275569
341	45 kDa calcium-binding protein (CAB45_HUMAN - Q9BRK5)	Modified residue	265	265	Phosphothreonine	PubMed_ID:24275569
342	45 kDa calcium-binding protein (CAB45_HUMAN - Q9BRK5)	Modified residue	299	299	Phosphothreonine	PubMed_ID:24275569
343	45 kDa calcium-binding protein (CAB45_HUMAN - Q9BRK5)	Glycosylation	40	40	N-linked (GlcNAc...) asparagine	-
344	Nuclear receptor corepressor 2 (NCOR2_HUMAN - Q9Y618)	Chain	1	2514	Nuclear receptor corepressor 2	-
345	Nuclear receptor corepressor 2 (NCOR2_HUMAN - Q9Y618)	Modified residue	18	18	Asymmetric dimethylarginine	UniProtKB_ID:Q9WU42
346	Nuclear receptor corepressor 2 (NCOR2_HUMAN - Q9Y618)	Modified residue	54	54	Phosphoserine	PubMed_ID:18220336, PubMed_ID:23186163
347	Nuclear receptor corepressor 2 (NCOR2_HUMAN - Q9Y618)	Modified residue	67	67	Phosphoserine	PubMed_ID:19690332, PubMed_ID:23186163
348	Nuclear receptor corepressor 2 (NCOR2_HUMAN - Q9Y618)	Modified residue	149	149	Phosphoserine	PubMed_ID:17081983, PubMed_ID:18669648, PubMed_ID:19690332, PubMed_ID:20068231, PubMed_ID:21406692, PubMed_ID:24275569
349	Nuclear receptor corepressor 2 (NCOR2_HUMAN - Q9Y618)	Modified residue	152	152	Phosphoserine	PubMed_ID:18669648, PubMed_ID:19690332, PubMed_ID:20068231, PubMed_ID:21406692, PubMed_ID:24275569
350	Nuclear receptor corepressor 2 (NCOR2_HUMAN - Q9Y618)	Modified residue	156	156	Phosphothreonine	PubMed_ID:18669648
351	Nuclear receptor corepressor 2 (NCOR2_HUMAN - Q9Y618)	Modified residue	215	215	Phosphoserine	PubMed_ID:17081983, PubMed_ID:23186163, PubMed_ID:24275569
352	Nuclear receptor corepressor 2 (NCOR2_HUMAN - Q9Y618)	Modified residue	493	493	Phosphoserine	PubMed_ID:23186163
353	Nuclear receptor corepressor 2 (NCOR2_HUMAN - Q9Y618)	Modified residue	553	553	Phosphothreonine	PubMed_ID:19690332
354	Nuclear receptor corepressor 2 (NCOR2_HUMAN - Q9Y618)	Modified residue	554	554	Phosphoserine	PubMed_ID:19690332, PubMed_ID:20068231
355	Nuclear receptor corepressor 2 (NCOR2_HUMAN - Q9Y618)	Modified residue	750	750	Phosphoserine	PubMed_ID:18669648
356	Nuclear receptor corepressor 2 (NCOR2_HUMAN - Q9Y618)	Modified residue	753	753	Phosphoserine	PubMed_ID:18669648
357	Nuclear receptor corepressor 2 (NCOR2_HUMAN - Q9Y618)	Modified residue	878	878	N6-acetyllysine	PubMed_ID:19608861
358	Nuclear receptor corepressor 2 (NCOR2_HUMAN - Q9Y618)	Modified residue	939	939	Phosphoserine	PubMed_ID:19690332, PubMed_ID:23186163
359	Nuclear receptor corepressor 2 (NCOR2_HUMAN - Q9Y618)	Modified residue	946	946	Phosphothreonine	PubMed_ID:23186163
360	Nuclear receptor corepressor 2 (NCOR2_HUMAN - Q9Y618)	Modified residue	956	956	Phosphoserine	PubMed_ID:20068231, PubMed_ID:21406692, PubMed_ID:23186163, PubMed_ID:24275569
361	Nuclear receptor corepressor 2 (NCOR2_HUMAN - Q9Y618)	Modified residue	959	959	N6-acetyllysine	PubMed_ID:19608861
362	Nuclear receptor corepressor 2 (NCOR2_HUMAN - Q9Y618)	Modified residue	1173	1173	Phosphoserine	PubMed_ID:23186163
363	Nuclear receptor corepressor 2 (NCOR2_HUMAN - Q9Y618)	Modified residue	1210	1210	N6-acetyllysine	PubMed_ID:19608861
364	Nuclear receptor corepressor 2 (NCOR2_HUMAN - Q9Y618)	Modified residue	1240	1240	N6-acetyllysine	PubMed_ID:19608861
365	Nuclear receptor corepressor 2 (NCOR2_HUMAN - Q9Y618)	Modified residue	1251	1251	Phosphoserine	PubMed_ID:18669648, PubMed_ID:23186163
366	Nuclear receptor corepressor 2 (NCOR2_HUMAN - Q9Y618)	Modified residue	1323	1323	Phosphoserine	PubMed_ID:19690332, PubMed_ID:23186163
367	Nuclear receptor corepressor 2 (NCOR2_HUMAN - Q9Y618)	Modified residue	1383	1383	Phosphothreonine	PubMed_ID:17081983, PubMed_ID:18669648, PubMed_ID:23186163
368	Nuclear receptor corepressor 2 (NCOR2_HUMAN - Q9Y618)	Modified residue	1479	1479	Phosphoserine	PubMed_ID:18669648, PubMed_ID:23186163
369	Nuclear receptor corepressor 2 (NCOR2_HUMAN - Q9Y618)	Modified residue	1539	1539	Phosphoserine	PubMed_ID:23186163
370	Nuclear receptor corepressor 2 (NCOR2_HUMAN - Q9Y618)	Modified residue	1595	1595	Phosphoserine	UniProtKB_ID:Q9WU42
371	Nuclear receptor corepressor 2 (NCOR2_HUMAN - Q9Y618)	Modified residue	1619	1619	Phosphoserine	PubMed_ID:23186163
372	Nuclear receptor corepressor 2 (NCOR2_HUMAN - Q9Y618)	Modified residue	1653	1653	Asymmetric dimethylarginine	PubMed_ID:24129315
373	Nuclear receptor corepressor 2 (NCOR2_HUMAN - Q9Y618)	Modified residue	1775	1775	Phosphoserine	PubMed_ID:23186163
374	Nuclear receptor corepressor 2 (NCOR2_HUMAN - Q9Y618)	Modified residue	1778	1778	Phosphoserine	PubMed_ID:21406692, PubMed_ID:23186163
375	Nuclear receptor corepressor 2 (NCOR2_HUMAN - Q9Y618)	Modified residue	1861	1861	Phosphoserine	PubMed_ID:20068231
376	Nuclear receptor corepressor 2 (NCOR2_HUMAN - Q9Y618)	Modified residue	1959	1959	N6-acetyllysine	PubMed_ID:19608861
377	Nuclear receptor corepressor 2 (NCOR2_HUMAN - Q9Y618)	Modified residue	2005	2005	Phosphoserine	PubMed_ID:17081983, PubMed_ID:24275569
378	Nuclear receptor corepressor 2 (NCOR2_HUMAN - Q9Y618)	Modified residue	2026	2026	N6-acetyllysine	PubMed_ID:19608861
379	Nuclear receptor corepressor 2 (NCOR2_HUMAN - Q9Y618)	Modified residue	2046	2046	Phosphoserine	PubMed_ID:19690332
380	Nuclear receptor corepressor 2 (NCOR2_HUMAN - Q9Y618)	Modified residue	2054	2054	Phosphoserine	PubMed_ID:18669648, PubMed_ID:19690332, PubMed_ID:23186163, PubMed_ID:24275569
381	Nuclear receptor corepressor 2 (NCOR2_HUMAN - Q9Y618)	Modified residue	2057	2057	Phosphoserine	PubMed_ID:19690332
382	Nuclear receptor corepressor 2 (NCOR2_HUMAN - Q9Y618)	Modified residue	2058	2058	Phosphoserine	PubMed_ID:19690332
383	Nuclear receptor corepressor 2 (NCOR2_HUMAN - Q9Y618)	Modified residue	2060	2060	Phosphoserine	UniProtKB_ID:Q9WU42
384	Nuclear receptor corepressor 2 (NCOR2_HUMAN - Q9Y618)	Modified residue	2062	2062	Phosphothreonine	PubMed_ID:18669648, PubMed_ID:24275569
385	Nuclear receptor corepressor 2 (NCOR2_HUMAN - Q9Y618)	Modified residue	2077	2077	Phosphoserine	PubMed_ID:23186163
386	Nuclear receptor corepressor 2 (NCOR2_HUMAN - Q9Y618)	Modified residue	2203	2203	Phosphoserine	PubMed_ID:20068231
387	Nuclear receptor corepressor 2 (NCOR2_HUMAN - Q9Y618)	Modified residue	2223	2223	Phosphoserine	PubMed_ID:18669648, PubMed_ID:19690332, PubMed_ID:20068231, PubMed_ID:23186163
388	Nuclear receptor corepressor 2 (NCOR2_HUMAN - Q9Y618)	Modified residue	2258	2258	Phosphoserine	PubMed_ID:17081983, PubMed_ID:18669648, PubMed_ID:19690332, PubMed_ID:20068231, PubMed_ID:21406692, PubMed_ID:23186163
389	Nuclear receptor corepressor 2 (NCOR2_HUMAN - Q9Y618)	Modified residue	2413	2413	Phosphoserine	PubMed_ID:23186163
390	Nuclear receptor corepressor 2 (NCOR2_HUMAN - Q9Y618)	Cross-link	1168	1168	Glycyl lysine isopeptide (Lys-Gly) (interchain with G-Cter in SUMO2)	PubMed_ID:28112733
391	Nuclear receptor coactivator 3 (NCOA3_HUMAN - Q9Y6Q9)	Initiator methionine	1	1	Removed	PubMed_ID:22814378
392	Nuclear receptor coactivator 3 (NCOA3_HUMAN - Q9Y6Q9)	Chain	2	1424	Nuclear receptor coactivator 3	-
393	Nuclear receptor coactivator 3 (NCOA3_HUMAN - Q9Y6Q9)	Modified residue	2	2	N-acetylserine	PubMed_ID:22814378
394	Nuclear receptor coactivator 3 (NCOA3_HUMAN - Q9Y6Q9)	Modified residue	214	214	Phosphoserine	PubMed_ID:18669648, PubMed_ID:20068231, PubMed_ID:23186163
395	Nuclear receptor coactivator 3 (NCOA3_HUMAN - Q9Y6Q9)	Modified residue	551	551	Phosphoserine	PubMed_ID:18669648, PubMed_ID:23186163, PubMed_ID:24275569
396	Nuclear receptor coactivator 3 (NCOA3_HUMAN - Q9Y6Q9)	Modified residue	569	569	Phosphoserine	UniProtKB_ID:O09000
397	Nuclear receptor coactivator 3 (NCOA3_HUMAN - Q9Y6Q9)	Modified residue	601	601	Phosphoserine; by CK1	PubMed_ID:19339517
398	Nuclear receptor coactivator 3 (NCOA3_HUMAN - Q9Y6Q9)	Modified residue	616	616	N6-acetyllysine; by CREBBP	PubMed_ID:10490106
399	Nuclear receptor coactivator 3 (NCOA3_HUMAN - Q9Y6Q9)	Modified residue	619	619	N6-acetyllysine; by CREBBP	PubMed_ID:10490106
400	Nuclear receptor coactivator 3 (NCOA3_HUMAN - Q9Y6Q9)	Modified residue	620	620	N6-acetyllysine; by CREBBP	PubMed_ID:10490106
401	Nuclear receptor coactivator 3 (NCOA3_HUMAN - Q9Y6Q9)	Modified residue	687	687	N6-acetyllysine	PubMed_ID:19608861
402	Nuclear receptor coactivator 3 (NCOA3_HUMAN - Q9Y6Q9)	Modified residue	694	694	Phosphoserine	PubMed_ID:23186163
403	Nuclear receptor coactivator 3 (NCOA3_HUMAN - Q9Y6Q9)	Modified residue	728	728	Phosphoserine	PubMed_ID:18669648, PubMed_ID:23186163
404	Nuclear receptor coactivator 3 (NCOA3_HUMAN - Q9Y6Q9)	Modified residue	857	857	Phosphoserine	PubMed_ID:16964243, PubMed_ID:18669648, PubMed_ID:19690332, PubMed_ID:20068231, PubMed_ID:23186163
405	Nuclear receptor coactivator 3 (NCOA3_HUMAN - Q9Y6Q9)	Modified residue	860	860	Phosphoserine	UniProtKB_ID:O09000
406	Nuclear receptor coactivator 3 (NCOA3_HUMAN - Q9Y6Q9)	Modified residue	867	867	Phosphoserine	PubMed_ID:16964243, PubMed_ID:20068231
407	Nuclear receptor coactivator 3 (NCOA3_HUMAN - Q9Y6Q9)	Modified residue	1033	1033	Phosphoserine	PubMed_ID:23186163
408	Nuclear receptor coactivator 3 (NCOA3_HUMAN - Q9Y6Q9)	Modified residue	1171	1171	Asymmetric dimethylarginine	PubMed_ID:24129315
409	Nuclear receptor coactivator 3 (NCOA3_HUMAN - Q9Y6Q9)	Modified residue	1177	1177	Asymmetric dimethylarginine	PubMed_ID:24129315
410	Nuclear receptor coactivator 3 (NCOA3_HUMAN - Q9Y6Q9)	Modified residue	1188	1188	Asymmetric dimethylarginine	PubMed_ID:24129315
411	Nuclear receptor coactivator 3 (NCOA3_HUMAN - Q9Y6Q9)	Modified residue	1330	1330	Phosphoserine	PubMed_ID:23186163

## Sheet: NR1I2_Top10ConnectedFN
	Protein Name	Feature Type	Loc Start	Loc End	Description	Evidences
0	Cellular tumor antigen p53 (P53_HUMAN - P04637)	Chain	1	393	Cellular tumor antigen p53	-
1	Cellular tumor antigen p53 (P53_HUMAN - P04637)	Modified residue	9	9	Phosphoserine; by HIPK4	PubMed_ID:18022393
2	Cellular tumor antigen p53 (P53_HUMAN - P04637)	Modified residue	15	15	Phosphoserine; by CDK5, PRPK, AMPK, NUAK1 and ATM	PubMed_ID:10570149, PubMed_ID:11554766, PubMed_ID:15866171, PubMed_ID:17108107, PubMed_ID:17591690, PubMed_ID:17967874, PubMed_ID:21317932, PubMed_ID:28842590
3	Cellular tumor antigen p53 (P53_HUMAN - P04637)	Modified residue	18	18	Phosphothreonine; by CK1, VRK1 and VRK2	PubMed_ID:10606744, PubMed_ID:10951572, PubMed_ID:16704422
4	Cellular tumor antigen p53 (P53_HUMAN - P04637)	Modified residue	20	20	Phosphoserine; by CHEK2, CK1 and PLK3	PubMed_ID:10570149, PubMed_ID:11447225, PubMed_ID:11551930, PubMed_ID:12810724, PubMed_ID:20041275
5	Cellular tumor antigen p53 (P53_HUMAN - P04637)	Modified residue	33	33	Phosphoserine; by CDK5 and CDK7	PubMed_ID:17591690, PubMed_ID:9372954
6	Cellular tumor antigen p53 (P53_HUMAN - P04637)	Modified residue	37	37	Phosphoserine; by MAPKAPK5	PubMed_ID:17254968
7	Cellular tumor antigen p53 (P53_HUMAN - P04637)	Modified residue	46	46	Phosphoserine; by CDK5, DYRK2, HIPK2 and PKC/PRKCG	PubMed_ID:11740489, PubMed_ID:11780126, PubMed_ID:16377624, PubMed_ID:17349958, PubMed_ID:17591690
8	Cellular tumor antigen p53 (P53_HUMAN - P04637)	Modified residue	55	55	Phosphothreonine; by TAF1 and GRK5	PubMed_ID:15053879, PubMed_ID:20124405
9	Cellular tumor antigen p53 (P53_HUMAN - P04637)	Modified residue	120	120	N6-acetyllysine; by KAT6A	PubMed_ID:23431171
10	Cellular tumor antigen p53 (P53_HUMAN - P04637)	Modified residue	183	183	Phosphoserine; by AURKB	PubMed_ID:20959462
11	Cellular tumor antigen p53 (P53_HUMAN - P04637)	Modified residue	269	269	Phosphoserine; by AURKB	PubMed_ID:20959462
12	Cellular tumor antigen p53 (P53_HUMAN - P04637)	Modified residue	284	284	Phosphothreonine; by AURKB	PubMed_ID:20959462
13	Cellular tumor antigen p53 (P53_HUMAN - P04637)	Modified residue	305	305	N6-acetyllysine	PubMed_ID:12724314
14	Cellular tumor antigen p53 (P53_HUMAN - P04637)	Modified residue	315	315	Phosphoserine; by AURKA, CDK1 and CDK2	PubMed_ID:10884347, PubMed_ID:14702041
15	Cellular tumor antigen p53 (P53_HUMAN - P04637)	Modified residue	321	321	N6-acetyllysine	UniProtKB_ID:P02340
16	Cellular tumor antigen p53 (P53_HUMAN - P04637)	Modified residue	333	333	Omega-N-methylarginine; by PRMT5	PubMed_ID:19011621
17	Cellular tumor antigen p53 (P53_HUMAN - P04637)	Modified residue	335	335	Symmetric dimethylarginine; by PRMT5	PubMed_ID:19011621
18	Cellular tumor antigen p53 (P53_HUMAN - P04637)	Modified residue	337	337	Symmetric dimethylarginine; by PRMT5	PubMed_ID:19011621
19	Cellular tumor antigen p53 (P53_HUMAN - P04637)	Modified residue	370	370	N6,N6-dimethyllysine; alternate	PubMed_ID:17108971, PubMed_ID:22864287
20	Cellular tumor antigen p53 (P53_HUMAN - P04637)	Modified residue	370	370	N6-methyllysine; by SMYD2; alternate	PubMed_ID:17108971, PubMed_ID:22864287
21	Cellular tumor antigen p53 (P53_HUMAN - P04637)	Modified residue	372	372	N6-methyllysine; by SETD7	PubMed_ID:15525938, PubMed_ID:16415881
22	Cellular tumor antigen p53 (P53_HUMAN - P04637)	Modified residue	373	373	N6,N6-dimethyllysine; by EHMT1 and EHMT2; alternate	PubMed_ID:20118233
23	Cellular tumor antigen p53 (P53_HUMAN - P04637)	Modified residue	373	373	N6-acetyllysine; alternate	PubMed_ID:10656795
24	Cellular tumor antigen p53 (P53_HUMAN - P04637)	Modified residue	381	381	N6-acetyllysine	PubMed_ID:29474172, PubMed_ID:19608861
25	Cellular tumor antigen p53 (P53_HUMAN - P04637)	Modified residue	382	382	N6,N6-dimethyllysine; alternate	PubMed_ID:17707234, PubMed_ID:20870725, PubMed_ID:22864287
26	Cellular tumor antigen p53 (P53_HUMAN - P04637)	Modified residue	382	382	N6-acetyllysine; by KAT6A; alternate	PubMed_ID:10656795, PubMed_ID:15448695, PubMed_ID:20228809, PubMed_ID:23431171, PubMed_ID:19608861
27	Cellular tumor antigen p53 (P53_HUMAN - P04637)	Modified residue	382	382	N6-methyllysine; by KMT5A; alternate	PubMed_ID:17707234, PubMed_ID:20870725, PubMed_ID:22864287
28	Cellular tumor antigen p53 (P53_HUMAN - P04637)	Modified residue	392	392	Phosphoserine; by CK2, CDK2 and NUAK1	PubMed_ID:10884347, PubMed_ID:11239457, PubMed_ID:17108107, PubMed_ID:21317932, PubMed_ID:22214662
29	Cellular tumor antigen p53 (P53_HUMAN - P04637)	Cross-link	24	24	Glycyl lysine isopeptide (Lys-Gly) (interchain with G-Cter in ubiquitin)	PubMed_ID:21597459
30	Cellular tumor antigen p53 (P53_HUMAN - P04637)	Cross-link	291	291	Glycyl lysine isopeptide (Lys-Gly) (interchain with G-Cter in ubiquitin)	PubMed_ID:19536131
31	Cellular tumor antigen p53 (P53_HUMAN - P04637)	Cross-link	292	292	Glycyl lysine isopeptide (Lys-Gly) (interchain with G-Cter in ubiquitin)	PubMed_ID:19536131
32	Cellular tumor antigen p53 (P53_HUMAN - P04637)	Cross-link	386	386	Glycyl lysine isopeptide (Lys-Gly) (interchain with G-Cter in SUMO)	PubMed_ID:11124955, PubMed_ID:22214662, Reference_ID:Ref.37
33	Histone acetyltransferase p300 (EP300_HUMAN - Q09472)	Initiator methionine	1	1	Removed	PubMed_ID:19413330, PubMed_ID:22223895
34	Histone acetyltransferase p300 (EP300_HUMAN - Q09472)	Chain	2	2414	Histone acetyltransferase p300	-
35	Histone acetyltransferase p300 (EP300_HUMAN - Q09472)	Modified residue	2	2	N-acetylalanine	PubMed_ID:19413330, PubMed_ID:22223895
36	Histone acetyltransferase p300 (EP300_HUMAN - Q09472)	Modified residue	89	89	Phosphoserine; by AMPK	PubMed_ID:11518699, PubMed_ID:16574662
37	Histone acetyltransferase p300 (EP300_HUMAN - Q09472)	Modified residue	418	418	N6-acetyllysine	PubMed_ID:18995842
38	Histone acetyltransferase p300 (EP300_HUMAN - Q09472)	Modified residue	423	423	N6-acetyllysine	PubMed_ID:18995842
39	Histone acetyltransferase p300 (EP300_HUMAN - Q09472)	Modified residue	499	499	Phosphoserine	UniProtKB_ID:B2RWS6
40	Histone acetyltransferase p300 (EP300_HUMAN - Q09472)	Modified residue	580	580	Asymmetric dimethylarginine; by CARM1	PubMed_ID:11701890
41	Histone acetyltransferase p300 (EP300_HUMAN - Q09472)	Modified residue	604	604	Asymmetric dimethylarginine; by CARM1	PubMed_ID:11701890
42	Histone acetyltransferase p300 (EP300_HUMAN - Q09472)	Modified residue	636	636	N6-acetyllysine	PubMed_ID:19608861
43	Histone acetyltransferase p300 (EP300_HUMAN - Q09472)	Modified residue	977	977	N6-acetyllysine	PubMed_ID:19608861
44	Histone acetyltransferase p300 (EP300_HUMAN - Q09472)	Modified residue	1020	1020	N6-acetyllysine; alternate	PubMed_ID:15632193
45	Histone acetyltransferase p300 (EP300_HUMAN - Q09472)	Modified residue	1024	1024	N6-acetyllysine; alternate	PubMed_ID:15632193
46	Histone acetyltransferase p300 (EP300_HUMAN - Q09472)	Modified residue	1038	1038	Phosphoserine	PubMed_ID:21406692, PubMed_ID:23186163, PubMed_ID:24275569
47	Histone acetyltransferase p300 (EP300_HUMAN - Q09472)	Modified residue	1180	1180	N6-acetyllysine	UniProtKB_ID:B2RWS6
48	Histone acetyltransferase p300 (EP300_HUMAN - Q09472)	Modified residue	1336	1336	N6-acetyllysine	PubMed_ID:17065153
49	Histone acetyltransferase p300 (EP300_HUMAN - Q09472)	Modified residue	1473	1473	N6-acetyllysine	PubMed_ID:17065153
50	Histone acetyltransferase p300 (EP300_HUMAN - Q09472)	Modified residue	1499	1499	N6-acetyllysine; by autocatalysis	PubMed_ID:15004546
51	Histone acetyltransferase p300 (EP300_HUMAN - Q09472)	Modified residue	1542	1542	N6-acetyllysine	PubMed_ID:18995842, PubMed_ID:19608861
52	Histone acetyltransferase p300 (EP300_HUMAN - Q09472)	Modified residue	1546	1546	N6-acetyllysine	PubMed_ID:18995842, PubMed_ID:19608861
53	Histone acetyltransferase p300 (EP300_HUMAN - Q09472)	Modified residue	1549	1549	N6-acetyllysine; by autocatalysis	PubMed_ID:15004546, PubMed_ID:18995842
54	Histone acetyltransferase p300 (EP300_HUMAN - Q09472)	Modified residue	1554	1554	N6-acetyllysine; by autocatalysis	PubMed_ID:15004546, PubMed_ID:19608861
55	Histone acetyltransferase p300 (EP300_HUMAN - Q09472)	Modified residue	1555	1555	N6-acetyllysine	PubMed_ID:19608861
56	Histone acetyltransferase p300 (EP300_HUMAN - Q09472)	Modified residue	1558	1558	N6-acetyllysine	PubMed_ID:15004546, PubMed_ID:19608861
57	Histone acetyltransferase p300 (EP300_HUMAN - Q09472)	Modified residue	1560	1560	N6-acetyllysine; by autocatalysis	PubMed_ID:15004546, PubMed_ID:19608861
58	Histone acetyltransferase p300 (EP300_HUMAN - Q09472)	Modified residue	1583	1583	N6-acetyllysine	PubMed_ID:19608861
59	Histone acetyltransferase p300 (EP300_HUMAN - Q09472)	Modified residue	1699	1699	N6-acetyllysine	PubMed_ID:18995842
60	Histone acetyltransferase p300 (EP300_HUMAN - Q09472)	Modified residue	1704	1704	N6-acetyllysine	PubMed_ID:18995842
61	Histone acetyltransferase p300 (EP300_HUMAN - Q09472)	Modified residue	1707	1707	N6-acetyllysine	PubMed_ID:18995842
62	Histone acetyltransferase p300 (EP300_HUMAN - Q09472)	Modified residue	1726	1726	Phosphoserine	PubMed_ID:23186163
63	Histone acetyltransferase p300 (EP300_HUMAN - Q09472)	Modified residue	2142	2142	Asymmetric dimethylarginine; by CARM1; alternate	PubMed_ID:15731352
64	Histone acetyltransferase p300 (EP300_HUMAN - Q09472)	Modified residue	2142	2142	Citrulline; by PADI4; alternate	PubMed_ID:15731352
65	Histone acetyltransferase p300 (EP300_HUMAN - Q09472)	Cross-link	1020	1020	Glycyl lysine isopeptide (Lys-Gly) (interchain with G-Cter in SUMO)	PubMed_ID:12718889
66	Histone acetyltransferase p300 (EP300_HUMAN - Q09472)	Cross-link	1024	1024	Glycyl lysine isopeptide (Lys-Gly) (interchain with G-Cter in SUMO)	PubMed_ID:12718889
67	SUMO-conjugating enzyme UBC9 (UBC9_HUMAN - P63279)	Initiator methionine	1	1	Removed	PubMed_ID:19413330, PubMed_ID:22814378
68	SUMO-conjugating enzyme UBC9 (UBC9_HUMAN - P63279)	Chain	2	158	SUMO-conjugating enzyme UBC9	-
69	SUMO-conjugating enzyme UBC9 (UBC9_HUMAN - P63279)	Modified residue	2	2	N-acetylserine	PubMed_ID:19413330, PubMed_ID:22814378
70	SUMO-conjugating enzyme UBC9 (UBC9_HUMAN - P63279)	Modified residue	65	65	N6-acetyllysine	PubMed_ID:19608861
71	SUMO-conjugating enzyme UBC9 (UBC9_HUMAN - P63279)	Modified residue	71	71	Phosphoserine; by CDK1	PubMed_ID:22509284, PubMed_ID:23186163
72	SUMO-conjugating enzyme UBC9 (UBC9_HUMAN - P63279)	Cross-link	18	18	Glycyl lysine isopeptide (Lys-Gly) (interchain with G-Cter in SUMO2); alternate	PubMed_ID:28112733
73	SUMO-conjugating enzyme UBC9 (UBC9_HUMAN - P63279)	Cross-link	18	18	Glycyl lysine isopeptide (Lys-Gly) (interchain with G-Cter in ubiquitin); alternate	-
74	SUMO-conjugating enzyme UBC9 (UBC9_HUMAN - P63279)	Cross-link	48	48	Glycyl lysine isopeptide (Lys-Gly) (interchain with G-Cter in SUMO2)	PubMed_ID:25755297, PubMed_ID:28112733
75	SUMO-conjugating enzyme UBC9 (UBC9_HUMAN - P63279)	Cross-link	49	49	Glycyl lysine isopeptide (Lys-Gly) (interchain with G-Cter in SUMO1); alternate	PubMed_ID:25114211
76	SUMO-conjugating enzyme UBC9 (UBC9_HUMAN - P63279)	Cross-link	49	49	Glycyl lysine isopeptide (Lys-Gly) (interchain with G-Cter in SUMO2); alternate	PubMed_ID:25114211, PubMed_ID:25218447, PubMed_ID:25755297, PubMed_ID:25772364, PubMed_ID:28112733
77	SUMO-conjugating enzyme UBC9 (UBC9_HUMAN - P63279)	Cross-link	101	101	Glycyl lysine isopeptide (Lys-Gly) (interchain with G-Cter in SUMO2)	PubMed_ID:28112733
78	Proto-oncogene tyrosine-protein kinase Src (SRC_HUMAN - P12931)	Initiator methionine	1	1	Removed	-
79	Proto-oncogene tyrosine-protein kinase Src (SRC_HUMAN - P12931)	Chain	2	536	Proto-oncogene tyrosine-protein kinase Src	-
80	Proto-oncogene tyrosine-protein kinase Src (SRC_HUMAN - P12931)	Modified residue	17	17	Phosphoserine	PubMed_ID:18088087, PubMed_ID:19369195, PubMed_ID:23186163, PubMed_ID:24275569
81	Proto-oncogene tyrosine-protein kinase Src (SRC_HUMAN - P12931)	Modified residue	75	75	Phosphoserine; by CDK5	PubMed_ID:21442427, PubMed_ID:23186163
82	Proto-oncogene tyrosine-protein kinase Src (SRC_HUMAN - P12931)	Modified residue	187	187	Phosphotyrosine	UniProtKB_ID:P05480
83	Proto-oncogene tyrosine-protein kinase Src (SRC_HUMAN - P12931)	Modified residue	419	419	Phosphotyrosine; by autocatalysis	PubMed_ID:14661060, PubMed_ID:18936167, PubMed_ID:19307596, PubMed_ID:25731159, PubMed_ID:26936507, PubMed_ID:6273838
84	Proto-oncogene tyrosine-protein kinase Src (SRC_HUMAN - P12931)	Modified residue	419	419	Phosphotyrosine; by FAK2	-
85	Proto-oncogene tyrosine-protein kinase Src (SRC_HUMAN - P12931)	Modified residue	530	530	Phosphotyrosine; by CSK	PubMed_ID:19307596, PubMed_ID:26936507, PubMed_ID:7525268, PubMed_ID:7929427, PubMed_ID:19369195
86	Proto-oncogene tyrosine-protein kinase Src (SRC_HUMAN - P12931)	Lipidation	2	2	N-myristoyl glycine	PubMed_ID:7525268
87	DNA damage-binding protein 1 (DDB1_HUMAN - Q16531)	Initiator methionine	1	1	Removed	PubMed_ID:19413330
88	DNA damage-binding protein 1 (DDB1_HUMAN - Q16531)	Chain	2	1140	DNA damage-binding protein 1	-
89	DNA damage-binding protein 1 (DDB1_HUMAN - Q16531)	Modified residue	2	2	N-acetylserine	PubMed_ID:19413330
90	DNA damage-binding protein 1 (DDB1_HUMAN - Q16531)	Modified residue	1067	1067	N6-acetyllysine	PubMed_ID:19608861
91	DNA damage-binding protein 1 (DDB1_HUMAN - Q16531)	Modified residue	1125	1125	Phosphothreonine	UniProtKB_ID:Q9ESW0
92	DNA damage-binding protein 1 (DDB1_HUMAN - Q16531)	Cross-link	1121	1121	Glycyl lysine isopeptide (Lys-Gly) (interchain with G-Cter in SUMO2)	PubMed_ID:28112733
93	Nuclear receptor corepressor 1 (NCOR1_HUMAN - O75376)	Chain	1	2440	Nuclear receptor corepressor 1	-
94	Nuclear receptor corepressor 1 (NCOR1_HUMAN - O75376)	Modified residue	172	172	Phosphoserine	PubMed_ID:23186163
95	Nuclear receptor corepressor 1 (NCOR1_HUMAN - O75376)	Modified residue	224	224	Phosphoserine	PubMed_ID:17081983, PubMed_ID:23186163, PubMed_ID:24275569
96	Nuclear receptor corepressor 1 (NCOR1_HUMAN - O75376)	Modified residue	999	999	Phosphoserine	PubMed_ID:17081983
97	Nuclear receptor corepressor 1 (NCOR1_HUMAN - O75376)	Modified residue	1111	1111	Phosphoserine	PubMed_ID:18669648, PubMed_ID:23186163
98	Nuclear receptor corepressor 1 (NCOR1_HUMAN - O75376)	Modified residue	1195	1195	Phosphoserine	PubMed_ID:21406692
99	Nuclear receptor corepressor 1 (NCOR1_HUMAN - O75376)	Modified residue	1196	1196	Phosphoserine	PubMed_ID:23186163
100	Nuclear receptor corepressor 1 (NCOR1_HUMAN - O75376)	Modified residue	1249	1249	Phosphoserine	PubMed_ID:23186163
101	Nuclear receptor corepressor 1 (NCOR1_HUMAN - O75376)	Modified residue	1263	1263	Phosphoserine	PubMed_ID:23186163
102	Nuclear receptor corepressor 1 (NCOR1_HUMAN - O75376)	Modified residue	1281	1281	Phosphoserine	PubMed_ID:23186163
103	Nuclear receptor corepressor 1 (NCOR1_HUMAN - O75376)	Modified residue	1322	1322	Phosphoserine	PubMed_ID:23186163
104	Nuclear receptor corepressor 1 (NCOR1_HUMAN - O75376)	Modified residue	1336	1336	N6-acetyllysine	UniProtKB_ID:Q60974
105	Nuclear receptor corepressor 1 (NCOR1_HUMAN - O75376)	Modified residue	1367	1367	Phosphothreonine	UniProtKB_ID:Q60974
106	Nuclear receptor corepressor 1 (NCOR1_HUMAN - O75376)	Modified residue	1412	1412	N6-acetyllysine; alternate	PubMed_ID:19608861
107	Nuclear receptor corepressor 1 (NCOR1_HUMAN - O75376)	Modified residue	1450	1450	Phosphoserine	PubMed_ID:23186163
108	Nuclear receptor corepressor 1 (NCOR1_HUMAN - O75376)	Modified residue	1472	1472	Phosphoserine	PubMed_ID:18220336, PubMed_ID:18669648, PubMed_ID:18691976, PubMed_ID:19690332, PubMed_ID:20068231, PubMed_ID:21406692, PubMed_ID:23186163, PubMed_ID:24275569
109	Nuclear receptor corepressor 1 (NCOR1_HUMAN - O75376)	Modified residue	1592	1592	Phosphoserine	PubMed_ID:23186163
110	Nuclear receptor corepressor 1 (NCOR1_HUMAN - O75376)	Modified residue	1977	1977	Phosphoserine	PubMed_ID:18669648, PubMed_ID:19690332, PubMed_ID:23186163
111	Nuclear receptor corepressor 1 (NCOR1_HUMAN - O75376)	Modified residue	1981	1981	Phosphoserine	PubMed_ID:18669648
112	Nuclear receptor corepressor 1 (NCOR1_HUMAN - O75376)	Modified residue	2102	2102	Phosphoserine	UniProtKB_ID:Q9WUB5
113	Nuclear receptor corepressor 1 (NCOR1_HUMAN - O75376)	Modified residue	2120	2120	Phosphoserine	PubMed_ID:23186163
114	Nuclear receptor corepressor 1 (NCOR1_HUMAN - O75376)	Modified residue	2136	2136	Phosphoserine	PubMed_ID:24275569
115	Nuclear receptor corepressor 1 (NCOR1_HUMAN - O75376)	Modified residue	2151	2151	Phosphoserine	PubMed_ID:17081983, PubMed_ID:19690332, PubMed_ID:21406692, PubMed_ID:23186163, PubMed_ID:24275569
116	Nuclear receptor corepressor 1 (NCOR1_HUMAN - O75376)	Modified residue	2184	2184	Phosphoserine	PubMed_ID:16964243, PubMed_ID:18669648, PubMed_ID:19690332, PubMed_ID:20068231, PubMed_ID:23186163
117	Nuclear receptor corepressor 1 (NCOR1_HUMAN - O75376)	Modified residue	2399	2399	Phosphothreonine	PubMed_ID:18669648
118	Nuclear receptor corepressor 1 (NCOR1_HUMAN - O75376)	Modified residue	2436	2436	Phosphoserine	PubMed_ID:18669648, PubMed_ID:19690332, PubMed_ID:21406692
119	Nuclear receptor corepressor 1 (NCOR1_HUMAN - O75376)	Modified residue	2438	2438	Phosphoserine	PubMed_ID:18669648, PubMed_ID:20068231, PubMed_ID:21406692
120	Nuclear receptor corepressor 1 (NCOR1_HUMAN - O75376)	Cross-link	1106	1106	Glycyl lysine isopeptide (Lys-Gly) (interchain with G-Cter in SUMO1); alternate	PubMed_ID:25114211
121	Nuclear receptor corepressor 1 (NCOR1_HUMAN - O75376)	Cross-link	1106	1106	Glycyl lysine isopeptide (Lys-Gly) (interchain with G-Cter in SUMO2); alternate	PubMed_ID:25218447, PubMed_ID:25772364, PubMed_ID:28112733
122	Nuclear receptor corepressor 1 (NCOR1_HUMAN - O75376)	Cross-link	1184	1184	Glycyl lysine isopeptide (Lys-Gly) (interchain with G-Cter in SUMO2)	PubMed_ID:28112733
123	Nuclear receptor corepressor 1 (NCOR1_HUMAN - O75376)	Cross-link	1389	1389	Glycyl lysine isopeptide (Lys-Gly) (interchain with G-Cter in SUMO2)	PubMed_ID:28112733
124	Nuclear receptor corepressor 1 (NCOR1_HUMAN - O75376)	Cross-link	1412	1412	Glycyl lysine isopeptide (Lys-Gly) (interchain with G-Cter in SUMO2); alternate	PubMed_ID:28112733
125	Nuclear receptor corepressor 1 (NCOR1_HUMAN - O75376)	Cross-link	1518	1518	Glycyl lysine isopeptide (Lys-Gly) (interchain with G-Cter in SUMO2)	PubMed_ID:28112733
126	Retinoic acid receptor RXR-alpha (RXRA_HUMAN - P19793)	Chain	1	462	Retinoic acid receptor RXR-alpha	-
127	Retinoic acid receptor RXR-alpha (RXRA_HUMAN - P19793)	Modified residue	21	21	Phosphoserine	UniProtKB_ID:P28700
128	Retinoic acid receptor RXR-alpha (RXRA_HUMAN - P19793)	Modified residue	27	27	Phosphoserine	PubMed_ID:11162439
129	Retinoic acid receptor RXR-alpha (RXRA_HUMAN - P19793)	Modified residue	56	56	Phosphoserine; by MAPK8 and MAPK9	UniProtKB_ID:P28700
130	Retinoic acid receptor RXR-alpha (RXRA_HUMAN - P19793)	Modified residue	70	70	Phosphoserine; by MAPK8 and MAPK9	UniProtKB_ID:P28700
131	Retinoic acid receptor RXR-alpha (RXRA_HUMAN - P19793)	Modified residue	82	82	Phosphothreonine; by MAPK8 and MAPK9	UniProtKB_ID:P28700
132	Retinoic acid receptor RXR-alpha (RXRA_HUMAN - P19793)	Modified residue	129	129	Phosphoserine	PubMed_ID:23186163
133	Retinoic acid receptor RXR-alpha (RXRA_HUMAN - P19793)	Modified residue	145	145	N6-acetyllysine; by EP300	PubMed_ID:17761950
134	Retinoic acid receptor RXR-alpha (RXRA_HUMAN - P19793)	Modified residue	259	259	Phosphoserine	PubMed_ID:24275569
135	Retinoic acid receptor RXR-alpha (RXRA_HUMAN - P19793)	Modified residue	260	260	Phosphoserine; by MAPK8 and MAPK9	UniProtKB_ID:P28700
136	Retinoic acid receptor RXR-alpha (RXRA_HUMAN - P19793)	Cross-link	4	4	Glycyl lysine isopeptide (Lys-Gly) (interchain with G-Cter in SUMO2)	PubMed_ID:28112733
137	Retinoic acid receptor RXR-alpha (RXRA_HUMAN - P19793)	Cross-link	108	108	Glycyl lysine isopeptide (Lys-Gly) (interchain with G-Cter in SUMO)	PubMed_ID:16912044
138	Alpha-actinin-2 (ACTN2_HUMAN - P35609)	Chain	1	894	Alpha-actinin-2	-
139	Alpha-actinin-2 (ACTN2_HUMAN - P35609)	Modified residue	237	237	Phosphothreonine	UniProtKB_ID:Q9JI91
140	E3 ubiquitin-protein ligase UBR5 (UBR5_HUMAN - O95071)	Initiator methionine	1	1	Removed	PubMed_ID:19413330
141	E3 ubiquitin-protein ligase UBR5 (UBR5_HUMAN - O95071)	Chain	2	2799	E3 ubiquitin-protein ligase UBR5	-
142	E3 ubiquitin-protein ligase UBR5 (UBR5_HUMAN - O95071)	Modified residue	2	2	N-acetylthreonine	PubMed_ID:19413330
143	E3 ubiquitin-protein ligase UBR5 (UBR5_HUMAN - O95071)	Modified residue	110	110	Phosphoserine	PubMed_ID:21924388, PubMed_ID:23186163
144	E3 ubiquitin-protein ligase UBR5 (UBR5_HUMAN - O95071)	Modified residue	327	327	Phosphoserine	PubMed_ID:21924388, PubMed_ID:21406692, PubMed_ID:23186163
145	E3 ubiquitin-protein ligase UBR5 (UBR5_HUMAN - O95071)	Modified residue	352	352	Phosphoserine	PubMed_ID:21924388
146	E3 ubiquitin-protein ligase UBR5 (UBR5_HUMAN - O95071)	Modified residue	578	578	Phosphoserine	PubMed_ID:21924388, PubMed_ID:23186163
147	E3 ubiquitin-protein ligase UBR5 (UBR5_HUMAN - O95071)	Modified residue	612	612	Phosphoserine	PubMed_ID:21924388, PubMed_ID:23186163
148	E3 ubiquitin-protein ligase UBR5 (UBR5_HUMAN - O95071)	Modified residue	637	637	Phosphothreonine	PubMed_ID:21924388
149	E3 ubiquitin-protein ligase UBR5 (UBR5_HUMAN - O95071)	Modified residue	808	808	Phosphoserine	PubMed_ID:21924388, PubMed_ID:23186163
150	E3 ubiquitin-protein ligase UBR5 (UBR5_HUMAN - O95071)	Modified residue	928	928	Phosphoserine	PubMed_ID:21924388
151	E3 ubiquitin-protein ligase UBR5 (UBR5_HUMAN - O95071)	Modified residue	1018	1018	Phosphoserine	PubMed_ID:21924388
152	E3 ubiquitin-protein ligase UBR5 (UBR5_HUMAN - O95071)	Modified residue	1115	1115	Phosphothreonine	PubMed_ID:21924388
153	E3 ubiquitin-protein ligase UBR5 (UBR5_HUMAN - O95071)	Modified residue	1135	1135	Phosphothreonine	PubMed_ID:21924388
154	E3 ubiquitin-protein ligase UBR5 (UBR5_HUMAN - O95071)	Modified residue	1227	1227	Phosphoserine	PubMed_ID:21924388
155	E3 ubiquitin-protein ligase UBR5 (UBR5_HUMAN - O95071)	Modified residue	1308	1308	Phosphoserine	PubMed_ID:21924388, PubMed_ID:18669648, PubMed_ID:23186163
156	E3 ubiquitin-protein ligase UBR5 (UBR5_HUMAN - O95071)	Modified residue	1355	1355	Phosphoserine	PubMed_ID:21924388
157	E3 ubiquitin-protein ligase UBR5 (UBR5_HUMAN - O95071)	Modified residue	1375	1375	Phosphoserine	PubMed_ID:21924388
158	E3 ubiquitin-protein ligase UBR5 (UBR5_HUMAN - O95071)	Modified residue	1481	1481	Phosphoserine	PubMed_ID:21924388
159	E3 ubiquitin-protein ligase UBR5 (UBR5_HUMAN - O95071)	Modified residue	1549	1549	Phosphoserine	PubMed_ID:18669648, PubMed_ID:20068231, PubMed_ID:21406692, PubMed_ID:23186163, PubMed_ID:24275569
160	E3 ubiquitin-protein ligase UBR5 (UBR5_HUMAN - O95071)	Modified residue	1736	1736	Phosphothreonine	PubMed_ID:21924388
161	E3 ubiquitin-protein ligase UBR5 (UBR5_HUMAN - O95071)	Modified residue	1741	1741	Phosphoserine	PubMed_ID:21924388
162	E3 ubiquitin-protein ligase UBR5 (UBR5_HUMAN - O95071)	Modified residue	1746	1746	Phosphotyrosine	PubMed_ID:15592455
163	E3 ubiquitin-protein ligase UBR5 (UBR5_HUMAN - O95071)	Modified residue	1780	1780	Phosphoserine	PubMed_ID:21924388
164	E3 ubiquitin-protein ligase UBR5 (UBR5_HUMAN - O95071)	Modified residue	1969	1969	Phosphothreonine	PubMed_ID:21924388, PubMed_ID:18669648, PubMed_ID:18691976, PubMed_ID:20068231, PubMed_ID:23186163
165	E3 ubiquitin-protein ligase UBR5 (UBR5_HUMAN - O95071)	Modified residue	1990	1990	Phosphoserine	PubMed_ID:24275569
166	E3 ubiquitin-protein ligase UBR5 (UBR5_HUMAN - O95071)	Modified residue	2026	2026	Phosphoserine	PubMed_ID:21924388
167	E3 ubiquitin-protein ligase UBR5 (UBR5_HUMAN - O95071)	Modified residue	2028	2028	Phosphoserine	PubMed_ID:21924388
168	E3 ubiquitin-protein ligase UBR5 (UBR5_HUMAN - O95071)	Modified residue	2030	2030	Phosphothreonine	PubMed_ID:21924388
169	E3 ubiquitin-protein ligase UBR5 (UBR5_HUMAN - O95071)	Modified residue	2076	2076	Phosphoserine	PubMed_ID:21924388
170	E3 ubiquitin-protein ligase UBR5 (UBR5_HUMAN - O95071)	Modified residue	2213	2213	Phosphothreonine	PubMed_ID:21924388
171	E3 ubiquitin-protein ligase UBR5 (UBR5_HUMAN - O95071)	Modified residue	2241	2241	Phosphoserine	PubMed_ID:23186163
172	E3 ubiquitin-protein ligase UBR5 (UBR5_HUMAN - O95071)	Modified residue	2289	2289	Phosphoserine	PubMed_ID:21924388
173	E3 ubiquitin-protein ligase UBR5 (UBR5_HUMAN - O95071)	Modified residue	2469	2469	Phosphoserine	PubMed_ID:23186163
174	E3 ubiquitin-protein ligase UBR5 (UBR5_HUMAN - O95071)	Modified residue	2484	2484	Phosphoserine	PubMed_ID:21924388
175	E3 ubiquitin-protein ligase UBR5 (UBR5_HUMAN - O95071)	Modified residue	2486	2486	Phosphoserine	PubMed_ID:18669648, PubMed_ID:19690332, PubMed_ID:21406692, PubMed_ID:23186163
176	Nuclear receptor coactivator 3 (NCOA3_HUMAN - Q9Y6Q9)	Initiator methionine	1	1	Removed	PubMed_ID:22814378
177	Nuclear receptor coactivator 3 (NCOA3_HUMAN - Q9Y6Q9)	Chain	2	1424	Nuclear receptor coactivator 3	-
178	Nuclear receptor coactivator 3 (NCOA3_HUMAN - Q9Y6Q9)	Modified residue	2	2	N-acetylserine	PubMed_ID:22814378
179	Nuclear receptor coactivator 3 (NCOA3_HUMAN - Q9Y6Q9)	Modified residue	214	214	Phosphoserine	PubMed_ID:18669648, PubMed_ID:20068231, PubMed_ID:23186163
180	Nuclear receptor coactivator 3 (NCOA3_HUMAN - Q9Y6Q9)	Modified residue	551	551	Phosphoserine	PubMed_ID:18669648, PubMed_ID:23186163, PubMed_ID:24275569
181	Nuclear receptor coactivator 3 (NCOA3_HUMAN - Q9Y6Q9)	Modified residue	569	569	Phosphoserine	UniProtKB_ID:O09000
182	Nuclear receptor coactivator 3 (NCOA3_HUMAN - Q9Y6Q9)	Modified residue	601	601	Phosphoserine; by CK1	PubMed_ID:19339517
183	Nuclear receptor coactivator 3 (NCOA3_HUMAN - Q9Y6Q9)	Modified residue	616	616	N6-acetyllysine; by CREBBP	PubMed_ID:10490106
184	Nuclear receptor coactivator 3 (NCOA3_HUMAN - Q9Y6Q9)	Modified residue	619	619	N6-acetyllysine; by CREBBP	PubMed_ID:10490106
185	Nuclear receptor coactivator 3 (NCOA3_HUMAN - Q9Y6Q9)	Modified residue	620	620	N6-acetyllysine; by CREBBP	PubMed_ID:10490106
186	Nuclear receptor coactivator 3 (NCOA3_HUMAN - Q9Y6Q9)	Modified residue	687	687	N6-acetyllysine	PubMed_ID:19608861
187	Nuclear receptor coactivator 3 (NCOA3_HUMAN - Q9Y6Q9)	Modified residue	694	694	Phosphoserine	PubMed_ID:23186163
188	Nuclear receptor coactivator 3 (NCOA3_HUMAN - Q9Y6Q9)	Modified residue	728	728	Phosphoserine	PubMed_ID:18669648, PubMed_ID:23186163
189	Nuclear receptor coactivator 3 (NCOA3_HUMAN - Q9Y6Q9)	Modified residue	857	857	Phosphoserine	PubMed_ID:16964243, PubMed_ID:18669648, PubMed_ID:19690332, PubMed_ID:20068231, PubMed_ID:23186163
190	Nuclear receptor coactivator 3 (NCOA3_HUMAN - Q9Y6Q9)	Modified residue	860	860	Phosphoserine	UniProtKB_ID:O09000
191	Nuclear receptor coactivator 3 (NCOA3_HUMAN - Q9Y6Q9)	Modified residue	867	867	Phosphoserine	PubMed_ID:16964243, PubMed_ID:20068231
192	Nuclear receptor coactivator 3 (NCOA3_HUMAN - Q9Y6Q9)	Modified residue	1033	1033	Phosphoserine	PubMed_ID:23186163
193	Nuclear receptor coactivator 3 (NCOA3_HUMAN - Q9Y6Q9)	Modified residue	1171	1171	Asymmetric dimethylarginine	PubMed_ID:24129315
194	Nuclear receptor coactivator 3 (NCOA3_HUMAN - Q9Y6Q9)	Modified residue	1177	1177	Asymmetric dimethylarginine	PubMed_ID:24129315
195	Nuclear receptor coactivator 3 (NCOA3_HUMAN - Q9Y6Q9)	Modified residue	1188	1188	Asymmetric dimethylarginine	PubMed_ID:24129315
196	Nuclear receptor coactivator 3 (NCOA3_HUMAN - Q9Y6Q9)	Modified residue	1330	1330	Phosphoserine	PubMed_ID:23186163
