# Supplementary material for: Network-Based Prediction of Side Effects of Repurposed Antihypertensive Sartans against COVID-19 via Proteome and Drug-Target Interactomes
Source: Proteomes. 2023 Jun 8;11(2):21. doi: 10.3390/proteomes11020021 (PMC10305495; doi:10.3390/proteomes11020021)
Supplement: Supplementary file 1 [file proteomes-11-00021-s001.zip › Structural_simillarity_Tanimoto.xlsx]

## Sheet: Ritonavir
	AP Tanimoto	MCS Tanimoto	MCS Size	MCS Min	MCS Max	SMILES
Valsartan	0.202655	0.1389	10	0.3125	0.2000	C(=O)(N[C@@H](C)CC)CCC
Telmisartan	0.207617	0.0854	7	0.1795	0.1400	c1ccccc1C
Olmesartan	0.152531	0.0921	7	0.2121	0.1400	C(C=NCC)(C)C
Candesartan Cilexetil	0.225789	0.0795	7	0.1556	0.1400	C=NC=CCOC
Irbesartan	0.134476	0.1549	11	0.3438	0.2200	C(C(=O)NCCCCC)CC
Eprosartan	0.174805	0.1111	8	0.2667	0.1600	C(CCCC=CC)O
Losartan	0.132333	0.0959	7	0.2333	0.1400	C(=NC(=C)C)CC
Azilsartan medoxomil	0.20578	0.0824	7	0.1667	0.1400	C=NC=CCOC

## Sheet: Nirmatrelvir
	AP Tanimoto	MCS Tanimoto	MCS Size	MCS Min	MCS Max	SMILES
Valsartan	0.10874	0.2182	12	0.3750	0.3429	C(=O)(N([C@H](C=O)CC)C)CCC
Telmisartan	0.046202	0.0571	4	0.1143	0.1026	CCCC
Olmesartan	0.0725883	0.0625	4	0.1212	0.1143	C(C)(C)C
Candesartan Cilexetil	0.0695007	0.0667	5	0.1429	0.1111	C(CCC)C
Irbesartan	0.0581959	0.2182	12	0.3750	0.3429	C(C(=O)NCCCCC)CCC
Eprosartan	0.0542477	0.0833	5	0.1667	0.1429	CCCCC
Losartan	0.040404	0.0833	5	0.1667	0.1429	CCCCC
Azilsartan medoxomil	0.0573711	0.0405	3	0.0857	0.0714	CCN
Ritonavir	0.117936	0.2319	16	0.4571	0.3200	CC[C@@H](NC=O)C(=O)N[C@@H](C)CCCNC
